# Supplementary material for: Gene body methylation buffers noise in gene expression in plants
Source: Nucleic Acids Res. 2026 Feb 17;54(4):gkag127. doi: 10.1093/nar/gkag127 (PMC12910109; doi:10.1093/nar/gkag127)
Supplement: gkag127_Supplemental_Files [file gkag127_supplemental_files.zip]

Archive with 9 entries (9 files):
- gbM_expression_supp_R3.pdf
- Supplementary_Table_S1_met1_1.csv
- Supplementary_Table_S2_met1_3.csv
- Supplementary_Table_S3_epialleles_epistatus_Met1.csv
- Supplementary_Table_S3_epialleles_epistatus_Met1_expression.csv
- Supplementary_Table_S3_epialleles_epistatus_WT.csv
- Supplementary_Table_S3_epialleles_epistatus_WT_expression.csv
- Supplementary_Table_S4_epiRILs.csv
- Supplementary_Table_S5_GO_analysis.xlsx
