# Supplementary material for: Gene body methylation buffers noise in gene expression in plants
Source: Nucleic Acids Res. 2026 Feb 17;54(4):gkag127. doi: 10.1093/nar/gkag127 (PMC12910109; doi:10.1093/nar/gkag127)
Supplement: gkag127_Supplemental_Files [file gkag127_supplemental_files.zip › Supplementary_Table_S1_met1_1.csv]

gene_ID	methylation_type_loc	methylation_state	ID	baseMean	log2FoldChange	lfcSE	stat	pvalue	padj	TF	WT.EXPR	WT.CV2	WT.CV2.COR	MET11.EXPR	MET11.CV2	MET11.CV2.COR	difference	cut.diff
AT1G01010	non-methylated	loss	1	61.4390765962359	0.282060859072112	0.303690405668547	0.92877764264953	0.353004333279236	0.99931371663298	TRUE	55.4408864376169	0.0538050580386841	0.385642405312497	67.4372667548549	0.0513826553621264	0.853090739442765	0.467448334130268	None
AT1G01020	non-methylated	maintained	2	61.3247125388639	-0.0444279901678216	0.321630555369381	-0.138133611456156	0.890134822292907	0.99931371663298	TRUE	62.3860414403958	0.0383721114557378	0.0330809393224944	60.2633836373319	0.116473442648636	1.92930743486605	1.89622649554356	Increased
AT1G01040	gbM	loss	3	367.311580717923	-0.282841008151531	0.259700769858572	-1.08910346436617	0.27610826236064	0.99931371663298	TRUE	403.332394781384	0.0164691142847578	0.380048351068204	331.290766654462	0.0758633750829936	2.42172266029901	2.04167430923081	Increased
AT1G01050	gbM	loss	4	388.426968034727	0.0976461074420548	0.229983430113728	0.424578881155778	0.671143690994411	0.99931371663298	TRUE	375.348315598833	0.0146136001581336	0.169462961393141	401.50562047062	0.0300219704217822	1.15091752949807	0.981454568104926	Increased
AT1G01060	gbM	loss	5	151.953443741799	0.683182642141562	0.929353905959129	0.735115694635717	0.462269036747738	0.99931371663298	TRUE	116.615418158218	1.0158898377843	5.41361715941032	187.29146932538	0.359364984028062	4.40472590015194	-1.00889125925837	Decreased
AT1G01070	non-methylated	maintained	6	90.8195453784914	0.0277204224202667	0.319419735986844	0.0867836870963053	0.930843454508541	0.99931371663298	TRUE	89.9126586042374	0.0932343527322666	1.70972680367753	91.7264321527454	0.0638855958141362	1.43089089366392	-0.278835910013613	None
AT1G01080	non-methylated	maintained	7	406.404506915964	0.00418908708286721	0.18780545234595	0.0223054604141664	0.982204293186412	0.999340251706683	TRUE	405.728205972867	0.0046923398746285	-1.4282713491316	407.080807859061	0.000397903965358685	-5.08212719219728	-3.65385584306568	Decreased
AT1G01090	non-methylated	loss	8	1104.42228509135	-0.188485567370267	0.219836411212476	-0.857390121730524	0.391229316757064	0.99931371663298	TRUE	1176.50457390901	0.0241171619146756	1.3188908215934	1032.3399962737	0.0161531332119124	0.467903496073331	-0.850987325520068	Decreased
AT1G01100	non-methylated	maintained	9	1039.76576672684	0.338864915234939	0.326402280942128	1.0381818235364	0.299185413228934	0.99931371663298	TRUE	918.114202385447	0.0391142247462826	1.95250195681071	1161.41733106822	0.162218603142106	3.81213466963945	1.85963271282874	Increased
AT1G01110	non-methylated	loss	10	46.6366722470298	-0.161760306700754	0.286583124585728	-0.564444633418619	0.572451570390565	0.99931371663298	TRUE	49.2169294317505	0.00944019708230679	-2.26476097666453	44.056415062309	0.0172841294278691	-1.13522727123042	1.12953370543411	Increased
AT1G01120	non-methylated	maintained	11	473.112189154603	0.382547839373365	0.275992296415938	1.38608158394697	0.165721993059301	0.99931371663298	TRUE	410.541467268361	0.0502779501091481	1.99934150754397	535.682911040845	0.0596123953992656	2.22337525725098	0.224033749707014	None
AT1G01140	non-methylated	maintained	12	520.678568956681	0.737887083535932	0.211461400809913	3.48946465269676	0.000483989062073362	0.0271203365094104	TRUE	390.420641301925	0.0242902916189222	0.923625019117989	650.936496611438	0.00312384291623249	-1.98493208358246	-2.90855710270045	Decreased
AT1G01160	non-methylated	maintained	13	205.128229402128	-0.102771966601697	0.291783713326108	-0.352219681592834	0.724673517747892	0.99931371663298	TRUE	212.30244280577	0.0307110885428432	0.874941282803165	197.954015998486	0.104801682513459	2.65682899169743	1.78188770889426	Increased
AT1G01170	non-methylated	maintained	14	430.594685925543	0.13448535050721	0.33989805562887	0.395663782949241	0.692353076683786	0.99931371663298	TRUE	410.55613091897	0.174273744879214	3.79271731192463	450.633240932116	0.068144091201468	2.36896995526892	-1.42374735665571	Decreased
AT1G01180	non-methylated	maintained	15	170.902615124651	0.13037299313301	0.301969879350479	0.431741713489555	0.665929146384639	0.99931371663298	TRUE	163.199472704358	0.1109290857067	2.51961708364215	178.605757544944	0.0453376089879009	1.39159115591485	-1.1280259277273	Decreased
AT1G01190	non-methylated	maintained	16	93.4587883408773	0.0872487531377222	0.306121609939464	0.285013374766244	0.775633895139397	0.99931371663298	TRUE	90.7099037585859	0.0451912965248282	0.674011460294231	96.2076729231687	0.0885267062704978	1.93940742580141	1.26539596550718	Increased
AT1G01210	gbM	loss	17	71.36109151788	0.201158307337016	0.309798312938057	0.649320215559848	0.516131421772631	0.99931371663298	TRUE	66.2208658669161	0.00443643142662914	-3.01249097951486	76.501317168844	0.125363853501635	2.2518925761089	5.26438355562377	Increased
AT1G01220	gbM	loss	18	173.607115449801	-0.236130275551755	0.300754073606218	-0.785127438908522	0.432378853419494	0.99931371663298	TRUE	187.841523268679	0.0758175000598845	2.08492648860845	159.372707630922	0.0824220074847018	2.1872365465339	0.102310057925448	None
AT1G01230	non-methylated	loss	19	245.457684119195	0.0531972111986832	0.221804134037417	0.239838682130737	0.810455317997693	0.99931371663298	TRUE	240.867278986957	0.0137569698960733	-0.19259351795469	250.048089251433	0.0166631656504195	0.118892238029686	0.311485755984376	None
AT1G01240	gbM	loss	20	399.153881650909	-0.159109594166672	0.262443345656926	-0.606262634582723	0.544340366609281	0.99931371663298	TRUE	421.370622098292	0.0322864721133318	1.37357559956513	376.937141203525	0.0651231677341631	2.24726527439603	0.873689674830903	Increased
AT1G01260	gbM	loss	21	131.913508554525	-0.149233421219508	0.219943548947153	-0.678507835005268	0.497449757767488	0.99931371663298	TRUE	138.772250270208	0.0055217907622154	-1.94918158425309	125.054766838841	0.00291570435989056	-2.79104645466119	-0.841864870408095	Decreased
AT1G01290	non-methylated	maintained	22	86.7437417339596	-0.232446424315093	0.25967213734363	-0.895153506621665	0.37070503450301	0.99931371663298	TRUE	93.7412018999623	0.0295587032231241	0.0952365515521146	79.7462815679568	0.0123417626068204	-1.05690084195488	-1.15213739350699	Decreased
AT1G01300	non-methylated	maintained	23	348.890079188227	0.0136696963060745	0.255795443494922	0.0534399523279463	0.95738137332044	0.999340251706683	TRUE	347.089140892127	0.0565136573762927	2.07725054804173	350.691017484327	0.0219932539029423	0.656111226524323	-1.4211393215174	Decreased
AT1G01320	gbM	loss	24	1614.99961563218	-0.189538104794075	0.350562369625276	-0.54066871180919	0.588735947981413	0.99931371663298	TRUE	1721.02925342539	0.10629382065081	3.53435557403165	1508.96997783898	0.161600487123029	3.83691145962578	0.302555885594125	None
AT1G01350	gbM	loss	25	180.633952168546	0.321193183381238	0.264978182518487	1.21214954502463	0.225455141173433	0.99931371663298	TRUE	160.550549946505	0.0353095380125186	0.85434928205545	200.717354390588	0.0532634267098399	1.68770670769227	0.833357425636819	Increased
AT1G01360	non-methylated	maintained	26	124.900081521359	-0.0882148863720093	0.311433093784637	-0.28325469621739	0.776981602849013	0.99931371663298	TRUE	128.838476279375	0.175600692216439	2.97449811833762	120.961686763342	0.000730602821066847	-4.81094427517818	-7.78544239351579	Decreased
AT1G01390	non-methylated	maintained	27	44.9529475267845	0.393671852801912	0.321319040255579	1.22517437027318	0.220509528950111	0.99931371663298	TRUE	38.9530615540723	0.096801862171305	0.810768762958372	50.9528334994966	0.00802147860403826	-2.09411011260071	-2.90487887555908	Decreased
AT1G01420	non-methylated	maintained	28	129.025612854112	0.19830744809271	0.236246153176165	0.83941027367686	0.401239120662436	0.99931371663298	TRUE	120.17025840273	0.0195669804442005	-0.25612569625626	137.880967305494	0.00869706420987074	-1.14855402936594	-0.892428333109676	Decreased
AT1G01430	non-methylated	maintained	29	503.670099382392	-0.202828797785052	0.309018799006517	-0.65636394432034	0.511589983536738	0.99931371663298	TRUE	539.154810994419	0.0372688616416555	1.69511844177308	468.185387770365	0.155090887939095	3.56647198766283	1.87135354588975	Increased
AT1G01440	gbM	loss	30	167.608688197689	-0.0430319563838246	0.26597090889289	-0.161791966508466	0.871469679490639	0.99931371663298	TRUE	170.254156851	0.0091576113402241	-1.04375818002079	164.963219544378	0.0747254849697323	2.06646055378653	3.11021873380732	Increased
AT1G01470	non-methylated	maintained	31	1068.42308201779	0.826799588887898	0.410685276373388	2.01321945648762	0.0440915472584102	0.661774628748187	TRUE	770.356515765741	0.133373663398331	3.66853199490072	1366.48964826984	0.256695950275485	4.49391608056696	0.82538408566624	Increased
AT1G01490	non-methylated	maintained	32	519.818837301714	0.376698500266676	0.236238053681208	1.59457163821292	0.110808059086942	0.973816455242435	TRUE	452.383620208985	0.0087057891971851	-0.482344305195647	587.254054394444	0.0464011583935714	1.88451221029144	2.36685651548708	Increased
AT1G01500	non-methylated	maintained	33	149.694409898846	-0.213464903608349	0.262764275965835	-0.812381754801801	0.416572612126845	0.99931371663298	TRUE	160.939447795381	0.0346846802528576	0.830630143249392	138.44937200231	0.0392921772718012	1.02978542580066	0.199155282551272	None
AT1G01510	non-methylated	loss	34	293.000752188848	-0.0122758094405094	0.200974231064072	-0.0610815096816853	0.95129429478774	0.99931371663298	TRUE	294.189118336739	0.00889696751283425	-0.688841098051003	291.812386040957	0.0027090962380076	-2.435275026715	-1.746433928664	Decreased
AT1G01540	gbM	loss	35	498.541157237688	0.244883543019162	0.201521948137479	1.21517058207527	0.224301037942487	0.99931371663298	TRUE	456.423772415353	0.00577719058050539	-1.06968872919429	540.658542060022	0.013355097220297	0.0675040482445012	1.13719277743879	Increased
AT1G01550	gbM	loss	36	1356.3949768591	0.18881890652008	0.183719220431358	1.02775804337046	0.304063656938273	0.99931371663298	TRUE	1267.83963367366	0.00669369121234593	-0.513440374512843	1444.95032004454	0.00333372675481159	-1.76676453501119	-1.25332416049835	Decreased
AT1G01600	non-methylated	maintained	37	40.5445022393892	0.133714448057526	0.329641590635859	0.405635853775607	0.685010180804936	0.99931371663298	TRUE	38.5564114473296	0.090307466748872	0.697973481880511	42.5325930314487	0.025981739190002	-0.584083791458607	-1.28205727333912	Decreased
AT1G01610	non-methylated	maintained	38	330.569272180391	-0.0927787228535819	0.261918539260944	-0.354227398775878	0.723168471823175	0.99931371663298	TRUE	341.325094359552	0.020162989791133	0.580780841381111	319.81345000123	0.0658063079910255	2.20325380078064	1.62247295939952	Increased
AT1G01620	non-methylated	maintained	39	3988.45766520323	0.252093255634432	0.231362362788767	1.08960356643916	0.275887811386178	0.99931371663298	TRUE	3640.86071652486	0.0286047846103386	1.73180150562779	4336.05461388159	0.0281616538314589	1.38455451304973	-0.347246992578059	None
AT1G01630	non-methylated	maintained	40	342.577103300408	0.0350046164980003	0.214679591802232	0.16305516609258	0.870474999558778	0.99931371663298	TRUE	338.310572690895	0.0275630924687794	1.02669505040582	346.843633909922	0.000481052144836073	-4.86256262941668	-5.8892576798225	Decreased
AT1G01640	non-methylated	maintained	41	77.371600480479	-0.485376324868769	0.315454803103679	-1.53865568091935	0.123888377350783	0.998386414229787	TRUE	90.3011327537289	0.110396018317068	1.95792912833432	64.442068207229	0.0402569318813267	0.459368243501566	-1.49856088483275	Decreased
AT1G01650	gbM	loss	42	199.598231240249	-0.106235317194011	0.243792253436756	-0.435761660579469	0.663009663289105	0.99931371663298	TRUE	206.967083457336	0.0476586997118558	1.4898648346653	192.229379023162	0.00749215292238294	-1.16502198173701	-2.6548868164023	Decreased
AT1G01690	gbM	loss	43	47.1802391403315	0.000104751615416328	0.293633925355963	0.000356742209842888	0.999715360904617	0.999784785582458	TRUE	47.113810559034	0.0190980525614408	-1.30016810610297	47.2466677216289	0.0275834029687489	-0.388641182308	0.911526923794972	Increased
AT1G01710	gbM	loss	44	246.939869634445	-0.0359317451881746	0.213500341115951	-0.168298303414233	0.866348608506165	0.99931371663298	TRUE	250.060475624458	0.0102160454083225	-0.596004153385008	243.819263644432	0.0105599191673822	-0.550744762205354	0.0452593911796539	None
AT1G01720	non-methylated	maintained	45	424.055785778571	0.608896577921659	0.364831550818323	1.66898004450518	0.095121334688234	0.930599416335094	TRUE	335.803664910255	0.0313500860662302	1.20811802438174	512.307906646887	0.209102722513472	4.02230481363338	2.81418678925164	Increased
AT1G01725	non-methylated	maintained	46	92.9976918632663	0.282826935802994	0.34606244975758	0.817271379778757	0.413773358684446	0.99931371663298	TRUE	83.9491838876947	0.191333829025927	2.67535807819567	102.046199838838	0.0490586893837356	1.13348615083397	-1.5418719273617	Decreased
AT1G01730	non-methylated	maintained	47	186.561659618528	-0.0708639749878153	0.234716898091381	-0.30191254044362	0.762718735700854	0.99931371663298	TRUE	191.075250817896	0.0177523364624947	0.00380421326636054	182.048068419159	0.0202461386910928	0.239261800962782	0.235457587696421	None
AT1G01740	non-methylated	maintained	48	49.3751854137955	-0.0559705731950686	0.285835705206565	-0.195813791543713	0.844755914953719	0.99931371663298	TRUE	50.3645391102671	0.0334994409500094	-0.410259190127962	48.3858317173238	0.00350244430564081	-3.34172144534339	-2.93146225521543	Decreased
AT1G01750	gbM	loss	49	67.1711552478687	0.162286383975223	0.411350789102098	0.39452065797531	0.69319667855473	0.99931371663298	TRUE	63.4533729450884	0.15687971807878	2.08375646875653	70.888937550649	0.284222076842735	3.36574925146546	1.28199278270893	Increased
AT1G01770	gbM	loss	50	150.013745900167	-0.381844080423341	0.279210996884056	-1.36758252606327	0.17144278913623	0.99931371663298	TRUE	169.90022806205	0.0250296718298211	0.405124399731726	130.127263738284	0.0831688654804489	2.07029290224984	1.66516850251812	Increased
AT1G01780	non-methylated	maintained	51	128.793247760364	-0.0466747273407694	0.256123190142027	-0.182235459877284	0.855397945936127	0.99931371663298	TRUE	131.061480296354	0.0144337167677159	-0.614611657805514	126.525015224374	0.0471675027221204	1.23288877612771	1.84750043393322	Increased
AT1G01790	gbM	loss	52	1068.19102453266	-0.438587817559901	0.274858545817751	-1.59568557803079	0.110559010131696	0.973816455242435	TRUE	1229.46381471303	0.0438656641085911	2.19197729374687	906.918234352292	0.0691110845261952	2.54512573722125	0.353148443474383	None
AT1G01800	non-methylated	maintained	53	462.806371575355	0.405665579419933	0.301666884308195	1.34474680689674	0.178707013436073	0.99931371663298	TRUE	398.142814703865	0.0760242286126608	2.58000453986478	527.469928446845	0.0799426080893813	2.64275914220221	0.0627546023374292	None
AT1G01820	gbM	loss	54	470.192094596316	-0.249453136176097	0.242780472553641	-1.02748435058335	0.30419245068313	0.99931371663298	TRUE	510.775023401807	0.0502279046700559	2.10214172345625	429.609165790825	0.00912286590646682	-0.546355834080144	-2.6484975575364	Decreased
AT1G01830	non-methylated	maintained	55	170.54099381978	0.458581428571365	0.238386415880091	1.923689430366	0.0543935236843402	0.732363241464973	TRUE	143.789100665878	0.000131481300687336	-7.30985166729293	197.292886973682	0.0421366630300856	1.34053839098053	8.65039005827345	Increased
AT1G01860	non-methylated	maintained	56	90.5939264652716	-0.190546606078107	0.236362031474423	-0.806164191809826	0.420148182637816	0.99931371663298	TRUE	96.6145904595255	0.00253298679558992	-3.41877813571136	84.5732624710176	0.00582500716832759	-2.0906323475974	1.32814578811396	Increased
AT1G01900	non-methylated	maintained	57	66.7139404749133	-0.167462513752984	0.293385244100349	-0.570793920691205	0.568139344352009	0.99931371663298	TRUE	70.5563674295018	0.0706828418304763	1.05165165112648	62.8715135203248	0.0134224106604597	-1.14814811561505	-2.19979976674152	Decreased
AT1G01910	gbM	loss	58	325.845503322852	-0.0648584122959827	0.200547276498993	-0.32340709596377	0.746386956251449	0.99931371663298	TRUE	333.079230958999	0.00336453470741498	-2.01661365451591	318.611775686705	0.00924999538848506	-0.628887131015004	1.38772652350091	Increased
AT1G01920	gbM	maintained	59	128.644622660456	0.00349737066119673	0.300464688191555	0.0116398724996498	0.990712935155478	0.999340251706683	TRUE	128.338646542078	0.0169528999970553	-0.401771489763327	128.950598778833	0.115126612670344	2.5332322269583	2.93500371672163	Increased
AT1G01930	gbM	loss	60	112.269883230713	0.0388081629618168	0.239259245180894	0.162201309848969	0.871147328349313	0.99931371663298	TRUE	110.816972140268	0.0232396308345098	-0.0853612459904982	113.722794321158	0.00222098235708049	-3.25100718660494	-3.16564594061444	Decreased
AT1G01940	non-methylated	maintained	61	90.2328056479463	0.294023804479225	0.249522901265666	1.17834396357142	0.238659507709023	0.99931371663298	TRUE	80.9488500368187	0.000480411220071317	-6.00072747973109	99.5167612590739	0.0262679101086209	0.212969369254084	6.21369684898517	Increased
AT1G01950	gbM	loss	62	158.287195061927	0.0563237088366462	0.22821084341363	0.246805576782169	0.805058694335901	0.99931371663298	TRUE	155.090070891868	0.0218375812161079	0.131700117795647	161.484319231986	0.00427177731032684	-2.07495063228153	-2.20665075007718	Decreased
AT1G01960	gbM	loss	63	604.365608204497	-0.310426226615153	0.344491295172786	-0.901114864047445	0.36752725061032	0.99931371663298	TRUE	669.232784560594	0.104180119373797	3.26349450811683	539.498431848399	0.143431611025462	3.49186014030046	0.228365632183628	None
AT1G01970	gbM	loss	64	216.575363346088	0.343019964505792	0.236718828781067	1.44906075394213	0.147320616836283	0.99931371663298	TRUE	190.95469978086	0.0211752799645769	0.257682749072964	242.196026911316	0.024778874147528	0.676669083556635	0.418986334483671	None
AT1G01990	non-methylated	maintained	65	146.067222241382	-0.0860924924581426	0.25378090798195	-0.339239437445255	0.734429362066003	0.99931371663298	TRUE	150.579486652241	0.0218489389074387	0.107039943140891	141.554957830522	0.0360857103652011	0.921413459736801	0.814373516595911	Increased
AT1G02000	non-methylated	maintained	66	86.8102993222802	0.0166608605991715	0.251626310945403	0.0662127125600412	0.947208475826691	0.99931371663298	TRUE	86.3124998330426	0.0207760582260242	-0.498640109053316	87.3080988115179	0.00897563623576027	-1.44058691896975	-0.941946809916437	Decreased
AT1G02010	gbM	loss	67	101.932978094005	-0.490765790543918	0.309769321315952	-1.58429436607557	0.113126747296383	0.978461434123251	TRUE	119.175012309351	0.0566746605898519	1.27031084134257	84.6909438786593	0.0942958343373947	1.92738613933284	0.657075297990264	Increased
AT1G02020	non-methylated	maintained	68	97.1029678633424	-0.185229840969276	0.262268879663622	-0.706259321376009	0.480026885634602	0.99931371663298	TRUE	103.435940736389	0.0188674242194544	-0.453539822961415	90.7699949902956	0.0369228632805021	0.631478579222727	1.08501840218414	Increased
AT1G02050	gbM	loss	69	52.1847968821551	-0.290328053021727	0.314979630720156	-0.92173596228408	0.35666631738071	0.99931371663298	TRUE	57.2952370249994	0.0222250377634821	-0.85191798619762	47.0743567393109	0.0893246867206004	1.30287787494192	2.15479586113954	Increased
AT1G02080	gbM	loss	70	771.922101511219	-0.303680206774409	0.341198842919959	-0.890038794315748	0.373445055639765	0.99931371663298	TRUE	852.970062945183	0.0945023463964255	3.2035449521406	690.874140077254	0.143432994116799	3.54856772557091	0.345022773430316	None
AT1G02090	non-methylated	maintained	71	214.970014982029	0.0943455621662981	0.232739093916107	0.405370496975064	0.68520519406758	0.99931371663298	TRUE	207.798391303113	0.0179884031596897	0.0872091258510162	222.141638660945	0.0222874471065239	0.482424155864774	0.395215030013758	None
AT1G02100	non-methylated	loss	72	321.325640453617	-0.129383046566798	0.225372852587124	-0.574084434223424	0.565910666140402	0.99931371663298	TRUE	335.701135226048	0.0247862460269755	0.869011093310833	306.950145681187	0.0150005488425021	0.054127691043183	-0.81488340226765	Decreased
AT1G02110	gbM	loss	73	158.260994442337	-0.299034118241226	0.241144957597686	-1.24005959411401	0.214953352616784	0.99931371663298	TRUE	174.486280471777	0.0403186325587288	1.11474792940059	142.035708412897	0.000713236636019528	-4.73729769215867	-5.85204562155926	Decreased
AT1G02120	non-methylated	loss	74	545.690026497916	-0.262503380808785	0.236489110234996	-1.1100019808436	0.266998172908593	0.99931371663298	TRUE	595.363423204913	0.00454247756317892	-1.30047954763118	496.016629790918	0.0564666442253417	2.12489515567399	3.42537470330517	Increased
AT1G02130	non-methylated	maintained	75	375.459896890522	-0.0489769487705429	0.209327325309754	-0.233973030984219	0.81500591575774	0.99931371663298	TRUE	381.873452315452	0.0139225499325647	0.108873161905807	369.046341465592	0.00950590153754356	-0.536209672755853	-0.64508283466166	Decreased
AT1G02140	non-methylated	maintained	76	528.676529174322	0.105720914620969	0.218975444571731	0.4827980362261	0.629239145303286	0.99931371663298	TRUE	509.255742264562	0.0254118949752685	1.11783635341754	548.097316084082	0.0106381180242944	-0.257201847919641	-1.37503820133718	Decreased
AT1G02145	gbM	loss	77	149.588754179719	-0.0821978575958312	0.245482026486326	-0.334842671670749	0.737743769373458	0.99931371663298	TRUE	153.883189669802	0.0316827268411816	0.661887202917881	145.294318689635	0.0151319839635282	-0.315662351177118	-0.977549554094999	Decreased
AT1G02150	non-methylated	maintained	78	707.984869614719	-0.122121382938215	0.219559175762083	-0.556211702445756	0.578066140173692	0.99931371663298	TRUE	737.809421536387	0.00861949878117734	-0.297565318208081	678.160317693051	0.0284755797496509	1.21212964716159	1.50969496536968	Increased
AT1G02160	non-methylated	maintained	79	133.086494887338	0.111437418403547	0.299733939642326	0.371787787984655	0.710050856764413	0.99931371663298	TRUE	127.990532161237	0.10902574751539	2.28079226715746	138.182457613439	0.0382935593178499	0.991380395776873	-1.28941187138059	Decreased
AT1G02170	non-methylated	maintained	80	164.718268019721	0.207993906597133	0.209675917696605	0.991978043458925	0.321208236216714	0.99931371663298	TRUE	152.916406976256	0.00093052771950629	-4.43303400145684	176.520129063186	0.00455175454969232	-1.93128821991983	2.50174578153701	Increased
AT1G02205	non-methylated	maintained	81	254.226902974083	-1.03010464011716	0.39296524296494	-2.62136323392109	0.00875788943727522	0.240691537759925	TRUE	341.282763989457	0.367059576302159	4.76694228818514	167.17104195871	0.0537228088617089	1.59824815629472	-3.16869413189042	Decreased
AT1G02220	non-methylated	loss	82	59.2133342044444	0.302721158111472	0.295728740470109	1.02364470098594	0.306003123489897	0.99931371663298	TRUE	52.8785229843833	0.0671931122820791	0.65113349869669	65.5481454245056	0.0199053554594822	-0.541019167780476	-1.19215266647717	Decreased
AT1G02260	gbM	loss	83	123.099024243881	-0.346173263720485	0.253954434621614	-1.3631313988916	0.172841102687671	0.99931371663298	TRUE	137.866081177375	0.0153455356370498	-0.48043533300799	108.331967310387	0.0398292332360464	0.877878663636242	1.35831399664423	Increased
AT1G02270	non-methylated	maintained	84	203.0480907836	0.0594873982346627	0.205325674712394	0.289722161234772	0.772028800914842	0.99931371663298	TRUE	198.899314229314	0.00641854914849996	-1.4327918823422	207.196867337886	0.00117208592982145	-3.8017483075882	-2.368956425246	Decreased
AT1G02280	gbM	loss	85	401.246275434232	0.260657366175347	0.289903140465297	0.89911880829228	0.368589380866872	0.99931371663298	TRUE	365.042876682915	0.0620045472666241	2.23929302918615	437.44967418555	0.0765120489286755	2.52724753579104	0.287954506604885	None
AT1G02290	gbM	loss	86	77.9651779505682	-0.275210677694309	0.253619246243705	-1.08513325297819	0.277862641352516	0.99931371663298	TRUE	85.3965283679352	0.012371780542491	-1.25766560994959	70.5338275332012	0.0118336461045837	-1.22479126763432	0.0328743423152722	None
AT1G02300	non-methylated	maintained	87	272.608638513901	-0.365936700237834	0.267097814896795	-1.37004752502086	0.170672066745314	0.99931371663298	TRUE	307.120908511441	0.0872213983024735	2.63110189865902	238.096368516361	0.0100401640039369	-0.634640403975428	-3.26574230263444	Decreased
AT1G02305	gbM	loss	88	783.576448452411	0.0413712325638841	0.223213273416437	0.18534396243856	0.852959258281716	0.99931371663298	TRUE	772.47578652404	0.0403847901228079	1.94584065213774	794.677110380782	0.00480734141374247	-1.32325345386189	-3.26909410599963	Decreased
AT1G02330	non-methylated	loss	89	182.997990306323	0.154585149733163	0.218885858084512	0.706236351155575	0.480041167838184	0.99931371663298	TRUE	173.259569117032	0.0137801050607031	-0.439866298938432	192.736411495613	0.00576379685475326	-1.54196049285455	-1.10209419391612	Decreased
AT1G02335	non-methylated	maintained	90	101.378597497456	0.153493425139526	0.419328959155882	0.366045372703358	0.714331219003427	0.99931371663298	TRUE	95.9489874767319	0.179009125463752	2.71727631501611	106.80820751818	0.197984292505988	3.18079971480292	0.46352339978681	None
AT1G02340	non-methylated	maintained	91	230.267522295317	0.468985678796339	0.455279663967953	1.03010460583487	0.302960903363605	0.99931371663298	TRUE	193.352959426923	0.202458409010015	3.52459038552197	267.182085163711	0.444188536607597	4.88479730219428	1.3602069166723	Increased
AT1G02360	non-methylated	maintained	92	128.699780516083	0.268793074719233	0.266549189841055	1.00841827686483	0.31325370238893	0.99931371663298	TRUE	116.659090585476	0.00096695533077036	-4.62303355806193	140.740470446689	0.0744942006475427	1.96337395612706	6.58640751418899	Increased
AT1G02390	non-methylated	maintained	93	67.3928601892689	0.641704154889868	0.392763920149446	1.63381645301254	0.10229739655661	0.956884407468037	TRUE	52.5820410127057	0.0338225098752889	-0.345774126061704	82.2036793658321	0.232940949766303	3.20715022229405	3.55292434835575	Increased
AT1G02400	non-methylated	maintained	94	103.699821839439	1.34710125642446	0.413614214384785	3.25690271169271	0.00112635030601995	0.0533571406480041	TRUE	58.4561010759236	0.0133403011995072	-1.56527076126429	148.943542602954	0.283637956049202	3.92842698627641	5.49369774754069	Increased
AT1G02410	non-methylated	maintained	95	188.691558473274	0.259547780458073	0.241201250374973	1.07606316324886	0.281899008778571	0.99931371663298	TRUE	171.762599318733	0.0339239949328555	0.852751083796204	205.620517627815	0.0152958517784338	-0.0997032409419043	-0.952454324738108	Decreased
AT1G02475	non-methylated	maintained	96	251.159984801135	-0.247524152189504	0.240824376140358	-1.02782017400614	0.304034424686372	0.99931371663298	TRUE	272.860953838334	0.00112908922655311	-3.71519264953523	229.459015763936	0.0551055425426761	1.80418127346628	5.51937392300151	Increased
AT1G02500	gbM	loss	97	3515.95873828934	0.0240591487993821	0.217755404748164	0.110487033959992	0.912023132313314	0.99931371663298	TRUE	3486.6909647224	0.0185077364225483	1.09994765674342	3545.22651185628	0.024514363749833	1.1761497296584	0.0762020729149828	None
AT1G02520	gbM	loss	98	95.4127956745087	-0.249221481466761	0.30620387681051	-0.813907008829246	0.415698225211832	0.99931371663298	TRUE	103.671454649316	0.0737470194808888	1.51539804531095	87.1541366997018	0.0611844921906453	1.32704429518848	-0.188353750122467	None
AT1G02560	non-methylated	loss	99	1670.17754868031	-0.271246568584877	0.19672317422452	-1.37882366759344	0.167949127600326	0.99931371663298	TRUE	1826.89171859378	0.00823339590449483	-0.146328437827332	1513.46337876684	0.0130201619183852	0.203602878958932	0.349931316786264	None
AT1G02610	non-methylated	maintained	100	117.588105265305	0.574724033667801	0.445047417670345	1.29137707769717	0.196572955114095	0.99931371663298	TRUE	94.6517142738321	0.178674164299478	2.7007575286806	140.524496256778	0.444990093184357	4.54094980779562	1.84019227911502	Increased
AT1G02640	non-methylated	maintained	101	159.055768233608	0.124272516901426	0.229140468137515	0.542342074761085	0.587582875774437	0.99931371663298	TRUE	152.188278761034	0.0240768473254442	0.256307450182075	165.923257706182	0.00434161226978749	-2.03540173104444	-2.29170918122651	Decreased
AT1G02680	non-methylated	maintained	103	99.4071504042562	0.206131790138122	0.249790293602709	0.825219375681483	0.409247055128115	0.99931371663298	TRUE	92.3714187275323	0.0316900406482869	0.180637221864946	106.44288208098	0.00324795467344069	-2.75147726769106	-2.932114489556	Decreased
AT1G02690	gbM	loss	104	119.049755473068	-0.212786110832204	0.258781959214234	-0.82226022045087	0.410928811547751	0.99931371663298	TRUE	127.725706590876	0.0147992743475004	-0.6021872040183	110.373804355261	0.0440196634060792	1.03601546425994	1.63820266827824	Increased
AT1G02720	non-methylated	maintained	105	62.2762473979411	-0.412775719163202	0.330640233731215	-1.24841346289017	0.211879681256907	0.99931371663298	TRUE	71.1113508174418	0.140405550547031	2.0504272442356	53.4411439784404	0.0293514670811318	-0.175283557267656	-2.22571080150326	Decreased
AT1G02730	non-methylated	maintained	106	236.796680233255	-0.300470688801416	0.337776094655003	-0.88955581391368	0.373704441069584	0.99931371663298	TRUE	261.296740574872	0.182331248876617	3.59141586057691	212.296619891638	0.00836385767151234	-0.954226011280988	-4.5456418718579	Decreased
AT1G02740	non-methylated	loss	107	95.9214149354757	0.187390119492824	0.273355925826199	0.685516946180881	0.493017770833761	0.99931371663298	TRUE	89.7669998492794	0.0737674158661831	1.37017483699439	102.075830021672	0.00567534757276409	-1.97801986410003	-3.34819470109442	Decreased
AT1G02750	non-methylated	maintained	108	133.387254610375	0.488163270746533	0.375071939512126	1.30151904027134	0.193080851507033	0.99931371663298	TRUE	111.002679229141	0.162155962987479	2.71898255230457	155.771829991609	0.187227874810595	3.35701020138112	0.63802764907655	Increased
AT1G02780	non-methylated	maintained	109	4194.43306126281	0.162458021560852	0.345263049939083	0.470534051035914	0.637973512354932	0.99931371663298	TRUE	3958.40211063524	0.0458146828553756	2.41813926113523	4430.46401189037	0.194197304174698	4.17106910642113	1.7529298452859	Increased
AT1G02810	non-methylated	maintained	110	114.606630270542	1.08769911198749	0.354513587764611	3.06814505713585	0.0021539203596382	0.0893907985566274	TRUE	73.172414265139	0.052938230281861	0.674460764472646	156.040846275945	0.159793326241259	3.12947954886843	2.45501878439578	Increased
AT1G02816	non-methylated	maintained	111	103.250172635868	0.489330634533885	0.235404933721418	2.07867620613664	0.0376471213766798	0.613298863060595	TRUE	85.9552751907438	0.0147960315107881	-0.992684809824371	120.545070080991	0.0013106189949718	-3.97028459881977	-2.9775997889954	Decreased
AT1G02820	non-methylated	maintained	112	85.550772794308	1.03045436651079	0.40188772860301	2.56403540882604	0.0103462988918753	0.271397177307644	TRUE	56.2154994055004	0.117334358238184	1.5265086930091	114.886046183116	0.228003028051481	3.43807162206882	1.91156292905972	Increased
AT1G02840	gbM	loss	113	881.217531546783	-0.0720224449601244	0.229064583850493	-0.314419818853937	0.753202205583438	0.99931371663298	TRUE	903.153844009183	0.0247191626907188	1.28572308034632	859.281219084382	0.025449140083544	1.09484395300711	-0.190879127339212	None
AT1G02850	non-methylated	maintained	114	141.105023480451	-0.101170537839092	0.235057867535675	-0.430406941489575	0.666899646788477	0.99931371663298	TRUE	145.881439838811	0.00599232195884613	-1.78696077289729	136.32860712209	0.0242759571668966	0.324917706700499	2.11187847959779	Increased
AT1G02860	non-methylated	maintained	115	161.533005657446	-0.125042262452613	0.257335794243116	-0.485910880841085	0.62703035345091	0.99931371663298	TRUE	168.674364964906	0.0437623114255131	1.20519927838667	154.391646349986	0.0257110357494941	0.487203890135887	-0.717995388250786	Decreased
AT1G02870	non-methylated	maintained	116	98.5254197461665	0.0132556809221876	0.279111399089607	0.0474924383791717	0.962120756836335	0.999340251706683	TRUE	97.910731046965	0.0120055865139319	-1.16053967567384	99.140108445368	0.0685135782724528	1.59312097133828	2.75366064701212	Increased
AT1G02880	non-methylated	maintained	117	139.666588999347	-0.344113182182584	0.27273161667159	-1.2617282381197	0.207046592224684	0.99931371663298	TRUE	156.276863841439	0.0329103178770568	0.729940800770213	123.056314157255	0.0551009901730394	1.43792814688544	0.707987346115223	Increased
AT1G02890	gbM	loss	118	687.820982045991	-0.205544695511634	0.213861429172606	-0.961111577280915	0.33649606917323	0.99931371663298	TRUE	736.830725668764	0.0190831469358267	0.848608401066307	638.811238423219	0.0141267425000297	0.187993326951444	-0.660615074114863	Decreased
AT1G02900	non-methylated	maintained	119	259.706596105397	0.346791624664123	0.280987980430199	1.23418668703614	0.217133347068543	0.99931371663298	TRUE	228.608281870841	0.0753522264722084	2.22390905802514	290.804910339953	0.048207083484772	1.71667321057645	-0.507235847448688	Decreased
AT1G02910	gbM	loss	120	384.62410313534	-0.105925789556187	0.205182347769081	-0.516251961769143	0.60567844283129	0.99931371663298	TRUE	398.821671200233	0.0149637160424119	0.235903612085377	370.426535070447	0.00453020354819968	-1.60417848408133	-1.84008209616671	Decreased
AT1G02920	non-methylated	maintained	121	572.612751287742	0.620890350090631	0.228420012913101	2.71819593288807	0.00656389558940769	0.198169099335556	TRUE	451.154019895015	0.0403812023762693	1.72998265615374	694.071482680469	0.00768920197273093	-0.671881879480757	-2.4018645356345	Decreased
AT1G02950	non-methylated	maintained	123	111.120283381026	-0.077336883385093	0.238630230497972	-0.324086697748676	0.745872397561946	0.99931371663298	TRUE	114.134638446312	0.0233843869082656	-0.0479797350499011	108.10592831574	0.00231393761935154	-3.22908048850361	-3.18110075345371	Decreased
AT1G02960	non-methylated	loss	124	176.022505545066	-0.306717957882523	0.259968553219866	-1.17982715249071	0.238068967911006	0.99931371663298	TRUE	194.841001328592	0.0600018021039704	1.77599461830028	157.20400976154	0.0165109383921231	-0.140694346182753	-1.91668896448303	Decreased
AT1G02990	gbM	loss	125	173.6926428572	-0.173524514694175	0.336793545925362	-0.515225178135185	0.606395676717713	0.99931371663298	TRUE	184.242567213124	0.0603899550842452	1.74139119969094	163.142718501276	0.179333836609257	3.32283375888288	1.58144255919194	Increased
AT1G03000	gbM	loss	126	268.856535133665	-0.176333719807209	0.246012578665666	-0.716767088754632	0.473517822140399	0.99931371663298	TRUE	285.41426968824	0.0207211452444324	0.511727252871089	252.298800579091	0.0433084215953127	1.50094061089553	0.989213358024444	Increased
AT1G03030	gbM	loss	127	110.895207252738	0.0366714835955041	0.230837017550091	0.158863097369323	0.873776735436909	0.99931371663298	TRUE	109.528653052042	0.0055358647941068	-2.16641192542547	112.261761453434	0.00853360050750079	-1.31846552584946	0.847946399576009	Increased
AT1G03040	non-methylated	maintained	128	274.253745531292	0.0589042704997874	0.204455690157597	0.288102866955589	0.773267998115363	0.99931371663298	TRUE	268.717439636584	0.00486887832764696	-1.61680937099819	279.790051426	0.00874592455157329	-0.761908422460892	0.854900948537298	Increased
AT1G03060	gbM	loss	129	386.227122542585	-0.331495603526806	0.375276063983571	-0.883337988594225	0.37705368445903	0.99931371663298	TRUE	430.457265759235	0.191410465715938	3.95191934541148	341.996979325936	0.138958391470305	3.3065950109458	-0.645324334465679	Decreased
AT1G03080	non-methylated	loss	130	534.724545417366	-0.269459754876128	0.331418024352588	-0.813050996253166	0.416188820565446	0.99931371663298	TRUE	584.63327681771	0.068979586979422	2.61686779771871	484.815814017022	0.166722742583971	3.68060983972887	1.06374204201016	Increased
AT1G03090	non-methylated	loss	131	412.912172932806	-0.210511122683598	0.277611397225405	-0.75829423715149	0.448274856459855	0.99931371663298	TRUE	443.150338747909	0.0810724896950509	2.72683719726993	382.674007117704	0.0227096136869289	0.732466894476975	-1.99437030279295	Decreased
AT1G03110	gbM	loss	132	86.1661349378926	0.101745813954781	0.325931487070997	0.312169330030447	0.754911839321588	0.99931371663298	TRUE	82.9969275235411	0.0122305213897277	-1.30419740689875	89.3353423522442	0.143894826958593	2.58100994074102	3.88520734763978	Increased
AT1G03130	non-methylated	maintained	133	9259.21503503067	-0.0901397918975134	0.186953067852735	-0.482151980348979	0.629697986220472	0.99931371663298	TRUE	9548.47118861155	0.000647970268703666	-3.6792151187522	8969.95888144978	0.0141418510603808	0.410200781341704	4.0894159000939	Increased
AT1G03140	non-methylated	maintained	134	484.539038849878	-0.027217915123382	0.291143839694724	-0.0934861446902711	0.925517356423696	0.99931371663298	TRUE	489.091035287997	0.0845467553705729	2.83390533050669	479.98704241176	0.0516484297679182	1.98717276749424	-0.846732563012448	Decreased
AT1G03150	non-methylated	maintained	135	156.971608461716	-0.255718716279148	0.227762007977474	-1.1227452662098	0.261545697139568	0.99931371663298	TRUE	171.012686315814	0.0141725941990202	-0.410042221496069	142.930530607617	0.0104002738474957	-0.867151555164189	-0.45710933366812	None
AT1G03160	gbM	loss	136	326.279460222543	-0.559906223681156	0.292234835896605	-1.91594620115466	0.055371943878669	0.739028140682774	TRUE	388.889419913726	0.0757101880505353	2.56165062505853	263.669500531359	0.0550690495200613	1.86716251088137	-0.694488114177162	Decreased
AT1G03190	gbM	loss	137	84.2136591413333	-0.297283694513579	0.256712233849615	-1.15804256795853	0.246846665385098	0.99931371663298	TRUE	92.8746135595245	0.0211982004084481	-0.393890057097149	75.5527047231421	0.0144101793714928	-0.879910530827254	-0.486020473730105	None
AT1G03210	non-methylated	maintained	138	122.029679291944	-0.146014901434139	0.256876304680318	-0.568424953075583	0.569746450742727	0.99931371663298	TRUE	128.122045262883	0.0246274436101734	0.135408154521705	115.937313321004	0.0374706044011318	0.83941252091469	0.704004366392985	Increased
AT1G03220	non-methylated	maintained	139	999.236338610815	0.0268489109265269	0.21243861622149	0.126384324112401	0.899427710195628	0.99931371663298	TRUE	989.94171323145	0.0329128610969936	1.72429823988461	1008.53096399018	0.00203387000871716	-2.52502437704581	-4.24932261693042	Decreased
AT1G03230	non-methylated	maintained	140	190.207381122339	0.0335554276876977	0.304575172075714	0.110171250857428	0.912273561946857	0.99931371663298	TRUE	187.806484108575	0.0727319498039471	2.02483782565625	192.608278136102	0.0783170030568033	2.22191480230037	0.197076976644123	None
AT1G03250	non-methylated	loss	141	233.576171620237	0.0918891067788688	0.229888589935485	0.399711472433913	0.689369041214487	0.99931371663298	TRUE	226.053981251377	0.0122259168916063	-0.407882561843966	241.098361989096	0.0283105628480152	0.86678412824254	1.27466669008651	Increased
AT1G03260	non-methylated	loss	142	62.2337393405279	0.0443315566346732	0.280196492071507	0.158215958761395	0.87428662886668	0.99931371663298	TRUE	61.2090508630993	0.042009130534959	0.142144467696253	63.2584278179566	0.0145579151208137	-1.02526945284479	-1.16741392054104	Decreased
AT1G03280	gbM	loss	143	297.299556569651	-0.117036910049602	0.204821629301711	-0.571408939810753	0.567722470538323	0.99931371663298	TRUE	309.476429175619	9.88728291205664e-05	-7.1491261005095	285.122683963683	0.0159602543319373	0.113780172404782	7.26290627291429	Increased
AT1G03290	non-methylated	loss	144	217.491850224324	-0.0636872143050378	0.252875526433012	-0.251852028558836	0.801155440180103	0.99931371663298	TRUE	222.510066581815	0.0123866923558101	-0.40048006919398	212.473633866832	0.0585186453632973	1.85285263148713	2.25333270068111	Increased
AT1G03310	gbM	loss	145	403.638351688736	-0.318663239293366	0.221985880992934	-1.43551129408771	0.15114145229809	0.99931371663298	TRUE	448.132384784389	0.0102397145200769	-0.25277013141018	359.144318593083	0.0257276936770187	0.890789561969185	1.14355969337937	Increased
AT1G03330	non-methylated	maintained	146	198.406268345773	0.151415129731748	0.264334428452371	0.572816528736929	0.566768926471615	0.99931371663298	TRUE	187.946657554252	0.0481300276352801	1.42977377007163	208.865879137293	0.0405552058217005	1.31511221247453	-0.114661557597094	None
AT1G03350	non-methylated	maintained	147	330.619463763408	-0.0534938409012223	0.202796413850773	-0.263781000292172	0.791948675773583	0.99931371663298	TRUE	336.663263203822	0.00423556163572291	-1.67824300689125	324.575664322994	0.0105683479012802	-0.429608230444209	1.24863477644704	Increased
AT1G03360	non-methylated	loss	148	59.0041866300387	0.0921613251927823	0.414074302219509	0.222571950731504	0.823868668932683	0.99931371663298	TRUE	57.0280929287991	0.102748767853317	1.35156326853376	60.9802803312783	0.26568136060077	3.13017975387147	1.77861648533771	Increased
AT1G03365	gbM	loss	149	150.442426527738	-0.268955292556911	0.279094918198606	-0.963669615673621	0.33521159233064	0.99931371663298	TRUE	164.592779344157	0.00761452224191378	-1.33801215279271	136.29207371132	0.104806691859342	2.43487140819896	3.77288356099167	Increased
AT1G03370	gbM	loss	150	198.194483781842	-0.267042569401115	0.233510501265085	-1.14359982936255	0.252789632482251	0.99931371663298	TRUE	216.59177105043	0.0103432143599705	-0.680321394175439	179.797196513254	0.0305468659362264	0.825659214592743	1.50598060876818	Increased
AT1G03380	gbM	loss	151	458.06450973076	-0.234193083421716	0.33366611861659	-0.701878525733155	0.482754922029308	0.99931371663298	TRUE	495.341284204499	0.0325968871911954	1.46465755173073	420.787735257022	0.20238425814595	3.9187321874657	2.45407463573497	Increased
AT1G03400	non-methylated	maintained	152	172.747163569184	0.0115520867630302	0.240795066396716	0.0479747651639913	0.961736353925128	0.999340251706683	TRUE	172.13347581478	0.0354170917586665	0.916658485310178	173.360851323588	0.00701853849663354	-1.31688182806319	-2.23354031337337	Decreased
AT1G03410	non-methylated	maintained	153	266.763513562535	-0.309235353041781	0.211997266924302	-1.45867613072672	0.144654268746882	0.99931371663298	TRUE	295.297147262861	0.00437439713995083	-1.71071589677877	238.22987986221	0.016615849888784	0.0924004052465294	1.8031163020253	Increased
AT1G03430	non-methylated	maintained	154	172.869424161766	0.116642070686439	0.252446312232227	0.462047037467274	0.644047589349252	0.99931371663298	TRUE	166.042148579594	0.0329346475776617	0.782075567644793	179.696699743938	0.0300992990274134	0.804049803096101	0.0219742354513074	None
AT1G03440	non-methylated	maintained	155	173.911212586475	-0.064370662649345	0.21506258583254	-0.299311302336277	0.764702531647443	0.99931371663298	TRUE	177.818532935776	0.0108101312254117	-0.76897246585033	170.003892237173	0.00223925034361155	-2.97636104808207	-2.20738858223174	Decreased
AT1G03457	gbM	loss	156	64.1038286777584	-0.621133717632978	0.263711077515245	-2.35535694399137	0.0185049207085676	0.400735884397116	TRUE	77.6371534268343	0.0103259695262983	-1.61948506197689	50.5705039286824	0.00813672376024548	-2.08107156920516	-0.461586507228269	None
AT1G03475	gbM	loss	157	913.642199828791	-0.225268470630094	0.197753277553377	-1.13913899894422	0.254645183635752	0.99931371663298	TRUE	984.803317665975	0.018340478026249	0.879278855989612	842.481081991608	0.000616443378591082	-4.27605596758907	-5.15533482357868	Decreased
AT1G03520	gbM	loss	158	119.30617735525	0.217448352338504	0.259726612577939	0.837220145368244	0.402468835770644	0.99931371663298	TRUE	110.418652595199	0.0251615220802079	0.0257822211514571	128.1937021153	0.0367779003375127	0.882909541317782	0.857127320166325	Increased
AT1G03530	gbM	loss	159	70.1906464702901	-0.055269501956024	0.264083278406896	-0.209288154439167	0.8342232984131	0.99931371663298	TRUE	71.5127679046054	0.0278082541826427	-0.279413535221537	68.8685250359748	0.00586460704470529	-2.25905164815741	-1.97963811293587	Decreased
AT1G03550	gbM	loss	160	101.010039979144	-0.520843764236739	0.282365049260712	-1.84457589776217	0.0650992557669352	0.792908906534859	TRUE	119.197688377952	0.0149175986440574	-0.655197937041118	82.8223915803359	0.088506812969356	1.81734799030204	2.47254592734315	Increased
AT1G03560	gbM	loss	161	54.0122942014023	-0.0987383506717212	0.311447502610937	-0.317030478151132	0.751220475979557	0.99931371663298	TRUE	55.9405600281301	0.0288867684392177	-0.501303941405147	52.0840283746744	0.0899086999821537	1.41429632015699	1.91560026156213	Increased
AT1G03590	non-methylated	loss	162	236.235357726441	0.119327816117568	0.223919363073757	0.532905303407201	0.594099133859444	0.99931371663298	TRUE	226.401671932834	0.00976792531668905	-0.730592697117723	246.069043520047	0.0210513574123346	0.448806663369537	1.17939936048726	Increased
AT1G03600	non-methylated	maintained	163	3272.8940944211	0.192194912155415	0.243678449427776	0.788723469829775	0.430273647424501	0.99931371663298	TRUE	3055.16519431273	0.0327878620680555	1.91262220458839	3490.62299452948	0.0362624807358505	1.74029036779615	-0.172331836792243	None
AT1G03610	non-methylated	maintained	164	375.391618971074	0.54188873635041	0.322922293066754	1.67807781619584	0.0933319088073794	0.925032910347605	TRUE	305.8964718004	0.0217967328306563	0.628084771241348	444.886766141749	0.198785369561425	3.9097339016251	3.28164913038375	Increased
AT1G03630	non-methylated	maintained	165	1855.7518879156	0.188919606352943	0.247237941088452	0.764120609972866	0.444795371332876	0.99931371663298	TRUE	1734.36993567709	0.0228064846231523	1.3151032670357	1977.1338401541	0.0466613434854422	2.06920200006986	0.754098733034158	Increased
AT1G03680	non-methylated	maintained	166	2012.44656209684	-0.349738684986035	0.185147754537563	-1.88897070806808	0.0588957537904971	0.760679596714753	TRUE	2255.28701165768	0.0106906626580658	0.260970499375199	1769.606112536	0.00113097020137558	-3.30667313064428	-3.56764363001948	Decreased
AT1G03687	non-methylated	loss	167	77.118969858535	-0.139754753145022	0.291293609167849	-0.479772809105788	0.63138894934603	0.99931371663298	TRUE	80.7477954378285	0.0232305494039914	-0.407760750699175	73.4901442792415	0.0679605344710153	1.33345588465331	1.74121663535249	Increased
AT1G03740	gbM	loss	169	399.744594676729	-0.00931865933292304	0.28034008516246	-0.0332405525507448	0.973482759718645	0.999340251706683	TRUE	401.152691069534	0.0265177909312768	1.06443243908728	398.336498283925	0.100431226745812	2.89047930523663	1.82604686614935	Increased
AT1G03750	gbM	loss	170	58.8065331148617	-0.0785966078086124	0.343431014312771	-0.228857047072145	0.81898002603782	0.99931371663298	TRUE	60.5342945955454	0.0491753664233041	0.356776658273409	57.0787716341781	0.144899893826755	2.19247104801905	1.83569438974564	Increased
AT1G03760	non-methylated	maintained	171	58.0679188250598	0.0477877114275792	0.323343501494402	0.147792397888678	0.882506609058537	0.99931371663298	TRUE	56.9955714646214	0.0180456747809513	-1.1584900961184	59.1402661854982	0.114582645532756	1.88782182606759	3.04631192218599	Increased
AT1G03780	non-methylated	maintained	173	87.9143197924775	-0.395894309053561	0.329434150394101	-1.20174034349491	0.229464145197643	0.99931371663298	TRUE	99.804688604786	0.099717730516136	1.91283790040116	76.023950980169	0.0821168252955532	1.63608862693369	-0.276749273467473	None
AT1G03820	non-methylated	maintained	174	210.766549663097	0.200717129589898	0.295098922207902	0.680168968724627	0.496397478454158	0.99931371663298	TRUE	196.006009490466	0.0289460612854204	0.72896957976452	225.527089835728	0.102235919414636	2.68743476053833	1.95846518077381	Increased
AT1G03830	gbM	loss	175	67.7795474485927	-0.153107786816691	0.295274603496056	-0.518526771364326	0.60409078643288	0.99931371663298	TRUE	71.37152167203	0.071771147908168	1.08630971772141	64.1875732251553	0.0154388889745409	-0.926962756463726	-2.01327247418514	Decreased
AT1G03840	non-methylated	maintained	176	47.9742766569641	-0.169349453069808	0.289339145425172	-0.585297412214846	0.55834775458448	0.99931371663298	TRUE	50.7119183569888	0.00383022675693653	-3.53078924301394	45.2366349569395	0.0349877662151748	-0.0903418510190175	3.44044739199492	Increased
AT1G03850	non-methylated	maintained	177	150.577484307429	-0.141374018587776	0.303846633585872	-0.465280845534928	0.641730349885037	0.99931371663298	TRUE	158.147920801362	0.000113438151889442	-7.44042031763266	143.007047813496	0.16707118570859	3.13896238818812	10.5793827058208	Increased
AT1G03860	gbM	loss	178	316.036698784348	0.336217198427063	0.255835579470575	1.31419249473756	0.188781433551953	0.99931371663298	TRUE	279.215731835031	0.00341960634856858	-2.10156393938382	352.857665733665	0.0654057460439805	2.23065866477426	4.33222260415807	Increased
AT1G03870	non-methylated	maintained	179	656.873647344765	0.53517585941176	0.286811698776274	1.86594850103804	0.0620485709650395	0.77230896323901	TRUE	536.424832764153	0.0919087569805227	2.99518200090649	777.322461925377	0.0406486275336865	1.7525717800983	-1.24261022080819	Decreased
AT1G03900	non-methylated	loss	180	660.20930904461	0.156676763945003	0.28216375556737	0.555268920453514	0.578710733776763	0.99931371663298	TRUE	624.303808262012	0.0440517396742106	1.99569716382515	696.114809827209	0.0883197621040552	2.85055126655777	0.854854102732613	Increased
AT1G03910	gbM	loss	181	341.640834534484	-0.0529481092186021	0.20177645070833	-0.262409756107462	0.79300555186901	0.99931371663298	TRUE	347.980134568054	0.0138668247043824	0.0517465219202741	335.301534500915	0.00063807675694246	-4.4673496709229	-4.51909619284318	Decreased
AT1G03930	gbM	loss	182	298.734168368934	-0.215428289852478	0.241689460590714	-0.891343335062892	0.372745007092227	0.99931371663298	TRUE	321.006814548567	0.0403617305449071	1.54611933830507	276.461522189302	0.0180357729344267	0.27721510737765	-1.26890423092742	Decreased
AT1G03950	non-methylated	maintained	183	125.503075608065	0.0289181078113264	0.235384308049048	0.122854866796391	0.902222025874095	0.99931371663298	TRUE	124.223112212214	0.0115989974351683	-0.979478216497754	126.783039003916	0.0164909487433956	-0.281830523060997	0.697647693436757	Increased
AT1G03960	gbM	loss	184	99.1630739475351	-0.399993116507965	0.302051060280779	-1.32425662116909	0.185417831909428	0.99931371663298	TRUE	112.868216410431	0.073453482342586	1.59258734455941	85.4579314846388	0.0634267962893617	1.36276429285153	-0.229823051707885	None
AT1G03970	non-methylated	maintained	185	189.941181276995	0.4581208843705	0.229062553916693	1.99998156196718	0.0455022549074934	0.671225975205801	TRUE	159.916334953596	0.00504459480093509	-1.95624060696158	219.966027600395	0.0260283071043696	0.701411536557233	2.65765214351882	Increased
AT1G04000	non-methylated	maintained	186	74.5214078329078	0.165538399422937	0.268306562999752	0.616974842404769	0.537251319565237	0.99931371663298	TRUE	70.1138292215254	0.0174522718711276	-0.973217416871895	78.9289864442902	0.0285182816388023	0.14263896569323	1.11585638256513	Increased
AT1G04010	non-methylated	loss	187	62.4973165933289	0.0798664700067743	0.327297545182316	0.244017931641638	0.807216932193971	0.99931371663298	TRUE	60.8184134757192	0.0573090943720486	0.582931358347925	64.1762197109385	0.111357460338407	1.92343075628317	1.34049939793524	Increased
AT1G04020	gbM	loss	188	55.3864714970761	-0.214294725253281	0.34521316212311	-0.620760587271174	0.53475715877378	0.99931371663298	TRUE	59.4618416523939	0.0228862099918387	-0.767062079304464	51.3111013417583	0.204677885808475	2.58623298006295	3.35329505936741	Increased
AT1G04030	gbM	loss	189	58.9772133044928	0.00237581811889472	0.278591377436027	0.00852796716380887	0.993195749139642	0.999340251706683	TRUE	58.9636822122553	0.0456094937054626	0.218174493883489	58.9907443967303	0.00168920028190727	-4.19849630852089	-4.41667080240438	Decreased
AT1G04040	non-methylated	maintained	190	309.360169941891	0.332471654191522	0.247274142582455	1.3445467881085	0.178771637215589	0.99931371663298	TRUE	273.724627001504	0.0388681469447613	1.39222874305468	344.995712882277	0.0233661843134856	0.737597884558718	-0.65463085849596	Decreased
AT1G04080	gbM	loss	191	619.346728195158	-0.425737220845951	0.243453407292589	-1.74874209229813	0.0803356105622488	0.8698594945165	TRUE	710.22650044235	0.016712645299815	0.64461351983825	528.466955947965	0.0518122824691026	2.01757638161349	1.37296286177524	Increased
AT1G04120	gbM	loss	192	406.281471749206	-0.170034516904092	0.342047479626431	-0.497107936856591	0.619112937973656	0.99931371663298	TRUE	430.249280941935	0.116654534228874	3.23725183283496	382.313662556476	0.110576616883907	3.01582370727092	-0.221428125564034	None
AT1G04130	gbM	maintained	193	56.0001616847013	0.279091922974857	0.314838484674986	0.886460634769502	0.375369357692694	0.99931371663298	TRUE	50.4356639993309	0.00774066039939158	-2.52220274923096	61.5646593700717	0.102074013453175	1.75907872858838	4.28128147781934	Increased
AT1G04140	gbM	loss	194	627.07487999369	-0.208212657087149	0.286279293247686	-0.72730603294806	0.4670385032117	0.99931371663298	TRUE	672.350234253633	0.059083435954075	2.44693067303055	581.799525733746	0.0706183035948711	2.48817820102105	0.0412475279905045	None
AT1G04160	gbM	loss	195	65.5986929769677	-0.16891408118562	0.448572152664281	-0.376559445748827	0.706501030481556	0.99931371663298	TRUE	69.479882640049	0.261957739085677	2.92461657861022	61.7175033138865	0.22489858680426	2.90106757075689	-0.0235490078533336	None
AT1G04170	gbM	loss	196	501.550432019998	-0.0246229364033646	0.206050789681489	-0.119499354704859	0.904879751244665	0.99931371663298	TRUE	505.657590584472	0.00604476382671293	-0.957063236612187	497.443273455525	0.0161852159961281	0.322952548858239	1.28001578547043	Increased
AT1G04190	gbM	loss	197	210.27062340909	0.09438282126252	0.299821381072478	0.314796833117462	0.752915916390618	0.99931371663298	TRUE	203.296337478776	0.0447213201157272	1.38455008684326	217.244909339404	0.0961250794197663	2.58004764776974	1.19549756092648	Increased
AT1G04200	gbM	loss	198	180.160292147979	-0.0871207157896874	0.262205238381177	-0.33226153805149	0.739691779857307	0.99931371663298	TRUE	185.610766993833	0.054306317504874	1.5940748600673	174.709817302125	0.0260067642841861	0.577214868385112	-1.01685999168219	Decreased
AT1G04210	gbM	loss	199	375.468145540482	-0.101775840384319	0.223112773847097	-0.456163215711119	0.648272614694227	0.99931371663298	TRUE	388.827604456207	0.00707242789964829	-0.858643690255095	362.108686624757	0.0302073715795151	1.12523795326961	1.9838816435247	Increased
AT1G04220	non-methylated	maintained	200	146.317657073646	0.305794123893496	0.307196196588591	0.995435904771396	0.319524303187633	0.99931371663298	TRUE	130.902238928994	0.0722521768612884	1.70787586881325	161.733075218298	0.0889787833530782	2.30652625123117	0.598650382417919	Increased
AT1G04230	non-methylated	loss	201	68.4515347991065	0.0168308380502927	0.2714863822363	0.0619951465397748	0.95056669706874	0.99931371663298	TRUE	68.0243191792546	0.0102994717180007	-1.76749919325844	68.8787504189583	0.0373400387568489	0.41169944591693	2.17919863917537	Increased
AT1G04240	non-methylated	maintained	202	159.996546388626	0.300674854305489	0.342003183382956	0.87915805733542	0.379315582375409	0.99931371663298	TRUE	143.524162830869	0.0285222116876532	0.449605639796353	176.468929946384	0.229413372258829	3.72392946945054	3.27432382965419	Increased
AT1G04250	non-methylated	maintained	203	520.990569523113	0.195393598893589	0.26180386223975	0.746335814995176	0.455464581471786	0.99931371663298	TRUE	485.70512651847	0.0482893157248136	2.02268349267809	556.276012527756	0.0488037441473594	1.94423386701524	-0.07844962566285	None
AT1G04260	non-methylated	maintained	204	92.5927586191618	-0.0224778049936646	0.264573423012778	-0.0849586656804111	0.932294251858524	0.99931371663298	TRUE	93.2283169603443	0.0272747684877445	-0.0263796092053122	91.9572002779792	0.0304410458665324	0.363434594729223	0.389814203934535	None
AT1G04270	non-methylated	maintained	205	1933.67422126343	0.273079478732433	0.349737063817244	0.780813665420179	0.434912095519842	0.99931371663298	TRUE	1751.09440313188	0.0372393804730122	2.02407856869036	2116.25403939498	0.196007816811602	4.14504173427335	2.12096316558299	Increased
AT1G04280	non-methylated	maintained	206	595.851486427366	0.0406783778724348	0.20239753366636	0.200982576889946	0.840712197719325	0.99931371663298	TRUE	587.446407952265	0.00752721475227577	-0.577185332337265	604.256564902468	0.0130271675420127	0.0585442356854425	0.635729568022707	Increased
AT1G04290	non-methylated	maintained	207	191.799535691096	0.334279540309646	0.352069022282029	0.949471606854031	0.342380806130421	0.99931371663298	TRUE	169.626309894325	0.111495752558395	2.55907218414404	213.972761487867	0.167561952404462	3.37413553358358	0.815063349439537	Increased
AT1G04300	gbM	loss	208	509.499147937928	-0.298913964624308	0.304655712523571	-0.981153322707453	0.3265171384091	0.99931371663298	TRUE	562.248689584304	0.0357194973754586	1.65147743026346	456.749606291551	0.143601641777344	3.44831849456134	1.79684106429788	Increased
AT1G04310	non-methylated	loss	209	58.7592055904545	0.336192248076458	0.281180038055648	1.19564763701299	0.231834093351819	0.99931371663298	TRUE	52.0501573927503	0.0305886179824811	-0.502674931480491	65.4682537881587	0.020717255634648	-0.48446429787136	0.0182106336091308	None
AT1G04340	gbM	loss	210	189.738577428039	0.269191440001574	0.335798676262416	0.801645328081072	0.422758149408324	0.99931371663298	TRUE	172.056225941705	0.116505719258244	2.63417385798133	207.420928914374	0.11620724689506	2.83028634020794	0.196112482226616	None
AT1G04350	non-methylated	maintained	211	508.129010347342	-0.0990961292524626	0.212795238563585	-0.465687718961116	0.641439044258702	0.99931371663298	TRUE	525.742311137548	0.0168843831485106	0.542001808364745	490.515709557136	0.0114510451600031	-0.180069164736019	-0.722070973100764	Decreased
AT1G04360	non-methylated	maintained	212	56.5549383586239	0.290134325554912	0.270989652839447	1.07064724617662	0.284328071227366	0.99931371663298	TRUE	50.8980491452456	0.0192673348683701	-1.19581799255989	62.2118275720021	0.00338940418317907	-3.14354930871984	-1.94773131615996	Decreased
AT1G04390	gbM	loss	213	99.3674312118531	-0.133063790742901	0.261710755131291	-0.508438373792271	0.61114594708846	0.99931371663298	TRUE	104.020036611676	0.0257990057494984	0.00344756312120901	94.7148258120297	0.0313091235583166	0.427543127691882	0.424095564570673	None
AT1G04400	gbM	loss	214	1372.21571487058	-0.0701486577497932	0.245378822374377	-0.285879021958817	0.774970781565005	0.99931371663298	TRUE	1405.75443775774	0.0445708876753263	2.24337339268951	1338.67699198342	0.0295105375006247	1.37083037701258	-0.872543015676924	Decreased
AT1G04410	gbM	loss	215	4765.9917155715	0.131733425641321	0.206373195288459	0.638326239302493	0.523261334787548	0.99931371663298	TRUE	4548.35117541381	0.00275452479068578	-1.62764669809016	4983.6322557292	0.0264537725328849	1.29915293671907	2.92679963480923	Increased
AT1G04420	gbM	loss	216	657.877193256103	-0.0873084876531729	0.193235981053512	-0.451823139651174	0.651396398405012	0.99931371663298	TRUE	677.65206945117	0.000351120713697906	-4.9448683174768	638.102317061036	0.0130314674765061	0.0713193132761893	5.01618763075299	Increased
AT1G04430	gbM	loss	217	731.097019945059	0.146467629534479	0.194298240876248	0.753828901764311	0.450951967034922	0.99931371663298	TRUE	694.027717566184	0.00357454085809068	-1.5886064690015	768.166322323933	0.0118820857454892	-0.0240634496440033	1.5645430193575	Increased
AT1G04440	gbM	loss	218	537.346907506442	0.0639388919513517	0.27572753499531	0.231891573514554	0.81662222952283	0.99931371663298	TRUE	525.569444134482	0.0191945949957685	0.726869737447039	549.124370878402	0.102679174079237	3.01409538273919	2.28722564529215	Increased
AT1G04480	non-methylated	maintained	219	749.0907505509	0.402715534238257	0.446917183853325	0.901096553876132	0.367536985045454	0.99931371663298	TRUE	645.162433725728	0.196872388283089	4.16814401188778	853.019067376071	0.335967486545399	4.81622592180547	0.648081909917689	Increased
AT1G04510	gbM	loss	220	280.596372683155	-0.109427372124745	0.264741236546015	-0.413337089274057	0.679359659678519	0.99931371663298	TRUE	291.285682985623	0.0292314558577292	1.02105851154842	269.907062380687	0.0571338845820737	1.93043663681854	0.909378125270116	Increased
AT1G04520	non-methylated	maintained	221	102.780038615116	0.41932931809988	0.298670773232764	1.40398510895836	0.160323283871653	0.99931371663298	TRUE	87.829853392146	0.020403035975466	-0.506625252381131	117.730223838085	0.092753109803921	2.15803772999528	2.66466298237641	Increased
AT1G04530	non-methylated	maintained	222	453.103649160199	0.152363726068302	0.187051545055664	0.81455475827778	0.415327216092141	0.99931371663298	TRUE	429.270507279016	0.00315475686800027	-1.9724508010825	476.936791041381	0.00264829312820794	-2.30020090001238	-0.327750098929879	None
AT1G04550	non-methylated	maintained	223	164.681774257046	0.213111306890773	0.214430927625347	0.99384594027929	0.320297876408126	0.99931371663298	TRUE	152.569339164269	0.00728510734753207	-1.46616143542069	176.794209349822	0.00402874478735523	-2.10649739241847	-0.64033595699778	Decreased
AT1G04555	non-methylated	maintained	224	50.0703151268738	0.249384912552047	0.282161851584721	0.883836390892012	0.376784538707009	0.99931371663298	TRUE	45.7566588895406	0.0195694268003395	-1.2999775516014	54.383971364207	0.00883093598977128	-1.89089382385636	-0.590916272254957	Decreased
AT1G04590	gbM	loss	225	139.164152365695	-0.170109538078777	0.329503028510214	-0.516260924362047	0.605672183909943	0.99931371663298	TRUE	147.332366247926	0.144641604166631	2.81492534988477	130.995938483465	0.0664645802948789	1.75133307170934	-1.06359227817543	Decreased
AT1G04620	gbM	loss	226	112.169337566707	-0.389971463863993	0.26175300177007	-1.48984524046281	0.13626493261199	0.99931371663298	TRUE	127.366162563905	0.0457167732448274	1.02240961222167	96.9725125695089	0.0154020049399461	-0.577374965763022	-1.59978457798469	Decreased
AT1G04630	non-methylated	maintained	227	206.035155933959	0.176317227946083	0.277699108413116	0.634921836636893	0.525479394417016	0.99931371663298	TRUE	193.411210619661	0.0424875761938992	1.27231202731915	218.659101248257	0.0575315258500864	1.84272317679624	0.570411149477094	Increased
AT1G04640	non-methylated	maintained	228	180.685517303587	0.290137202778035	0.302130153332989	0.960305350450287	0.336901558032649	0.99931371663298	TRUE	162.518703717442	0.0565625458235614	1.5443924413518	198.852330889733	0.101237624091915	2.60931130223186	1.06491886088006	Increased
AT1G04680	non-methylated	maintained	229	423.598281567109	0.0459839252440651	0.234751618310786	0.195883315203337	0.844701496819926	0.99931371663298	TRUE	416.709110931248	0.0320798356099318	1.35868698137341	430.48745220297	0.0224321743474716	0.752276841615491	-0.606410139757921	Decreased
AT1G04690	non-methylated	maintained	230	826.744202851353	-0.0108675850022914	0.290465363990662	-0.0374143920396678	0.970154597517229	0.999340251706683	TRUE	829.783940268669	0.0605013745155757	2.55173912253765	823.704465434037	0.080168396926199	2.74291698565191	0.191177863114264	None
AT1G04710	gbM	loss	231	138.565398736124	0.0172054578614353	0.280963789066425	0.0612372787205244	0.951170241303077	0.99931371663298	TRUE	137.539906872182	0.00311896784817346	-2.78123774204868	139.590890600067	0.096144477786983	2.32611373419703	5.10735147624571	Increased
AT1G04750	non-methylated	loss	232	623.496703145804	0.0988973908544348	0.219128064465837	0.451322340182735	0.651757245903666	0.99931371663298	TRUE	602.045482763052	0.011607683957967	0.0574640254559015	644.947923528555	0.0264223393084561	1.09342045035757	1.03595642490167	Increased
AT1G04770	non-methylated	maintained	233	134.453852528344	0.245739603487694	0.245699769710167	1.00016212378862	0.317232055801716	0.99931371663298	TRUE	122.874828610789	0.0331060657896047	0.523435414735876	146.032876445899	0.0112414325948461	-0.741208334466187	-1.26464374920206	Decreased
AT1G04780	gbM	loss	234	366.578445192065	0.210082950912155	0.244049310742718	0.860821734233984	0.389336232673453	0.99931371663298	TRUE	339.975227366406	0.0324561872709853	1.26528379080796	393.181663017725	0.0296392597371895	1.12561785971833	-0.139665931089628	None
AT1G04790	gbM	loss	235	206.759629441599	-0.21861863809994	0.227872797584706	-0.95938892407144	0.337362852739744	0.99931371663298	TRUE	222.471263986842	0.0216592022847786	0.405582216613141	191.047994896356	0.0121523455857511	-0.470577272131555	-0.876159488744696	Decreased
AT1G04800	non-methylated	maintained	236	62.5764472762746	0.236210125438586	0.372604200524036	0.633943807145428	0.52611749501324	0.99931371663298	TRUE	57.3572516526056	0.232452865552221	2.53600752423478	67.7956428999435	0.0052688383490227	-2.4278165818614	-4.96382410609618	Decreased
AT1G04810	gbM	loss	237	402.460463858215	0.0456847307542285	0.229913366817568	0.198704109232929	0.842494209420897	0.99931371663298	TRUE	396.133859800802	0.0241998687027546	0.925896512954652	408.787067915628	0.0211505066952499	0.651329163366916	-0.274567349587736	None
AT1G04820	non-methylated	loss	238	2690.98554817239	-0.0677993807317086	0.203685257730974	-0.332863465363102	0.739237348706693	0.99931371663298	TRUE	2754.0749530606	0.0202312771383005	1.20521810133022	2627.89614328418	0.00733339608594531	-0.580678132066857	-1.78589623339708	Decreased
AT1G04830	non-methylated	loss	239	167.429881094352	-0.0854353385462171	0.243973842884254	-0.350182370110673	0.726201836770258	0.99931371663298	TRUE	172.453282942572	0.0229507652219984	0.292274926112568	162.406479246131	0.0273309885402319	0.60609222554032	0.313817299427752	None
AT1G04850	gbM	loss	240	752.745821598993	0.227185072920953	0.226660859735973	1.00231276447813	0.316192559541184	0.99931371663298	TRUE	693.50142382504	0.015584698958811	0.535424915390157	811.990219372945	0.0335794382092975	1.48491135023018	0.949486434840018	Increased
AT1G04860	gbM	loss	241	242.078074799362	0.0286961513658113	0.240419329963231	0.119358752768341	0.904991138147262	0.99931371663298	TRUE	239.721676399545	0.024051081712358	0.610010771002401	244.434473199178	0.0294276401806497	0.928993418685687	0.318982647683286	None
AT1G04870	non-methylated	loss	242	173.459985180379	0.0375423199117317	0.315769268212878	0.11889162021436	0.905361220772536	0.99931371663298	TRUE	171.088111462612	0.037055789832466	0.97691510135827	175.831858898146	0.119551027130789	2.78154416979497	1.8046290684367	Increased
AT1G04900	gbM	loss	243	53.1247090217148	-0.33391714636834	0.312239871221235	-1.06942507073911	0.284878175398022	0.99931371663298	TRUE	59.2105126478306	0.0729831374021274	0.901181798208392	47.0389053955991	0.0258965906705004	-0.484190441841177	-1.38537224004957	Decreased
AT1G04910	gbM	loss	244	241.172278883192	-0.190164436234152	0.207658005524178	-0.915757790094014	0.359793946886879	0.99931371663298	TRUE	257.040401375909	0.00154956722380312	-3.29817804307274	225.304156390474	0.0134714138152899	-0.236976597484382	3.06120144558836	Increased
AT1G04950	gbM	loss	245	191.446109308893	-0.0210591241089365	0.222336337337796	-0.0947174193885427	0.924539281512076	0.99931371663298	TRUE	192.970679502789	0.0039876564779141	-2.14289014832911	189.921539114997	0.0217954744749129	0.369002519663513	2.51189266799262	Increased
AT1G04960	non-methylated	maintained	246	208.908037191711	0.0851482091488043	0.239494845510665	0.355532533350545	0.722190676734838	0.99931371663298	TRUE	202.748950201919	0.0363360925895368	1.08294089670542	215.067124181504	0.0147984408883088	-0.124471527197431	-1.20741242390285	Decreased
AT1G04970	non-methylated	loss	247	273.945765365542	-0.109328501052336	0.199713882733004	-0.547425644908707	0.584086340769149	0.99931371663298	TRUE	284.347319718461	0.00628612767763101	-1.21152416040085	263.544211012623	0.00272778290414811	-2.46848690558475	-1.2569627451839	Decreased
AT1G04980	non-methylated	maintained	248	79.7630875499102	-0.0974113049351377	0.328205634650785	-0.296799611739708	0.766619501909089	0.99931371663298	TRUE	82.3218598212518	0.0162889962512252	-0.899414192777521	77.2043152785687	0.140095989888084	2.42010090706337	3.31951509984089	Increased
AT1G04985	gbM	loss	249	228.312402772342	0.0203979229018286	0.204659801570144	0.0996674615402555	0.920608333808158	0.99931371663298	TRUE	226.807233130948	0.00446278435601989	-1.85941104395909	229.817572413736	0.0055006837404079	-1.51958106308809	0.339829980871004	None
AT1G04990	non-methylated	maintained	250	134.218594482889	-0.117170603215118	0.2689543390566	-0.435652399682834	0.663088946541097	0.99931371663298	TRUE	139.644297701883	0.0623892703658539	1.55450232712508	128.792891263894	0.0140980442274715	-0.497255239811869	-2.05175756693695	Decreased
AT1G05000	non-methylated	maintained	251	141.078644681872	0.645995885114647	0.227417034063145	2.84057826967913	0.00450318208407433	0.150464791630521	TRUE	110.097868139898	0.0150031598628191	-0.722992272674245	172.059421223847	0.00607528058982607	-1.52944974940138	-0.806457476727131	Decreased
AT1G05010	non-methylated	maintained	252	2094.41872271057	0.346380545649622	0.324459749241274	1.06756091151401	0.28571862370194	0.99931371663298	TRUE	1844.14865402802	0.083451153883254	3.19653193155782	2344.68879139311	0.13172974307304	3.57898216564716	0.382450234089345	None
AT1G05030	Transposable-like	loss	253	122.330655894212	-0.380929111795952	0.271628643344735	-1.40238933238163	0.160799017141986	0.99931371663298	TRUE	138.476417386044	0.0323546288495926	0.599673641903992	106.18489440238	0.0519793747039964	1.24703844098728	0.647364799083286	Increased
AT1G05055	gbM	loss	254	76.8568789530637	0.0363123695731317	0.300756942552327	0.120736596352431	0.903899671320627	0.99931371663298	TRUE	75.7925359703803	0.036491913345289	0.175909865961692	77.9212219357471	0.0836056670548739	1.6833252332978	1.50741536733611	Increased
AT1G05060	non-methylated	loss	255	154.370568232765	-0.144651628879598	0.243948016085244	-0.592960874209578	0.553207337016251	0.99931371663298	TRUE	162.211597333932	0.0302365565966078	0.639250835731986	146.529539131597	0.0135924324940635	-0.465073250654972	-1.10432408638696	Decreased
AT1G05070	gbM	loss	256	201.479595837589	0.128773675263726	0.330503131336887	0.389629213928581	0.696810746497777	0.99931371663298	TRUE	192.405158608455	0.0561992205085212	1.67176069995568	210.554033066722	0.143167363557153	3.13897202533276	1.46721132537708	Increased
AT1G05120	gbM	loss	257	209.59807429716	-0.154397716565703	0.262653901518688	-0.58783713347855	0.556641616775879	0.99931371663298	TRUE	220.881851234469	0.058505325431163	1.83394630788925	198.31429735985	0.0237880373948694	0.51843940241138	-1.31550690547787	Decreased
AT1G05140	non-methylated	maintained	258	344.364384561546	-0.306634333163205	0.216855271418651	-1.41400451627127	0.157360576446147	0.99931371663298	TRUE	380.999396933839	0.00704297902896171	-0.875523112644702	307.729372189252	0.0230960439914215	0.677754983451277	1.55327809609598	Increased
AT1G05150	gbM	loss	259	335.206387936923	-0.129626383967652	0.188546629041514	-0.687503057607628	0.491765774631579	0.99931371663298	TRUE	350.223522345836	0.00267660182159051	-2.31777174163538	320.189253528009	0.000293709993193098	-5.60398763303882	-3.28621589140344	Decreased
AT1G05160	gbM	loss	260	99.7189446551066	-0.217611371000431	0.252653042593552	-0.861305166827169	0.389069990744495	0.99931371663298	TRUE	107.35634714002	0.0031264168402162	-3.0102447885988	92.0815421701932	0.0408237003507399	0.787907102895119	3.79815189149392	Increased
AT1G05170	non-methylated	maintained	261	124.138662515014	0.199470943709201	0.234049751163554	0.852258730109952	0.394070506380082	0.99931371663298	TRUE	115.557879613016	0.0147733694432249	-0.698668965549348	132.719445417011	0.00993169607205525	-0.982350219153563	-0.283681253604215	None
AT1G05180	gbM	loss	262	222.0392137377	-0.0530213009003055	0.214927055653894	-0.246694399357929	0.80514474129733	0.99931371663298	TRUE	226.020879941031	0.00354596290898102	-2.19368153824084	218.057547534369	0.016176921954694	0.0109354540374743	2.20461699227832	Increased
AT1G05190	non-methylated	maintained	263	3166.09550217561	0.0755804484383586	0.27881765768986	0.271074827414373	0.786333481787621	0.99931371663298	TRUE	3083.12753516622	0.0587170608873708	2.75414220147277	3249.06346918499	0.0699584296043475	2.68488988844489	-0.0692523130278873	None
AT1G05200	gbM	loss	264	441.817425507695	-0.112754673785419	0.246572662262004	-0.45728781427362	0.647464187256888	0.99931371663298	TRUE	459.164696763804	0.0254759613899466	1.07386402065092	424.470154251586	0.043680608897049	1.70939126588818	0.635527245237264	Increased
AT1G05205	non-methylated	maintained	265	102.537218463417	0.224244779106213	0.299920848588288	0.747679863409699	0.45465327992876	0.99931371663298	TRUE	94.4343770016853	0.00417544102797043	-2.72083988005769	110.640059925149	0.131171524618695	2.61302364855788	5.33386352861557	Increased
AT1G05230	gbM	loss	266	147.541503975353	-0.534572141040697	0.220996277196013	-2.41891921358728	0.0155666969800787	0.360124836158451	TRUE	174.647459688896	0.00599343656729121	-1.63449164568177	120.43554826181	0.00727312378908555	-1.49859858241796	0.135893063263812	None
AT1G05260	non-methylated	maintained	267	549.415605965053	0.583284078196409	0.301022477783917	1.93767615790841	0.0526627445026795	0.72228207960294	TRUE	439.83369653065	0.111389270413305	3.18149190814159	658.997515399456	0.0479166186482028	1.95685485055985	-1.22463705758175	Decreased
AT1G05270	non-methylated	loss	268	220.820392270412	0.0188936850496849	0.22352946887968	0.0845243588882455	0.932639536545486	0.99931371663298	TRUE	219.350932727055	0.0145592079018245	-0.177774656414997	222.289851813768	0.0142615658666079	-0.161346425355515	0.0164282310594818	None
AT1G05310	non-methylated	maintained	269	62.2999041610068	-0.136961819827138	0.28317419618846	-0.483666314482928	0.628622703332504	0.99931371663298	TRUE	65.3362561736499	0.0472203207050164	0.384414880657828	59.2635521483636	0.0127462467217375	-1.27843821940471	-1.66285310006253	Decreased
AT1G05320	gbM	maintained	270	217.481844133144	-0.450109689313605	0.310171464818211	-1.45116408299329	0.146734175600395	0.99931371663298	TRUE	251.340532708828	0.00965821618295635	-0.673518793914821	183.62315555746	0.174990988763881	3.35562603761457	4.02914483152939	Increased
AT1G05340	non-methylated	maintained	271	161.198820367287	0.741544721767875	0.286862767175425	2.58501557755106	0.00973745979021465	0.259626265519003	TRUE	120.674741996967	0.0774706175572033	1.73304623521135	201.722898737607	0.0385150682909364	1.22260823713191	-0.510437998079433	Decreased
AT1G05350	non-methylated	maintained	272	169.923827542413	-0.112870590421289	0.21736736227865	-0.519261904078299	0.603578115588585	0.99931371663298	TRUE	176.418348513754	0.00187041543478165	-3.3063217760074	163.429306571072	0.0135625360251617	-0.401068004558176	2.90525377144923	Increased
AT1G05360	gbM	loss	273	140.691234676578	-0.032908897951328	0.244649070906123	-0.134514706430076	0.892995582724757	0.99931371663298	TRUE	142.273529668582	0.0103041890749335	-1.0269866191624	139.108939684574	0.0355862780135015	0.88997338381969	1.91696000298208	Increased
AT1G05380	gbM	loss	274	246.59100022653	-0.0833297219919924	0.283749343726024	-0.293673708272792	0.769007246617568	0.99931371663298	TRUE	253.822306553502	0.0340697106507271	1.15183873278566	239.359693899558	0.0897581585914728	2.52810383673983	1.37626510395417	Increased
AT1G05385	non-methylated	maintained	275	102.609788549826	-0.732194485950435	0.263394000897707	-2.77984496023049	0.00543848567412153	0.171753579370667	TRUE	128.132824962667	0.0465764264344145	1.0548187081855	77.0867521369859	0.00460520741230213	-2.50822124959272	-3.56303995777822	Decreased
AT1G05410	gbM	loss	276	137.91654028493	0.192529324431874	0.321823856822328	0.598244413366051	0.549676860648778	0.99931371663298	TRUE	128.66187945196	0.0707082746346407	1.66088958911353	147.171201117899	0.128382315934686	2.77726798985517	1.11637840074164	Increased
AT1G05430	non-methylated	loss	277	216.021209478374	0.0838493017146517	0.289993048806241	0.289142453792662	0.772472366942976	0.99931371663298	TRUE	209.707982446576	0.0784306869746753	2.2184228919929	222.334436510173	0.053522558302098	1.74676697447134	-0.471655917521552	None
AT1G05460	gbM	loss	278	88.642031006145	-0.102377778660692	0.292577109542654	-0.349917253679637	0.726400798063856	0.99931371663298	TRUE	91.705219093311	0.0892498194375617	1.66703487872034	85.5788429189789	0.0076607507288572	-1.68560008825471	-3.35263496697506	Decreased
AT1G05470	gbM	loss	279	144.635694071365	-0.0259955592118196	0.272270860826233	-0.0954768319053075	0.923936091642555	0.99931371663298	TRUE	146.039547731878	0.0273634501749996	0.405052098696641	143.231840410851	0.063355022400255	1.74104055353903	1.33598845484239	Increased
AT1G05500	non-methylated	loss	280	446.360196815667	0.00187769889297526	0.222106852634829	0.00845403404127484	0.993254737110161	0.999340251706683	TRUE	445.942299712928	0.00275680319823004	-2.14825184934105	446.778093918405	0.0329877972991895	1.31978279076242	3.46803464010346	Increased
AT1G05520	gbM	loss	281	253.339995483679	-0.121077971223516	0.30778680403618	-0.393382593521729	0.694036923886415	0.99931371663298	TRUE	264.016010064366	0.0879430207556344	2.54640547243857	242.663980902992	0.0763893906377144	2.30182740147894	-0.244578070959633	None
AT1G05560	non-methylated	maintained	282	399.601037750136	0.0968675802686182	0.241957880100704	0.400348937708917	0.688899528041557	0.99931371663298	TRUE	386.087614411963	0.0137212378213333	0.0937292830078736	413.114461088309	0.0445160587862905	1.72828756839116	1.63455828538329	Increased
AT1G05570	gbM	loss	283	391.507241332985	-0.252359293330804	0.404639561460022	-0.623664409926306	0.532848000861424	0.99931371663298	TRUE	425.762531604413	0.142759850914437	3.52337119469704	357.251951061557	0.277949281656402	4.32236326526822	0.798992070571179	Increased
AT1G05590	non-methylated	loss	284	120.944061432263	-0.385844909788216	0.226612142466734	-1.70266652787529	0.0886304922511741	0.909903070384356	TRUE	137.075272441773	0.0022892172378123	-3.23048968281633	104.812850422754	0.0103266022328811	-1.09432634386276	2.13616333895356	Increased
AT1G05600	gbM	loss	285	59.2457496897238	-0.233538499644917	0.304304436741446	-0.767450196078949	0.442813893753968	0.99931371663298	TRUE	64.0390259940528	0.0936310109107317	1.34949592506911	54.4524733853948	0.012179856007753	-1.42580181721993	-2.77529774228904	Decreased
AT1G05620	non-methylated	maintained	286	141.839310590437	-0.372022782029179	0.264339086928799	-1.4073695507974	0.159317835346555	0.99931371663298	TRUE	159.865663066682	0.0614232512782249	1.64946613190328	123.812958114192	0.013234834230946	-0.615542051837889	-2.26500818374117	Decreased
AT1G05630	gbM	loss	287	127.768403839842	-0.112380195814198	0.316740730957369	-0.354801845264805	0.722738045883436	0.99931371663298	TRUE	132.763562757988	0.0780553585765468	1.83220071586188	122.773244921695	0.0952715352268044	2.2262882140248	0.394087498162912	None
AT1G05670	gbM	loss	288	58.1521379034122	-0.274153021156998	0.266130026402106	-1.03014689797824	0.302941052838747	0.99931371663298	TRUE	63.7249033456282	0.0131341374445124	-1.48970061419437	52.5793724611963	0.00144532479801765	-4.53531027345706	-3.04560965926269	Decreased
AT1G05680	non-methylated	maintained	289	86.0678188832332	0.803035623398085	0.835663415851127	0.960955820448582	0.336574382029823	0.99931371663298	TRUE	62.6528741018607	0.14842579084601	1.98951654927758	109.482763664606	0.637738874837644	4.88677905003094	2.89726250075336	Increased
AT1G05690	non-methylated	maintained	290	65.9963163524964	0.583067447600397	0.291709931662969	1.99879189671901	0.0456308749202472	0.671225975205801	TRUE	52.791894438418	0.0443826556762116	0.0508986707789305	79.2007382665749	0.0424084727301835	0.718044231683749	0.667145560904819	Increased
AT1G05710	non-methylated	maintained	291	99.1721164458536	0.424343580994114	0.234893315797461	1.80653748938522	0.0708344237351249	0.818322945298712	TRUE	84.6534333186771	0.0046697710185189	-2.67245869492105	113.69079957303	0.00733576178018515	-1.52746256494166	1.1449961299794	Increased
AT1G05720	non-methylated	maintained	292	104.610707426223	-0.0783435908645471	0.264977082042732	-0.29566176161572	0.767488402038734	0.99931371663298	TRUE	107.45045953242	0.0437980130376351	0.798895691569309	101.770955320026	0.0186888007183159	-0.260915530927248	-1.05981122249656	Decreased
AT1G05785	non-methylated	maintained	293	48.5353108035114	-0.00229149374885683	0.286492467874489	-0.00799844326050736	0.99361823365774	0.999340251706683	TRUE	48.6539954746893	0.0149663310601253	-1.61357332062394	48.4166261323334	0.0210196115335807	-0.755773234883305	0.857800085740638	Increased
AT1G05790	gbM	loss	294	200.894955807878	-0.0928674001407164	0.233668658171916	-0.397431991381538	0.691048928267761	0.99931371663298	TRUE	207.41458781582	0.0394170811864238	1.21757237713557	194.375323799936	0.000998601492716224	-4.06644280182854	-5.28401517896411	Decreased
AT1G05805	non-methylated	maintained	295	488.471977672802	-0.0898406328287461	0.25364288203773	-0.354201277429824	0.723188046320952	0.99931371663298	TRUE	503.849005562058	0.020036955899039	0.770242769346626	473.094949783547	0.0624461477779991	2.25700057587142	1.4867578065248	Increased
AT1G05810	non-methylated	maintained	296	94.8680139460538	0.0700025328960942	0.340110857109616	0.205822694079809	0.836929413407991	0.99931371663298	TRUE	92.5830547150519	0.201964558299651	2.85498133645118	97.1529731770557	0.0346507653216712	0.59384942775034	-2.26113190870084	Decreased
AT1G05830	gbM	loss	297	299.391113152869	-0.478780145404822	0.252322272441766	-1.89749458409511	0.0577626929093874	0.756218673261898	TRUE	348.744460776884	0.0264089688434983	0.982383032195064	250.037765528854	0.0478286131589377	1.64008490935772	0.657701877162654	Increased
AT1G05835	non-methylated	maintained	298	55.5925997067579	-0.258492260928445	0.293369099492296	-0.881116182228434	0.378254939442609	0.99931371663298	TRUE	60.4422761996884	0.00744874231699067	-2.36782195817544	50.7429232138274	0.072095614291794	1.06973009052092	3.43755204869636	Increased
AT1G05840	non-methylated	loss	299	227.140326786726	-0.250181401039683	0.244558236439447	-1.02299315157856	0.306311083847552	0.99931371663298	TRUE	246.905571927254	0.0161816046657976	0.0587856968801159	207.375081646199	0.0434225159804514	1.40998768215664	1.35120198527652	Increased
AT1G05850	non-methylated	maintained	300	3470.43715238726	-0.0409212704116951	0.192506282978082	-0.212571090037379	0.831661522876483	0.99931371663298	TRUE	3519.73199219148	0.00599212381368302	-0.526216308263453	3421.14231258303	0.0128277552181587	0.240146231654169	0.766362539917622	Increased
AT1G05860	non-methylated	maintained	301	74.5601400669308	-0.0964630907155982	0.299536222155933	-0.32204148807546	0.747421264415147	0.99931371663298	TRUE	77.1402659436807	0.0383836921018384	0.267829737932456	71.980014190181	0.0777100874421752	1.50850308444443	1.24067334651197	Increased
AT1G05870	non-methylated	maintained	302	341.116262868388	0.181065719924486	0.230066651611853	0.787014192000164	0.431273558341738	0.99931371663298	TRUE	319.603973947926	0.00855671573623864	-0.694354573801814	362.62855178885	0.0367404021016798	1.40820375163701	2.10255832543882	Increased
AT1G05890	gbM	loss	303	629.833838473017	-0.160183046054383	0.249923996768915	-0.640927034319524	0.521570090474993	0.99931371663298	TRUE	664.970795351616	0.0466009417518121	2.10051194959961	594.696881594419	0.0274479011864475	1.13000987585868	-0.970502073740922	Decreased
AT1G05900	gbM	loss	304	165.85464268421	-0.196389015895288	0.215919586892107	-0.90954701572962	0.363061452090654	0.99931371663298	TRUE	177.06314403636	0.00786631986113356	-1.23103725497678	154.64614133206	0.004669187804991	-1.9729257858223	-0.741888530845518	Decreased
AT1G05910	gbM	loss	305	182.930868687139	-0.0849269935188596	0.256905295425414	-0.330577045437025	0.74096398734146	0.99931371663298	TRUE	188.236659225048	0.0660123925475709	1.88678777184996	177.62507814923	0.00408043788429089	-2.08543988606004	-3.97222765791	Decreased
AT1G05940	non-methylated	maintained	306	229.64429526143	-0.0514830907159183	0.249065870713231	-0.206704718589062	0.836240472086989	0.99931371663298	TRUE	233.847347924895	0.0204325844633987	0.357294421572924	225.441242597966	0.0436159084250993	1.45827328618589	1.10097886461297	Increased
AT1G05960	gbM	loss	307	403.901538841215	-0.205043309960609	0.286566464223687	-0.715517464739202	0.474289353048064	0.99931371663298	TRUE	432.658234241176	0.047787362365159	1.95248065258222	375.144843441253	0.0850216290465834	2.63031250024543	0.677831847663203	Increased
AT1G05970	non-methylated	maintained	308	55.3160179347158	0.269864939015418	0.316912994649162	0.851542674399236	0.394467968331752	0.99931371663298	TRUE	50.1173972399563	0.0422063257298997	-0.0827437712881041	60.5146386294752	0.088086565088326	1.53023759354355	1.61298136483165	Increased
AT1G06000	non-methylated	maintained	309	224.72059471327	-0.0590246030920234	0.257266505850375	-0.229429800420082	0.818534876419424	0.99931371663298	TRUE	229.089267356919	0.00804912411469895	-1.00133026370064	220.35192206962	0.065961723297614	2.04382746504627	3.04515772874691	Increased
AT1G06010	non-methylated	maintained	310	69.0961523417967	0.291140349205896	0.261578631344521	1.11301274002936	0.265702957916705	0.99931371663298	TRUE	62.0380823475059	0.000968886392780938	-5.28083421214143	76.1542223360876	0.0241529271895531	-0.127904010933532	5.1529302012079	Increased
AT1G06040	non-methylated	maintained	311	1601.05410633745	0.0617607160298145	0.179048035606626	0.344939366804921	0.730139954382655	0.99931371663298	TRUE	1566.9200692721	0.0014183331307943	-2.70974818639531	1635.18814340281	0.00602974943857538	-0.899362334845468	1.81038585154984	Increased
AT1G06050	non-methylated	maintained	312	62.9281307934628	0.353161683160514	0.296648354090432	1.19050612717323	0.233847523220063	0.99931371663298	TRUE	55.2161522244739	0.0326737053749115	-0.338677439623772	70.6401093624518	0.0573845320452717	1.05432261723599	1.39300005685976	Increased
AT1G06060	non-methylated	maintained	313	187.400676837984	0.0656849303569792	0.212241616350456	0.30948186075119	0.756955008380083	0.99931371663298	TRUE	183.132219761162	0.00976041609525919	-0.892715026686281	191.669133914806	0.00290712465065395	-2.53238812592317	-1.63967309923689	Decreased
AT1G06070	non-methylated	loss	314	117.513986327025	-0.177385464374182	0.277197370007273	-0.639924774068122	0.52222150678645	0.99931371663298	TRUE	124.746577681529	0.059560926519939	1.38480068417822	110.281394972521	0.0289199200215285	0.429313845860583	-0.955486838317636	Decreased
AT1G06080	non-methylated	maintained	315	253.546212000661	0.849064013595839	0.312724759466716	2.71505209579098	0.00662653455859788	0.19922489390056	TRUE	180.948399015238	0.0269288764762793	0.561835586154052	326.144024986084	0.124461032962815	3.13008179246344	2.56824620630939	Increased
AT1G06090	non-methylated	maintained	316	61.2592425237497	0.343835456974825	0.439306377379986	0.782678045844571	0.433816197556102	0.99931371663298	TRUE	53.9044649568302	0.0290873126069395	-0.53436175070467	68.6140200906692	0.331065171647802	3.55654084990348	4.09090260060815	Increased
AT1G06110	non-methylated	loss	317	409.505200319444	-0.0890319325320599	0.229773088746911	-0.387477632901241	0.698402640550821	0.99931371663298	TRUE	422.134965112381	0.0330536073283137	1.4083661474555	396.875435526506	0.0130072356778145	-0.0595327027699948	-1.4678988502255	Decreased
AT1G06130	gbM	loss	318	243.692606035617	0.121454121120491	0.206806664718198	0.587283399623455	0.557013388221113	0.99931371663298	TRUE	233.52954874704	0.0114266109013259	-0.482144609327972	253.855663324195	0.00277133590684097	-2.46227841901405	-1.98013380968607	Decreased
AT1G06150	gbM	loss	319	239.530905334522	-0.38090959196055	0.306301668881334	-1.24357661305502	0.213655427968279	0.99931371663298	TRUE	271.063694751353	0.072303480240514	2.28131241271673	207.998115917692	0.0876197630142	2.4243442013475	0.143031788630773	None
AT1G06190	non-methylated	maintained	320	431.398734678852	-0.100960661043415	0.213940242705136	-0.471910566085336	0.636990625893351	0.99931371663298	TRUE	446.307700312478	0.000184862528299773	-6.0463259039469	416.489769045225	0.0299892669897637	1.16095845429037	7.20728435823726	Increased
AT1G06200	non-methylated	maintained	321	436.274213181044	0.220734426228923	0.303390726875784	0.727558249726258	0.466884045733779	0.99931371663298	TRUE	402.939654843511	0.079950997577961	2.65889631681386	469.608771518577	0.0759818612448618	2.53794835372947	-0.120947963084389	None
AT1G06210	gbM	loss	322	299.580927554455	0.0631080116530612	0.25761335700452	0.244971815075388	0.806478254847512	0.99931371663298	TRUE	292.936703471478	0.0186970814058131	0.379908110126419	306.225151637433	0.055979869737433	1.9530891578986	1.57318104777218	Increased
AT1G06220	gbM	loss	323	437.603447580401	-0.117135219384887	0.21902752486746	-0.534796799880604	0.592790376156723	0.99931371663298	TRUE	455.254689383875	0.0100802406245497	-0.267825600889791	419.952205776927	0.0247023198969781	0.883737044956688	1.15156264584648	Increased
AT1G06230	gbM	loss	324	485.910543561288	-0.181209472220853	0.260373775335407	-0.695958999662786	0.486454506736735	0.99931371663298	TRUE	516.52575487458	0.0226513283108219	0.95818597106025	455.295332247995	0.0699070114440646	2.40882789848411	1.45064192742386	Increased
AT1G06240	non-methylated	loss	325	78.1049235053964	-0.228485207706176	0.284333160114808	-0.803582697191978	0.42163801925221	0.99931371663298	TRUE	84.3257448631095	0.0476164800762142	0.673505012768068	71.8841021476832	0.0316184084884998	0.20998201033276	-0.463523002435307	None
AT1G06290	non-methylated	loss	326	473.555241473072	-0.0374705471256594	0.180653020322645	-0.207417219256768	0.835684035978847	0.99931371663298	TRUE	479.715082369717	0.000234544097734732	-5.66872925054441	467.395400576428	0.00136219151611549	-3.26504977725459	2.40367947328982	Increased
AT1G06360	non-methylated	maintained	327	249.585923061559	-0.235957849479124	0.256502981385837	-0.919902950851833	0.357623476718719	0.99931371663298	TRUE	269.767624264092	0.0521078657111725	1.80559933194722	229.404221859027	0.025175356747782	0.673880935219279	-1.13171839672794	Decreased
AT1G06390	gbM	loss	328	462.212306443738	0.129273032759267	0.196664282107724	0.657328475581838	0.510969730575081	0.99931371663298	TRUE	441.632770072292	0.0085161610089333	-0.525774239587597	482.791842815183	0.00511135371561816	-1.34815201102578	-0.822377771438178	Decreased
AT1G06400	non-methylated	maintained	329	658.397800866999	0.522103705768686	0.317086264142789	1.64656677002437	0.0996471253678183	0.950279936964943	TRUE	540.52925713393	0.105594970791177	3.1987013588339	776.266344600068	0.0992662571671617	3.0404153456538	-0.158286013180098	None
AT1G06410	gbM	loss	330	803.395239505086	-0.0981029196435657	0.311614218452074	-0.314821705283175	0.752897030680745	0.99931371663298	TRUE	830.810591459834	0.053052385149045	2.36257068637663	775.979887550337	0.138747491572303	3.52343294783736	1.16086226146074	Increased
AT1G06430	gbM	loss	331	1398.63713399034	0.111742849986389	0.320341725146972	0.348823900274377	0.727221519270996	0.99931371663298	TRUE	1344.49432749536	0.112469494933119	3.56965263375344	1452.77994048532	0.0719364832602183	2.6653252472812	-0.904327386472247	Decreased
AT1G06460	non-methylated	loss	332	1227.93629655152	-0.539402992476957	0.253792815056011	-2.12536746699434	0.0335559626959101	0.575970701768535	TRUE	1455.0816930137	0.0464065130994572	2.30839259824249	1000.79090008935	0.0340980552017175	1.54122292380002	-0.767169674442472	Decreased
AT1G06470	non-methylated	maintained	333	206.133130633389	-0.00016567342091783	0.20760780013266	-0.000798011542976544	0.999363278978096	0.999595577813549	TRUE	206.181111802334	0.00897772982380467	-0.921320922149722	206.085149464444	0.00117583792568877	-3.79991458387828	-2.87859366172856	Decreased
AT1G06500	gbM	loss	334	79.9229707520031	0.389664676068423	0.289547590598521	1.34577074277479	0.178376463651636	0.99931371663298	TRUE	69.1773187076629	0.0441465133198893	0.350834961371227	90.6686227963434	0.0565006824408057	1.24433079392131	0.893495832550084	Increased
AT1G06510	non-methylated	maintained	335	147.224671643203	-0.0752957234937911	0.256281750059592	-0.293800567056698	0.768910301751702	0.99931371663298	TRUE	151.134046340797	0.0603121791590129	1.57510740684445	143.31529694561	0.0062239670358295	-1.60613769190413	-3.18124509874858	Decreased
AT1G06515	non-methylated	maintained	336	112.156427870628	-0.010833696411639	0.258750219167344	-0.0418693226483121	0.966602871923833	0.999340251706683	TRUE	112.633325366976	0.0195217888341337	-0.321163897101034	111.679530374281	0.037058722676678	0.796318032650075	1.11748192975111	Increased
AT1G06550	gbM	loss	337	435.620079342704	0.160878388977907	0.191950482680698	0.838124430484092	0.40196082334332	0.99931371663298	TRUE	411.29458066524	0.00603562369728805	-1.05807093189819	459.945578020168	0.00310017564698124	-2.08324039468846	-1.02516946279027	Decreased
AT1G06560	gbM	loss	338	78.4264616475796	0.00540920789341629	0.265178246561588	0.0203983847225568	0.983725572387931	0.999340251706683	TRUE	78.1715547427166	0.0186556797715439	-0.75878651909358	78.6813685524427	0.0281951427998156	0.123507420902931	0.882293939996511	Increased
AT1G06570	non-methylated	maintained	339	559.538851135581	-0.0646040231891739	0.307788502949272	-0.209897454161313	0.833747709258	0.99931371663298	TRUE	572.107825695903	0.12926652000807	3.51419170841267	546.969876575259	0.018486139623701	0.539483061640886	-2.97470864677178	Decreased
AT1G06590	gbM	loss	340	79.4014690063486	-0.0749067135937238	0.295487084100211	-0.253502496807339	0.799879931994446	0.99931371663298	TRUE	81.518757235492	0.0510455708779751	0.738091292405367	77.2841807772052	0.0539399896665823	1.04400510821491	0.305913815809545	None
AT1G06620	non-methylated	maintained	341	95.8796852572607	0.0949336209300049	0.281117165557016	0.337701259693266	0.73558832537861	0.99931371663298	TRUE	92.6182061398049	0.041919424856973	0.586958572780963	99.1411643747166	0.041291992528642	0.86260132950258	0.275642756721617	None
AT1G06630	non-methylated	loss	342	192.112810344778	-0.0151982843826229	0.28988970583031	-0.0524278167763549	0.958187810008075	0.999340251706683	TRUE	193.280260558922	0.0339047419307204	0.94623128319413	190.945360130633	0.0973764805178684	2.53146971972092	1.58523843652679	Increased
AT1G06640	non-methylated	maintained	343	1213.75244140086	-0.0802809713221982	0.281554533408286	-0.285134713870089	0.775540935614856	0.99931371663298	TRUE	1247.49722690759	0.0956649486785357	3.32011939963294	1180.00765589414	0.0375522233892109	1.70321698454339	-1.61690241508955	Decreased
AT1G06645	non-methylated	maintained	344	109.730474170786	-0.248787815937836	0.275155509853335	-0.904171666671135	0.365904381532583	0.99931371663298	TRUE	119.343787637553	0.0297455929608115	0.341619695327378	100.117160704018	0.0585286464203758	1.37345892356484	1.03183922823746	Increased
AT1G06650	non-methylated	maintained	345	478.35902731201	0.117623838166219	0.189492440098457	0.62073103341275	0.534776607085687	0.99931371663298	TRUE	458.893425361913	0.0070671874396663	-0.776345896743726	497.824629262107	0.000979552962896812	-3.72324903335527	-2.94690313661154	Decreased
AT1G06670	gbM	loss	346	306.302526127307	-0.298580121315061	0.248943072116368	-1.19939116512344	0.230375881312512	0.99931371663298	TRUE	337.905944938155	0.0464873808762494	1.78010445314494	274.69910731646	0.0173570483573286	0.219156703388117	-1.56094774975682	Decreased
AT1G06680	non-methylated	maintained	347	37362.5898629223	-0.24328540589106	0.246208910962077	-0.988125916890688	0.323090984429205	0.99931371663298	TRUE	40505.2763549427	0.0155388111484073	0.930328251284548	34219.9033709019	0.0566906498888651	2.42689434132732	1.49656609004277	Increased
AT1G06690	gbM	loss	348	344.11409359454	-0.178166692945333	0.215351790995377	-0.827328586968462	0.408050845012077	0.99931371663298	TRUE	365.29962089658	0.0263550768228148	1.00538783311467	322.9285662925	0.000761862353569249	-4.22560934627413	-5.2309971793888	Decreased
AT1G06700	gbM	loss	349	792.200323159275	0.165598367308401	0.237217952145312	0.698085308513923	0.485123845283894	0.99931371663298	TRUE	746.801807485953	0.0471442780891655	2.15792277064557	837.598838832598	0.0162979620028076	0.447512738215579	-1.71041003242999	Decreased
AT1G06720	gbM	loss	350	140.69711835664	-0.342535015911755	0.293682896542902	-1.16634308617872	0.243475759491217	0.99931371663298	TRUE	157.217406201603	0.051069525566469	1.36897643577913	124.176830511677	0.0856695665445193	2.08093899886264	0.711962563083505	Increased
AT1G06730	gbM	loss	351	88.0947051313183	0.136359638765018	0.265885376670001	0.51285121608722	0.608055400429879	0.99931371663298	TRUE	84.0314691526232	0.0175618934872668	-0.769182950441763	92.1579411100135	0.0379293255559926	0.682478533519305	1.45166148396107	Increased
AT1G06760	non-methylated	maintained	352	1496.77881893722	0.00202503819556755	0.284441496429846	0.00711934869203234	0.994319629580744	0.999340251706683	TRUE	1495.59103411695	0.0206920026669409	1.14840457139757	1497.96660375749	0.105357677188686	3.21902431288159	2.07061974148403	Increased
AT1G06770	non-methylated	loss	353	58.469123207197	0.315556503163821	0.300589379224051	1.04979259073759	0.29381348250601	0.99931371663298	TRUE	51.9515464313624	0.0289307313097888	-0.585291430509068	64.9866999830317	0.0685568094721021	1.23520372428461	1.82049515479368	Increased
AT1G06780	gbM	loss	354	134.996389877064	0.0713395921659985	0.285896788513306	0.249529183370586	0.802951469608466	0.99931371663298	TRUE	131.574166065885	0.100368719503939	2.18674669199091	138.418613688243	0.0163182811699536	-0.238113128513836	-2.42485982050474	Decreased
AT1G06790	gbM	loss	355	44.886390550479	-0.0567897856639313	0.374082386530612	-0.15181090505389	0.879336080841658	0.99931371663298	TRUE	45.709525049365	0.0920727174537583	0.932957898790518	44.063256051593	0.150813780516977	1.99018314806522	1.0572252492747	Increased
AT1G06800	non-methylated	maintained	356	62.9908875315439	-0.0196482457821878	0.354177797982355	-0.055475656278056	0.9557595235532	0.999340251706683	TRUE	63.3419050926338	0.114129570400544	1.6227890561237	62.639869970454	0.106065406139726	1.83064376146839	0.2078547053447	None
AT1G06820	non-methylated	loss	357	283.360669117479	-0.160190714600662	0.198072740934694	-0.808746896946701	0.418660746872	0.99931371663298	TRUE	299.117133925253	0.00687975808161593	-1.04942939660825	267.604204309705	0.000999902650663426	-3.90968602274798	-2.86025662613973	Decreased
AT1G06840	gbM	loss	358	221.879013216873	-0.102753512636217	0.258576857409148	-0.39738093217534	0.691086574337696	0.99931371663298	TRUE	229.893062053496	0.0224322155558628	0.479846157083941	213.86496438025	0.0548101907111711	1.76170262502134	1.2818564679374	Increased
AT1G06850	non-methylated	maintained	359	71.3783952000248	0.330284732914174	0.344944039015613	0.95750236431604	0.338313753613126	0.99931371663298	TRUE	63.2239840161732	0.146404984126992	1.97998056139788	79.5328063838763	0.0714187267846857	1.47356719264837	-0.506413368749516	Decreased
AT1G06870	non-methylated	maintained	360	161.132629109468	0.260014992341571	0.239745634922474	1.08454526158798	0.27812311009099	0.99931371663298	TRUE	146.48700906706	0.00857876661661557	-1.26567569689678	175.778249151876	0.0308172589220807	0.825554001748816	2.0912296986456	Increased
AT1G06890	gbM	loss	361	349.769915269294	-0.102349334957096	0.227662896719463	-0.449565284602416	0.653023924470782	0.99931371663298	TRUE	362.254870071542	0.00947781594535501	-0.474695600580458	337.284960467046	0.0309974071244594	1.13709419638799	1.61178979696845	Increased
AT1G06900	gbM	loss	362	264.29735739396	-0.254992793619474	0.282625637428431	-0.902228106195941	0.366935707362909	0.99931371663298	TRUE	287.724015374665	0.0275952936459185	0.930174739153326	240.870699413255	0.0848767329611343	2.45037218684263	1.5201974476893	Increased
AT1G06910	non-methylated	loss	363	55.8490266154272	-0.199148169236744	0.305062421297696	-0.652811212831765	0.513877993982132	0.99931371663298	TRUE	59.7418594449205	0.082031159178769	1.07999562171149	51.9561937859339	0.00862558447842852	-1.96991222193215	-3.04990784364364	Decreased
AT1G06950	gbM	loss	364	706.512254286656	-0.255683885074989	0.267827226619118	-0.954659794310614	0.339749768270673	0.99931371663298	TRUE	769.013273533621	0.0636724783362968	2.60122822895267	644.01123503969	0.0315003559106597	1.34671257139936	-1.25451565755331	Decreased
AT1G06960	gbM	loss	365	136.157931502555	-0.0774608870682755	0.24571126304218	-0.315251674299432	0.752570573846214	0.99931371663298	TRUE	139.758611490259	0.00932544768910129	-1.18682098381803	132.55725151485	0.0352119214322435	0.842781959272069	2.0296029430901	Increased
AT1G07000	non-methylated	maintained	366	100.768540397043	0.556652670830576	0.254464488164732	2.1875455976011	0.0287027183303733	0.527152082087501	TRUE	81.4634474380652	0.0206530927028465	-0.568056472036025	120.073633356021	0.0215932745428705	0.06921272249558	0.637269194531605	Increased
AT1G07010	gbM	loss	367	418.741847669537	0.298203455107217	0.201966179455383	1.47650193666754	0.139809195724589	0.99931371663298	TRUE	375.5064234919	0.0177015731415018	0.446257306996371	461.977271847174	0.000176051628493776	-6.22024909280263	-6.666506399799	Decreased
AT1G07020	non-methylated	maintained	368	105.183441595454	0.11670968096601	0.381578088692621	0.305860541851041	0.75971083010572	0.99931371663298	TRUE	100.836176573909	0.100541547676149	1.93498336934681	109.530706616999	0.267027218518841	3.63112374826056	1.69614037891375	Increased
AT1G07030	non-methylated	maintained	369	125.157455526259	0.164720285812798	0.247909943256854	0.664435978843069	0.50641131169721	0.99931371663298	TRUE	117.845303688879	0.0164597435409436	-0.524072708274358	132.46960736364	0.0300422778422377	0.613268598827808	1.13734130710217	Increased
AT1G07040	non-methylated	loss	370	220.37415775495	-0.55720453852473	0.258593318153654	-2.15475226700809	0.0311812253264657	0.548432911491309	TRUE	262.610780837707	0.0457189034736379	1.59906982338967	178.137534672193	0.0263397866147577	0.606640971416897	-0.992428851972775	Decreased
AT1G07070	non-methylated	maintained	371	112.568291123259	0.103634886352535	0.36073051856877	0.287291706739189	0.773888972198208	0.99931371663298	TRUE	108.391044915886	0.0716460406104605	1.51742922802651	116.745537330631	0.209166067650196	3.32521523168403	1.80778600365753	Increased
AT1G07080	non-methylated	maintained	372	576.676967898279	0.00279749736707308	0.201021743879664	0.0139163918941412	0.988896684155799	0.999340251706683	TRUE	576.268350312453	0.000326333544377373	-5.11264003964946	577.085585484104	0.0195881356724822	0.636170639494119	5.74881067914358	Increased
AT1G07090	non-methylated	maintained	373	77.1128508082273	0.230239023927232	0.267311804641499	0.861312594241819	0.389065901092046	0.99931371663298	TRUE	70.9078215458276	0.00980567509031373	-1.79255892325323	83.317880070627	0.0410339034652538	0.71337451688851	2.50593344014174	Increased
AT1G07110	gbM	loss	374	950.976721891801	-0.334261823591227	0.258947103849975	-1.29084982462243	0.196755756882724	0.99931371663298	TRUE	1060.82962801078	0.0269770740631355	1.45542105372757	841.123815772826	0.0665655888902346	2.4783285436261	1.02290748989853	Increased
AT1G07130	non-methylated	maintained	375	67.3052176168219	0.562132261853871	0.332446156182622	1.69089716153938	0.0908564455232981	0.913066065583403	TRUE	54.2945224980421	0.0535130250227826	0.353532236641684	80.3159127356018	0.1139550345456	2.15600119296169	1.80246895632001	Increased
AT1G07140	non-methylated	maintained	376	709.896956410818	0.133487541359562	0.214303975348147	0.62288877816058	0.53335761286279	0.99931371663298	TRUE	676.9433214512	0.00302163469611044	-1.83995598002171	742.850591370437	0.0292513899452085	1.26925941453979	3.10921539456149	Increased
AT1G07170	non-methylated	maintained	377	109.166169025513	-0.0478117132153952	0.301318108042514	-0.15867520716229	0.873924772491481	0.99931371663298	TRUE	110.996709533081	0.0965547994170528	1.97096830764931	107.335628517946	0.0463187017949151	1.08876260739383	-0.882205700255485	Decreased
AT1G07180	non-methylated	loss	378	489.430609217367	0.405252099180912	0.215993380205001	1.8762246268672	0.0606244418057799	0.767603160810942	TRUE	421.084236269532	0.0173722811839883	0.47909035071009	557.776982165203	0.0151707362709398	0.259199014089547	-0.219891336620544	None
AT1G07200	gbM	loss	379	215.400768596218	-0.220992143944212	0.236743601514331	-0.933466174082993	0.350579327451356	0.99931371663298	TRUE	232.051110047558	0.00444519334849156	-1.84873909171694	198.750427144878	0.0442941991594936	1.41648421819066	3.2652233099076	Increased
AT1G07210	non-methylated	loss	380	167.613127951432	0.0638017081083148	0.234134644401053	0.272500074781875	0.785237533779487	0.99931371663298	TRUE	163.792125212978	0.0134139894093909	-0.525175071311929	171.434130689887	0.0227659864519655	0.374299305316455	0.899474376628384	Increased
AT1G07220	gbM	loss	381	71.5567685692155	0.280006686760314	0.268530571877068	1.04273671635608	0.297070247913667	0.99931371663298	TRUE	64.5018348393516	0.0366419737110554	0.00409649674877096	78.6117022990794	0.0077581615453009	-1.73891179510598	-1.74300829185475	Decreased
AT1G07230	non-methylated	maintained	382	345.363851764536	-0.203407113564982	0.216952172969139	-0.937566611024063	0.348467176917985	0.99931371663298	TRUE	369.757698251399	0.0257130077584889	0.976471662922034	320.970005277673	0.00495426257163014	-1.52685313363854	-2.50332479656057	Decreased
AT1G07240	non-methylated	maintained	383	305.958738481282	-0.143845579221218	0.223982725617982	-0.642217290750165	0.520732107781832	0.99931371663298	TRUE	321.249560701754	0.015407944687461	0.157256383700641	290.667916260809	0.0190335191531352	0.375777555566643	0.218521171866001	None
AT1G07250	non-methylated	maintained	384	351.052181976694	-0.258239111670851	0.234845834449892	-1.09961120781961	0.271501556562917	0.99931371663298	TRUE	382.426176147281	0.0329725777174985	1.35349213669729	319.678187806107	0.016490876235674	0.206534401170079	-1.14695773552721	Decreased
AT1G07260	non-methylated	maintained	385	51.7522073648142	0.248446198044528	0.315769650375148	0.786795683972047	0.43140148047075	0.99931371663298	TRUE	47.2109073700473	0.090659970854321	0.949329718247445	56.2935073595812	0.0218097756996587	-0.552930779637224	-1.50226049788467	Decreased
AT1G07280	non-methylated	maintained	386	850.509139123831	-0.00630939881698303	0.214468179206799	-0.0294188109411758	0.976530570335624	0.999340251706683	TRUE	852.523855600252	0.0132343775359289	0.367326905120648	848.494422647411	0.0227366378077474	0.930080553297057	0.562753648176409	Increased
AT1G07310	non-methylated	maintained	387	259.308207948145	-0.310805649396373	0.274217941742679	-1.13342565195106	0.257035546778885	0.99931371663298	TRUE	287.291140197439	0.047606926976707	1.71596766801521	231.325275698851	0.0626652907235698	1.99354445370278	0.277576785687565	None
AT1G07320	non-methylated	maintained	388	2166.45242977585	0.179212832303705	0.247270889085008	0.724763165477577	0.468597336688074	0.99931371663298	TRUE	2031.92632797384	0.0111145986102889	0.3026936341587	2300.97853157785	0.0646098649721329	2.54994524427744	2.24725161011874	Increased
AT1G07350	gbM	loss	389	256.554979353856	0.161935462928951	0.287938370441796	0.562396260979342	0.573846065991676	0.99931371663298	TRUE	242.118309630585	0.0279803322970823	0.835271134555825	270.991649077126	0.088647826988764	2.56590283655919	1.73063170200336	Increased
AT1G07360	gbM	loss	390	246.853077163464	0.0128018146054583	0.227469273341889	0.056279313761279	0.955119297939027	0.999340251706683	TRUE	245.755047071469	0.0254902160181653	0.711149330337573	247.951107255459	0.0102395396093867	-0.587461017466569	-1.29861034780414	Decreased
AT1G07370	non-methylated	maintained	391	97.6593232366404	0.0557254723862774	0.377786121412565	0.147505345558795	0.882733160737607	0.99931371663298	TRUE	95.6432661736886	0.0252747833849676	-0.110220386310062	99.6753802995921	0.227200379836267	3.32679323936226	3.43701362567232	Increased
AT1G07380	gbM	loss	392	132.383338492986	-0.242013322330181	0.226306428462583	-1.06940542508803	0.28488702382903	0.99931371663298	TRUE	143.600720593127	0.000717368323700904	-4.86315175905441	121.165956392845	0.0166628047870348	-0.298357593919812	4.5647941651346	Increased
AT1G07420	non-methylated	loss	393	200.055277326844	-0.402500702349976	0.240237391821994	-1.67542903832478	0.0938500831637197	0.925708936740224	TRUE	227.893632557324	0.0174002762838581	0.107121039728988	172.216922096364	0.0300638224630926	0.778084790673992	0.670963750945005	Increased
AT1G07440	non-methylated	maintained	394	312.720611949884	0.472816128118844	0.405424098414563	1.16622600868528	0.243523079578207	0.99931371663298	TRUE	261.916334637832	0.237591876839586	3.97492379963722	363.524889261937	0.205591609792664	3.89340330097992	-0.0815204986572948	None
AT1G07470	gbM	loss	395	160.092237235214	0.14720008618956	0.256623045891169	0.573604313978823	0.566235591840198	0.99931371663298	TRUE	151.994422791786	0.0299007047653963	0.567740989077511	168.190051678643	0.0386945972766789	1.1284147438239	0.560673754746389	Increased
AT1G07480	gbM	loss	396	169.282497059544	0.0963582573880364	0.238452627708305	0.404098115060028	0.686140571022347	0.99931371663298	TRUE	163.678208905942	0.0354978401934799	0.878235600020841	174.886785213145	0.0077815440764789	-1.16296367839934	-2.04119927842018	Decreased
AT1G07510	gbM	loss	397	257.882118090823	0.00212826281758973	0.195520263229192	0.0108851265973131	0.991315097052499	0.999340251706683	TRUE	257.690898183142	0.00369278620459939	-2.04362812762078	258.073337998505	0.000462658159137689	-5.0374658839267	-2.99383775630593	Decreased
AT1G07530	gbM	loss	398	337.243712983105	-0.0899992101819712	0.237963898896758	-0.378205310129911	0.705278081026976	0.99931371663298	TRUE	347.892657764487	0.0474639058243824	1.8267969919166	326.594768201723	0.00485870797585138	-1.54837621326802	-3.37517320518463	Decreased
AT1G07570	non-methylated	loss	399	180.548120717808	0.244821908402925	0.348825455810962	0.701846451640847	0.482774926419956	0.99931371663298	TRUE	165.267863851706	0.13497107733541	2.8131556000218	195.82837758391	0.09276376227178	2.47505318817583	-0.338102411845967	None
AT1G07590	gbM	loss	400	2402.53982544667	0.493487175385452	0.409292568613404	1.20570763612269	0.227930239656403	0.99931371663298	TRUE	1995.51211396506	0.415540200083367	5.52451969894188	2809.56753692828	0.0282327235643824	1.36805760926731	-4.15646208967457	Decreased
AT1G07610	non-methylated	maintained	401	1036.07778972181	-0.0832763023803864	0.263147445995532	-0.316462514258262	0.751651473489048	0.99931371663298	TRUE	1065.90591980373	0.0615498326499967	2.6466499495237	1006.2496596399	0.0336124900720572	1.52133857893532	-1.12531137058838	Decreased
AT1G07630	non-methylated	maintained	402	183.32868748743	0.0999743723699466	0.22662963951324	0.441135469238154	0.659114926860235	0.99931371663298	TRUE	176.823598277132	0.0185229423608767	0.00341950440203885	189.833776697728	0.0101342098340649	-0.736044188879074	-0.739463693281112	Decreased
AT1G07640	non-methylated	maintained	403	186.083535539195	-0.15744534942389	0.219491166705733	-0.717319752712296	0.473176821910019	0.99931371663298	TRUE	196.273577286051	0.0122767979020363	-0.507409180824822	175.89349379234	0.008027498666977	-1.11478797552088	-0.60737879469606	Decreased
AT1G07650	gbM	loss	404	356.015370254228	-0.110099767736072	0.304169662983483	-0.361968273417361	0.717375739264885	0.99931371663298	TRUE	369.737947631682	0.0234974660995773	0.846449227175365	342.292792876773	0.155333146675035	3.4676218212029	2.62117259402753	Increased
AT1G07660	non-methylated	maintained	405	161.7972330284	0.0132306439624285	0.265310391859118	0.0498685478157	0.960227141312861	0.999340251706683	TRUE	160.9482035988	0.0145264662294345	-0.424938798160103	162.646262457999	0.0605796280138574	1.75526988123603	2.18020867939613	Increased
AT1G07670	gbM	loss	406	310.084272874569	-0.0027373701568945	0.274746004173745	-0.00996327559021906	0.992050587750624	0.999340251706683	TRUE	310.284394201188	0.0823159831762883	2.55384367222007	309.884151547949	0.0230838414113004	0.679726464767147	-1.87411720745292	Decreased
AT1G07700	non-methylated	maintained	407	396.754532892199	0.56257186227188	0.229901488221892	2.44701270367118	0.0144045761822387	0.344013767164874	TRUE	320.338071859208	0.0362216381061061	1.38873880253513	473.17099392519	0.00809696626153779	-0.690113248096387	-2.07885205063151	Decreased
AT1G07705	gbM	loss	408	131.188961282037	-0.087552078534799	0.329413627677393	-0.265781592437766	0.790407420596718	0.99931371663298	TRUE	135.149909229975	0.145782237712467	2.74958695412256	127.228013334099	0.031747252790091	0.665530198475695	-2.08405675564686	Decreased
AT1G07720	non-methylated	maintained	409	230.98233365336	0.507755530596596	0.262469703330489	1.9345300587217	0.0530479899932238	0.726182608262753	TRUE	190.547113827549	0.0471454345309226	1.41074756001657	271.41755347917	0.0324638079814928	1.11732498404422	-0.293422575972353	None
AT1G07725	non-methylated	maintained	410	105.705170664866	-0.200310868077872	0.27828286282675	-0.719810289585023	0.471641808716212	0.99931371663298	TRUE	113.198240197098	0.0280848767024719	0.208358441714145	98.2121011326344	0.0664607216581122	1.5419268232444	1.33356838153025	Increased
AT1G07745	non-methylated	loss	411	61.4149500035423	-0.0960298512835435	0.298413478631102	-0.321801319846733	0.747603214352701	0.99931371663298	TRUE	63.5731888480049	0.0110774787471109	-1.73807606549365	59.2567111590797	0.0887039262959896	1.52037730194063	3.25845336743428	Increased
AT1G07750	non-methylated	maintained	412	367.856007184138	0.106127348178001	0.198235735264501	0.535359318724233	0.592401415185913	0.99931371663298	TRUE	354.362226543863	0.00878608169006367	-0.596327892356109	381.349787824412	0.00362792825541525	-1.9147766037646	-1.31844871140849	Decreased
AT1G07770	non-methylated	maintained	413	1628.71050431067	0.426248167470538	0.320861451390636	1.32844929056809	0.184029725197662	0.99931371663298	TRUE	1389.77857807539	0.0812963158356634	3.10816525366613	1867.64243054595	0.122513478411506	3.45719609921415	0.349030845548014	None
AT1G07780	gbM	loss	414	55.2735312760609	0.0626636742704571	0.276325029732599	0.226775237592834	0.820598519631677	0.99931371663298	TRUE	53.9784189765562	0.0153888896100116	-1.45126560214926	56.5686435755655	0.0153021735655658	-1.05944874541437	0.391816856734883	None
AT1G07790	non-methylated	maintained	415	274.463657857325	-0.0272796680220438	0.344111915982373	-0.0792755692407965	0.936813438053258	0.99931371663298	TRUE	276.924120624915	0.0387393273884887	1.39500014505394	272.003195089734	0.172494763807081	3.52789887692956	2.13289873187562	Increased
AT1G07810	gbM	loss	416	291.434061643334	-0.0644842371717746	0.265780378735186	-0.242622263835452	0.808298032420503	0.99931371663298	TRUE	298.089366367696	0.0166336951067982	0.222109533370326	284.778756918972	0.0721285770168182	2.289366403167	2.06725686979667	Increased
AT1G07820	non-methylated	maintained	417	440.18727877766	-0.0382510817350754	0.217486929269403	-0.175877611880269	0.860390094297342	0.99931371663298	TRUE	445.870820365826	0.00237667893477753	-2.36237892893309	434.503737189494	0.032736363973583	1.30041811800817	3.66279704694127	Increased
AT1G07830	non-methylated	maintained	418	119.078439810029	0.193091354959162	0.393615312997531	0.490558544302297	0.623738713169081	0.99931371663298	TRUE	111.028028281619	0.0559267523098789	1.18343189193673	127.128851338439	0.251894381560509	3.65311100468942	2.46967911275269	Increased
AT1G07840	non-methylated	loss	419	117.173333339127	0.227450645703911	0.250729812931964	0.907154370851106	0.364325169260217	0.99931371663298	TRUE	107.856020730533	0.0073354283738676	-1.77533437265168	126.490645947721	0.0359389770090506	0.840458153190555	2.61579252584223	Increased
AT1G07870	gbM	loss	420	128.218928559719	0.361643566759262	0.230026067640965	1.5721851460928	0.115907619265593	0.98272303197642	TRUE	112.278081597738	0.012135399989965	-1.01007134147639	144.1597755217	0.00864845369026756	-1.1277601860298	-0.117688844553409	None
AT1G07880	gbM	maintained	421	50.44728313224	0.108605522271608	0.285216368104218	0.380782922780656	0.703364331999986	0.99931371663298	TRUE	48.5184075034384	0.0171680705296591	-1.41888009503868	52.3761587610417	0.0223565220439413	-0.587917649648008	0.830962445390677	Increased
AT1G07890	non-methylated	maintained	422	3534.00090519926	0.1879660486814	0.234569991295632	0.801321804392721	0.422945371024571	0.99931371663298	TRUE	3303.96011498448	0.00395220350037272	-1.13230357936956	3764.04169541404	0.05205127964288	2.26509641181517	3.39739999118473	Increased
AT1G07910	gbM	loss	423	174.546948265819	-0.18882571383466	0.23854966342113	-0.79155724274199	0.428618886339947	0.99931371663298	TRUE	186.065330640535	0.0141455472565664	-0.344760104171973	163.028565891103	0.0291931936113939	0.703472104677835	1.04823220884981	Increased
AT1G07920	non-methylated	maintained	424	1352.181220131	-0.0032240192611007	0.224648639651204	-0.0143513856398437	0.988549644030074	0.999340251706683	TRUE	1353.52547448071	0.0369115915491724	1.96365142378016	1350.83696578129	0.0120038486546599	0.0741260471723995	-1.88952537660776	Decreased
AT1G07930	gbM	loss	425	1356.40385356462	-0.00864667567923527	0.232423329745563	-0.0372022709110178	0.970323727942213	0.999340251706683	TRUE	1360.30656698196	0.0414563460087054	2.13220040697733	1352.50114014728	0.0120803375692967	0.0834292021540212	-2.04877120482331	Decreased
AT1G07940	non-methylated	maintained	426	1182.33870411951	0.0904363607614018	0.207038041532112	0.436810356648272	0.66224888748934	0.99931371663298	TRUE	1145.10533498689	0.0136318066362884	0.489443346986651	1219.57207325214	0.0148042166101931	0.36449334626185	-0.124950000724801	None
AT1G07950	non-methylated	maintained	427	120.577755300531	0.0773700729864611	0.356473530387153	0.2170429678255	0.828174859487283	0.99931371663298	TRUE	117.374475033113	0.258699504010461	3.44639122899845	123.781035567949	0.0358272169279644	0.820994540300033	-2.62539668869841	Decreased
AT1G07960	non-methylated	loss	428	170.540056442628	-0.162642138350964	0.252961007829066	-0.642953393278963	0.52025434225253	0.99931371663298	TRUE	180.147122014588	0.0569080009279617	1.63775270365382	160.932990870669	0.00674718872490165	-1.41755619645276	-3.05530890010658	Decreased
AT1G07970	gbM	loss	429	92.9334308447735	-0.260851567424995	0.244522582122655	-1.06677904821956	0.286071621803151	0.99931371663298	TRUE	101.303752399628	0.00832515108972825	-1.65457538454027	84.5631092899187	0.0145491516748141	-0.770128901011821	0.884446483528445	Increased
AT1G07980	non-methylated	loss	430	95.1002975897631	0.1519797889303	0.26498917626481	0.573532062979141	0.566284496103518	0.99931371663298	TRUE	89.9544456178239	0.00978519883016256	-1.54198213601723	100.246149561702	0.046278435329541	1.03564935460653	2.57763149062376	Increased
AT1G07990	gbM	loss	431	401.478622059239	-0.258969545248034	0.256654847785213	-1.00901871709339	0.312965657813206	0.99931371663298	TRUE	437.567734677299	0.0136572173586613	0.151082360665998	365.389509441179	0.073771335968734	2.41652610332509	2.26544374265909	Increased
AT1G08000	non-methylated	maintained	432	65.1616653705968	-0.153650251156864	0.256279465846793	-0.599541795707963	0.548811647356359	0.99931371663298	TRUE	68.5600784987272	0.00802662029968449	-2.11851190831768	61.7632522424665	0.00244464970230513	-3.62173960174297	-1.50322769342528	Decreased
AT1G08010	gbM	loss	433	124.148013844436	-0.0608498357638958	0.229606657209654	-0.26501773294985	0.790995801180698	0.99931371663298	TRUE	126.816171544515	0.00998111829009603	-1.17703766795274	121.479856144356	0.00830246404062344	-1.30155990522489	-0.124522237272147	None
AT1G08030	gbM	loss	434	170.893875148394	-0.216855598885469	0.219755143259128	-0.986805567639251	0.323737964773629	0.99931371663298	TRUE	183.78581411049	0.0057266610863021	-1.65912571468661	158.001936186299	0.0122035089524735	-0.573737039985124	1.08538867470148	Increased
AT1G08040	gbM	loss	435	201.128399632702	-0.0540804050076995	0.226867000044574	-0.238379336779144	0.81158689241238	0.99931371663298	TRUE	205.009779486362	0.00985108963734353	-0.791693686463571	197.247019779043	0.020900198737438	0.328855363693775	1.12054905015735	Increased
AT1G08060	gbM	loss	436	165.184609765593	-0.234297583257055	0.339896959091804	-0.689319445172714	0.490622263780467	0.99931371663298	TRUE	178.611037327747	0.133093898327444	2.85660407016382	151.758182203438	0.0761162440567488	2.04236579887212	-0.814238271291702	Decreased
AT1G08110	non-methylated	loss	437	954.097433078428	0.0916590499311866	0.313380390898862	0.292484956280394	0.769915860412588	0.99931371663298	TRUE	923.778158275613	0.115430365320881	3.51550876346847	984.416707881244	0.0800568647653686	2.77008491068514	-0.745423852783328	Decreased
AT1G08125	gbM	loss	438	163.134822188599	-0.0189919698073773	0.241535375797147	-0.0786301788907628	0.937326782563416	0.99931371663298	TRUE	164.226063764319	0.0385455902074799	0.999864918494864	162.043580612878	0.00843079224052513	-1.09204497302973	-2.0919098915246	Decreased
AT1G08130	gbM	loss	439	165.425388995723	-0.228762704118949	0.257634613544669	-0.887934664412962	0.374575897020088	0.99931371663298	TRUE	178.527549347179	0.0497392097809235	1.43623822197417	152.323228644266	0.0141148814788933	-0.386311080929744	-1.82254930290391	Decreased
AT1G08160	non-methylated	maintained	440	115.807612103685	0.0760346005497386	0.265890661160323	0.285961907115995	0.774907297470627	0.99931371663298	TRUE	112.749066400288	0.0306037328784993	0.328447428800833	118.866157807082	0.0395787041067895	0.936199163236666	0.607751734435833	Increased
AT1G08190	gbM	loss	441	636.018664978102	-0.192132292901949	0.281829776059677	-0.681731701980507	0.49540861766017	0.99931371663298	TRUE	678.350938445045	0.0754049122270287	2.80205123535142	593.686391511159	0.0550325954320125	2.13320218291264	-0.668849052438782	Decreased
AT1G08200	gbM	loss	442	1727.1694666024	0.137703068352539	0.180514050822817	0.762838503290253	0.445559715334608	0.99931371663298	TRUE	1644.81767137774	0.00526654517361367	-0.808444385018183	1809.52126182705	0.00344863042899188	-1.69626523011299	-0.887820845094812	Decreased
AT1G08210	gbM	loss	443	151.648495709766	-0.175996158532835	0.297979762550914	-0.590631246317486	0.554767524137844	0.99931371663298	TRUE	160.899486366904	0.104280662968443	2.418521990942	142.397505052628	0.0319038373937815	0.747549606492076	-1.67097238444993	Decreased
AT1G08230	non-methylated	maintained	444	125.761812018375	0.0680405049345456	0.261258553766638	0.260433597115143	0.79452933006662	0.99931371663298	TRUE	122.880218460681	0.0205408263479523	-0.165124936442041	128.643405576069	0.0468379008256188	1.23413508880797	1.39926002525001	Increased
AT1G08260	gbM	loss	445	107.09176441151	-0.488416873651931	0.373714443015654	-1.3069253350518	0.191238070737785	0.99931371663298	TRUE	125.08003666307	0.204617108497522	3.16777032418162	89.1034921599513	0.0910822158379296	1.91912428265479	-1.24864604152683	Decreased
AT1G08280	non-methylated	loss	446	59.388598813917	0.171627555919994	0.295541189752099	0.58072296475478	0.561427181611696	0.99931371663298	TRUE	55.8371820863214	0.0758693322240476	0.889664318471916	62.9400155415126	0.0091183469933433	-1.70493175610424	-2.59459607457615	Decreased
AT1G08315	non-methylated	maintained	447	53.8329364301964	0.39866087427096	0.305689482880208	1.30413670275724	0.192186976785689	0.99931371663298	TRUE	46.4517288177195	0.0873725400052876	0.876668246366017	61.2141440426733	0.0189600767407065	-0.674872824641866	-1.55154107100788	Decreased
AT1G08320	non-methylated	maintained	448	133.153904526021	0.198566137285666	0.230799308609704	0.860341127024145	0.389601028422483	0.99931371663298	TRUE	124.107794878286	0.00280085605493091	-3.03040356230599	142.200014173756	0.0204995036849544	0.108513148251292	3.13891671055728	Increased
AT1G08350	gbM	loss	449	82.0697711272799	-0.374900489503352	0.253420770050541	-1.47935975977258	0.139044188929535	0.99931371663298	TRUE	92.7724813566576	0.0182472153976417	-0.611280970349979	71.3670608979021	0.00970921974226405	-1.49977571305523	-0.888494742705253	Decreased
AT1G08360	non-methylated	maintained	450	1550.3597779593	0.159440622371014	0.251625584035979	0.633642334033157	0.526314266413318	0.99931371663298	TRUE	1464.60347398448	0.00589533107700093	-0.66702774526646	1636.11608193413	0.068289051970506	2.6021758348732	3.26920358013966	Increased
AT1G08370	gbM	loss	451	195.783002078141	-0.169593244796003	0.239463391151088	-0.708222012478721	0.478807398450147	0.99931371663298	TRUE	207.243208745086	0.0370728381604196	1.12849183429587	184.322795411196	0.00857673390890148	-0.992970553928722	-2.12146238822459	Decreased
AT1G08380	non-methylated	maintained	452	27013.8150285726	0.0284733637520231	0.308719294639878	0.0922305934432684	0.926514831577167	0.99931371663298	TRUE	26747.1842909047	0.0720757817862389	3.13985232278661	27280.4457662405	0.100842245946189	3.25658174365246	0.116729420865846	None
AT1G08410	gbM	loss	453	101.991377341101	-0.176818606485385	0.270394960847783	-0.65392715134556	0.513158740373364	0.99931371663298	TRUE	108.096924493351	0.00613230864953848	-2.03160668866499	95.8858301888509	0.0625179307964507	1.43492910171235	3.46653579037734	Increased
AT1G08420	gbM	loss	454	378.705257443855	-0.18238936014637	0.273881762365549	-0.665941969158706	0.505448193264884	0.99931371663298	TRUE	402.724194733728	0.0352782506908978	1.47828186180497	354.686320153982	0.0761093615033257	2.45114622436306	0.972864362558091	Increased
AT1G08430	non-methylated	maintained	455	333.801552038829	0.418276432407607	0.264382587249629	1.58208767362077	0.113629557161565	0.980270634022089	TRUE	285.644957651016	0.0895074948275571	2.62314716796091	381.958146426642	0.000629274804689723	-4.44162749076801	-7.06477465872892	Decreased
AT1G08450	gbM	loss	456	377.717965914512	-0.0374824498394868	0.209277524766136	-0.179104038435914	0.857856011068902	0.99931371663298	TRUE	382.771177039601	0.000671897515506978	-4.26290624154719	372.664754789423	0.0236018252419661	0.77912815951249	5.04203440105968	Increased
AT1G08460	non-methylated	maintained	457	213.168600598547	0.0777397617262648	0.245198236122109	0.317048617297354	0.751206712426886	0.99931371663298	TRUE	207.416681812363	0.0350705731108301	1.0490200315487	218.920519384731	0.0193124502729752	0.268495998060317	-0.780524033488388	Decreased
AT1G08465	non-methylated	maintained	458	123.251444261732	-0.0675778855363806	0.239452028183596	-0.282218889725028	0.777775674883855	0.99931371663298	TRUE	126.142574969298	0.00205242901704728	-3.46383440147308	120.360313554166	0.0287410672284415	0.483427335983806	3.94726173745688	Increased
AT1G08470	non-methylated	maintained	459	145.469394313309	0.290976700449463	0.255130488687028	1.14050148199421	0.254077435631217	0.99931371663298	TRUE	130.691693392465	0.0013393962816157	-4.04698176525706	160.247095234154	0.0567158097668496	1.65126334081608	5.69824510607314	Increased
AT1G08480	non-methylated	maintained	460	490.229094787397	0.151892999026316	0.266927071706376	0.569043065041378	0.569326914857321	0.99931371663298	TRUE	464.328383270861	0.0430281647120599	1.83531287936204	516.129806303932	0.0527507591248473	2.03731833384693	0.202005454484886	None
AT1G08490	gbM	loss	461	266.28036702817	0.0832470163149606	0.20992249964965	0.396560713853426	0.6916914278242	0.99931371663298	TRUE	258.681178126013	0.0143780782843445	-0.0799551513587859	273.879555930327	0.00472011811946189	-1.66074449291105	-1.58078934155226	Decreased
AT1G08500	non-methylated	maintained	462	81.1603785628933	0.220406874482673	0.269627491503421	0.817449560702072	0.4136715628652	0.99931371663298	TRUE	75.0491294863867	0.0593427061060902	0.866739741948926	87.2716276393999	0.00114822932758371	-4.40753316174722	-5.27427290369615	Decreased
AT1G08510	gbM	loss	463	796.443652396498	0.0545884249649547	0.179110851803889	0.304774526027738	0.760537884342284	0.99931371663298	TRUE	781.35976597623	0.000197083114903335	-5.729303886592	811.527538816766	0.00441992840933304	-1.44067397593442	4.28862991065759	Increased
AT1G08520	gbM	loss	464	1765.48692952575	-0.300279681024152	0.195682829081691	-1.53452238212887	0.124901191271512	0.99931371663298	TRUE	1948.60102757904	0.0187198560344996	1.04864174285789	1582.37283147246	0.00166916709203449	-2.75549592274805	-3.80413766560594	Decreased
AT1G08530	non-methylated	maintained	465	74.8739639930677	0.000651217910063501	0.293549058582402	0.0022184295640679	0.998229950753464	0.999340251706683	TRUE	74.8402796062267	0.0428206308743895	0.392955387079737	74.9076483799088	0.0595088300825813	1.15862326177883	0.765667874699089	Increased
AT1G08540	gbM	loss	466	577.681039723265	-0.174860602753574	0.270354107014715	-0.646783600531936	0.517772007584072	0.99931371663298	TRUE	612.690038063003	0.0585086946618031	2.39789545895639	542.672041383528	0.0441502496676848	1.79347523278248	-0.604420226173903	Decreased
AT1G08550	gbM	loss	467	1017.24016275309	-0.443785615301682	0.234829511047028	-1.88982046303715	0.0587819758200592	0.760679596714753	TRUE	1172.58075736707	0.0437324875763678	2.17675792932111	861.899568139112	0.00905446857679768	-0.395553148454157	-2.57231107777526	Decreased
AT1G08560	non-methylated	maintained	468	166.124709954552	0.000504328797271626	0.329624105153907	0.00153001188137059	0.998779227618301	0.999473258073181	TRUE	165.985990524566	0.0305100237945502	0.67147132963686	166.263429384538	0.147389465469015	3.05106663312244	2.37959530348559	Increased
AT1G08570	non-methylated	maintained	469	856.354205016255	-0.115478684677007	0.294283302531114	-0.39240651332842	0.69475787425431	0.99931371663298	TRUE	890.652377402621	0.13253266990564	3.70431979944767	822.056032629888	0.0191675300466258	0.678193073858622	-3.02612672558905	Decreased
AT1G08580	non-methylated	maintained	470	152.880608831314	0.34322619639369	0.348222485578136	0.985652020213022	0.324303901465816	0.99931371663298	TRUE	134.657918655983	0.0387375146537017	0.834279716843004	171.103299006646	0.204686091877688	3.54164023046341	2.70736051362041	Increased
AT1G08590	gbM	loss	471	112.275406903993	0.097662170307541	0.376716027855392	0.259246124630063	0.795445344920988	0.99931371663298	TRUE	108.488210968245	0.199627268798068	2.99665289582743	116.06260283974	0.120672084296757	2.5274495223772	-0.469203373450227	None
AT1G08600	gbM	loss	472	241.305307151261	-0.207472216816857	0.289709746246296	-0.716138202131713	0.473906017001729	0.99931371663298	TRUE	258.729809311304	0.0449229382980653	1.56375277245329	223.880804991219	0.08414299959493	2.40286680961158	0.83911403715829	Increased
AT1G08620	gbM	loss	473	231.341728621754	-0.0899068567576407	0.252480276207171	-0.356094575418907	0.721769739517565	0.99931371663298	TRUE	238.600350077714	0.0322697260445384	1.03080277278533	224.083107165794	0.0360030586742345	1.17858543298878	0.147782660203444	None
AT1G08640	gbM	loss	474	402.419870058008	0.0435578680239077	0.201464617211434	0.216206044648497	0.828827142028652	0.99931371663298	TRUE	396.276464895801	0.00771132782676656	-0.723862810302352	408.563275220216	0.00857838579232514	-0.650758604162075	0.0731042061402778	None
AT1G08650	non-methylated	maintained	475	133.804332582116	-0.513151475927292	0.276645896919924	-1.85490362098457	0.0636099908187208	0.784287224127054	TRUE	157.399012202828	0.0755100201100397	1.93416415511647	110.209652961403	0.0170740244091613	-0.331426160953706	-2.26559031607018	Decreased
AT1G08660	gbM	loss	476	307.927452464586	-0.0361555726905753	0.210783613973793	-0.171529332897151	0.863807567901656	0.99931371663298	TRUE	311.703621185683	0.0102361514619354	-0.450883577692812	304.151283743489	0.0118783632199963	-0.286168295747808	0.164715281945004	None
AT1G08680	gbM	loss	477	255.810562120996	-0.422478472012917	0.317595136407838	-1.33024225997716	0.183438464479775	0.99931371663298	TRUE	293.132238291835	0.0574572754279557	2.00000393888792	218.488885950157	0.136320289919592	3.08691122793491	1.08690728904699	Increased
AT1G08700	non-methylated	maintained	478	168.972470787541	-0.263575828450844	0.26859760247637	-0.981303727288604	0.326442985239828	0.99931371663298	TRUE	184.52258500565	0.0118619157822833	-0.605373413283922	153.422356569431	0.0773186025581837	2.07174349596187	2.67711690924579	Increased
AT1G08710	non-methylated	maintained	479	86.6339844806084	0.0089278657371557	0.242366161522752	0.0368362715366832	0.970615553159609	0.999340251706683	TRUE	86.3775427613978	0.0121858013849293	-1.26757445331591	86.8904261998189	0.0028403112143441	-3.10449073001638	-1.83691627670047	Decreased
AT1G08720	gbM	loss	480	216.405888910659	-0.247976260757428	0.198316779278243	-1.25040484047753	0.211151697264815	0.99931371663298	TRUE	234.937978367659	0.00206315400456983	-2.94735747565949	197.873799453659	0.000119300086640231	-7.12223713508819	-4.1748796594287	Decreased
AT1G08750	gbM	loss	481	95.3504105445673	-0.132644056414136	0.331479352597701	-0.400157823932759	0.689040276765243	0.99931371663298	TRUE	99.8270532386511	0.0544639219827912	1.04051299232638	90.8737678504835	0.131802119241878	2.46818730122277	1.42767430889639	Increased
AT1G08760	gbM	loss	482	182.623353666295	-0.128625950871231	0.227638099929599	-0.565045793788524	0.572042616752055	0.99931371663298	TRUE	190.778795064261	0.0191878908860324	0.114776794932824	174.467912268328	0.00997243397790409	-0.806448832749867	-0.921225627682691	Decreased
AT1G08770	non-methylated	maintained	483	106.998074593148	-0.0124730071521752	0.25683709295713	-0.0485638854129888	0.961266851253148	0.999340251706683	TRUE	107.447093578892	0.0345938104625922	0.458513566147841	106.549055607404	0.0143083971893044	-0.611471415651505	-1.06998498179935	Decreased
AT1G08780	gbM	maintained	484	137.714931791667	-0.167926144582019	0.30594995169791	-0.548868021224028	0.583096025483437	0.99931371663298	TRUE	145.612980762323	0.0692467003209314	1.74198156218827	129.81688282101	0.0782346571353499	1.98043888000768	0.238457317819409	None
AT1G08800	gbM	loss	485	197.0236503684	-0.228200085722267	0.268847578491196	-0.848808410337758	0.395987909535738	0.99931371663298	TRUE	212.770866889091	0.00538600047841416	-1.63489293531848	181.276433847709	0.0930432836460781	2.43713985013122	4.0720327854497	Increased
AT1G08810	non-methylated	maintained	486	83.1947796361348	-0.407512643955181	0.270851932974908	-1.50455874351442	0.132437559900952	0.99931371663298	TRUE	94.7495462189649	0.0251915169089551	-0.124513108377793	71.6400130533047	0.0402156834533766	0.553952566933244	0.678465675311037	Increased
AT1G08820	gbM	loss	487	333.088810213051	-0.014887036940771	0.208059644140461	-0.0715517754645432	0.942958619252946	0.99931371663298	TRUE	334.956638291064	0.00134351128815592	-3.33773846830587	331.220982135039	0.0196808968803784	0.475036682263417	3.81277515056929	Increased
AT1G08830	non-methylated	maintained	488	188.701911593591	0.226972325264268	0.320376765355758	0.708454388108418	0.478663127619849	0.99931371663298	TRUE	173.783545191169	0.0302312209431437	0.696051119006103	203.620277996012	0.17956695361217	3.44852824688527	2.75247712787917	Increased
AT1G08840	gbM	loss	489	52.0585333230423	-0.307904134096938	0.328907277700487	-0.936142660781513	0.349199740751591	0.99931371663298	TRUE	57.6374948332622	0.077267093648938	0.952601710658804	46.4795718128223	0.0726281183945242	0.991302408287934	0.0387006976291299	None
AT1G08880	non-methylated	maintained	490	532.105061629665	0.130677277477303	0.306492453105087	0.426363769004446	0.669842797674302	0.99931371663298	TRUE	507.910970491832	0.0408104568427129	1.80009708536929	556.299152767498	0.136104674294222	3.42389703390938	1.62379994854008	Increased
AT1G08890	non-methylated	maintained	491	377.147146085026	-0.226512910713742	0.263888562568268	-0.858365775724529	0.390690519497335	0.99931371663298	TRUE	406.930294855302	0.0579355079405682	2.19932316872833	347.36399731475	0.0374887920486265	1.42209832045337	-0.777224848274956	Decreased
AT1G08900	non-methylated	maintained	492	206.810856199661	-0.473881695227817	0.274442046041711	-1.72670952597327	0.0842198439934045	0.886004349493709	TRUE	240.663749715343	0.0449846972012633	1.5160873568939	172.957962683979	0.0571513150799144	1.70732179030018	0.191234433406278	None
AT1G08910	gbM	loss	493	168.554804590784	-0.442624938442444	0.361189550602447	-1.22546440699673	0.220400292762705	0.99931371663298	TRUE	194.303554906702	0.127422323695018	2.860392875473	142.806054274866	0.164030443986705	3.11155770834711	0.251164832874109	None
AT1G08920	non-methylated	loss	494	447.38053524658	0.342032766698366	0.254365137355122	1.34465269201121	0.178737418712559	0.99931371663298	TRUE	394.698782952676	0.0462301766718393	1.85782711807031	500.062287540484	0.031168247944092	1.2697738004762	-0.58805331759411	Decreased
AT1G08930	non-methylated	maintained	495	658.609033712913	0.33488820805231	0.24221526973768	1.38260568136351	0.166785806080572	0.99931371663298	TRUE	582.706719141582	0.0170748837639066	0.601244223750701	734.511348284244	0.0507897257463656	2.06309464188951	1.46185041813881	Increased
AT1G08940	non-methylated	maintained	496	83.0542149403141	0.200839012840854	0.278010088252068	0.722416276702722	0.470038582693775	0.99931371663298	TRUE	77.2101188757594	0.00908326895124291	-1.81040667211174	88.8983110048688	0.0701539705723354	1.54060379587066	3.3510104679824	Increased
AT1G08960	gbM	loss	497	66.4631563250566	-0.166040719287772	0.291575960859507	-0.569459563121451	0.569044305108907	0.99931371663298	TRUE	70.2990687288786	0.0561123811562012	0.714591651706416	62.6272439212347	0.0294696212354167	-0.0171983620857395	-0.731790013792156	Decreased
AT1G08970	gbM	loss	498	378.328496987411	0.0343270158721087	0.247091275630548	0.138924435047373	0.889509861822993	0.99931371663298	TRUE	373.786561870827	0.037589128726862	1.53020222631217	382.870432103995	0.0317368017120925	1.21549166748303	-0.314710558829141	None
AT1G08980	gbM	loss	499	667.184910786001	0.0879769123401335	0.23133543905658	0.380300193947439	0.703722591568114	0.99931371663298	TRUE	646.940648532571	0.0441392666496287	2.01204740427038	687.429173039432	0.00434241960472082	-1.49819861340879	-3.51024601767917	Decreased
AT1G08990	non-methylated	maintained	500	77.8989748666477	0.0471008000515275	0.303609468412124	0.155136136886192	0.87671399392876	0.99931371663298	TRUE	76.75815897159	0.000990278192222337	-5.0140313329349	79.0397907617056	0.129679392858691	2.32882963792643	7.34286097086132	Increased
AT1G09000	non-methylated	loss	501	54.6551065621705	0.258466443890762	0.309688379123066	0.83460168774383	0.403942011576404	0.99931371663298	TRUE	49.6676435969782	0.0662402342163801	0.556850132458781	59.6425695273628	0.0415800551954322	0.433446224616928	-0.123403907841852	None
AT1G09010	gbM	loss	502	662.693872662934	-0.0175129187553938	0.190286921223246	-0.0920342745723839	0.926670807972309	0.99931371663298	TRUE	666.770467564994	0.00920082094347321	-0.239024106696129	658.617277760875	0.0027008116475304	-2.19233018548915	-1.95330607879302	Decreased
AT1G09020	gbM	loss	503	263.193207935875	-0.109801516759172	0.330205927876152	-0.33252436582651	0.739493344165402	0.99931371663298	TRUE	273.267007977178	0.103382737050509	2.80247120682262	253.119407894572	0.102406230789607	2.74399091242996	-0.0584802943926586	None
AT1G09050	gbM	loss	504	55.5616111486919	0.43143093891332	0.301639443305417	1.43028688219825	0.152634698159656	0.99931371663298	TRUE	47.3796396749467	0.0761692772272115	0.702330015846785	63.7435826224372	0.010816256139205	-1.44676786201405	-2.14909787786083	Decreased
AT1G09060	gbM	loss	505	372.511904526051	-0.0553782558888989	0.207134571583722	-0.267353998250916	0.789196614699763	0.99931371663298	TRUE	379.591079577869	0.016950065495303	0.389517712133024	365.432729474233	0.00444126356143151	-1.63745128254496	-2.02696899467799	Decreased
AT1G09100	gbM	loss	507	236.956172291732	0.269966876707259	0.269204620565556	1.00283151210444	0.315942161780328	0.99931371663298	TRUE	214.768246270856	0.0292287791581759	0.812140146216359	259.144098312607	0.0632554930150542	2.0594745697194	1.24733442350304	Increased
AT1G09130	non-methylated	maintained	508	1049.99739803879	-0.380641063822024	0.198970097479759	-1.9130566283245	0.0557408033376985	0.741707589526746	TRUE	1187.89198176219	0.00666761604762749	-0.533694839429192	912.102814315399	0.0146253472859493	0.305603570552075	0.839298409981267	Increased
AT1G09140	gbM	loss	509	460.298991604513	-0.257187133430323	0.236615959561635	-1.08693908013136	0.277063733654979	0.99931371663298	TRUE	501.314025329283	0.00804116740755823	-0.549201970806118	419.283957879742	0.0493925284500951	1.88288867732294	2.43209064812906	Increased
AT1G09150	gbM	loss	510	295.080123021357	0.194236060979945	0.231062329696909	0.840621927575692	0.400559770519873	0.99931371663298	TRUE	275.078724152206	0.00916727667654755	-0.688577930712588	315.081521890508	0.0331672160000464	1.20906200288025	1.89763993359284	Increased
AT1G09160	gbM	loss	511	235.926469123553	-0.141537720456681	0.200348664916149	-0.706457018397991	0.479903973053345	0.99931371663298	TRUE	247.56571581881	2.1508338929114e-06	-12.8165449677321	224.287222428296	0.00667030600831086	-1.25326350227795	11.5632814654542	Increased
AT1G09195	gbM	loss	512	84.5500242910563	-0.0616759078325624	0.27634176537829	-0.223187066016362	0.8233899178988	0.99931371663298	TRUE	86.4831269643978	0.00880296369329041	-1.73543926593453	82.6169216177149	0.0691230851916866	1.45864178255192	3.19408104848645	Increased
AT1G09200	non-methylated	maintained	513	391.406033590408	0.128890671373596	0.352065661623887	0.366098388519612	0.714291659948167	0.99931371663298	TRUE	373.763332174102	0.000539187916760624	-4.59321507261218	409.048735006713	0.215312644038032	3.99920089434204	8.59241596695423	Increased
AT1G09210	non-methylated	maintained	514	1215.62964151007	0.0203258948256411	0.255905852238827	0.0794272371960909	0.936692804923964	0.99931371663298	TRUE	1206.84798279041	0.00944861860733332	-0.0271337491123617	1224.41130022974	0.0701992666009672	2.61043308725871	2.63756683637107	Increased
AT1G09230	gbM	loss	515	126.094532357415	-0.0725545503585595	0.254795436529677	-0.28475608255295	0.775831020809804	0.99931371663298	TRUE	129.405666612035	0.00374990404178826	-2.57076888510532	122.783398102794	0.0559437893214024	1.45827868891101	4.02904757401633	Increased
AT1G09240	non-methylated	maintained	516	92.5364817236391	0.423735129303874	0.521344832619627	0.812773241032641	0.416348080203485	0.99931371663298	TRUE	79.0935651452297	0.262799549769715	3.07004169952144	105.979398302048	0.650551266457682	4.8912354958421	1.82119379632067	Increased
AT1G09250	non-methylated	maintained	517	238.986522562539	0.64966902489236	0.330877376826842	1.96347369264944	0.0495911583727137	0.703501245369644	TRUE	186.024097255073	0.0654023275338054	1.86405845387687	291.948947870004	0.165846201186411	3.50080641951765	1.63674796564078	Increased
AT1G09270	gbM	loss	518	449.557505797789	0.0047872694228526	0.181742563132471	0.0263409370944284	0.97898540314875	0.999340251706683	TRUE	448.81444253355	0.00158705972510609	-2.94178177670365	450.300569062027	0.000191010121250696	-6.11004259124427	-3.16826081454061	Decreased
AT1G09280	gbM	loss	519	187.420104219407	0.105288239260718	0.25225093210411	0.417394847196294	0.676389623241633	0.99931371663298	TRUE	180.554975520498	0.0317790182913632	0.799010842430452	194.285232918316	0.0291735735548611	0.801917612383648	0.00290676995319639	None
AT1G09290	gbM	loss	520	59.9804649718478	0.29938450655709	0.303004286776192	0.988053699643614	0.323126349576987	0.99931371663298	TRUE	53.7906617732762	0.0780485844525826	0.88715803690669	66.1702681704194	0.029053591331574	0.0132098541444126	-0.873948182762278	Decreased
AT1G09300	gbM	loss	521	49.8224514095944	-0.0513334136924631	0.290083990867392	-0.176960519396361	0.859539401048479	0.99931371663298	TRUE	50.7043222459058	0.0308502252703258	-0.521186462988576	48.9405805732831	0.0166725407339517	-1.07912114213672	-0.557934679148143	Decreased
AT1G09310	gbM	loss	522	3613.48632729236	0.0947392126846627	0.33971256620517	0.278880506962009	0.780336528482677	0.99931371663298	TRUE	3494.74706111637	0.261952160122907	4.92325323692879	3732.22559346836	0.013700557852033	0.339032451238186	-4.5842207856906	Decreased
AT1G09320	non-methylated	loss	523	55.3491351856883	-0.168741561451636	0.265416700022432	-0.635760905162994	0.524932272489323	0.99931371663298	TRUE	58.6416520180122	0.00021378344862207	-7.52513615442945	52.0566183533645	0.00688658793962896	-2.29282607695963	5.23231007746982	Increased
AT1G09330	non-methylated	maintained	524	251.931504890636	0.0297495183332119	0.238507523080808	0.124731991464825	0.900735729648621	0.99931371663298	TRUE	249.400332591735	0.0247648591586823	0.679641072535161	254.462677189537	0.0279997552664553	0.875556525537211	0.19591545300205	None
AT1G09340	non-methylated	maintained	525	4921.98941074356	0.189244901214973	0.1966816485259	0.962188911031279	0.33595471833631	0.99931371663298	TRUE	4599.4973374424	0.00375990701828405	-1.17799307539871	5244.48148404472	0.0174498651071939	0.700516532901752	1.87850960830046	Increased
AT1G09390	non-methylated	maintained	526	145.366104432893	-0.348744655522339	0.259640199366375	-1.3431843619494	0.179212284037712	0.99931371663298	TRUE	162.862786251982	0.052874200080472	1.44888391695656	127.869422613804	0.0173961939400131	-0.198887988045704	-1.64777190500226	Decreased
AT1G09415	non-methylated	maintained	527	75.3592334193785	-0.241679444235747	0.284319709078799	-0.850027052358741	0.395310046124579	0.99931371663298	TRUE	81.7174502853395	0.0586027912811052	0.939855629952066	69.0010165534175	0.0191714321684871	-0.54846550335258	-1.48832113330465	Decreased
AT1G09420	non-methylated	maintained	528	82.542047667266	-0.531584046868892	0.243093507155027	-2.18674720312413	0.0287609836389957	0.527152082087501	TRUE	97.5624605193396	0.000887548012607671	-4.92186612723529	67.5216348151924	0.00908781913518974	-1.64504745114788	3.27681867608741	Increased
AT1G09430	gbM	loss	529	584.876220877353	-0.176689005033982	0.19444486866985	-0.908684329098878	0.363516778478642	0.99931371663298	TRUE	620.684806098431	0.00999432063812693	-0.146556554474102	549.067635656275	0.00395580452927559	-1.68395910226118	-1.53740254778707	Decreased
AT1G09440	gbM	loss	530	74.8940206470546	-0.399943699339908	0.267368777547027	-1.49585042430604	0.134692637764889	0.99931371663298	TRUE	85.3630033582053	0.0148817312367194	-0.991587619373768	64.4250379359038	0.0319595441559527	0.126133363664436	1.1177209830382	Increased
AT1G09460	non-methylated	loss	531	76.838727167659	-0.454378717391839	0.30398173016467	-1.49475666562493	0.134977959585355	0.99931371663298	TRUE	88.9762603550235	0.0269595223562377	-0.0911630629102025	64.7011939802944	0.103253516976284	1.82195925621684	1.91312231912704	Increased
AT1G09470	non-methylated	loss	532	29.0236706314185	-0.0407101895340626	0.486517647999497	-0.0836766964188413	0.93331348571603	0.99931371663298	TRUE	29.3361954601912	0.134131706851585	0.92556519345483	28.7111458026457	0.39031932056334	2.89040616444641	1.96484097099158	Increased
AT1G09490	non-methylated	maintained	533	298.781181964117	-0.118007029836831	0.29509003717551	-0.399901775628718	0.689228864406472	0.99931371663298	TRUE	311.02302515081	0.125631048170987	3.16523737014103	286.539338777423	0.0249882755498636	0.762601025876694	-2.40263634426434	Decreased
AT1G09520	non-methylated	maintained	534	79.2836853645548	-0.0445047034339082	0.272164159315471	-0.163521543563427	0.870107812129329	0.99931371663298	TRUE	80.5777911759441	0.048268986527366	0.645071288118758	77.9895795531656	0.00758379371966079	-1.77852955327702	-2.42360084139577	Decreased
AT1G09530	gbM	loss	535	128.521398597922	0.385836122765705	0.247969951227013	1.55597934691884	0.119713003581915	0.990941564141004	TRUE	111.488007996256	0.0213614519310048	-0.201099119763699	145.554789199588	0.0246125296867112	0.387271237221768	0.588370356985467	Increased
AT1G09560	non-methylated	maintained	536	786.361177598319	-0.114697175628464	0.255885306705224	-0.448236661593834	0.653982406582762	0.99931371663298	TRUE	817.628450466911	0.0532685919902006	2.36347005589608	755.093904729727	0.0280652941703399	1.21268380976167	-1.15078624613441	Decreased
AT1G09570	gbM	loss	537	960.53644879447	-0.0633539586484126	0.243796858780019	-0.259863720006244	0.794968897312847	0.99931371663298	TRUE	981.782332501695	0.0146648504608623	0.555781165743771	939.290565087246	0.058461762134344	2.30931388904851	1.75353272330474	Increased
AT1G09580	non-methylated	loss	538	76.761382611391	0.410208271970382	0.364866451964211	1.12426963279874	0.260898656937011	0.99931371663298	TRUE	65.8206945186944	0.0542722095048073	0.5934824434907	87.7020707040876	0.205513811372396	3.08018090136055	2.48669845786985	Increased
AT1G09590	non-methylated	maintained	539	952.854341824331	0.173038382223904	0.377015164486114	0.458969289629933	0.646256219671901	0.99931371663298	TRUE	895.644606487456	0.0346718633420684	1.77143834023928	1010.06407716121	0.256516971887317	4.45388300326568	2.6824446630264	Increased
AT1G09620	gbM	loss	540	680.706573352844	-0.307784299126133	0.26875771686537	-1.14521102023021	0.252121754399111	0.99931371663298	TRUE	753.161290058009	0.0453243835900186	2.10396176223612	608.25185664768	0.0565884620723247	2.17904612081174	0.075084358575622	None
AT1G09630	non-methylated	maintained	541	155.302390976505	0.202287968686624	0.29477964960242	0.686234510962535	0.492565238548132	0.99931371663298	TRUE	144.321875566737	0.0491937836762786	1.24088235743185	166.282906386273	0.0769219102504482	2.11296885711993	0.872086499688075	Increased
AT1G09640	non-methylated	loss	542	1294.23007038191	-0.150920860013291	0.188541653823535	-0.800464284430988	0.423441848571535	0.99931371663298	TRUE	1361.82301129342	0.00240831175710476	-1.97306946194114	1226.6371294704	0.0111107794284546	-0.0488378248268982	1.92423163711424	Increased
AT1G09645	non-methylated	maintained	543	148.070189449725	0.134386987554207	0.232509334733894	0.577985342859513	0.563274014914568	0.99931371663298	TRUE	141.208984271249	0.0290282984081974	0.460581659690765	154.931394628201	0.00033914828816821	-5.75497525904273	-6.21555691873349	Decreased
AT1G09660	gbM	loss	544	183.263334076485	0.145748160585074	0.217284223837071	0.670771941060768	0.50236582490324	0.99931371663298	TRUE	173.889553093553	0.00963984472785688	-0.952408892546794	192.637115059416	0.00832900395932747	-1.01111407397859	-0.058705181431794	None
AT1G09690	non-methylated	maintained	545	2006.5771672588	0.309363725734125	0.383190970373828	0.807335635890166	0.419473138256326	0.99931371663298	TRUE	1792.15028892919	0.0442449862310846	2.27654862868388	2221.0040455884	0.26309921046103	4.57325247521128	2.2967038465274	Increased
AT1G09700	gbM	loss	546	53.1116829340295	0.164980083017883	0.287984018212715	0.572879300878508	0.566726420581804	0.99931371663298	TRUE	50.178676733443	0.039377112494779	-0.181402726937455	56.0446891346159	0.0154776765840281	-1.05201211082047	-0.870609383883019	Decreased
AT1G09710	gbM	loss	547	71.944367864737	-0.213637230373024	0.273421469771456	-0.781347677457794	0.434598035687652	0.99931371663298	TRUE	77.1374368130184	0.0343847635625643	0.109066218810775	66.7512989164554	0.0210884859892413	-0.441054467365363	-0.550120686176138	Decreased
AT1G09730	gbM	loss	548	291.80392182062	-0.0131120120137672	0.219448651835277	-0.0597497952441712	0.952354911678313	0.99931371663298	TRUE	293.281634263619	0.00169148398575505	-3.0858041315964	290.326209377622	0.0290283081143402	0.984214042136523	4.07001817373293	Increased
AT1G09740	non-methylated	maintained	549	372.403972757641	0.0380489523808308	0.226188545111009	0.168217857195894	0.866411893113042	0.99931371663298	TRUE	367.42541669673	0.0206824829843692	0.658911455931612	377.382528818551	0.0224309880028212	0.709986000490205	0.051074544558593	None
AT1G09750	non-methylated	maintained	550	810.296137171054	-0.50912362746134	0.272168874842989	-1.87061664473958	0.0613982358446189	0.769531237900982	TRUE	951.808903160629	0.0820552795522898	3.03153410967853	668.783371181479	0.0153525139235715	0.317946632075615	-2.71358747760291	Decreased
AT1G09760	non-methylated	loss	551	314.107859342063	0.149267432939462	0.24255533857114	0.61539537253138	0.538293646662623	0.99931371663298	TRUE	297.824713749379	0.0132350172081808	-0.10819202507345	330.391004934747	0.0426116389567271	1.58855374011109	1.69674576518454	Increased
AT1G09770	gbM	loss	552	880.016949880937	-0.223704382167876	0.256866886444608	-0.870896148835116	0.383810859777402	0.99931371663298	TRUE	948.266069529274	0.0295046701393243	1.55484683178111	811.767830232601	0.0610709350114952	2.34777010960509	0.792923277823978	Increased
AT1G09780	non-methylated	maintained	553	865.119449647853	0.0940433816064844	0.238258708758563	0.394711203197959	0.693056033786752	0.99931371663298	TRUE	836.710157581148	0.0232532970624152	1.17476650681407	893.528741714558	0.036202124388078	1.60984973646756	0.435083229653493	None
AT1G09795	gbM	loss	554	456.579075315343	-0.478212721015326	0.209090606099702	-2.28710763212049	0.0221895415229841	0.455776270547221	TRUE	531.770871805749	0.0115755716409311	0.00232351290077151	381.387278824937	0.0126335579690035	-0.114700547037824	-0.117024059938595	None
AT1G09800	non-methylated	loss	555	57.0373048786506	0.431184408834405	0.273859217682525	1.57447469719373	0.115377746718751	0.981961755632562	TRUE	48.4624748365408	0.0116154054207885	-1.98393879522862	65.6121349207605	0.0177192947928008	-0.707957767329474	1.27598102789915	Increased
AT1G09810	gbM	loss	556	61.0256330296279	-0.430427846447091	0.267560338963471	-1.60871319013337	0.107679070282065	0.967208246890678	TRUE	69.9912272112493	0.0201386302733227	-0.76859448518675	52.0600388480064	0.00071159935005098	-5.56741305805429	-4.79881857286754	Decreased
AT1G09815	non-methylated	maintained	557	150.119658300074	-0.00645138567274492	0.298260317595592	-0.0216300503022071	0.98274306246078	0.999340251706683	TRUE	150.33098677834	0.023439435421047	0.206983661826028	149.908329821808	0.125435805128593	2.75537934592461	2.54839568409858	Increased
AT1G09830	gbM	loss	558	146.76240764867	0.160535843764999	0.220690317366449	0.727425859370329	0.466965118013801	0.99931371663298	TRUE	138.482698516839	0.00609156565537511	-1.80937291750421	155.0421167805	0.00775412648109345	-1.23955981443313	0.569813103071079	Increased
AT1G09840	non-methylated	loss	559	381.789758360819	0.0842994551095916	0.219245155511797	0.3844985988986	0.70060893415986	0.99931371663298	TRUE	370.736871113325	0.0132563040792999	0.0220986736469858	392.842645608313	0.0206403083929213	0.603291004162177	0.581192330515191	Increased
AT1G09850	non-methylated	loss	560	145.161674491356	-0.0918675686744194	0.224015319483354	-0.410095027814586	0.681736239983088	0.99931371663298	TRUE	149.801309419576	0.00379827882579673	-2.42159744220263	140.522039563136	0.0148718947982157	-0.362174393226061	2.05942304897657	Increased
AT1G09870	gbM	loss	561	196.798261833739	-0.00137769147630496	0.216648062532734	-0.00635912207198619	0.994926188874687	0.999340251706683	TRUE	196.813991321296	0.00081718325493814	-4.41441771196439	196.782532346183	0.0176589841206414	0.084486510593408	4.4989042225578	Increased
AT1G09900	gbM	loss	562	94.2139227186194	-0.159792931721091	0.251360603582727	-0.635711919224844	0.524964206178347	0.99931371663298	TRUE	99.4156083910831	0.0278858983111676	0.0706114961991247	89.0122370461557	0.00807832461311344	-1.57675061044532	-1.64736210664445	Decreased
AT1G09910	gbM	loss	563	172.374165375461	-0.200967557331063	0.25616677865016	-0.784518423466296	0.432735975879734	0.99931371663298	TRUE	184.533364705434	0.0110565376887216	-0.706764354919026	160.214966045489	0.0597985509657846	1.72750196499326	2.43426631991229	Increased
AT1G09920	gbM	loss	564	282.211047089409	0.328295759575855	0.227274972751982	1.44448707044446	0.148602014133399	0.99931371663298	TRUE	250.202189438553	0.0230707481362412	0.579611900495571	314.219904740266	0.0166062761446763	0.2099743844674	-0.369637516028172	None
AT1G09940	gbM	loss	565	225.868522067273	0.734846693842026	0.278172161366119	2.64169746617761	0.00824917044222498	0.230672434055305	TRUE	169.547078289355	0.018356309342857	-0.0439538254750901	282.189965845191	0.0827238598286487	2.48329365106724	2.52724747654233	Increased
AT1G09960	non-methylated	loss	566	69.1088549758257	0.195085934462302	0.283683476712573	0.687688746355723	0.491648808261405	0.99931371663298	TRUE	64.4914095976063	0.0226721541122313	-0.688660698565913	73.7263003540452	0.0495840537667667	0.881458349343419	1.57011904790933	Increased
AT1G09970	non-methylated	maintained	567	950.983069817759	-0.0191627672503115	0.26770202763758	-0.0715824509041615	0.942934206392927	0.99931371663298	TRUE	957.420082895721	0.0467397152859965	2.22121109123493	944.546056739798	0.0552532502030073	2.22875665524263	0.00754556400769912	None
AT1G09980	gbM	loss	568	263.977209844932	-0.0807511411996202	0.216826627109859	-0.37242262297751	0.70957821269831	0.99931371663298	TRUE	271.41185301433	0.0122973328226729	-0.273565252212294	256.542566675534	0.0134971389254223	-0.17355591899677	0.100009333215524	None
AT1G10020	non-methylated	maintained	569	170.232498751656	-0.140546640747191	0.231940774926538	-0.605959175533953	0.544541862724479	0.99931371663298	TRUE	178.65763520389	0.00103312273359154	-4.1524746410363	161.807362299422	0.0344465631948452	0.937700387790745	5.09017502882704	Increased
AT1G10030	non-methylated	loss	570	111.041720739129	-0.124469945448385	0.277158814537147	-0.449092501915367	0.653364929170812	0.99931371663298	TRUE	115.663420792713	0.0350211259996624	0.547429110655509	106.420020685545	0.0481379337567268	1.13793251681469	0.590503406159176	Increased
AT1G10050	gbM	loss	571	113.055877813371	-0.147770525996787	0.327208171579963	-0.451610133338847	0.65154986861656	0.99931371663298	TRUE	118.962372776279	0.0902584470673028	1.93998113959484	107.149382850463	0.111471250621001	2.35447036851009	0.414489228915247	None
AT1G10060	non-methylated	maintained	572	142.74913577419	0.0322047028615751	0.262220980065601	0.122815126591008	0.902253495657685	0.99931371663298	TRUE	141.099722679986	0.0313859610109933	0.572553463843547	144.398548868394	0.0399985449556877	1.08273287147796	0.51017940763441	Increased
AT1G10090	gbM	loss	573	299.470789306223	0.00336795405647257	0.258466340087628	0.013030532545672	0.989603433477386	0.999340251706683	TRUE	299.236353176742	0.0209236295621543	0.555521488692842	299.705225435703	0.0613490641267368	2.07667211164646	1.52115062295362	Increased
AT1G10120	non-methylated	maintained	574	196.913632109621	0.123751265463939	0.202824183820243	0.610140581527578	0.541768686227778	0.99931371663298	TRUE	188.54222524014	0.00226776510307026	-2.9753293983472	205.285038979103	0.00204334536028698	-3.00468473604423	-0.0293553376970257	None
AT1G10130	gbM	loss	575	308.643305114764	-0.309349910793977	0.215227763540207	-1.4373141536463	0.150628748974293	0.99931371663298	TRUE	341.529332547242	0.024441365861514	0.858740035692271	275.757277682285	0.000420397468380782	-5.14683119865548	-6.00557123434775	Decreased
AT1G10140	non-methylated	maintained	576	200.191470026578	0.162091122505507	0.324447628138162	0.499591023166556	0.617363080014547	0.99931371663298	TRUE	189.037883789611	0.147774230080216	3.05271466764987	211.345056263544	0.0204141582313879	0.330821448761811	-2.72189321888806	Decreased
AT1G10170	gbM	loss	577	332.414392123929	-0.0893710443943319	0.259845804185227	-0.343938762738786	0.730892339742021	0.99931371663298	TRUE	342.814425023465	0.0263617605564805	0.970017950056067	322.014359224393	0.0608750135817164	2.09349059158711	1.12347264153104	Increased
AT1G10180	gbM	loss	578	199.613864084463	-0.000958556527101493	0.232494040465539	-0.00412292945308237	0.996710387563881	0.999340251706683	TRUE	199.527714814114	0.0010426890428576	-4.05231061065353	199.700013354812	0.03480210446086	1.07105946410337	5.1233700747569	Increased
AT1G10200	non-methylated	maintained	579	767.673779460875	-0.0186968147057767	0.212534542626757	-0.0879707104299331	0.929899955556847	0.99931371663298	TRUE	772.664590296175	0.0233851798804913	1.15770297294592	762.682968625576	0.00960141607860804	-0.332883773796838	-1.49058674674276	Decreased
AT1G10210	gbM	loss	580	108.460476769295	-0.345622238518894	0.280246457436426	-1.23327959853801	0.217471466759875	0.99931371663298	TRUE	121.612723637902	0.0132597096837071	-0.8062798465423	95.3082299006887	0.0800163994242186	1.78619233776461	2.59247218430691	Increased
AT1G10230	non-methylated	maintained	581	49.1668395046593	-0.147197558080321	0.43916405996968	-0.335176694765241	0.737491801136671	0.99931371663298	TRUE	51.602852204353	0.195767388040299	2.16526847351844	46.7308268049657	0.268344265046213	2.88232393530477	0.717055461786324	Increased
AT1G10240	gbM	loss	582	75.8825800307374	0.0710776165291411	0.310951349477809	0.228581148300222	0.819194478150293	0.99931371663298	TRUE	73.9844709655722	0.134275805320044	2.02929220007538	77.7806890959026	0.00722335318736029	-1.85108857525092	-3.8803807753263	Decreased
AT1G10270	gbM	loss	583	48.0228597294618	-0.297117402759946	0.374127157636716	-0.794161548273523	0.427101390381026	0.99931371663298	TRUE	52.9310036511479	0.226304123622726	2.40417092100773	43.1147158077757	0.0458753083292402	0.250430738323581	-2.15374018268415	Decreased
AT1G10290	gbM	loss	584	506.652815548515	-0.226993307869403	0.251021314923826	-0.904279016856739	0.365847470275223	0.99931371663298	TRUE	546.514030533725	0.0377622110419888	1.71984312976479	466.791600563305	0.0359525608638641	1.45667452230777	-0.263168607457021	None
AT1G10310	non-methylated	loss	585	137.57091411009	0.148711599294859	0.228130635582796	0.651870358906212	0.514484807952387	0.99931371663298	TRUE	130.426175711287	0.0102062595093178	-1.11904244566332	144.715652508893	0.0104510124334774	-0.852168875196304	0.266873570467011	None
AT1G10320	gbM	loss	586	119.687499080019	-0.441213558544165	0.384337817848248	-1.1479837217538	0.250975283882751	0.99931371663298	TRUE	137.955495830699	0.129341559182333	2.5954407080833	101.419502329338	0.258771226473629	3.52786453159615	0.932423823512846	Increased
AT1G10350	non-methylated	maintained	587	153.536976601486	0.159605053211786	0.226541631659663	0.704528576237869	0.481103660464371	0.99931371663298	TRUE	145.10455136839	0.0205209989264825	-0.0157346045557878	161.969401834582	0.00227056768711405	-2.98493455762079	-2.969199953065	Decreased
AT1G10360	non-methylated	maintained	588	525.78684056842	0.224690990162334	0.223351940875742	1.00599524356646	0.314417858092529	0.99931371663298	TRUE	484.849118707729	0.0110185466487149	-0.109895549258123	566.724562429111	0.0322004680910695	1.34889197835686	1.45878752761498	Increased
AT1G10370	non-methylated	maintained	589	218.362634021182	0.758228087334973	0.215663533289993	3.51579182520124	0.000438444619200282	0.0249566836407244	TRUE	162.163174731512	0.00731410754161397	-1.40854010996646	274.562093310853	0.0115659260713391	-0.366696753327172	1.04184335663929	Increased
AT1G10380	non-methylated	maintained	590	107.423981926195	-0.28228832631017	0.281727961153856	-1.00198902925368	0.316348891456702	0.99931371663298	TRUE	117.876579414115	0.0782011012924555	1.72442603256815	96.9713844382757	0.0165798267014401	-0.47107331323644	-2.19549934580459	Decreased
AT1G10390	gbM	loss	591	460.985509785349	-0.195693962328774	0.331454748791574	-0.590409288273105	0.554916284979628	0.99931371663298	TRUE	492.308611254272	0.0760294111607625	2.6836979832321	429.662408316425	0.15187109113112	3.51089830570846	0.827200322476355	Increased
AT1G10410	gbM	loss	592	368.191214677524	0.121158324335992	0.201630726662288	0.600892167288174	0.547911810510538	0.99931371663298	TRUE	352.775063075984	0.00707086315222044	-0.912187881485964	383.607366279065	0.00847625452225005	-0.688525387954253	0.223662493531711	None
AT1G10430	non-methylated	maintained	593	245.470482144434	0.223714219144869	0.269823251461685	0.829113940081018	0.407039936349012	0.99931371663298	TRUE	226.356787377153	0.0148424514467254	-0.127130328950648	264.584176911716	0.0790472563643889	2.39015285388079	2.51728318283143	Increased
AT1G10450	gbM	loss	594	187.121152016776	-0.316946823336913	0.24936518713182	-1.2710147193456	0.203723412189204	0.99931371663298	TRUE	207.684431972775	0.0223800782908039	0.401944591344224	166.557872060777	0.0388301235609955	1.12772528904678	0.725780697702556	Increased
AT1G10470	non-methylated	maintained	595	383.348413609042	-0.106424025354225	0.199525377704231	-0.533385910999172	0.593766468306005	0.99931371663298	TRUE	397.372994934446	0.000957696886485405	-3.73175390911619	369.323832283638	0.0127947376070796	-0.107296698645679	3.62445721047052	Increased
AT1G10490	gbM	loss	596	112.225571001016	-0.149429357291584	0.317022980831466	-0.471351814621359	0.637389519772074	0.99931371663298	TRUE	117.87945156808	0.0335668893068554	0.504299061721761	106.571690433953	0.125509940643129	2.52155538782975	2.01725632610799	Increased
AT1G10500	non-methylated	maintained	597	314.834003792992	0.306383952498202	0.247722687446156	1.23680215024632	0.21616054361161	0.99931371663298	TRUE	281.532086892247	0.0457686181479107	1.64621426024314	348.135920693738	0.0237478647578828	0.764233318880895	-0.881980941362246	Decreased
AT1G10510	gbM	loss	598	270.931539314158	-0.0304199484306697	0.192494053281081	-0.158030588021596	0.874432695802305	0.99931371663298	TRUE	273.77153545355	0.00224905773459521	-2.71885514528903	268.091543174767	0.000160734275311433	-6.54600695355422	-3.82715180826519	Decreased
AT1G10522	gbM	loss	599	100.688652153954	0.59351726120102	0.304195636701927	1.95110379503106	0.0510446998731728	0.71437776761279	TRUE	80.1232705525452	0.005235746347351	-2.56557966659623	121.254033755363	0.120252310956074	2.55351454196006	5.1190942085563	Increased
AT1G10570	gbM	loss	600	214.793038508417	0.213281185596427	0.226948309210026	0.939778693830447	0.347331089844063	0.99931371663298	TRUE	199.043701027287	0.0243432956659582	0.4909704069012	230.542375989547	0.00901994966842097	-0.804557993976482	-1.29552840087768	Decreased
AT1G10580	non-methylated	maintained	601	182.822241303473	-0.207417552374847	0.275890117820065	-0.75181218527778	0.452164013077309	0.99931371663298	TRUE	196.025501111534	0.0413650345713252	1.24409116520169	169.618981495412	0.0537920709278273	1.60862344435711	0.364532279155412	None
AT1G10590	non-methylated	maintained	602	611.941817417975	0.0958886251295187	0.301676301221672	0.317852694232881	0.750596677557011	0.99931371663298	TRUE	591.558862404126	0.0736039842074381	2.71520102232579	632.324772431824	0.0834293559545573	2.74786142912107	0.0326604067952778	None
AT1G10600	non-methylated	loss	603	232.130598297749	0.0334680541950877	0.298547275373308	0.112103030092098	0.910741714906414	0.99931371663298	TRUE	229.5046485914	0.145877161986336	3.17974588892535	234.756548004099	0.0121785864089082	-0.362750972605995	-3.54249686153134	Decreased
AT1G10610	non-methylated	maintained	604	78.3110496353215	-0.583622680916837	0.25709745735262	-2.27004454624526	0.0232048803852042	0.47198088613896	TRUE	94.0335827839927	0.00539621486378474	-2.35515195057087	62.5885164866503	0.025219674206282	-0.242455303447782	2.11269664712309	Increased
AT1G10630	non-methylated	maintained	605	414.61666381392	-0.0531112269149522	0.200153677346764	-0.265352241432655	0.790738123541504	0.99931371663298	TRUE	422.241735225761	0.0123093959523682	-0.0165543483291373	406.991592402078	0.00296291631980724	-2.18567121344007	-2.16911686511094	Decreased
AT1G10640	non-methylated	maintained	606	168.038559013284	-0.593107290019573	0.294168851989429	-2.01621376977358	0.0437776271656114	0.661533692352539	TRUE	201.917244874801	0.015896619654019	-0.112872358570506	134.159873151766	0.104330879636909	2.41784534618954	2.53071770476005	Increased
AT1G10650	non-methylated	maintained	607	171.198258259205	0.314468572747428	0.221901012521066	1.41715699795454	0.156437031118684	0.99931371663298	TRUE	152.582325125244	0.00414136951789611	-2.2809304097061	189.814191393166	0.0158105091974197	-0.0944501593597945	2.18648025034631	Increased
AT1G10657	Transposable-like	maintained	608	89.3776878321585	0.132812986041016	0.274635954351583	0.483596499062144	0.628672259855256	0.99931371663298	TRUE	85.2504721316364	0.0575380985701088	0.958005698102478	93.5049035326805	0.0193576274266811	-0.276343794728328	-1.23434949283081	Decreased
AT1G10660	gbM	loss	609	274.429109650696	0.27672982584268	0.211205670392195	1.31023861873032	0.190115125035932	0.99931371663298	TRUE	248.309390714236	0.00119575260162006	-3.69567364808974	300.548828587157	0.0194626376491831	0.421462321009292	4.11713596909903	Increased
AT1G10670	non-methylated	loss	610	1129.48015133993	-0.0769921320406106	0.216243067207895	-0.356044395016792	0.721807318332629	0.99931371663298	TRUE	1159.4611108752	0.0361657035898782	1.90003774911201	1099.49919180466	0.00327355785771688	-1.8261102321457	-3.72614798125771	Decreased
AT1G10700	gbM	loss	611	160.272642602228	0.0241194882763352	0.221731726525273	0.108777794925013	0.913378736374527	0.99931371663298	TRUE	158.898880373136	0.0149999179245862	-0.389497506995734	161.64640483132	0.00400159985161198	-2.16860793689997	-1.77911042990423	Decreased
AT1G10720	non-methylated	maintained	612	179.836743116941	-0.284905312351783	0.213853132035404	-1.33224755532043	0.182778854377098	0.99931371663298	TRUE	197.570609154394	0.00758133903142456	-1.19773946298168	162.102877079488	0.00533471823602561	-1.75208188379425	-0.55434242081257	Decreased
AT1G10730	non-methylated	loss	613	73.3655863601901	0.0603640957081609	0.282819683025307	0.213436685390668	0.830986368865448	0.99931371663298	TRUE	71.8701486936883	0.065656632857403	0.96547479422927	74.8610240266919	0.00614971964185682	-2.11643219961249	-3.08190699384176	Decreased
AT1G10740	gbM	loss	614	320.233231267069	0.585637625017576	0.262018018976566	2.235104392076	0.02541049610961	0.497872863230603	TRUE	256.15000435141	0.0285920871434009	0.905155388722991	384.316458182727	0.0639209895658113	2.22688015235564	1.32172476363265	Increased
AT1G10760	gbM	loss	615	3194.33610225512	-0.61463155230762	0.284827256775241	-2.15790988287554	0.0309348389694858	0.546740918794058	TRUE	3864.8455403429	0.0989911590851593	3.52774273555088	2523.82666416733	0.0358286694153883	1.7053882226539	-1.82235451289698	Decreased
AT1G10820	gbM	loss	616	160.336798865626	-0.172583458312988	0.33910597931143	-0.508936641764403	0.610796635202786	0.99931371663298	TRUE	170.038559117358	0.0617043374955184	1.70752727073454	150.635038613894	0.184131458111573	3.31219279726304	1.6046655265285	Increased
AT1G10830	non-methylated	maintained	617	187.663562445987	-0.116737555808091	0.209141373327142	-0.558175333512268	0.576724662735211	0.99931371663298	TRUE	195.313032699997	0.00381880386713311	-2.19594426083827	180.014092191976	0.00568079888771094	-1.60052068918783	0.595423571650437	Increased
AT1G10840	gbM	loss	618	833.99038359855	0.0491236363007124	0.266806945191668	0.184116782512626	0.85392184100078	0.99931371663298	TRUE	819.767171237999	0.060514075012781	2.54827138530074	848.213595959101	0.0410227173838799	1.78142761620393	-0.766843769096806	Decreased
AT1G10850	non-methylated	loss	619	166.226264174992	0.0530910802672694	0.294086024634768	0.180529082717223	0.856737224748114	0.99931371663298	TRUE	163.141697647091	0.110482775215134	2.51350412562424	169.310830702894	0.0296537212691643	0.748381811856608	-1.76512231376763	Decreased
AT1G10865	non-methylated	maintained	620	99.3358227102761	0.406455494336998	0.271185632566899	1.49880910168325	0.133923162732494	0.99931371663298	TRUE	85.3389692860144	0.00423278866900696	-2.8057445609623	113.332676134538	0.0708217171152931	1.74141862729897	4.54716318826127	Increased
AT1G10870	gbM	loss	621	228.757164094886	-0.00169560291242377	0.212480725885867	-0.00798003162571343	0.993632923548061	0.999340251706683	TRUE	228.889683885001	0.0143646963518917	-0.16633126728376	228.62464430477	0.00321442556620718	-2.29714138199257	-2.13081011470881	Decreased
AT1G10890	gbM	loss	622	394.032048019287	-0.306800895377287	0.326720432604355	-0.939031859537265	0.347714387109645	0.99931371663298	TRUE	435.920633773096	0.0235617824283669	0.936011286214172	352.143462265478	0.211611958705672	3.92387087625096	2.98785959003679	Increased
AT1G10900	gbM	loss	623	429.805186509179	-0.077946879748923	0.282889013895018	-0.275538730457202	0.7829023743182	0.99931371663298	TRUE	441.579026861326	0.0127041010742473	0.0511854624709501	418.031346157032	0.119021516360101	3.15081533753305	3.0996298750621	Increased
AT1G10910	gbM	loss	624	291.988684561316	-0.452906533869149	0.2228739133193	-2.032119987144	0.0421415104391773	0.650148060127841	TRUE	337.566248707954	0.00525975209293082	-1.36424994647965	246.411120414678	0.0291422089828183	0.918642165560168	2.28289211203982	Increased
AT1G10920	non-methylated	maintained	625	75.0264045881039	0.0176748084808293	0.29806473150276	0.0592985570339633	0.952714310414349	0.999340251706683	TRUE	74.6838411514853	0.00833964821064482	-1.96956102192476	75.3689680247226	0.107920374920872	2.02277457425979	3.99233559618455	Increased
AT1G10930	gbM	loss	626	114.547791990238	-0.333207026694833	0.34160091410644	-0.975427795813827	0.32934810147164	0.99931371663298	TRUE	127.834855058658	0.0681427974963547	1.60163495713122	101.260728921819	0.15737401400879	2.80918249765342	1.2075475405222	Increased
AT1G10940	gbM	loss	627	546.958583915729	-0.0834078819900765	0.221545150050348	-0.376482545301133	0.706558189450531	0.99931371663298	TRUE	562.861007524868	0.0043888781500319	-1.37285996051236	531.05616030659	0.0356981193535809	1.48138914771706	2.85424910822942	Increased
AT1G10950	gbM	loss	628	645.983421308533	-0.306280631853043	0.27493887624343	-1.11399535794226	0.2652811781183	0.99931371663298	TRUE	714.40563279154	0.0444410378283532	2.05760564446569	577.561209825526	0.0635224266342755	2.3336541877377	0.276048543272009	None
AT1G10960	non-methylated	maintained	629	564.071988052248	0.0696602020494592	0.226718638534227	0.307253971265106	0.75865006779444	0.99931371663298	TRUE	550.317199417761	0.00438522176716762	-1.38345724948137	577.826776686735	0.039378442592884	1.64390442541385	3.02736167489522	Increased
AT1G11000	non-methylated	maintained	630	75.594061494054	0.197291527810297	0.246593832796547	0.800066755818154	0.423672121006341	0.99931371663298	TRUE	70.3929127098456	0.00596604799933304	-2.51741201455001	80.7952102782624	0.00310735921918429	-3.0355803223813	-0.518168307831293	Decreased
AT1G11020	non-methylated	loss	631	125.983925490603	-0.163886448117298	0.238918372765127	-0.685951633692104	0.492743608526597	0.99931371663298	TRUE	133.218282551474	0.02779815614122	0.345798430350736	118.749568429731	0.00464328833734802	-2.15600318901774	-2.50180161936848	Decreased
AT1G11050	non-methylated	loss	632	121.144177860335	0.786563356617306	0.281677057667471	2.79242961116795	0.00523138480699175	0.167993309474075	TRUE	88.9415326296545	0.0220921721427271	-0.378826926840357	153.346823091016	0.0692275343011211	1.91196927929044	2.29079620613079	Increased
AT1G11060	gbM	loss	633	124.58014100919	-0.100616496221703	0.245384302818027	-0.410036400316602	0.681779245806629	0.99931371663298	TRUE	129.068444195626	0.00752294082217569	-1.56872134294827	120.091837822754	0.0335852267566399	0.706564506334884	2.27528584928316	Increased
AT1G11080	non-methylated	maintained	634	153.687639815461	-0.0252889688285774	0.249363187987151	-0.101414202443869	0.919221662680179	0.99931371663298	TRUE	154.824821622123	0.023704660912246	0.248592370340169	152.550458008799	0.0300474268836287	0.704638709548839	0.45604633920867	None
AT1G11090	non-methylated	maintained	635	85.356875090962	0.0743995208169029	0.271331853295666	0.274201203851399	0.783930003024145	0.99931371663298	TRUE	83.1635658318977	0.0544561611487559	0.85252821978461	87.5501843500263	0.00917110241078158	-1.40723543839351	-2.25976365817812	Decreased
AT1G11130	gbM	loss	636	148.758375489229	-0.383712139073684	0.295281618841639	-1.29947858108794	0.193779739395143	0.99931371663298	TRUE	168.478570287067	0.0655829714706416	1.7878715891135	129.038180691391	0.0562137854070228	1.49946868835191	-0.288402900761592	None
AT1G11170	non-methylated	loss	637	47.3489920691855	0.0745431440612784	0.289313462756975	0.257655289701797	0.796672954878946	0.99931371663298	TRUE	46.2083073589746	0.0353045987072307	-0.436946780364107	48.4896767793964	0.0010093027929476	-5.13454745206173	-4.69760067169762	Decreased
AT1G11180	non-methylated	maintained	638	107.256789633739	-0.177606423443974	0.267353824683321	-0.664312259809068	0.506490475986285	0.99931371663298	TRUE	113.935253285648	0.055462295034172	1.19630505889742	100.578325981831	0.0061375978091155	-1.87639544867534	-3.07270050757276	Decreased
AT1G11190	non-methylated	maintained	639	59.2924489137791	0.112079075238568	0.345409769901965	0.324481485484265	0.745573537095306	0.99931371663298	TRUE	56.9905360727679	0.126652194443971	1.6525551752356	61.5943617547904	0.0606979395247031	1.00963593016161	-0.642919245073991	Decreased
AT1G11200	gbM	loss	640	95.4540815906021	-0.161053208165088	0.240069988634728	-0.670859398465397	0.502310103535996	0.99931371663298	TRUE	100.714578109185	0.00114986970023278	-4.51639842931421	90.1935850720194	0.0175267111156142	-0.448626792319016	4.06777163699519	Increased
AT1G11210	non-methylated	maintained	641	359.332605169731	1.23577806864381	0.503291084117697	2.45539431879706	0.0140730125009781	0.337775755044309	TRUE	214.229094779813	0.283078433637739	4.08601942606799	504.436115559649	0.331329253786338	4.68223337971337	0.596213953645377	Increased
AT1G11240	non-methylated	loss	642	195.394794045424	-0.0365823746853544	0.265267908650664	-0.137907275974081	0.890313699961472	0.99931371663298	TRUE	197.747292028415	0.0141256392107693	-0.299259752060375	193.042296062433	0.0668217017568656	1.99411997838881	2.29337973044918	Increased
AT1G11260	non-methylated	maintained	643	1828.16227174557	-0.234738897599504	0.392046680358708	-0.59875241740276	0.549337996984007	0.99931371663298	TRUE	1976.69910903176	0.26158253501034	4.855400847438	1679.62543445938	0.0842132174791685	2.90702722601926	-1.94837362141874	Decreased
AT1G11280	non-methylated	loss	644	249.002970045301	-0.0840077732765615	0.214131528998281	-0.392318560790904	0.694822851152184	0.99931371663298	TRUE	256.076673201155	0.00541682018701707	-1.49513614837605	241.929266889446	0.0172401479534242	0.1528181441927	1.64795429256875	Increased
AT1G11310	gbM	loss	645	766.919838770322	0.0320468924462795	0.23263197316874	0.137757901503222	0.890431756791094	0.99931371663298	TRUE	758.518702605573	0.0171440952251864	0.703741154488468	775.320974935071	0.036265954850996	1.58750059702573	0.883759442537257	Increased
AT1G11330	gbM	loss	646	139.639476465748	-0.300300535055783	0.223577524037983	-1.34316066137653	0.179219956608005	0.99931371663298	TRUE	154.234375374695	0.00658707088083878	-1.60214418429874	125.0445775568	0.00901339228174213	-1.16287706690799	0.439267117390752	None
AT1G11350	gbM	loss	647	184.301935835728	-0.599028197486265	0.258647120414657	-2.31600567029672	0.0205579590944173	0.432197326888618	TRUE	222.049178781016	0.0318377463141142	0.959958555113796	146.554692890441	0.0420349680434183	1.16382201792767	0.203863462813873	None
AT1G11360	non-methylated	maintained	648	198.951078365759	-0.515622684225339	0.231904454711927	-2.22342725095923	0.0261870038477728	0.503888963038074	TRUE	234.14857065895	0.0189374907699391	0.248580655864712	163.753586072568	0.017914041220166	0.00157714141731117	-0.247003514447401	None
AT1G11380	non-methylated	maintained	649	78.6597436767103	0.01844535964452	0.283173235474673	0.0651380756857218	0.948064064777292	0.99931371663298	TRUE	78.3071427139674	0.0223436994091838	-0.496675838047079	79.0123446394533	0.0629095927847904	1.28493521012214	1.78161104816922	Increased
AT1G11390	gbM	loss	650	106.701667847957	-0.0870288761287885	0.241897683501458	-0.359775566549665	0.719014976437598	0.99931371663298	TRUE	109.915570027856	0.0188173180167975	-0.397806033315846	103.487765668058	0.00836562616379237	-1.40778392458661	-1.00997789127077	Decreased
AT1G11400	gbM	loss	651	231.189668601306	0.183195437610925	0.276182085634319	0.663313977045877	0.507129486726486	0.99931371663298	TRUE	216.487008886988	0.0521685336656446	1.65381732087901	245.892328315623	0.0563567134698235	1.86915043700922	0.215333116130207	None
AT1G11410	gbM	loss	652	198.897400341901	-0.47227487617623	0.212610030003738	-2.22131983222018	0.0263293065405604	0.504658309974919	TRUE	231.249564635475	0.00794660144715487	-1.01311326841343	166.545236048326	0.00601050108279612	-1.56393857068545	-0.550825302272017	Decreased
AT1G11430	non-methylated	loss	653	568.027299103091	-0.0044200559825765	0.24078680116442	-0.0183567203899947	0.985354278744589	0.999340251706683	TRUE	568.836299097265	0.0337715558126808	1.5753748294533	567.218299108918	0.0259970750490699	1.0403716882115	-0.535003141241805	Decreased
AT1G11440	non-methylated	maintained	654	100.567531276572	0.122411587789847	0.241598481867637	0.506673663027864	0.612383812927418	0.99931371663298	TRUE	96.2160025030242	0.0216755528045969	-0.325802319999443	104.91906005012	0.00250977916606769	-3.13429497195219	-2.80849265195274	Decreased
AT1G11450	non-methylated	maintained	655	95.1225664878776	0.206582717929966	0.242868295160624	0.850595660472438	0.394994000870982	0.99931371663298	TRUE	88.4136808560005	0.00329967590621658	-3.12813473722476	101.831452119755	0.0186610314305822	-0.262605782838116	2.86552895438664	Increased
AT1G11475	non-methylated	maintained	656	131.650706267583	0.131619407274958	0.339955260425056	0.387166849868393	0.698632690029329	0.99931371663298	TRUE	125.547007283411	0.0839921199691382	1.88662870094587	137.754405251756	0.14289572795893	2.88913343840462	1.00250473745875	Increased
AT1G11480	gbM	loss	657	471.36313620346	-0.0991410207591761	0.191761135358941	-0.517002679263464	0.605154288511538	0.99931371663298	TRUE	487.560860468653	0.00519795153869786	-1.19125989606789	455.165411938268	0.00462357338044187	-1.50961218300826	-0.318352286940369	None
AT1G11530	non-methylated	maintained	658	298.537617717886	-0.297240168361082	0.360106113146412	-0.8254238334472	0.409131008485609	0.99931371663298	TRUE	329.274514011428	0.247170888447285	4.17561871888455	267.800721424345	0.0152223926966533	0.0188961649365146	-4.15672255394803	Decreased
AT1G11545	non-methylated	maintained	659	180.99326759819	0.322451321982183	0.312749646035338	1.03102058170115	0.30253116823575	0.99931371663298	TRUE	160.717059184954	0.0779003878915125	1.99679623889904	201.269476011425	0.0755063909441946	2.19260354178366	0.195807302884627	None
AT1G11580	non-methylated	maintained	660	500.095194284822	0.0489100137552403	0.206653993398988	0.236675870380155	0.812908255816261	0.99931371663298	TRUE	491.42183918195	0.00810185235378865	-0.547355163847137	508.768549387694	0.014786702329892	0.198624770576859	0.745979934423997	Increased
AT1G11600	non-methylated	maintained	661	96.1366279080675	-0.992045683472088	0.311209341108342	-3.18771178249025	0.00143403398879277	0.0641351660639897	TRUE	127.828859144555	0.0528109227923344	1.23386689927862	64.4443966715801	0.0831955176613594	1.50667024261398	0.27280334333536	None
AT1G11630	non-methylated	maintained	662	57.1901735070142	-0.298963147596469	0.305068939992651	-0.979985532462501	0.327093260157131	0.99931371663298	TRUE	63.0428193784241	0.0503080180184088	0.435639747028139	51.3375276356043	0.0491741252975404	0.529362825362889	0.09372307833475	None
AT1G11650	gbM	loss	663	1322.47795744519	-0.226867726140911	0.190873441761582	-1.18857670321829	0.234606279858036	0.99931371663298	TRUE	1426.13534939099	0.00575801487376535	-0.706224844644925	1218.82056549938	0.00958200596835015	-0.263191916453066	0.44303292819186	None
AT1G11660	gbM	loss	664	263.971562319948	-0.0019133646222298	0.204276853663101	-0.00936652678910642	0.992526702161127	0.999340251706683	TRUE	264.221070291614	0.00262482879954766	-2.51935170370969	263.722054348281	0.0100862238982215	-0.581605657718442	1.93774604599124	Increased
AT1G11670	non-methylated	maintained	665	306.446899554572	0.124731817850064	0.237011133157335	0.52626986837476	0.598700715382248	0.99931371663298	TRUE	293.042625327256	0.00983111305808837	-0.547251097741778	319.851173781887	0.0396106990739212	1.47096312187075	2.01821421961253	Increased
AT1G11680	gbM	loss	666	668.772478391358	-0.244129903202791	0.224991612435641	-1.08506224103187	0.277894089441197	0.99931371663298	TRUE	725.18049078238	0.0376599269805958	1.82390667760949	612.364466000335	0.00411536490754085	-1.60082663933075	-3.42473331694023	Decreased
AT1G11700	non-methylated	maintained	667	112.517361613878	0.356159957858956	0.281580474590404	1.26486027973721	0.205921418141285	0.99931371663298	TRUE	98.5688239652809	0.000792428394366357	-5.07508355214293	126.465899262475	0.100628290893429	2.3257383595241	7.40082191166702	Increased
AT1G11720	gbM	loss	668	484.767120371237	-0.285542262342528	0.261616224048086	-1.09145471914633	0.275072846051883	0.99931371663298	TRUE	532.782806607576	0.0101469142529766	-0.186901016012757	436.751434134897	0.0769285843854881	2.53459986456977	2.72150088058253	Increased
AT1G11750	gbM	loss	669	607.443067441436	-0.223505272373208	0.186954185081802	-1.1955082592851	0.231888511246548	0.99931371663298	TRUE	654.354478366011	0.0072899727031327	-0.581789791064497	560.531656516862	0.000965684174986018	-3.71318327500074	-3.13139348393624	Decreased
AT1G11755	gbM	maintained	670	65.7609106123696	0.0808074394742385	0.307808238324823	0.262525265451031	0.792916509218592	0.99931371663298	TRUE	63.9726680854099	0.104387337341643	1.50521853122937	67.5491531393293	0.0240341946871934	-0.24159450581738	-1.74681303704675	Decreased
AT1G11760	gbM	loss	671	55.2206559259015	0.19069649948777	0.275333608871874	0.692601605263928	0.48855960265189	0.99931371663298	TRUE	51.5886635277392	0.0214519539027705	-1.02501405307035	58.8526483240638	0.00878164099076392	-1.82258276862028	-0.797568715549935	Decreased
AT1G11780	gbM	loss	672	71.4357605926343	0.284471069981486	0.257372804620161	1.1052879903194	0.26903482014603	0.99931371663298	TRUE	64.36147988768	0.0115368513353986	-1.66559704782247	78.5100412975886	0.0121158794776613	-1.09690908083444	0.568687966988036	Increased
AT1G11790	gbM	loss	673	103.56413096746	-0.0425183849809586	0.310388846265428	-0.136984255370437	0.891043240181406	0.99931371663298	TRUE	105.164462701493	0.0530098234308037	1.05318568376753	101.963799233428	0.0933455021142072	2.06094002849213	1.0077543447246	Increased
AT1G11800	gbM	loss	674	59.3445868910298	-0.499867951367615	0.277338701107786	-1.80237359362747	0.0714866468941399	0.822267733164943	TRUE	69.5009753169291	0.0144759553306566	-1.25265206317718	49.1881984651305	0.0268522737053754	-0.386445542227325	0.866206520949851	Increased
AT1G11820	gbM	loss	675	217.531371750114	-0.370250827649527	0.231843375257706	-1.59698687632534	0.110268632627604	0.973816455242435	TRUE	245.352315004018	0.0182461727781328	0.227665196824881	189.71042849621	0.0223960237879509	0.407610738840142	0.179945542015261	None
AT1G11840	non-methylated	loss	676	3338.82187151551	0.128686220692292	0.20373616436299	0.631631704143678	0.527627564764585	0.99931371663298	TRUE	3189.88964958769	0.00509844444234253	-0.768204974658549	3487.75409344334	0.0212463570472376	0.968990347237761	1.73719532189631	Increased
AT1G11850	non-methylated	maintained	677	48.9217597066078	0.369597131004907	0.334303499755962	1.10557362179788	0.268911112330617	0.99931371663298	TRUE	42.5634894202283	0.13727102964947	1.42305361370258	55.2800299929874	0.0134817283754463	-1.26455574227638	-2.68760935597896	Decreased
AT1G11860	gbM	loss	678	6903.99906920923	0.223566188922227	0.242563201999559	0.921682213457231	0.356694360874839	0.99931371663298	TRUE	6369.98320651267	0.00471667606273314	-0.832004132361925	7438.01493190578	0.0611375958033193	2.51852902243355	3.35053315479547	Increased
AT1G11870	gbM	loss	679	160.390768644072	-0.119585424780302	0.220832952394059	-0.54151983879159	0.588149327276979	0.99931371663298	TRUE	166.916219907634	0.0054727955288533	-1.8028177558068	153.865317380511	0.0117405562689678	-0.645789622677467	1.15702813312933	Increased
AT1G11890	non-methylated	maintained	680	220.550652682438	0.097373162147775	0.217732178241675	0.447215303379248	0.654719613005679	0.99931371663298	TRUE	213.071337683767	0.0204217137664387	0.288973369039026	228.029967681109	0.00309616840236698	-2.35247793760765	-2.64145130664668	Decreased
AT1G11905	gbM	loss	681	81.7331018683768	0.196512336812064	0.242457432547691	0.810502424063287	0.417651472407414	0.99931371663298	TRUE	76.1260379752236	0.00263716833223025	-3.60986375028401	87.34016576153	0.00716944479940634	-1.76443845131506	1.84542529896895	Increased
AT1G11910	gbM	loss	682	4051.86581689445	-0.158269318753304	0.194800836204563	-0.81246734786653	0.416523515217741	0.99931371663298	TRUE	4274.02141990787	0.0149510136562666	0.808341775257334	3829.71021388104	0.00584892171598436	-0.887860238755866	-1.6962020140132	Decreased
AT1G11930	non-methylated	loss	683	397.279883098391	-0.0367675102212239	0.245549631282236	-0.149735554597364	0.880973255886097	0.99931371663298	TRUE	402.390173570111	0.0506602194701638	1.99992556727277	392.169592626671	0.012204959936811	-0.155267033290063	-2.15519260056283	Decreased
AT1G11940	gbM	loss	684	38.8059439703416	-0.399852599267443	0.321956309168332	-1.2419467731517	0.214256201151807	0.99931371663298	TRUE	44.0565404957081	0.0500594426061211	0.00948652761860575	33.5553474449751	0.0365481605134228	-0.349231878514612	-0.358718406133217	None
AT1G11950	gbM	loss	685	53.2299572019001	0.0645766637765741	0.281401897187518	0.229481977278717	0.818494326949017	0.99931371663298	TRUE	52.1512860500649	0.0227354636144792	-0.928449467740876	54.3086283537353	0.0145831243543623	-1.16859095964475	-0.24014149190387	None
AT1G11960	gbM	loss	686	73.583008507153	0.405365122754983	0.258622135214048	1.56740304699551	0.117020512210501	0.986001503811546	TRUE	63.2912762290225	0.022172349797323	-0.741951268357592	83.8747407852835	0.00703496856059425	-1.82525835625374	-1.08330708789614	Decreased
AT1G12000	gbM	loss	687	517.529598792734	0.0203282184951459	0.237681244915433	0.0855272299771853	0.931842248387215	0.99931371663298	TRUE	513.733294435188	0.0164352820628126	0.493000570669222	521.325903150279	0.0407954686753555	1.66916034730064	1.17615977663142	Increased
AT1G12010	non-methylated	maintained	688	97.5530646841873	-0.128484694030963	0.253491901768248	-0.506859166445595	0.61225363842807	0.99931371663298	TRUE	102.048673033996	0.0303949057433302	0.220997377250576	93.0574563343781	0.00893305925374736	-1.39584260010091	-1.61683997735148	Decreased
AT1G12050	gbM	loss	689	384.393036622193	-0.0278425446023727	0.186264324718525	-0.149478675771365	0.881175934588775	0.99931371663298	TRUE	388.104130956757	0.000891608716709685	-3.84735526939657	380.681942287629	0.00236184745734491	-2.53459354062134	1.31276172877523	Increased
AT1G12080	non-methylated	maintained	690	410.590412948116	0.752482394336133	0.318784431258922	2.36047410271725	0.018251592619764	0.398244220177608	TRUE	305.77849175421	0.111038053604004	2.97671856251187	515.402334142022	0.0702164854780993	2.44956492471443	-0.527153637797447	Decreased
AT1G12090	non-methylated	maintained	691	4947.16347045712	0.292783261517587	0.195615815168466	1.49672592303152	0.134464588145641	0.99931371663298	TRUE	4446.91948754724	0.00506293415744315	-0.75103427069888	5447.407453367	0.0162767869572201	0.60127151882853	1.35230578952741	Increased
AT1G12110	non-methylated	maintained	692	1260.87723395369	0.169128532957545	0.246543881761234	0.685997688319593	0.492714566142733	0.99931371663298	TRUE	1186.99051242874	0.0634786315616842	2.71715803178173	1334.76395547864	0.0098674020398394	-0.209992527764813	-2.92715055954654	Decreased
AT1G12120	gbM	loss	693	741.234794569417	0.128002798717955	0.26116395831408	0.490124286460756	0.62404595333839	0.99931371663298	TRUE	708.451191399991	0.0852517726032123	2.99453036779697	774.018397738844	0.010311610318251	-0.227159466579077	-3.22168983437605	Decreased
AT1G12140	gbM	loss	694	254.774326693534	0.204420250348083	0.209484905564428	0.975823292839649	0.329152039789836	0.99931371663298	TRUE	236.830932379927	0.0025529630045646	-2.63436949662124	272.717721007141	0.0150107804886123	0.00654175826311162	2.64091125488435	Increased
AT1G12160	non-methylated	maintained	695	63.4500155245541	-0.190143280134156	0.426497370815457	-0.445825210529679	0.655723509533602	0.99931371663298	TRUE	67.5154230626352	0.112138725871316	1.66880752697235	59.3846079864729	0.312087954027912	3.33731290345441	1.66850537648207	Increased
AT1G12200	non-methylated	maintained	696	264.069253383711	0.451040477735175	0.201078727229902	2.24310390238089	0.0248901150944565	0.491017188322286	TRUE	223.085632041813	0.00601872141665354	-1.43986469997662	305.052874725609	0.00351937875683818	-2.03994034880224	-0.600075648825623	Decreased
AT1G12220	gbM	loss	697	71.5492196582968	-0.111546515504257	0.3388827748086	-0.329159590856331	0.742035064393998	0.99931371663298	TRUE	74.4765484450024	0.0641551332851206	0.970929776723014	68.6218908715913	0.131614657250192	2.22584945409884	1.25491967737582	Increased
AT1G12230	gbM	loss	698	509.328582934376	-0.619910649964303	0.186507714817986	-3.3237802016355	0.000888061589289644	0.0442525084683742	TRUE	617.058476235199	0.00359406811559925	-1.62430973251675	401.598689633553	0.00263280649533024	-2.36035323383744	-0.736043501320687	Decreased
AT1G12240	non-methylated	maintained	699	1263.67602976068	0.313917731898041	0.192186551210981	1.63340114029844	0.102384657377365	0.956884407468037	TRUE	1126.84996754762	0.0144336922531211	0.56805751293896	1400.50209197375	0.00107615359639309	-3.40139146270842	-3.96944897564738	Decreased
AT1G12244	non-methylated	maintained	700	74.8015491040068	0.161275494915236	0.297061884447423	0.542902012539344	0.587197270221148	0.99931371663298	TRUE	70.6409888843627	0.0864927655674303	1.34418892635089	78.9621093236509	0.0257124333431929	-0.00642285801638551	-1.35061178436727	Decreased
AT1G12250	non-methylated	maintained	701	456.17649892648	-0.0388003014447712	0.349912408882656	-0.110885754433999	0.911706942247501	0.99931371663298	TRUE	462.283721294612	0.148177737973175	3.61719994831107	450.069276558348	0.0967851935568407	2.87479991511088	-0.742400033200185	Decreased
AT1G12270	non-methylated	loss	702	307.455154798997	-0.180232200041678	0.195088566228422	-0.923848093848057	0.355565411120326	0.99931371663298	TRUE	326.692156886255	0.00153579874273586	-3.15939295750325	288.218152711738	0.00561921889817539	-1.38779811892827	1.77159483857498	Increased
AT1G12280	gbM	loss	703	95.1266301145235	0.348488298079354	0.255343244833658	1.36478369853244	0.172321043843952	0.99931371663298	TRUE	83.7077695200543	0.0196477622928763	-0.611328161553666	106.545490708993	0.022618660916822	0.0491549632147509	0.660483124768417	Increased
AT1G12320	non-methylated	maintained	704	58.6690855773106	-0.617108775684531	0.307556646752752	-2.00648817770676	0.0448041888512892	0.667244181641588	TRUE	70.9965871116383	0.068177188111314	1.00641517743786	46.3415840429828	0.0351752300257849	-0.0577230179764917	-1.06413819541436	Decreased
AT1G12330	non-methylated	maintained	705	118.527244960553	-0.294463031834725	0.267058539570978	-1.10261604930429	0.270193937555526	0.99931371663298	TRUE	130.498701627244	0.0504805658747478	1.18774001500924	106.555788293861	0.0215795826181491	-0.0186191831286101	-1.20635919813785	Decreased
AT1G12350	gbM	loss	706	162.819840087623	0.206153199307205	0.25231786618308	0.817037661366482	0.413906905876745	0.99931371663298	TRUE	151.417273940067	0.0199572335290139	-0.0188117278439989	174.222406235178	0.041338020599809	1.24419491268374	1.26300664052774	Increased
AT1G12360	gbM	loss	707	474.637121031273	-0.0805512280391317	0.233778057365999	-0.344562825727574	0.730423056912253	0.99931371663298	TRUE	488.041266967396	0.00587423224017897	-1.01435271522743	461.23297509515	0.0492875527079656	1.90836750068514	2.92272021591257	Increased
AT1G12370	non-methylated	loss	708	48.111487841488	0.314252177466845	0.30189753347264	1.04092330219493	0.297911145939621	0.99931371663298	TRUE	42.8081135946123	0.0594186332467899	0.221968828318962	53.4148620883637	0.0127896391139271	-1.37422535004582	-1.59619417836478	Decreased
AT1G12380	non-methylated	maintained	709	62.6484235517321	0.174758900471861	0.292362722426011	0.597746863969934	0.550008850396851	0.99931371663298	TRUE	58.7842132308752	0.0776784000391146	0.982864374791496	66.5126338725891	0.0059113537616165	-2.27922269543289	-3.26208707022439	Decreased
AT1G12390	gbM	loss	710	133.564163725116	0.137380534231491	0.311305857011611	0.441304045963926	0.658992897435605	0.99931371663298	TRUE	127.193979117705	0.132432877223043	2.55562663243943	139.934348332527	0.0285807457163645	0.577554664415847	-1.97807196802358	Decreased
AT1G12410	gbM	loss	711	1153.33174448003	0.151337183582433	0.315408868858638	0.479812708279489	0.631360575616059	0.99931371663298	TRUE	1092.86204618476	0.0981532832645673	3.32617352983111	1213.8014427753	0.0892877690767064	2.95635624006449	-0.369817289766615	None
AT1G12420	non-methylated	maintained	712	71.5547700289924	0.17942095872487	0.277496034900446	0.646571252051364	0.517909468757321	0.99931371663298	TRUE	67.1642803810449	0.0457698921224003	0.370196901456517	75.9452596769399	0.0184645573017097	-0.517730613848321	-0.887927515304838	Decreased
AT1G12430	gbM	loss	713	193.515130447481	-0.0549791853262547	0.228543609532883	-0.240563214340693	0.809893663662946	0.99931371663298	TRUE	197.279940731992	0.0153686003068884	-0.17941233481346	189.75032016297	0.0175600219654502	0.0567773248389433	0.236189659652404	None
AT1G12440	non-methylated	maintained	714	838.662068562773	-0.0452612556328698	0.278589447973544	-0.16246579316661	0.870939063469214	0.99931371663298	TRUE	851.934517467907	0.0770146215942778	2.90795971556923	825.389619657639	0.036572118326931	1.61098880689706	-1.29697090867217	Decreased
AT1G12450	non-methylated	maintained	715	71.8489517547412	0.302024671294535	0.255096646504612	1.18396174717677	0.236428205549929	0.99931371663298	TRUE	64.3911722211954	0.00197686960268127	-4.2100389952544	79.3067312882869	0.0175431590213326	-0.554256956543255	3.65578203871114	Increased
AT1G12460	gbM	loss	716	101.881725312099	-0.00904854279988393	0.274501800234206	-0.0329635098646482	0.973703686726922	0.999340251706683	TRUE	102.147621648163	0.0704963925283842	1.43568056520423	101.615828976035	0.01127051029304	-0.991705248781767	-2.427385813986	Decreased
AT1G12470	gbM	loss	717	233.240599925892	-0.333818082902725	0.283084324238246	-1.17921783129814	0.238311447499927	0.99931371663298	TRUE	260.235309524893	0.0373631647073145	1.30181511433798	206.245890326891	0.0753515331467137	2.20236422219363	0.900549107855657	Increased
AT1G12480	gbM	loss	718	45.0698218478963	-0.0519330204688289	0.360213483075431	-0.144172894433143	0.885363944412401	0.99931371663298	TRUE	46.0193474400556	0.157167918026927	1.71252150867691	44.120296255737	0.0501137523908716	0.402042899325924	-1.31047860935099	Decreased
AT1G12500	non-methylated	maintained	719	209.8158338561	0.096886299590749	0.319467839073777	0.303274031813807	0.761681034457887	0.99931371663298	TRUE	202.834402250288	0.0814293429447351	2.24740688402422	216.797265461912	0.115769618960549	2.84728807735556	0.599881193331333	Increased
AT1G12520	gbM	loss	720	148.30542182687	-0.129176857387778	0.248381661660525	-0.520074052666298	0.60301196248821	0.99931371663298	TRUE	155.011038456985	0.0125971264466432	-0.662454540554422	141.599805196755	0.0391194866973966	1.03807820533432	1.70053274588874	Increased
AT1G12530	gbM	loss	721	98.4845449192491	-0.166211015337905	0.252207747141067	-0.65902422594869	0.509880212067731	0.99931371663298	TRUE	104.085036516729	0.0256385343831054	-0.00493687503314881	92.8840533217692	0.0124455756066061	-0.918924562461912	-0.913987687428763	Decreased
AT1G12580	gbM	loss	722	358.027348685969	0.360262839456391	0.18900844776492	1.90606739390013	0.0566414624132842	0.745939086540049	TRUE	313.522422008139	0.00361592366817876	-1.94859750590567	402.5322753638	0.000637680066727325	-4.40530432512298	-2.45670681921731	Decreased
AT1G12640	gbM	loss	723	261.297130544002	0.101259166172006	0.206422103662725	0.490544202269417	0.623748859203287	0.99931371663298	TRUE	252.172124912464	0.00861328117393249	-0.836457551568247	270.42213617554	0.00632990837167218	-1.24283157335069	-0.406374021782441	None
AT1G12650	gbM	loss	724	133.35951380546	0.0622182011632124	0.278566517600428	0.223351326279841	0.823262083429085	0.99931371663298	TRUE	130.422343035073	0.0481085028386565	1.11776833863307	136.296684575847	0.0499509209374235	1.36574610431822	0.247977765685148	None
AT1G12680	gbM	loss	725	217.186954261639	0.147207398920296	0.247939059718934	0.593724115462775	0.552696650901234	0.99931371663298	TRUE	206.069643949879	0.026057371464051	0.61553989239834	228.304264573398	0.0354725278894944	1.16625001277493	0.550710120376595	Increased
AT1G12710	non-methylated	maintained	726	145.910070601588	-0.462495383867886	0.348958496692643	-1.32535928556354	0.185052014131182	0.99931371663298	TRUE	169.11431623561	0.196828341162162	3.3765277761889	122.705824967567	0.0342534582826338	0.750109071557971	-2.62641870463093	Decreased
AT1G12730	gbM	loss	727	75.8616686125863	-0.73510156692949	0.277490449978466	-2.64910582323297	0.0080705056453918	0.226998733982983	TRUE	94.919593504152	0.0325280540739045	0.246056011109212	56.8037437210207	0.0323726224004895	0.0255982786993915	-0.22045773240982	None
AT1G12750	non-methylated	loss	728	216.818052662167	0.399150897292193	0.275939853642697	1.44651412988367	0.148033051756157	0.99931371663298	TRUE	187.079558608992	0.0211601714446273	0.240540601133225	246.556546715343	0.0875923698590318	2.50660813422541	2.26606753309218	Increased
AT1G12760	non-methylated	loss	729	459.399782352358	0.0476871978185399	0.228816032141347	0.208408464093469	0.834910048034742	0.99931371663298	TRUE	451.797377901068	0.0255957124655116	1.07288707417574	467.002186803647	0.0206635166280473	0.657794503048525	-0.415092571127212	None
AT1G12770	gbM	loss	730	261.656119215958	0.107561136780244	0.234571212567522	0.458543636292464	0.646561919952999	0.99931371663298	TRUE	251.785008766563	0.0421556444317152	1.45358508162494	271.527229665352	0.00110379993794179	-3.76078306269883	-5.21436814432377	Decreased
AT1G12780	non-methylated	maintained	731	617.852138175546	0.0112237061455162	0.308366427212211	0.0363973025435493	0.970965565014384	0.999340251706683	TRUE	615.576041017601	0.13483446211433	3.60418646696436	620.128235333491	0.0335061588352872	1.42736867187368	-2.17681779509068	Decreased
AT1G12800	gbM	loss	732	1453.9954072265	-0.25765192843015	0.17399704364479	-1.48078336868837	0.138664309752598	0.99931371663298	TRUE	1583.4814928585	0.00235296545639775	-1.9775601199213	1324.50932159451	0.00167736481222983	-2.76735299434503	-0.789792874423729	Decreased
AT1G12810	non-methylated	maintained	733	197.174712815035	0.0425617115860695	0.220839445968939	0.192726944225606	0.847172820596691	0.99931371663298	TRUE	194.269112398025	0.0159283476700746	-0.139694225245487	200.080313232046	0.00840349291185769	-0.978050926937533	-0.838356701692045	Decreased
AT1G12820	gbM	loss	734	462.794186713885	-0.0534437278560973	0.215751711782201	-0.247709403622476	0.804359255552222	0.99931371663298	TRUE	471.372856433438	0.0316748359997295	1.40044771575498	454.215516994331	0.00100178764346542	-3.7166527069627	-5.11710042271769	Decreased
AT1G12840	non-methylated	loss	735	1031.95788801242	0.185073956891724	0.219988771288293	0.841288197610717	0.400186500907597	0.99931371663298	TRUE	965.837060390906	0.0226192135741539	1.17651523977193	1098.07871563392	0.0183563839013446	0.661063381787869	-0.515451857984064	Decreased
AT1G12845	non-methylated	maintained	736	79.4783594117742	-0.323694887658312	0.247557214872749	-1.30755586269097	0.191023995686864	0.99931371663298	TRUE	88.3498406432843	0.00491763632243489	-2.55324329211348	70.6068781802641	0.010884936928562	-1.34442699704748	1.20881629506599	Increased
AT1G12850	non-methylated	loss	737	298.829761168229	-0.104957368627879	0.214761578513982	-0.488715762633703	0.625042942708537	0.99931371663298	TRUE	309.638906567766	0.0237801196311139	0.761159708913752	288.020615768692	0.00188385319800637	-2.96476357819059	-3.72592328710434	Decreased
AT1G12860	non-methylated	maintained	738	326.505597610408	-0.316798562301556	0.265950127391526	-1.19119537715119	0.233576893939328	0.99931371663298	TRUE	362.292539192222	0.0405758205383595	1.62335577345899	290.718656028593	0.0472090900150675	1.68637134053261	0.0630155670736208	None
AT1G12900	non-methylated	maintained	739	11497.4557093422	0.246689573555969	0.214869636257953	1.14808950139337	0.250931617755778	0.99931371663298	TRUE	10516.6957965559	0.00263705842687712	-1.65120877557659	12478.2156221285	0.0339503424381713	1.67880528473685	3.33001406031344	Increased
AT1G12910	non-methylated	maintained	740	200.613420490889	0.0309306445906251	0.234247428316989	0.132042621824514	0.89495057953266	0.99931371663298	TRUE	198.522640130417	0.0301696989315233	0.798533593733911	202.704200851361	0.0081998772186677	-1.00660055184887	-1.80513414558278	Decreased
AT1G12920	non-methylated	maintained	741	461.787786500264	-0.0334561392255659	0.191552667177436	-0.174657652741402	0.861348644426025	0.99931371663298	TRUE	467.199409422448	0.00837052805037157	-0.523671220838273	456.376163578079	0.00138883478387966	-3.24397259674476	-2.72030137590649	Decreased
AT1G12930	gbM	loss	742	178.988399308249	-0.0316372355441531	0.342740624783693	-0.0923066402301148	0.926454412755974	0.99931371663298	TRUE	181.074366120209	0.0504242097009539	1.46735575834712	176.90243249629	0.195093349664544	3.49154110541019	2.02418534706306	Increased
AT1G12950	non-methylated	maintained	743	57.0436912063963	0.194701243740706	0.278176857769551	0.699918912384872	0.483977945736852	0.99931371663298	TRUE	53.1494305154522	0.0223950125814091	-0.928030046926304	60.9379518973403	0.0181408782777447	-0.742856029168698	0.185174017757605	None
AT1G12970	non-methylated	loss	744	96.5917554279235	0.140081738034993	0.25675488896422	0.545585474925519	0.585350911010642	0.99931371663298	TRUE	92.0253544610982	0.00602676211121026	-2.2177840955619	101.158156394749	0.041092254214132	0.871145431319343	3.08892952688124	Increased
AT1G12990	gbM	loss	745	152.646696347689	0.373165608781919	0.24927761599706	1.49698803596678	0.134396371152244	0.99931371663298	TRUE	133.003419951952	0.0344674106790966	0.654576243195573	172.289972743427	0.020013013110731	0.191239840204055	-0.463336402991518	None
AT1G13000	gbM	loss	746	162.45349027906	0.0042939740613154	0.239893655635934	0.0178994898799324	0.985719035966441	0.999340251706683	TRUE	162.336051147361	0.00653556942542241	-1.57001396379081	162.570929410759	0.0381340281296234	1.08723903550186	2.65725299929267	Increased
AT1G13020	non-methylated	loss	747	208.905116134198	-0.0870014363069238	0.235954024302486	-0.368721985412678	0.712334959690011	0.99931371663298	TRUE	215.093287101756	0.039245245491399	1.23838710719195	202.71694516664	0.00429712437427409	-1.93879847030459	-3.17718557749654	Decreased
AT1G13030	gbM	loss	748	58.480933692994	-0.349036882553562	0.266677132988017	-1.30883693942085	0.190589591249864	0.99931371663298	TRUE	65.4531568992989	0.00445044573197092	-3.02097070629636	51.5087104866891	0.0123464092579976	-1.46112522843522	1.55984547786114	Increased
AT1G13060	gbM	loss	749	701.277468000082	0.143007178304319	0.201442163368465	0.709916811421151	0.477755724652313	0.99931371663298	TRUE	666.448975052449	0.00521156655187366	-1.05924585209255	736.105960947716	0.0159118376004428	0.389081970330447	1.448327822423	Increased
AT1G13080	non-methylated	maintained	750	359.689824276689	0.0261388838476453	0.230231252712893	0.113533169539938	0.909607867587442	0.99931371663298	TRUE	356.288947759252	0.00720465516568503	-0.879575890763337	363.090700794126	0.0371011987506504	1.42274471702456	2.3023206077879	Increased
AT1G13090	non-methylated	maintained	751	476.309052264305	-0.0849108613511381	0.254887584565658	-0.333130628923456	0.739035680020307	0.99931371663298	TRUE	490.36810709492	0.063269347770595	2.41685114493737	462.249997433691	0.00877855364451582	-0.580166491084152	-2.99701763602152	Decreased
AT1G13100	non-methylated	maintained	752	117.648347560948	0.0978273014098313	0.233419816099794	0.41910452610419	0.675139743017037	0.99931371663298	TRUE	113.644455793338	0.0165513292092409	-0.550707947638944	121.652239328559	0.00479229014930286	-2.09338913752155	-1.5426811898826	Decreased
AT1G13110	non-methylated	maintained	753	952.22116226406	-0.244464440030201	0.244496325790902	-0.999869585931002	0.317373624751837	0.99931371663298	TRUE	1032.89334942001	0.0096640664229736	-0.0324509961479257	871.548975108112	0.0651846757038548	2.45416125747288	2.48661225362081	Increased
AT1G13120	gbM	loss	754	131.273932235453	-0.336990265059144	0.234554887784989	-1.43672241598331	0.150796882975426	0.99931371663298	TRUE	146.574260482496	0.012064537092591	-0.773223994763656	115.973603988411	0.0153542940838725	-0.447479586457124	0.325744408306532	None
AT1G13160	gbM	loss	755	119.603498608656	-0.0217698393281355	0.246655621515929	-0.0882600574612472	0.92966998454821	0.99931371663298	TRUE	120.42092151452	0.0317690274573068	0.445036447309799	118.786075702791	0.00815849246355844	-1.34262918389315	-1.78766563120295	Decreased
AT1G13170	gbM	loss	756	217.318691985237	-0.0694266541897018	0.249695975983765	-0.27804474588015	0.780978010202936	0.99931371663298	TRUE	222.515439626448	0.0470224918203681	1.52409748992818	212.121944344027	0.0156012239320826	-0.0552248859940852	-1.57932237592227	Decreased
AT1G13180	non-methylated	loss	757	88.0867430928301	0.458632486741715	0.258731540505478	1.77261916288094	0.0762918341841208	0.853674206748659	TRUE	74.3054545909604	0.0456179326075618	0.476469346170181	101.8680315947	0.00213622441450012	-3.38922446279323	-3.86569380896341	Decreased
AT1G13190	gbM	loss	758	265.778187077992	-0.208763596459716	0.253964061487315	-0.822020230882721	0.411065382848437	0.99931371663298	TRUE	285.04107380752	0.0497304899938021	1.77391936954961	246.515300348464	0.0226736326787508	0.556741648124719	-1.21717772142489	Decreased
AT1G13195	gbM	loss	759	69.4198426044295	0.664039643824196	0.288074505948188	2.30509687637416	0.0211611484026003	0.44037817651134	TRUE	53.7745352469038	0.0510497472927104	0.274339913923597	85.0651499619552	0.0335911806594793	0.441935894695218	0.167595980771622	None
AT1G13210	gbM	loss	760	343.847395983691	-0.0216370032283795	0.326871332750857	-0.066194251561581	0.947223173328174	0.99931371663298	TRUE	346.53555853108	0.066510125357337	2.31131604163433	341.159233436302	0.148097114852034	3.39759361612788	1.08627757449355	Increased
AT1G13220	gbM	loss	761	185.785296662569	-0.408558254540367	0.301534223392275	-1.35493162250065	0.175439343436913	0.99931371663298	TRUE	212.059825722491	0.0501235345720017	1.58081867917685	159.510767602646	0.105656568544314	2.54604131192216	0.965222632745304	Increased
AT1G13245	non-methylated	maintained	762	901.021402381789	0.200747933828341	0.400479344528816	0.501269133029896	0.616181725697609	0.99931371663298	TRUE	838.606182614826	0.2166962133284	4.39562745990596	963.436622148751	0.208141755203004	4.1452684865414	-0.250358973364564	None
AT1G13250	non-methylated	maintained	763	133.108100536479	0.214615790853278	0.273536964693679	0.78459520486972	0.432690942390516	0.99931371663298	TRUE	123.297096181443	0.0278625684637687	0.277873129977091	142.919104891516	0.0631016267143742	1.73385267076187	1.45597954078478	Increased
AT1G13270	gbM	loss	765	176.780861089813	-0.63758230914547	0.272423386802111	-2.34040959783167	0.0192626011965426	0.412185319214577	TRUE	215.18431875732	0.0547762515196918	1.71973260572551	138.377403422306	0.0290708755327432	0.59477720840887	-1.12495539731664	Decreased
AT1G13280	non-methylated	maintained	766	335.256529692603	0.290694813373134	0.202689208620117	1.43418988781962	0.151518081976126	0.99931371663298	TRUE	301.516917134475	0.0146192635319415	0.0429636916176201	368.996142250732	0.00111246438640159	-3.63132064880728	-3.6742843404249	Decreased
AT1G13300	non-methylated	maintained	767	206.449984823777	-0.118688463792733	0.21925042856226	-0.541337431224357	0.588275024965525	0.99931371663298	TRUE	214.941503362787	0.00340488713001422	-2.28897395719658	197.958466284767	0.0191401740677047	0.203854895337752	2.49282885253434	Increased
AT1G13320	gbM	loss	768	410.791210201964	-0.0680985075009876	0.19673892549756	-0.346136420785892	0.729240193377547	0.99931371663298	TRUE	420.589148153445	0.00233130874713939	-2.41907813431615	400.993272250483	0.0103811658157557	-0.38154339219016	2.03753474212599	Increased
AT1G13350	gbM	loss	769	252.274197102204	-0.380916312816041	0.28983151383233	-1.31426809934962	0.188755998574339	0.99931371663298	TRUE	285.533333651777	0.0307322905658538	1.08064478179323	219.015060552631	0.107780950071955	2.7492097348681	1.66856495307488	Increased
AT1G13360	non-methylated	maintained	770	1029.42778548993	0.571005761716617	0.391576479665573	1.45822282840963	0.144779133413574	0.99931371663298	TRUE	828.26856844146	0.0999041698568689	3.27475090295868	1230.58700253841	0.270303512150386	4.55610789477547	1.28135699181679	Increased
AT1G13380	non-methylated	maintained	771	150.407143069208	0.169791615680425	0.219653198180926	0.772998604557395	0.439523206488692	0.99931371663298	TRUE	141.625325169146	0.0113187242119109	-0.895553731585783	159.188960969271	0.00226578517455712	-2.99840833467421	-2.10285460308842	Decreased
AT1G13390	non-methylated	maintained	772	214.057788007103	-0.128033804155605	0.26058185973134	-0.49133813185464	0.623187314274639	0.99931371663298	TRUE	223.604149024713	0.0515315358040773	1.65974707854435	204.511426989494	0.0282555403609403	0.782884490133953	-0.876862588410402	Decreased
AT1G13420	non-methylated	maintained	773	536.895681549394	0.539514958067488	0.339132746039912	1.59086659830836	0.111639601029691	0.973816455242435	TRUE	437.783741881564	0.156363105300734	3.66848959902765	636.007621217224	0.0687377221792321	2.4696957177449	-1.19879388128275	Decreased
AT1G13440	non-methylated	maintained	774	6949.1406930643	0.0943028108809223	0.202428524208719	0.465857325441394	0.641317628878972	0.99931371663298	TRUE	6721.94001509183	0.021188061911926	1.33799727119058	7176.34137103678	0.00625110347758964	-0.772149642024204	-2.11014691321478	Decreased
AT1G13450	gbM	loss	775	312.797897853707	-0.0284370224722213	0.239456048671015	-0.118756751520988	0.90546807341547	0.99931371663298	TRUE	315.998710543532	0.0429420201182218	1.62610181979757	309.597085163881	0.00893755835462663	-0.689566519836703	-2.31566833963427	Decreased
AT1G13460	gbM	loss	776	153.120978447865	-0.0315327779814515	0.270556529977249	-0.116547835619059	0.907218377033379	0.99931371663298	TRUE	154.878704174614	0.080096552664263	2.00545973823432	151.363252721115	0.00640965017920759	-1.52914394692932	-3.53460368516364	Decreased
AT1G13520	non-methylated	maintained	777	64.0039774006167	0.558977089487639	0.394257458128869	1.41779712206466	0.156250004652661	0.99931371663298	TRUE	51.7465030093736	0.377281636474203	3.11503451167754	76.2614517918598	0.0310982822320186	0.237954294472746	-2.8770802172048	Decreased
AT1G13560	gbM	loss	778	419.174545493184	-0.196681851071976	0.224471467042572	-0.876199784601908	0.380921433612033	0.99931371663298	TRUE	447.843230512361	0.00570494418539129	-1.09697333135633	390.505860474007	0.0329138087855441	1.27456411804132	2.37153744939765	Increased
AT1G13570	non-methylated	maintained	779	113.295109181642	-0.161088618555195	0.248910077057395	-0.647175961936044	0.517518066931284	0.99931371663298	TRUE	119.634879759339	0.0278221639480741	0.247477981002068	106.955338603944	0.0123736330940719	-0.818215306682562	-1.06569328768463	Decreased
AT1G13580	gbM	loss	780	85.1157758325198	0.3157129657954	0.257501097622721	1.22606454384116	0.220174387191923	0.99931371663298	TRUE	75.885445647141	0.0398336122592385	0.303642960606437	94.3461060178986	0.00103482719021745	-4.49466833567926	-4.7983112962857	Decreased
AT1G13640	gbM	loss	781	238.310855907346	0.13019716253465	0.212833333452277	0.611732948137298	0.54071445895128	0.99931371663298	TRUE	227.691306001348	0.0119513704979508	-0.435451496501585	248.930405813343	0.00696857499908323	-1.1408754704843	-0.705423973982719	Decreased
AT1G13650	non-methylated	maintained	782	788.400785475673	0.117822345466995	0.316480600406721	0.372289313517407	0.709677454305766	0.99931371663298	TRUE	756.235840362592	0.168257729196145	3.99763036446701	820.565730588754	0.045551056917526	1.92669131139617	-2.07093905307084	Decreased
AT1G13670	non-methylated	maintained	783	101.715682769769	-0.0611723124743563	0.377975866494656	-0.161841847315988	0.871430398032614	0.99931371663298	TRUE	103.940623500713	0.179149583353308	2.79847008640541	99.4907420388253	0.103360105856036	2.18907313473551	-0.609396951669903	Decreased
AT1G13690	non-methylated	loss	784	135.516749563118	0.0994606793999976	0.275908627959314	0.360484121629804	0.718485128701516	0.99931371663298	TRUE	130.828527102657	0.0554845859806337	1.32640709886231	140.204972023579	0.0391062180599424	1.03116662453158	-0.295240474330722	None
AT1G13700	gbM	maintained	785	111.897972377235	-0.0444684233978545	0.311227574682062	-0.142880731064019	0.886384376803473	0.99931371663298	TRUE	113.77810591483	0.0165653204024091	-0.548360592058891	110.01783883964	0.154173011962725	2.84196447776441	3.3903250698233	Increased
AT1G13730	gbM	loss	786	189.411544476127	-0.0324753187025096	0.257134577271094	-0.126296972764854	0.899496852456285	0.99931371663298	TRUE	191.442460197296	0.0659292761322408	1.89821526927044	187.380628754957	0.00900389084990251	-0.913770205898768	-2.81198547516921	Decreased
AT1G13740	non-methylated	maintained	787	73.7275455268867	0.187222169065675	0.257542174623819	0.726957320055026	0.467252101551601	0.99931371663298	TRUE	68.9586234319257	0.00580997649606947	-2.57835969215391	78.4964676218477	0.0202696688466694	-0.354634012174647	2.22372567997927	Increased
AT1G13750	non-methylated	maintained	788	53.1475519289497	0.344973193997668	0.336311253272377	1.02575572669962	0.30500673959387	0.99931371663298	TRUE	46.73836539382	0.0883358947170418	0.899846920392895	59.5567384640794	0.0901255524826603	1.54812176399356	0.648274843600661	Increased
AT1G13770	gbM	loss	789	96.8010232063606	0.126830694680275	0.240697740144423	0.526929312274283	0.5982426774632	0.99931371663298	TRUE	92.5250280516114	0.00446539321916178	-2.64483159862058	101.07701836111	0.0150017773682879	-0.583203934401971	2.06162766421861	Increased
AT1G13820	non-methylated	loss	790	368.499273413764	0.098794276966973	0.252007263582125	0.392029481859667	0.695036430450031	0.99931371663298	TRUE	355.834400917809	0.0365684747117832	1.46330788222376	381.164145909718	0.041662833910151	1.60660360885405	0.143295726630282	None
AT1G13860	gbM	loss	791	117.724513079518	-0.097256672857292	0.318031983997757	-0.305807836163982	0.759750961733062	0.99931371663298	TRUE	121.695545725696	0.120744786200156	2.38119859465954	113.75348043334	0.057324676410666	1.43907508318657	-0.94212351147297	Decreased
AT1G13870	non-methylated	maintained	792	90.3157310240187	0.0952044912441535	0.24006491987372	0.396578106014962	0.691678600281698	0.99931371663298	TRUE	87.3228951252852	0.00965998758040327	-1.59133600826091	93.3085669227522	0.00468755013218983	-2.32401410345772	-0.732678095196809	Decreased
AT1G13880	gbM	loss	793	210.693690681793	-0.0817027843050098	0.243588389142838	-0.335413295323777	0.737313340047316	0.99931371663298	TRUE	216.787254293534	0.0545904843990666	1.72030815976296	204.600127070052	0.00146059519386042	-3.49079569916071	-5.21110385892367	Decreased
AT1G13900	non-methylated	loss	794	178.241043792586	-0.317044301306927	0.228091366076272	-1.38998817342744	0.164532468660812	0.99931371663298	TRUE	197.860429319195	0.00532193705484283	-1.7071123793493	158.621658265977	0.0257822457278788	0.507722714816128	2.21483509416543	Increased
AT1G13910	non-methylated	loss	795	54.0779268493235	0.112919274293109	0.306722710900803	0.368147744787076	0.712763071768706	0.99931371663298	TRUE	51.8371203783376	0.0784920717868274	0.852065322473043	56.3187333203094	0.0207106525067054	-0.627098640232733	-1.47916396270578	Decreased
AT1G13920	non-methylated	maintained	796	87.0446693677414	-0.0508001075558485	0.263016442223873	-0.193144227510343	0.846846016172349	0.99931371663298	TRUE	88.6165610401006	0.0421833739638046	0.550520061026665	85.4727776953822	0.00608221885563875	-2.01951470870063	-2.5700347697273	Decreased
AT1G13930	non-methylated	maintained	797	10258.480419291	-0.0976025581875478	0.393199568145716	-0.248226514204556	0.803959152827457	0.99931371663298	TRUE	10605.3047069826	0.177231651144085	4.41960792415599	9911.65613159938	0.183040167647427	4.1060562460788	-0.31355167807719	None
AT1G13940	gbM	loss	798	163.388076824625	-0.0310150677998245	0.28226498180956	-0.10987926168167	0.912505129722398	0.99931371663298	TRUE	165.24742026234	0.0325599197579813	0.761571242045376	161.528733386911	0.078936582776874	2.13300020261138	1.37142896056601	Increased
AT1G13950	non-methylated	maintained	799	94.0591658000522	-0.290304276477337	0.245121573284938	-1.18432773006021	0.236283355968524	0.99931371663298	TRUE	103.551837916486	0.020893671433278	-0.305262907183029	84.5664936836183	0.00343994458257037	-2.8505734200231	-2.54531051284007	Decreased
AT1G13960	non-methylated	loss	800	265.678385880235	0.117729819974076	0.247166163440757	0.476318515185006	0.633847476636157	0.99931371663298	TRUE	255.047027622402	0.0219263311459942	0.519281339062257	276.309744138068	0.0428265089888054	1.52462495999496	1.0053436209327	Increased
AT1G13970	non-methylated	loss	801	64.6074440339991	-0.171744241093579	0.3325507252662	-0.516445245927825	0.605543471534867	0.99931371663298	TRUE	68.5713950213761	0.0662965223821069	0.927739444222438	60.643493046622	0.115229978221364	1.91977048943026	0.992031045207826	Increased
AT1G13980	gbM	loss	802	414.820431783654	-0.259075527532903	0.290669159844034	-0.891307243162351	0.372764363949549	0.99931371663298	TRUE	452.130084084397	0.021802335517589	0.841821780233461	377.510779482911	0.110504128419571	3.01063577448959	2.16881399425613	Increased
AT1G13990	non-methylated	loss	803	368.481388192323	-0.196977651493205	0.374743414059628	-0.525633391016346	0.599142951933218	0.99931371663298	TRUE	393.622825573305	0.230066486191302	4.17153540690836	343.339950811341	0.0543969023023994	1.95496041068291	-2.21657499622545	Decreased
AT1G14000	non-methylated	loss	804	466.07791944744	-0.0133621436107402	0.191122587861385	-0.0699139947834491	0.944262114160678	0.99931371663298	TRUE	468.28515976131	0.0064700172915893	-0.894128839194473	463.870679133571	0.00297637642373281	-2.13958731312127	-1.2454584739268	Decreased
AT1G14010	gbM	loss	805	188.325639437832	0.069665269533133	0.219184349422822	0.317838703888223	0.750607290381503	0.99931371663298	TRUE	183.650183115937	0.00226156254929549	-3.0000877140094	193.001095759728	0.0174803082246876	0.0594188251863621	3.05950653919576	Increased
AT1G14020	non-methylated	maintained	806	114.529767404951	-0.0362432395185394	0.233040005019299	-0.155523681504975	0.876408485936867	0.99931371663298	TRUE	115.853781738525	0.00962654997109208	-1.31413637673626	113.205753071377	0.00878622868984587	-1.27027213101343	0.0438642457228327	None
AT1G14030	gbM	loss	807	390.354714998829	-0.282816993406584	0.253303351224727	-1.11651500874014	0.264201749364524	0.99931371663298	TRUE	428.464635391156	0.0455801865113026	1.87941932701277	352.244794606503	0.024582034891191	0.818228229804707	-1.06119109720806	Decreased
AT1G14040	non-methylated	loss	808	89.7138514044904	0.172594750864392	0.247656912825384	0.69691069348863	0.485858685161572	0.99931371663298	TRUE	84.2517478200808	0.0252106262589156	-0.244846665253826	95.1759549889	0.000840166163231314	-4.7883814228676	-4.54353475761378	Decreased
AT1G14060	non-methylated	maintained	809	65.1962994454658	0.346957535955821	0.404427276871716	0.857898454920178	0.390948537471636	0.99931371663298	TRUE	57.3065535476484	0.0494030404463856	0.300723300763437	73.0860453432833	0.250939906233038	3.21316800411209	2.91244470334865	Increased
AT1G14120	non-methylated	maintained	810	337.054165350102	-0.337194653760707	0.241795402166913	-1.39454535007221	0.163152984867509	0.99931371663298	TRUE	376.235927374805	0.0487187317536051	1.90790814560661	297.872403325398	0.012651073763119	-0.203570944288081	-2.11147908989469	Decreased
AT1G14130	gbM	maintained	811	134.503979389358	0.353656664459754	0.299173980440707	1.18211036915306	0.237161910568242	0.99931371663298	TRUE	118.044039762029	0.043945957920939	0.894313598787391	150.963919016686	0.0844585412301114	2.18913409517497	1.29482049638758	Increased
AT1G14140	gbM	loss	812	77.0863862977627	0.00654707915646524	0.306017684485595	0.0213944470806341	0.982931003140985	0.999340251706683	TRUE	76.8624281943023	0.0140801993435833	-1.18287933543006	77.310344401223	0.112417811904146	2.10374076529195	3.28662010072201	Increased
AT1G14150	non-methylated	maintained	813	369.866222465609	-0.0949446776631551	0.329807960841375	-0.287878671639523	0.77343961368627	0.99931371663298	TRUE	381.942093119108	0.0768719342690845	2.57400310417414	357.79035181211	0.136458436891423	3.29653241977164	0.722529315597504	Increased
AT1G14170	gbM	loss	814	142.597333116643	-0.0877731842635938	0.247545918108461	-0.35457334515666	0.722909247804356	0.99931371663298	TRUE	147.090060599382	0.00346397974225374	-2.57042128345628	138.104605633905	0.0484908592530946	1.33162186630526	3.90204314976154	Increased
AT1G14180	gbM	loss	815	45.8661787719363	0.0348933957603272	0.294217121168436	0.118597434512831	0.905594297969982	0.99931371663298	TRUE	45.281287782651	0.00378244382003211	-3.68373077103622	46.4510697612215	0.0412050628569545	0.172965319447469	3.85669609048369	Increased
AT1G14185	non-methylated	maintained	816	57.6609831283209	-0.521540178443581	0.348479722320363	-1.49661557054422	0.134493316272088	0.99931371663298	TRUE	68.1529339088933	0.157091285600925	2.16555625075632	47.1690323477484	0.0470499430709572	0.380068705674891	-1.78548754508143	Decreased
AT1G14200	non-methylated	maintained	817	83.7077957046397	0.831709641244594	0.266046526009042	3.12618117485333	0.00177092413009166	0.0775169556153494	TRUE	60.2697112185746	0.0220435770163973	-0.805788264001451	107.145880190705	0.0254645964863318	0.224339027309752	1.0301272913112	Increased
AT1G14210	gbM	loss	818	157.01096774995	0.27028838125585	0.259420314745604	1.04189366018194	0.297460983767418	0.99931371663298	TRUE	142.306008109457	0.0568528092471971	1.43721617600886	171.715927390444	0.00962640237135387	-0.866560526755928	-2.30377670276479	Decreased
AT1G14230	non-methylated	loss	819	219.401871493606	0.0256041212074524	0.255231180998453	0.10031737151899	0.920092366582502	0.99931371663298	TRUE	217.341303377268	0.0239904591105812	0.535998393268277	221.462439609945	0.0462254673316645	1.53337110721501	0.997372713946732	Increased
AT1G14240	non-methylated	maintained	820	242.392313779457	-0.115963414444176	0.22171566824127	-0.523027602713153	0.600955044783638	0.99931371663298	TRUE	252.283834958308	0.0129063634798639	-0.252707758078712	232.500792600605	0.0167277744580924	0.0905493771188122	0.343257135197524	None
AT1G14270	gbM	loss	822	350.157690213987	0.0190481822095515	0.235731411239469	0.0808045992233139	0.935597350382009	0.99931371663298	TRUE	347.695972664577	0.00856752548372452	-0.643404828668826	352.619407763396	0.0428287848309501	1.61958223061884	2.26298705928767	Increased
AT1G14280	gbM	loss	823	552.893889260534	-0.0200506464197651	0.250137544877689	-0.0801584841234824	0.936111208736124	0.99931371663298	TRUE	556.747264078563	0.0571067778429525	2.32434416796906	549.040514442504	0.0224779541831607	0.822496236142768	-1.50184793182629	Decreased
AT1G14290	non-methylated	loss	824	226.619725425311	0.00619690674344847	0.331777591807222	0.0186778941570266	0.985098063086386	0.999340251706683	TRUE	226.23102799622	0.0691706192134135	2.09289889744041	227.008422854403	0.167040775648291	3.39891813224765	1.30601923480725	Increased
AT1G14300	gbM	loss	825	74.2164387307908	-0.0320825866506212	0.351362097019177	-0.0913091848062091	0.927246920058142	0.99931371663298	TRUE	74.940404717989	0.0708143134584348	1.12013931907981	73.4924727435925	0.149012199785642	2.46614513170752	1.34600581262771	Increased
AT1G14310	gbM	loss	826	101.577745910208	0.0964835792353819	0.323222633161093	0.298505022039391	0.765317743708386	0.99931371663298	TRUE	98.0946985973332	0.0512563364180612	0.935374209635386	105.060793223082	0.13338074359228	2.59856984864563	1.66319563901024	Increased
AT1G14320	non-methylated	maintained	827	2464.06687039994	0.239590812879478	0.311050553424819	0.770263258629395	0.441143746256421	0.99931371663298	TRUE	2259.77605875863	0.0102964354736901	0.207025410085455	2668.35768204126	0.143535526199828	3.71102294366526	3.5039975335798	Increased
AT1G14330	non-methylated	loss	828	89.4360921378608	0.265121112436342	0.252620477663401	1.04948385375788	0.293955482663267	0.99931371663298	TRUE	81.2775850612412	0.0147485477053302	-1.05626479197024	97.5945992144804	0.0192926864490033	-0.247438772551835	0.808826019418401	Increased
AT1G14340	gbM	loss	829	127.986660902235	-0.012492201043507	0.256908251798224	-0.0486251451873114	0.96121803070215	0.999340251706683	TRUE	128.60590376176	0.0527746212898639	1.23845467673887	127.36741804271	0.00896134254875878	-1.15856445617865	-2.39701913291752	Decreased
AT1G14345	non-methylated	maintained	830	392.637090127709	-0.0579500606531474	0.208116658930062	-0.278449889360475	0.78066702692783	0.99931371663298	TRUE	400.569797909886	0.0117265607628064	-0.113504849474411	384.704382345533	0.0105412016888447	-0.373034859800126	-0.259530010325714	None
AT1G14350	non-methylated	maintained	831	125.794263745836	-0.305164363998222	0.372370721245365	-0.819517611313864	0.412491158185732	0.99931371663298	TRUE	139.105311770407	0.193536194113457	3.18428405403791	112.483215721264	0.150053575808078	2.81915259948924	-0.36513145454868	None
AT1G14360	non-methylated	maintained	832	145.651046184161	0.241117877393486	0.285699314979524	0.843956792163703	0.398693550687149	0.99931371663298	TRUE	133.40976016632	0.0479211054264751	1.13277406993149	157.892332202001	0.0613307346225107	1.75515507679487	0.622381006863383	Increased
AT1G14370	gbM	loss	833	89.1627039903097	0.593676426297829	0.2473312460959	2.40032925749963	0.016380330540549	0.372658989122347	TRUE	71.0139855949958	0.0185863676417376	-0.868360035910989	107.311422385624	0.00596065023164304	-1.8694589925211	-1.00109895661012	Decreased
AT1G14380	gbM	loss	834	343.338816652878	-0.107301706869367	0.209572718631262	-0.512002266183137	0.608649423538183	0.99931371663298	TRUE	356.2386032535	0.0129479829177195	-0.0339289721323537	330.439030052257	0.00944102656832004	-0.585623972375594	-0.55169500024324	Decreased
AT1G14400	gbM	loss	835	1206.88623122448	0.109913821462035	0.187351658782359	0.586671194567424	0.557424557396493	0.99931371663298	TRUE	1160.89992291984	0.00605273194336018	-0.67863423795654	1252.87253952912	0.00650117913621422	-0.819429991279722	-0.140795753323183	None
AT1G14410	non-methylated	maintained	836	122.003969021418	0.0469773933050368	0.23179046003236	0.202671815304557	0.839391554097729	0.99931371663298	TRUE	119.951874561729	0.00816276456624257	-1.51913123425435	124.056063481106	0.0118925144275006	-0.768465536006832	0.750665698247519	Increased
AT1G14440	non-methylated	maintained	837	75.8762975360667	-0.571938399437607	0.273023857449838	-2.09482938516715	0.0361861619289163	0.601751637342176	TRUE	90.6833519904682	0.0467740308597188	0.723372817168384	61.0692430816652	0.00265145346427475	-3.51521543639005	-4.23858825355843	Decreased
AT1G14460	gbM	loss	838	166.518148862121	-0.0452178950464676	0.307862361061551	-0.146876983891601	0.883229119069863	0.99931371663298	TRUE	169.147088447128	0.09966993295616	2.39498000841034	163.889209277114	0.0482738681718275	1.43222169216349	-0.962758316246849	Decreased
AT1G14510	gbM	loss	839	332.510803379783	0.147486212071181	0.217738107409942	0.677355993517037	0.498180112252409	0.99931371663298	TRUE	315.491043360595	0.0152410969648086	0.130710446173603	349.530563398971	0.0150995527016602	0.112372625394088	-0.0183378207795153	None
AT1G14520	non-methylated	maintained	840	75.2899170378962	-0.159287207160858	0.291818394759291	-0.545843613773037	0.585173440568433	0.99931371663298	TRUE	79.5985593442888	0.0819681068974822	1.39601066286497	70.9812747315036	0.0181474802362969	-0.602266193372415	-1.99827685623738	Decreased
AT1G14560	gbM	loss	841	111.08807559732	-0.00995345870176721	0.243738087835288	-0.0408366980727833	0.967426082917389	0.999340251706683	TRUE	111.498744672737	0.0151519347933055	-0.696513748517241	110.677406521904	0.0195336389577094	-0.134150003727127	0.562363744790114	Increased
AT1G14570	gbM	loss	842	544.344353510912	0.155558631465278	0.228950999301638	0.67944071849336	0.496858657353718	0.99931371663298	TRUE	514.915154844771	0.00804110183662295	-0.537318045788767	573.773552177053	0.0375269664014652	1.57273378529905	2.11005183108782	Increased
AT1G14580	non-methylated	maintained	843	269.893758364128	-0.0493157170937356	0.27074091675266	-0.182150957030218	0.855464259647997	0.99931371663298	TRUE	274.50028567941	0.0608648677865059	2.04109564731803	265.287231048847	0.0323627344008664	1.10293070300112	-0.938164944316912	Decreased
AT1G14590	gbM	loss	844	64.2151173505757	-0.0834027213381807	0.277689971790107	-0.300344736255801	0.763914212809405	0.99931371663298	TRUE	66.0700856734992	0.0293786776120725	-0.287737544632845	62.3601490276521	0.0244426511720793	-0.291022736334597	-0.00328519170175212	None
AT1G14610	gbM	loss	845	676.201617576384	-0.327690011807471	0.262516910353035	-1.24826248856422	0.21193494652195	0.99931371663298	TRUE	752.747649220866	0.0448023342961159	2.0870652023298	599.655585931901	0.0445633759887948	1.83110886802781	-0.255956334301989	None
AT1G14620	non-methylated	loss	846	148.069164973828	0.219292261312508	0.3968293612334	0.552610977753555	0.58052982329679	0.99931371663298	TRUE	136.767898505663	0.130810318929344	2.60397116203123	159.370431441992	0.214144268436306	3.56470946082672	0.960738298795489	Increased
AT1G14650	gbM	loss	847	432.437456297826	-0.283974643333118	0.265183602149025	-1.07086049450951	0.284232161338701	0.99931371663298	TRUE	474.921209843426	0.051611387998818	2.10829901231718	389.953702752227	0.0416284555243482	1.61297610676863	-0.495322905548551	None
AT1G14660	gbM	loss	848	66.9272073879011	-0.104081854646577	0.368038096540721	-0.282801850202105	0.77732873595022	0.99931371663298	TRUE	69.4042591819972	0.121001858315787	1.80910967529179	64.450155593805	0.18310674689355	2.6448601374958	0.835750462204009	Increased
AT1G14670	gbM	loss	849	559.764737208875	-0.155387717156891	0.275147727237662	-0.564742870009872	0.572248670502637	0.99931371663298	TRUE	589.88590953774	0.0789564786215262	2.81534366104261	529.64356488001	0.0288643919243874	1.17414651457531	-1.6411971464673	Decreased
AT1G14685	non-methylated	maintained	850	318.436504779697	-0.328450717647745	0.19334312324702	-1.69879699950904	0.0893574391776851	0.91006823309607	TRUE	354.61081246437	0.00276356309872332	-2.26462420828431	282.262197095024	0.00325137524749878	-2.18578089323991	0.0788433150443959	None
AT1G14690	gbM	loss	851	384.745821169199	0.13355561747254	0.220772852917777	0.604945833273623	0.545214988074523	0.99931371663298	TRUE	367.089638330517	0.0317171234617691	1.27526130315155	402.402004007881	0.00116483883791418	-3.53618252201625	-4.81144382516779	Decreased
AT1G14700	non-methylated	maintained	852	263.07422582512	0.105251711620613	0.246285386689152	0.427356706118562	0.669119535978134	0.99931371663298	TRUE	253.438374855134	0.0256014345032219	0.738544291128719	272.710076795104	0.0329643145503832	1.14143584460862	0.402891553479902	None
AT1G14710	gbM	loss	853	320.239753400615	-0.0842779375057199	0.258803103662738	-0.325645003143191	0.744692958927548	0.99931371663298	TRUE	329.554169094607	0.0692213857362577	2.3398981739473	310.925337706623	0.0133251584198839	-0.111694895354893	-2.45159306930219	Decreased
AT1G14720	non-methylated	maintained	854	434.633830404755	0.135273233969144	0.243405970767262	0.555751502490827	0.578380743306858	0.99931371663298	TRUE	414.274461513966	0.0421865919691039	1.75082518772747	454.993199295545	0.0216482251162464	0.717446140281447	-1.03337904744602	Decreased
AT1G14730	non-methylated	maintained	855	136.093672593067	-0.0494391155864772	0.247206311952099	-0.199991315739773	0.84148737296072	0.99931371663298	TRUE	138.447390945302	0.0312982382612604	0.551595378358013	133.739954240832	0.0164152565977271	-0.252302175429404	-0.803897553787416	Decreased
AT1G14740	non-methylated	loss	856	588.931173582246	0.178167545108848	0.216253944168486	0.823881135643174	0.410007100162154	0.99931371663298	TRUE	552.809839008824	0.0158142766539373	0.468944523780603	625.052508155668	0.0182114908034309	0.549572217077265	0.0806276932966616	None
AT1G14770	gbM	loss	857	55.2759898920157	-0.161543591431379	0.285276483139035	-0.566270271050162	0.57121006664661	0.99931371663298	TRUE	58.3925722979428	0.0300251851848174	-0.396135530686786	52.1594074860885	0.0231519560312543	-0.54159407940257	-0.145458548715784	None
AT1G14780	non-methylated	maintained	858	47.5440411341637	0.332463677422247	0.334935053078974	0.992621328720274	0.32089452665953	0.99931371663298	TRUE	42.0988980131222	0.143685384278493	1.47560227890923	52.9891842552052	0.0231168236121698	-0.528152762575409	-2.00375504148464	Decreased
AT1G14790	gbM	loss	859	130.79686036812	0.059001601658887	0.251833854793968	0.234287807360761	0.814761550860703	0.99931371663298	TRUE	128.301358097479	0.0187621121765433	-0.25574879201052	133.292362638761	0.0341469208829637	0.802176610525036	1.05792540253556	Increased
AT1G14810	non-methylated	loss	860	288.123609775206	0.139553569450422	0.303096691995937	0.460425907427232	0.645210542373724	0.99931371663298	TRUE	274.014913888992	0.0132989236430742	-0.154358478633874	302.23230566142	0.122437327596491	3.07695409497925	3.23131257361313	Increased
AT1G14820	non-methylated	maintained	861	127.99735179471	0.377283128938042	0.294012665628814	1.28322066714757	0.199414777308027	0.99931371663298	TRUE	111.272029586532	0.0305570126120328	0.313520274704795	144.722674002888	0.0877175526638024	2.21708499019718	1.90356471549239	Increased
AT1G14830	gbM	loss	862	606.547394646364	0.0547460098814159	0.186462078038135	0.293603988850855	0.769060527398853	0.99931371663298	TRUE	594.937591369477	0.00212221476320004	-2.39867251299177	618.15719792325	0.00582139613134793	-1.09834067117947	1.3003318418123	Increased
AT1G14840	gbM	loss	863	250.120194233497	-0.156567054483894	0.200496766944628	-0.780895656672276	0.434863866823377	0.99931371663298	TRUE	263.584493749563	3.60913404893625e-06	-12.0273125548395	236.655894717432	0.00856927194442759	-0.866038070105199	11.1612744847343	Increased
AT1G14850	gbM	loss	864	190.981586028063	-0.275267744554646	0.250660048962899	-1.09817159014195	0.272129569249354	0.99931371663298	TRUE	209.117250123623	0.0527040820397174	1.64280631006472	172.845921932504	0.00333301607879478	-2.39293840467521	-4.03574471473993	Decreased
AT1G14860	non-methylated	maintained	865	102.207787005545	0.371263928748045	0.250458801731755	1.48233532293936	0.138251093965864	0.99931371663298	TRUE	89.1392913752957	0.0352157699491616	0.296158470095023	115.276282635794	0.00262228073582843	-3.00156880461607	-3.2977272747111	Decreased
AT1G14870	non-methylated	maintained	866	729.442188587967	0.456137389596017	0.249238385128903	1.83012495992585	0.0672312554024092	0.803483244024975	TRUE	614.946757705848	0.0051775803691513	-1.09897755793186	843.937619470087	0.0724290081158279	2.600698841894	3.69967639982587	Increased
AT1G14890	non-methylated	maintained	867	135.220186013257	0.359814349852965	0.385234465320495	0.934013911641105	0.350296716936926	0.99931371663298	TRUE	118.48786673225	0.231827230633664	3.29711628573314	151.952505294265	0.0543508759756105	1.55726082183413	-1.73985546389901	Decreased
AT1G14900	non-methylated	maintained	868	279.49697684421	-0.0415740800513418	0.272823607156692	-0.152384467328974	0.878883707281362	0.99931371663298	TRUE	283.401784989747	0.0248710187207621	0.770567208790134	275.592168698674	0.0815801908645842	2.45323533787105	1.68266812908091	Increased
AT1G14910	non-methylated	loss	869	283.303312415335	0.0155450952405164	0.249613217903752	0.0622767310604134	0.950342458424667	0.99931371663298	TRUE	281.833291962209	0.0388941926181485	1.41209728026718	284.77333286846	0.0279628296913082	0.922297891474609	-0.489799388792572	None
AT1G14920	non-methylated	maintained	870	387.543274232965	-0.0634888482943212	0.254103182683376	-0.249854596954936	0.802699796120744	0.99931371663298	TRUE	396.224762386458	0.000284197319002008	-5.48594566010349	378.861786079471	0.082113553123459	2.58343057503337	8.06937623513685	Increased
AT1G14960	non-methylated	maintained	871	314.255973739567	0.719861276489877	0.235343672594532	3.05876622283408	0.00222250508917101	0.0917085839230708	TRUE	237.318242878937	0.0017647377146769	-3.16564057335488	391.193704600197	0.0466886594957799	1.77952101579113	4.94516158914602	Increased
AT1G14970	non-methylated	loss	872	52.1756975863861	-0.357555916982379	0.330884408497319	-1.08060672488675	0.279872089856225	0.99931371663298	TRUE	58.4972221967365	0.14650851492471	1.89265668880372	45.8541729760358	0.00221528974497616	-4.05760848261181	-5.95026517141553	Decreased
AT1G14980	non-methylated	maintained	873	582.144308283617	0.391930018990556	0.445047032845049	0.880648538391701	0.37850807844452	0.99931371663298	TRUE	503.472204110919	0.107911428228914	3.19902072480427	660.816412456315	0.359913873638183	4.86649926116027	1.667478536356	Increased
AT1G14990	non-methylated	maintained	874	68.3817125010888	0.0053212195676012	0.286353891107767	0.0185826689730527	0.985174028605968	0.999340251706683	TRUE	68.1356046668817	0.00702818043093947	-2.31703379035258	68.6278203352959	0.0766092106078792	1.44519715282673	3.7622309431793	Increased
AT1G15000	non-methylated	maintained	875	128.582955117438	0.317267026992878	0.316015262147774	1.00396108984293	0.31539736887162	0.99931371663298	TRUE	114.327474064748	7.58792790621601e-06	-11.6359136316154	142.838436170127	0.184213328133605	3.27911754478591	14.9150311764013	Increased
AT1G15020	gbM	loss	876	201.390006617571	0.159928844398131	0.214101273899508	0.746977547051855	0.455077114194514	0.99931371663298	TRUE	190.22183080326	0.0113139225535621	-0.64960960238766	212.558182431881	0.00572152889751391	-1.50136943730541	-0.851759834917754	Decreased
AT1G15030	gbM	loss	877	243.07490186856	-0.0385535090539633	0.244678680058906	-0.157567913333036	0.874797289117531	0.99931371663298	TRUE	246.355226449826	0.0336280644694313	1.11255682648254	239.794577287294	0.0255571740571166	0.716639089059187	-0.395917737423358	None
AT1G15060	gbM	loss	878	216.593484181594	-0.300080710440775	0.307736274454139	-0.975122971684298	0.329499265056807	0.99931371663298	TRUE	239.149632181026	0.0560414255327839	1.82872841888429	194.037336182162	0.106127617269074	2.66429806713052	0.83556964824623	Increased
AT1G15080	non-methylated	maintained	879	43.3330880250261	0.0382186942083527	0.325680657394357	0.117350212057804	0.90658253639933	0.99931371663298	TRUE	42.6782269079886	0.0772072754996606	0.596103068507001	43.9879491420635	0.0441585824245935	0.216395513619486	-0.379707554887515	None
AT1G15100	non-methylated	maintained	880	93.410200572762	-0.840459378614178	0.295355965957243	-2.84558118164386	0.00443304579851631	0.149248848928846	TRUE	120.013154055215	0.000265260443457989	-6.46222620141844	66.8072470903086	0.124231660823625	2.11821598738846	8.5804421888069	Increased
AT1G15110	non-methylated	loss	881	114.012171791547	0.216986164684517	0.23757957862066	0.91331993239611	0.361074302168848	0.99931371663298	TRUE	105.366451604689	0.0221266239788208	-0.205401667313899	122.657891978405	0.00275650931873825	-2.88549908590863	-2.68009741859473	Decreased
AT1G15120	non-methylated	maintained	882	598.401637209695	0.0944430099514494	0.231232382667362	0.408433320895672	0.682955574592504	0.99931371663298	TRUE	578.895472336183	0.0245196660520728	1.12065460516689	617.907802083208	0.0241769151193683	0.95576098432892	-0.164893620837971	None
AT1G15125	non-methylated	loss	883	83.2723163843444	0.183910109998256	0.385619221976533	0.476921531700636	0.633417998902447	0.99931371663298	TRUE	78.084770049967	0.109443915976384	1.79252733517345	88.4598627187218	0.257303646407318	3.41144963574957	1.61892230057612	Increased
AT1G15130	gbM	loss	884	514.699784562952	-0.072434710881841	0.225037996205929	-0.321877692225614	0.747545353594058	0.99931371663298	TRUE	527.738781574317	0.016711846254149	0.528825970363057	501.660787551587	0.0269622184541846	1.06149652126061	0.532670550897551	Increased
AT1G15140	non-methylated	maintained	885	341.570970209523	-0.271906157458508	0.202635661749303	-1.34184750656035	0.179645445088544	0.99931371663298	TRUE	373.687907027304	0.0107843638509275	-0.271315739335989	309.454033391742	0.00491175194174258	-1.55339034412041	-1.28207460478442	Decreased
AT1G15170	gbM	loss	886	55.3126823474552	0.017160718614671	0.3507405465202	0.0489271023408258	0.960977390177745	0.999340251706683	TRUE	55.039512373756	0.100246863565259	1.27496100912241	55.5858523211544	0.108156313003168	1.74485734367976	0.469896334557349	None
AT1G15180	non-methylated	maintained	887	222.060243191446	-0.0815548022605688	0.252407131371263	-0.323108153947563	0.74661333523809	0.99931371663298	TRUE	228.435093161423	0.0261442376554927	0.69620808634821	215.685393221468	0.0389701378649614	1.27389499057238	0.577686904224168	Increased
AT1G15200	non-methylated	maintained	888	317.473209910173	-0.488452412470284	0.206499908482495	-2.36538803363049	0.0180111885489189	0.39539500959296	TRUE	370.82583499039	0.00170327004082824	-2.93806969813504	264.120584829957	0.0170519281724041	0.176604760837109	3.11467445897215	Increased
AT1G15210	non-methylated	loss	889	275.96867767277	0.00835039916418469	0.305579677340749	0.0273264218250785	0.978199383165411	0.999340251706683	TRUE	275.182863446177	0.0959689904239642	2.69967162257804	276.754491899364	0.0620306228713765	2.05978355207771	-0.639888070500338	Decreased
AT1G15215	gbM	loss	890	54.315443645776	-0.0668524630751579	0.275041118301714	-0.243063522603272	0.807956188663163	0.99931371663298	TRUE	55.528760722524	0.0186553424725562	-1.14067581857948	53.1021265690281	0.00749605637067287	-2.15078938101916	-1.01011356243969	Decreased
AT1G15220	non-methylated	maintained	891	58.9652068479868	0.271491224732187	0.299478894075599	0.906545436432836	0.364647226999845	0.99931371663298	TRUE	53.4265761540139	0.0535994099573992	0.33708207224138	64.5038375419598	0.0397189699976336	0.44084525720986	0.10376318496848	None
AT1G15230	non-methylated	maintained	892	186.500234965067	0.156747774866593	0.282394959069577	0.555065768110872	0.578849676169994	0.99931371663298	TRUE	176.362658040246	0.0663481833908654	1.84204864511372	196.637811889887	0.0458677203178318	1.46117149996725	-0.380877145146467	None
AT1G15240	gbM	loss	893	318.583690466086	-0.255433597110645	0.307374218566357	-0.8310182887232	0.405963297777969	0.99931371663298	TRUE	346.866387552046	0.0346694004913138	1.37194841571528	290.300993380126	0.133946855449188	3.19030677817097	1.81835836245569	Increased
AT1G15250	non-methylated	maintained	894	88.687540880938	0.301604038727747	0.340150152221961	0.886679123197741	0.37525168127616	0.99931371663298	TRUE	79.3431984934241	0.040126951671909	0.362089220931068	98.031883268452	0.163590189482085	2.84000863949914	2.47791941856807	Increased
AT1G15260	non-methylated	maintained	895	243.404155185346	-0.567410150139972	0.256840048748673	-2.2091965521125	0.0271609726133246	0.510044501469304	TRUE	290.832719535901	0.0133077110613157	-0.115182445344965	195.975590834791	0.0678479023307127	2.02419736691705	2.13937981226201	Increased
AT1G15270	non-methylated	maintained	896	998.075066244748	0.182292310413853	0.262147091219841	0.695381778091064	0.486816076929808	0.99931371663298	TRUE	935.001473754711	0.0404361371239137	2.00561282180401	1061.14865873478	0.0587182287078295	2.33383309723905	0.328220275435045	None
AT1G15280	gbM	loss	897	441.142562206526	-0.306694101058336	0.225273051498116	-1.36143271029869	0.173376984891814	0.99931371663298	TRUE	487.981147166246	0.00224540480940757	-2.40183373834293	394.303977246806	0.0412947830589209	1.60499835461004	4.00683209295297	Increased
AT1G15290	gbM	loss	898	836.865506642015	-0.0305807182679345	0.343393411651041	-0.0890544699762932	0.929038621258866	0.99931371663298	TRUE	845.797440916821	0.114500118534918	3.477910284273	827.933572367208	0.144507374781307	3.59385857342711	0.115948289154107	None
AT1G15310	non-methylated	maintained	899	97.189315205436	0.200468872294486	0.246119152263286	0.814519595289497	0.415347351247323	0.99931371663298	TRUE	90.5758729610123	0.0223923390354818	-0.340551137829688	103.80275744986	0.00541745317170628	-2.03233530548075	-1.69178416765106	Decreased
AT1G15340	gbM	loss	900	1039.63386945127	-0.280755756937592	0.237379594952129	-1.18272910944266	0.236916523691471	0.99931371663298	TRUE	1140.61477545323	0.0357601816389698	1.87988420546699	938.652963449316	0.0276745258098332	1.2302721718717	-0.649612033595285	Decreased
AT1G15350	non-methylated	maintained	901	382.478644316497	0.310204200820861	0.300461319655781	1.0324264074199	0.301872406392955	0.99931371663298	TRUE	341.466895079085	0.0870422180870574	2.69102535968601	423.490393553908	0.0813134095998235	2.60517961537876	-0.0858457443072522	None
AT1G15370	non-methylated	maintained	902	267.049778818631	0.128625142664215	0.286197184249982	0.449428400217475	0.653122647831752	0.99931371663298	TRUE	255.117487477525	0.0941132134587056	2.62120147348018	278.982070159738	0.035210206508497	1.24618487438871	-1.37501659909147	Decreased
AT1G15380	gbM	loss	903	366.804932274956	0.343096219776174	0.247132073138271	1.38831117879309	0.165042309658183	0.99931371663298	TRUE	323.349652132555	0.0235404040590657	0.772597335157661	410.260212417357	0.0478822326724785	1.83126619873035	1.05866886357269	Increased
AT1G15390	non-methylated	maintained	904	122.662453073284	0.296803064927964	0.268036368148583	1.10732385675154	0.268153933405126	0.99931371663298	TRUE	109.993910351921	0.00805471184182434	-1.62127054836857	135.330995794646	0.0601234166716965	1.62845545940013	3.2497260077687	Increased
AT1G15400	non-methylated	maintained	905	509.012635883056	0.079751955708732	0.344580811096119	0.231446305599663	0.81696809487637	0.99931371663298	TRUE	494.915868373329	0.132509695325163	3.48756070956054	523.109403392782	0.144511565406961	3.49475453247187	0.00719382291133375	None
AT1G15410	gbM	loss	906	166.741544456172	-0.0695610238864796	0.209062623707177	-0.332728168493236	0.739339484529018	0.99931371663298	TRUE	170.786663340426	0.00373180975348794	-2.33628550713869	162.696425571917	0.00161992045114737	-3.46938358786333	-1.13309808072465	Decreased
AT1G15420	gbM	loss	907	100.279265032562	0.057057127115862	0.246514951596172	0.231455036485292	0.816961312749488	0.99931371663298	TRUE	98.1974106463683	0.00758044077954842	-1.82094963119597	102.361119418755	0.0225720870566772	0.0158721750898985	1.83682180628587	Increased
AT1G15430	gbM	loss	908	94.6461633006543	1.08764733380086	0.373151513467516	2.91476061210065	0.00355961468547361	0.127201020063289	TRUE	60.4982088665861	0.0104843465944188	-1.87360086147339	128.794117734723	0.213869273563372	3.42591352959001	5.2995143910634	Increased
AT1G15440	gbM	loss	909	103.817054441377	-0.115045063529601	0.290483234357078	-0.396047172168916	0.692070228988052	0.99931371663298	TRUE	107.835550923124	0.0742259623125042	1.56345098229133	99.7985579596306	0.0341651229952383	0.594378928199932	-0.969072054091398	Decreased
AT1G15470	gbM	loss	910	109.94365044368	0.0492514360795584	0.241924993328087	0.203581429938353	0.838680605997012	0.99931371663298	TRUE	107.999827682338	0.011482575242501	-1.12753998103192	111.887473205022	0.0187963258329912	-0.181682772564224	0.945857208467699	Increased
AT1G15480	gbM	loss	911	55.2683919828675	-0.15414543474823	0.295216772392222	-0.522143215302936	0.601570619347777	0.99931371663298	TRUE	58.0544155773273	0.00781141875542396	-2.34531568710464	52.4823683884076	0.0630895981505562	0.91079684818972	3.25611253529436	Increased
AT1G15490	non-methylated	loss	912	78.87874116237	-0.0371602483507315	0.299085213780419	-0.124246357354241	0.901120218710883	0.99931371663298	TRUE	79.8455020445127	0.0977919114150088	1.65396720353694	77.9119802802274	0.0122402005425391	-1.08875035973685	-2.7427175632738	Decreased
AT1G15500	gbM	loss	913	1498.92758624388	0.0403600821662055	0.192593842536232	0.209560605026159	0.834010629485811	0.99931371663298	TRUE	1478.02962109829	0.0170861435641509	0.869908304267716	1519.82555138946	0.000322485898321715	-5.13133762227918	-6.00124592654689	Decreased
AT1G15530	non-methylated	maintained	914	83.9862431211027	-0.147066654953156	0.340637410979049	-0.431739586472494	0.665930692474712	0.99931371663298	TRUE	88.3780188264251	0.0618621422267654	1.10010735330174	79.5944674157802	0.164690878198473	2.67961468742299	1.57950733412125	Increased
AT1G15570	gbM	loss	915	86.1135256341717	-0.396554397833297	0.272035748714283	-1.45772899226489	0.144915257320675	0.99931371663298	TRUE	97.803321258855	0.0318359152771801	0.245304408307387	74.4237300094884	0.0352722366193795	0.398380622762884	0.153076214455497	None
AT1G15660	gbM	loss	916	109.62249873539	-0.205369562350463	0.280370183295775	-0.732494304267047	0.463866917911031	0.99931371663298	TRUE	117.345007228895	0.0806536748858215	1.76468763039145	101.899990241885	0.00351678722294607	-2.66978954368673	-4.43447717407817	Decreased
AT1G15670	non-methylated	maintained	917	77.1491044540798	0.637384214032148	0.290165932345596	2.19661973712684	0.0280476154263874	0.521178980329554	TRUE	60.3468058036982	0.00651816287848392	-2.56215331844256	93.9514031044613	0.0780071506922397	1.73814893314686	4.30030225158942	Increased
AT1G15690	non-methylated	maintained	918	3498.28974094147	-0.0232815497160908	0.224211045789909	-0.103837657212955	0.917298181849812	0.99931371663298	TRUE	3526.50775123606	0.037372385203251	2.11478435789304	3470.07173064688	0.00827002593471992	-0.392496288787548	-2.50728064668059	Decreased
AT1G15700	non-methylated	maintained	919	43.3269366888058	0.172093547482819	0.305511476323341	0.563296507070269	0.573232996214418	0.99931371663298	TRUE	40.6547633396253	0.0229011904132909	-1.21638682614946	45.9991100379862	0.0389243632088397	0.0807522691213992	1.29713909527086	Increased
AT1G15710	non-methylated	maintained	920	83.5527820407457	-0.108393429603172	0.266161005398827	-0.407247596020877	0.683826147277736	0.99931371663298	TRUE	86.7692267176329	0.0251414613550891	-0.217986839005845	80.3363373638586	0.0282830008186563	0.145759710694675	0.363746549700519	None
AT1G15730	non-methylated	maintained	921	280.955011735106	0.0101240742922237	0.226767343378017	0.0446452039407942	0.964390111025419	0.999340251706683	TRUE	280.110047582349	0.0261265564556602	0.834113599107541	281.799975887862	0.0122691928548529	-0.270547939405493	-1.10466153851303	Decreased
AT1G15740	non-methylated	loss	922	1132.41765519678	0.074818712015425	0.216761095760205	0.345166699554768	0.729969051979784	0.99931371663298	TRUE	1103.2880885738	0.00734389706966158	-0.411905841669148	1161.54722181977	0.0320826348340223	1.47407447871601	1.88598032038516	Increased
AT1G15750	gbM	loss	923	820.924787341968	-0.0515920367722497	0.308645459820598	-0.167156311977626	0.867247058690252	0.99931371663298	TRUE	835.668511922879	0.0778674872479508	2.91796970714462	806.181062761057	0.0905428799138683	2.91464407250794	-0.00332563463667679	None
AT1G15780	gbM	loss	924	365.191069030147	-0.0680390832221358	0.288363011469955	-0.2359494127742	0.813471924659573	0.99931371663298	TRUE	373.845686680376	0.0712838925684402	2.45354888188186	356.536451379918	0.0581102761930303	2.06370136817342	-0.389847513708434	None
AT1G15800	non-methylated	maintained	925	47.4088061883768	0.410944273830294	0.348999639546529	1.1774919720956	0.238999199874379	0.99931371663298	TRUE	40.7406997747738	0.132858897668882	1.32259528249288	54.0769126019798	0.049461734889142	0.589227695096853	-0.733367587396028	Decreased
AT1G15810	non-methylated	loss	926	151.202568544652	-0.212486547579706	0.227404385607144	-0.934399514821977	0.350097847926903	0.99931371663298	TRUE	162.16034560085	0.00528603106276376	-1.87705170507925	140.244791488454	0.0177255479607765	-0.110216458406149	1.76683524667311	Increased
AT1G15820	non-methylated	maintained	927	31173.6344786138	0.0416699231670522	0.314186357391428	0.132628047611685	0.894487549583632	0.99931371663298	TRUE	30723.3653855518	0.0543187161432997	2.73335341169584	31623.9035716758	0.122385028952984	3.5367416526519	0.80338824095606	Increased
AT1G15830	non-methylated	maintained	928	72.4889984332091	-0.191074948459162	0.39155586409659	-0.487988984407157	0.625557643625567	0.99931371663298	TRUE	77.3410091079354	0.153937980342079	2.27440845727483	67.6369877584829	0.214020673257056	2.91417651666029	0.639768059385461	Increased
AT1G15860	non-methylated	maintained	929	261.876325616218	0.28487365780745	0.23816176991117	1.19613512241575	0.231643833476488	0.99931371663298	TRUE	236.173661501169	0.051576336155843	1.70013538945939	287.578989731267	0.00351297852918287	-2.06638792385488	-3.76652331331427	Decreased
AT1G15880	non-methylated	maintained	930	343.30499382627	0.0433188606402123	0.268365418065317	0.161417446973995	0.871764626161752	0.99931371663298	TRUE	338.266258568598	0.0865978506172788	2.67821278592714	348.343729083942	0.0125667435056292	-0.153739732961364	-2.8319525188885	Decreased
AT1G15910	gbM	loss	931	190.537293795006	-0.100286124261131	0.223747135600626	-0.44821187986127	0.654000289804505	0.99931371663298	TRUE	197.278002882233	0.00383032405506523	-2.18386732338228	183.796584707779	0.0223844000074772	0.389435666891557	2.57330299027384	Increased
AT1G15920	non-methylated	maintained	932	153.510107627155	-0.0286021842602285	0.247811004511836	-0.115419346758115	0.90811274494416	0.99931371663298	TRUE	155.18883800004	0.0380671584031003	0.933978692884617	151.831377254271	0.0166680162330104	-0.148456109171215	-1.08243480205583	Decreased
AT1G15930	non-methylated	maintained	933	960.915329122704	0.299994861589979	0.287044678349164	1.04511556638254	0.295969560437457	0.99931371663298	TRUE	861.23798951384	0.0186435420732884	0.86477623636184	1060.59266873157	0.102686257272558	3.14012183651817	2.27534560015633	Increased
AT1G15940	gbM	loss	934	226.617568612385	-0.318071155431318	0.278466129296042	-1.14222564961634	0.253360236905285	0.99931371663298	TRUE	251.682608152264	0.0274080835567396	0.832183000150901	201.552529072506	0.0885941070610262	2.42395295043577	1.59176995028487	Increased
AT1G15950	non-methylated	maintained	935	676.977134773224	0.0327246287847452	0.223461952502876	0.146443850589393	0.883571012656558	0.99931371663298	TRUE	669.258850780458	0.0277490253926284	1.35493771183921	684.69541876599	0.0141745754063483	0.207709772083931	-1.14722793975528	Decreased
AT1G15960	non-methylated	loss	936	56.9287098635303	-0.232153591745587	0.347894160067096	-0.667310976708585	0.50457351640346	0.99931371663298	TRUE	61.4959988739353	0.147816618178635	1.96248575142263	52.3614208531252	0.0678208827845308	1.01283707295806	-0.949648678464564	Decreased
AT1G15970	non-methylated	maintained	937	130.796284301847	0.229423976466036	0.260018481064366	0.882337192059986	0.377594489598887	0.99931371663298	TRUE	120.27584260573	0.00896208186304107	-1.38181377017397	141.316725997964	0.0570599250980612	1.58137320377238	2.96318697394634	Increased
AT1G15980	non-methylated	maintained	938	1416.55782794108	-0.290634476197212	0.193544864435079	-1.50163879080708	0.133190419565393	0.99931371663298	TRUE	1558.8171534353	0.0161105839719008	0.795046733510586	1274.29850244686	0.00111196819875098	-3.36497292282885	-4.16001965633944	Decreased
AT1G16000	non-methylated	maintained	939	103.464924766649	0.47554926818739	0.424469810056744	1.12033708150838	0.262570145860927	0.99931371663298	TRUE	86.4874702454346	0.102733431023863	1.80938574867993	120.442379287862	0.274548632042895	3.7397841904219	1.93039844174197	Increased
AT1G16010	gbM	loss	940	316.243363991964	-0.0200556989933962	0.205790297810296	-0.0974569705510807	0.922363504036507	0.99931371663298	TRUE	318.506724721588	0.0153325565267907	0.145056594453745	313.980003262339	0.00110791326949672	-3.69613291403599	-3.84118950848973	Decreased
AT1G16020	gbM	loss	941	161.777764197226	-0.0785751567471596	0.233487183975585	-0.336528778193565	0.736472153888319	0.99931371663298	TRUE	166.231843632633	0.016388546811885	-0.223892972353361	157.32368476182	0.0170377939495769	-0.0949138891795773	0.128979083173784	None
AT1G16040	non-methylated	maintained	942	83.0428767350496	-0.213932545464747	0.311195264698699	-0.687454372648884	0.491796444027518	0.99931371663298	TRUE	89.2274770949383	0.0341320950248825	0.252088909345775	76.8582763751608	0.125242875935984	2.25453087397707	2.00244196463129	Increased
AT1G16080	gbM	loss	943	645.353509074617	0.388599614646239	0.29928380969058	1.29843179638752	0.194138998885786	0.99931371663298	TRUE	558.917605063951	0.0591819111475579	2.377457635998	731.789413085284	0.0885915851312673	2.86500066378584	0.487543027787841	None
AT1G16110	non-methylated	loss	944	76.605871900143	0.595379781672757	0.249299330626613	2.38821251615988	0.0169305484587556	0.380369467011762	TRUE	61.0823047418733	0.00684315179300218	-2.47817963243998	92.1294390584126	0.00608661476035775	-1.95737109777284	0.520808534667145	Increased
AT1G16170	non-methylated	maintained	945	155.878760180414	0.504747692588155	0.214109775747842	2.35742478747257	0.0184021827095055	0.399713172246739	TRUE	128.787111422812	0.00196625628605916	-3.50657174422616	182.970408938016	0.00588136119994949	-1.54134275782194	1.96522898640421	Increased
AT1G16180	gbM	loss	946	1017.91812729703	-0.0475282819745764	0.206759996896851	-0.229871748345437	0.818191430053416	0.99931371663298	TRUE	1034.75349675141	0.015094954009772	0.611379010976302	1001.08275784266	0.0121287088540185	0.0500028405746615	-0.561376170401641	Decreased
AT1G16190	gbM	loss	947	132.932676039207	-0.146801422785218	0.262615200920995	-0.558998193061117	0.576162953371074	0.99931371663298	TRUE	139.55731469788	0.0656629015785063	1.62772707361839	126.308037380535	0.0067470865199066	-1.57374813284271	-3.2014752064611	Decreased
AT1G16210	non-methylated	maintained	948	383.635124368825	0.043562873988184	0.219169250309299	0.198763621843423	0.842447653727484	0.99931371663298	TRUE	377.786467432027	0.0140124947831978	0.11237009162514	389.483781305623	0.0197781181548456	0.538914520889304	0.426544429264164	None
AT1G16220	gbM	loss	949	46.9411673460175	0.270890401842771	0.288313247428025	0.939569736248058	0.347438305910216	0.99931371663298	TRUE	42.4420901255913	0.00581137931284	-3.14241793619539	51.4402445664437	0.0249047916653939	-0.450119457073383	2.69229847912201	Increased
AT1G16240	non-methylated	maintained	950	733.517680740092	-0.0937022839145984	0.327960715156415	-0.285711914824642	0.775098778235285	0.99931371663298	TRUE	757.368698323586	0.205879954581869	4.28925781437462	709.666663156599	0.0330578011409107	1.43672089812287	-2.85253691625175	Decreased
AT1G16250	gbM	loss	951	107.551730039115	0.0934518585381346	0.250390515879119	0.373224433880916	0.708981412290992	0.99931371663298	TRUE	104.167875409783	0.022277472736265	-0.20687919232731	110.935584668447	0.0188166128059924	-0.186390883511837	0.0204883088154732	None
AT1G16260	gbM	loss	952	160.966056769267	-0.114857754514039	0.281745782809823	-0.407664502973473	0.68352000146924	0.99931371663298	TRUE	167.586252218069	0.0044125782402303	-2.11015136323723	154.345861320464	0.114186525182708	2.63795386965233	4.74810523288956	Increased
AT1G16270	gbM	loss	953	185.508658775723	-0.20827466465336	0.286049186188759	-0.728107873433779	0.466547554521186	0.99931371663298	TRUE	198.863184618219	0.0885558105626292	2.35333650710695	172.154132933227	0.0170682801408331	-0.0388367786486721	-2.39217328575563	Decreased
AT1G16280	non-methylated	loss	954	68.1019100436039	0.0416768653955345	0.283780466379293	0.14686305201793	0.883240115850177	0.99931371663298	TRUE	67.0498973513227	0.0219648094600978	-0.690904346657516	69.153922735885	0.047066354102149	0.749268418855713	1.44017276551323	Increased
AT1G16300	non-methylated	loss	955	80.1621216757575	-0.0523823113956136	0.294138886886416	-0.178086998118822	0.858654652812694	0.99931371663298	TRUE	81.461466565004	0.0458785206788697	0.583378775867199	78.8627767865111	0.0529455486245437	1.0345428958594	0.451164119992198	None
AT1G16310	non-methylated	maintained	956	61.6756623643715	0.037951089171601	0.267967981401625	0.141625462016377	0.887375853872835	0.99931371663298	TRUE	60.8221769105878	0.0103949750422043	-1.87987609446934	62.5291478181552	0.0178130171116736	-0.744960147408658	1.13491594706069	Increased
AT1G16320	non-methylated	maintained	957	377.610648631823	-0.0481438110978333	0.260572738558812	-0.184761504077938	0.853416103240948	0.99931371663298	TRUE	384.125247972259	0.0420294230640353	1.70599841669175	371.096049291387	0.038601633190838	1.48745292001577	-0.218545496675973	None
AT1G16340	gbM	loss	958	129.468175697503	-0.0232736967369561	0.244867883448187	-0.095045934196106	0.924278341826777	0.99931371663298	TRUE	130.408154358459	0.0116274501540339	-0.931088360097464	128.528197036547	0.0298882127683207	0.58542467694759	1.51651303704505	Increased
AT1G16350	non-methylated	loss	959	241.853951050178	-0.00985082817944741	0.23269853243502	-0.0423330051821372	0.966233234530116	0.999340251706683	TRUE	242.585885456305	0.0118522669248052	-0.402635350702575	241.122016644051	0.0292843726667165	0.915620428367535	1.31825577907011	Increased
AT1G16390	non-methylated	maintained	960	59.733253914208	0.648216339644101	0.386885264892893	1.67547435497074	0.0938411986131345	0.925708936740224	TRUE	46.5686295433684	0.0520073720411248	0.131212048629986	72.8978782850475	0.264861268466455	3.2887868611982	3.15757481256822	Increased
AT1G16400	non-methylated	maintained	961	134.025008721673	0.540383552473884	0.333493774143804	1.6203707366389	0.105152662086217	0.960358887056943	TRUE	109.027690699284	0.228627880004201	3.19717782265966	159.022326744061	0.00953158506389598	-0.926337605695827	-4.12351542835548	Decreased
AT1G16410	non-methylated	maintained	962	928.167091691161	-0.378249734461899	0.302001806622024	-1.25247507189685	0.210396806207974	0.99931371663298	TRUE	1049.04806698438	0.165234815449494	4.06728863235244	807.286116397942	0.0125924687091244	0.0688508281526967	-3.99843780419974	Decreased
AT1G16460	gbM	loss	963	544.76839750245	-0.0675766412157993	0.282521978728433	-0.239190740203457	0.810957682550212	0.99931371663298	TRUE	557.497574562823	0.0825099548029251	2.85581135721511	532.039220442076	0.0510942294528463	1.99917646459883	-0.856634892616277	Decreased
AT1G16470	non-methylated	loss	964	553.284817479597	0.341659314282584	0.313452536538958	1.0899873966728	0.275718695887163	0.99931371663298	TRUE	487.981390218469	0.0540813301716811	2.18824965783988	618.588244740725	0.12499632512844	3.32619385454304	1.13794419670316	Increased
AT1G16500	non-methylated	maintained	965	57.1949727417705	0.531039907320369	0.271903012122192	1.95304900514203	0.0508137886708685	0.713495988445183	TRUE	46.7711982927331	0.0170468471647036	-1.47280838647835	67.618747190808	0.00765245748876411	-1.8917518406322	-0.418943454153848	None
AT1G16520	non-methylated	loss	966	121.500435434439	0.0420964614984139	0.244394074067056	0.172248290631072	0.863242334743057	0.99931371663298	TRUE	119.748302266812	0.0289338451157342	0.304895392757534	123.252568602066	0.00750414876505535	-1.43727895487087	-1.74217434762841	Decreased
AT1G16540	gbM	loss	967	103.895578942299	0.0740734163653905	0.27465914042193	0.269692158256956	0.78739709389108	0.99931371663298	TRUE	101.290143569183	0.0322203440408822	0.297714292542911	106.501014315415	0.049610760425016	1.18198163445956	0.884267341916653	Increased
AT1G16560	gbM	loss	968	370.992334562254	0.125778774675556	0.220827161031091	0.56958018247514	0.568962472815228	0.99931371663298	TRUE	354.757518647016	0.023139483028668	0.801363307868148	387.227150477493	0.0116042847722365	-0.232250000124232	-1.03361330799238	Decreased
AT1G16570	gbM	loss	969	122.534113084265	-0.194665529445815	0.246227998393097	-0.790590553130502	0.429182961293949	0.99931371663298	TRUE	130.649058121277	0.00423306741468316	-2.38715951029028	114.419168047252	0.0382045218652357	0.857890414703883	3.24504992499416	Increased
AT1G16610	gbM	loss	970	213.004317376142	-0.101586115334401	0.274905335533894	-0.369531261141624	0.71173177642197	0.99931371663298	TRUE	220.418757172478	0.0853395119437552	2.37705963426482	205.589877579806	0.00686861988770752	-1.25482871149103	-3.63188834575584	Decreased
AT1G16650	gbM	loss	971	43.6781323103835	-0.2584463979048	0.287867243331794	-0.897797175230934	0.369293690916389	0.99931371663298	TRUE	47.6018561921629	0.0119105996636466	-1.96905410564412	39.7544084286042	0.00506721442036058	-3.01412269323822	-1.0450685875941	Decreased
AT1G16670	non-methylated	loss	972	107.134373426483	0.172323723868205	0.232208520970368	0.742107667488203	0.458022104621472	0.99931371663298	TRUE	100.834662423534	0.00487564628922346	-2.43108613837626	113.434084429432	0.00907023336123349	-1.22291152494651	1.20817461342975	Increased
AT1G16680	gbM	loss	973	209.689681526378	0.100890148954919	0.220071768695795	0.458442032582469	0.64663489961923	0.99931371663298	TRUE	202.509093007956	0.0148610835008485	-0.207823806016455	216.870270044801	0.0100799275895893	-0.674242983014089	-0.466419176997633	None
AT1G16700	gbM	loss	974	556.39715124043	0.554854373338955	0.316989903276798	1.75038500470613	0.0800519017570318	0.868507380472855	TRUE	450.63239681607	0.0589066082555352	2.27417078216334	662.161905664789	0.128028692559259	3.37574974439799	1.10157896223465	Increased
AT1G16710	gbM	loss	975	305.760216683821	-0.208161212623175	0.337015387907612	-0.617660854940663	0.536798920863945	0.99931371663298	TRUE	327.881778107655	0.0928155405246563	2.76005516528047	283.638655259987	0.136848470478422	3.21163432217597	0.451579156895503	None
AT1G16720	gbM	loss	976	2296.74499301711	-0.101408292588512	0.203332312879943	-0.498731810759407	0.617968331305153	0.99931371663298	TRUE	2377.56095936651	0.0245651537111527	1.46801033307832	2215.92902666771	0.000585908052937772	-4.23762727677141	-5.70563760984973	Decreased
AT1G16730	non-methylated	maintained	977	82.9298689394077	0.493263223412921	0.360541430438167	1.36811800744635	0.171275140958155	0.99931371663298	TRUE	68.9099062000298	0.181692768044212	2.38768376777804	96.9498316787857	0.0933260364241793	2.02160330380886	-0.366080463969186	None
AT1G16740	non-methylated	maintained	978	143.980102612107	0.211117587948812	0.260652212056056	0.809958934487804	0.417963778037625	0.99931371663298	TRUE	133.28564400567	0.00929470223257391	-1.2342512970861	154.674561218544	0.054158950511654	1.56314360496554	2.79739490205164	Increased
AT1G16750	gbM	loss	979	72.5845757409456	-0.0801511249627276	0.304078184739537	-0.263587225211116	0.792098003306469	0.99931371663298	TRUE	74.5770112095435	0.0792502512013634	1.27724331123935	70.5921402723477	0.0399795677256804	0.53231613940267	-0.744927171836676	Decreased
AT1G16780	gbM	loss	980	99.4253354851319	-0.223016479872788	0.250663203837931	-0.889705694566093	0.373623935486707	0.99931371663298	TRUE	107.177812462846	0.0121964149147203	-1.0479983979749	91.6728585074175	0.025288479895537	0.0934113503277216	1.14140974830262	Increased
AT1G16800	gbM	loss	981	62.6364357173193	-0.398369505587962	0.376488748257508	-1.05811795819058	0.290001668166041	0.99931371663298	TRUE	71.3181067010591	0.121227155690853	1.8417256316142	53.9547647335795	0.168799469354235	2.35793272565846	0.516207094044263	Increased
AT1G16810	gbM	loss	982	430.783765840347	-0.00650171297874493	0.272283788949754	-0.0238784431633744	0.980949569243723	0.999340251706683	TRUE	431.694186077736	0.0477755240123719	1.95101768209921	429.873345602958	0.0676602698062211	2.3445814775263	0.393563795427095	None
AT1G16840	non-methylated	maintained	983	317.764612620639	-0.121454852070023	0.249411109459263	-0.486966488114118	0.626282079758801	0.99931371663298	TRUE	331.314086442071	0.0430845036994444	1.65897154591746	304.215138799207	0.0242981263118284	0.74642387397984	-0.912547671937622	Decreased
AT1G16860	gbM	loss	984	342.444468728962	0.0797694023399403	0.205309842437792	0.388531798538154	0.697622526876137	0.99931371663298	TRUE	332.886110123871	0.0177779993167625	0.384661986448657	352.002827334053	0.000116578332742429	-6.90217690504413	-7.28683889149279	Decreased
AT1G16870	gbM	loss	985	155.144562628798	-0.0779207530935008	0.269377300334741	-0.289262506516595	0.772380501895769	0.99931371663298	TRUE	159.18936643071	0.00994451652136748	-0.980931940978921	151.099758826886	0.0718606274774742	1.9566535775551	2.93758551853402	Increased
AT1G16880	non-methylated	maintained	986	1605.90809695599	-0.00438720742773553	0.193375080571568	-0.02268755319852	0.981899504390305	0.999340251706683	TRUE	1608.46382689166	0.00380293792411675	-1.28212284961802	1603.35236702031	0.0134367796416204	0.254772105701786	1.5368949553198	Increased
AT1G16890	non-methylated	maintained	987	755.929931098665	0.159825674231382	0.181642225163289	0.879892734675021	0.378917420919857	0.99931371663298	TRUE	714.111885349968	0.00445356486665778	-1.26139703526425	797.747976847361	0.00168049200770922	-2.83890609783847	-1.57750906257422	Decreased
AT1G16900	gbM	loss	988	125.671711110177	-0.314780932342499	0.257480767048167	-1.22254153563094	0.221502906697658	0.99931371663298	TRUE	139.253971749238	0.052681041303486	1.30799033051845	112.089450471116	0.000366395301008912	-5.86126965080625	-7.1692599813247	Decreased
AT1G16916	non-methylated	maintained	989	64.0377781934594	0.461550771493027	0.354696849996261	1.30125421609437	0.193171453045523	0.99931371663298	TRUE	53.8251210872125	0.0746154410950467	0.82300613111614	74.2504352997064	0.154237112978007	2.5248819377939	1.70187580667776	Increased
AT1G16920	non-methylated	maintained	990	316.636915378414	0.386524732280085	0.341741348262659	1.13104467529345	0.258036288298608	0.99931371663298	TRUE	274.386725548079	0.0718423385568946	2.2800505518488	358.88710520875	0.164118625416616	3.56388352081781	1.28383296896901	Increased
AT1G16930	non-methylated	maintained	991	61.105551029542	-0.105065233950849	0.334106149812321	-0.314466626878517	0.753166659640371	0.99931371663298	TRUE	63.4372894420186	0.0475492209785766	0.361305628895844	58.7738126170655	0.138998589212182	2.16057311989302	1.79926749099717	Increased
AT1G16960	gbM	maintained	992	104.040879262868	0.084872257704729	0.320815019127017	0.264552008617547	0.79135459468374	0.99931371663298	TRUE	101.008784578325	0.133076702802447	2.34115567973331	107.072973947411	0.036891027685368	0.75860742729852	-1.58254825243479	Decreased
AT1G16970	gbM	loss	993	102.689749827536	-0.197605724577793	0.241147784762189	-0.8194382742212	0.412536405457158	0.99931371663298	TRUE	109.709437013709	0.00313493911309713	-2.98518068337102	95.6700626413616	0.0232505108194106	0.00614732404043774	2.99132800741145	Increased
AT1G17020	non-methylated	loss	994	80.3212858888652	-0.119480901324336	0.350698586747363	-0.340693991477096	0.73333396246159	0.99931371663298	TRUE	83.5443578237008	0.0532559521004829	0.82519150719508	77.0982139540297	0.159677943848689	2.60766232402542	1.78247081683034	Increased
AT1G17040	gbM	loss	995	56.7884840583465	-0.448928487127719	0.279401273821126	-1.60675175523762	0.108108835314692	0.969411791635669	TRUE	65.5381590302411	0.0325186879344402	-0.150271509212108	48.038809086452	0.00385164931463023	-3.21192647551595	-3.06165496630384	Decreased
AT1G17050	non-methylated	maintained	996	368.842744225094	0.810478364528056	0.21395983904812	3.78799296229503	0.000151869150340676	0.0109371964440505	TRUE	267.893331279382	0.00776840949184934	-0.944806321149218	469.792157170805	0.019141401024282	0.54910061775818	1.4939069389074	Increased
AT1G17070	gbM	loss	997	63.1325986934526	-0.353225103650108	0.273784658864593	-1.2901566695335	0.196996267230093	0.99931371663298	TRUE	70.8117282803665	0.0319788095099088	-0.0886212393744672	55.4534691065386	0.00745328950248595	-2.11656026650876	-2.02793902713429	Decreased
AT1G17080	non-methylated	maintained	998	356.248767563583	0.248344621510479	0.336246289536723	0.73857951519003	0.46016236694367	0.99931371663298	TRUE	325.627317718279	0.138919676965984	3.33779641292198	386.870217408886	0.111338436105964	3.02966719254487	-0.30812922037711	None
AT1G17100	non-methylated	maintained	999	284.63862252363	0.457307559037625	0.287849263202801	1.58870498381451	0.112127013236845	0.975085215956405	TRUE	239.878174682849	0.0480610428331593	1.60923391813265	329.399070364411	0.0709403558156428	2.3227905128967	0.71355659476405	Increased
AT1G17110	gbM	loss	1000	355.22787964741	-0.203118617644157	0.264555974349136	-0.767771803845563	0.442622768688099	0.99931371663298	TRUE	380.322686011267	0.0237286754487088	0.875894928498223	330.133073283553	0.0699413190811705	2.303159950124	1.42726502162577	Increased
AT1G17120	non-methylated	loss	1001	164.939321543666	-0.00455107902823259	0.256618463754524	-0.0177348073932282	0.985850412725386	0.999340251706683	TRUE	165.319522478912	0.0293461989310184	0.612011355970757	164.55912060842	0.0378266562719018	1.08280796002755	0.470796604056797	None
AT1G17130	non-methylated	loss	1002	244.750773955493	0.137048857760013	0.220609893623395	0.621227160346538	0.534450171405781	0.99931371663298	TRUE	232.985994146397	0.000498664361625798	-5.0019842026457	256.515553764589	0.0298252941871591	0.970279766373945	5.97226396901965	Increased
AT1G17140	non-methylated	maintained	1003	248.449707231072	-0.0424585917936141	0.22479997149673	-0.188872763243351	0.850192541126563	0.99931371663298	TRUE	252.050328136486	0.0132431109237087	-0.216179892914326	244.849086325658	0.0198441651565991	0.361318873116898	0.577498766031224	Increased
AT1G17145	gbM	loss	1004	198.533802656625	0.132432986014833	0.227777274676339	0.581414393525492	0.560961198977341	0.99931371663298	TRUE	189.612740333532	0.00599713462243817	-1.56787847253397	207.454864979718	0.0275011326061761	0.75123348046703	2.319111953001	Increased
AT1G17147	non-methylated	maintained	1005	87.3182315811044	0.288820841925539	0.31317375219281	0.92223834182541	0.356404267627377	0.99931371663298	TRUE	78.6373918887644	0.107602917467266	1.77560888830914	95.9990712734443	0.0522730118674878	1.1776541695628	-0.597954718746334	Decreased
AT1G17160	non-methylated	maintained	1006	148.394909116395	-0.299931202826147	0.230402401923869	-1.30177116350224	0.192994624223399	0.99931371663298	TRUE	163.795308801678	0.0229708755414767	0.250908669648997	132.994509431111	0.00318270773089938	-2.62274894004635	-2.87365760969535	Decreased
AT1G17170	non-methylated	maintained	1007	612.733469699289	0.812756466476149	0.357779460534387	2.2716688802152	0.0231065171464442	0.470660471606709	TRUE	444.448497556903	0.0647825904855783	2.40465544012814	781.018441841675	0.213306567178015	4.14510263086444	1.7404471907363	Increased
AT1G17180	non-methylated	maintained	1008	764.033659189487	0.867381397582405	0.365241514006806	2.37481601712516	0.0175576993481113	0.388997582018695	TRUE	540.881707403332	0.0565825180519398	2.29886585034607	987.185610975641	0.219173284179321	4.22348360831353	1.92461775796745	Increased
AT1G17190	non-methylated	maintained	1009	582.5115411355	0.092388350114508	0.312845154374769	0.295316545014574	0.767752078749524	0.99931371663298	TRUE	563.935417699536	0.196560959967656	4.11290886244436	601.087664571463	0.00888757507859742	-0.494334178827675	-4.60724304127204	Decreased
AT1G17200	non-methylated	maintained	1010	384.147643796219	-0.0218986588139489	0.23103232679056	-0.0947861241678135	0.924484708555344	0.99931371663298	TRUE	387.010446854034	0.0220510465739826	0.779437064892173	381.284840738404	0.0241321566548409	0.818905432206553	0.0394683673143804	None
AT1G17210	gbM	loss	1011	521.716312434613	-0.110050727461624	0.246639501705673	-0.446200737110444	0.655452250525853	0.99931371663298	TRUE	541.782207104392	0.0221329956019537	0.945415366828542	501.650417764834	0.0502484234930916	1.95963008158764	1.0142147147591	Increased
AT1G17220	gbM	loss	1012	2225.36738955397	-0.172177948192237	0.26828406989415	-0.641774773508426	0.521019431241412	0.99931371663298	TRUE	2358.15014626719	0.0303846293762259	1.77370766912325	2092.58463284074	0.0779461421229993	2.81383834269289	1.04013067356964	Increased
AT1G17230	gbM	loss	1013	76.3881258099449	-0.304112259064001	0.334041840877014	-0.910401697780033	0.362610702701881	0.99931371663298	TRUE	84.5355982888218	0.0410725096180796	0.462828176686327	68.2406533310679	0.139924291984456	2.3091346247394	1.84630644805308	Increased
AT1G17270	gbM	loss	1014	56.967072900981	-0.198390272850738	0.298257495290217	-0.665164416598134	0.505945337080084	0.99931371663298	TRUE	60.8594653551862	0.014571128493929	-1.39195301500594	53.0746804467758	0.074132363695373	1.15459995135149	2.54655296635743	Increased
AT1G17280	gbM	loss	1015	327.521148576312	0.0123286028296309	0.203341713535273	0.0606299741223157	0.951653901531627	0.99931371663298	TRUE	326.213532949319	0.00551564354764795	-1.31571853682157	328.828764203305	0.0101035030877967	-0.489608361086178	0.826110175735395	Increased
AT1G17290	gbM	loss	1016	976.596245140123	0.141105143411086	0.202303765433102	0.697491433780289	0.485495298433711	0.99931371663298	TRUE	928.997057705684	0.00296980094502302	-1.76340918069604	1024.19543257456	0.0201337139121743	0.784552149837232	2.54796133053327	Increased
AT1G17330	non-methylated	maintained	1017	112.045464059826	-0.057356378498762	0.23370755475224	-0.245419445509869	0.806131673985329	0.99931371663298	TRUE	114.261384567538	0.00605836382771452	-1.9954612557505	109.829543552113	0.0123669833934871	-0.799284459403078	1.19617679634742	Increased
AT1G17340	gbM	loss	1018	243.620851715933	-0.0384925827855456	0.284336328880727	-0.135376942288976	0.892313853682171	0.99931371663298	TRUE	246.98707903476	0.0279266728622145	0.846302341901144	240.254624397105	0.100055238236114	2.68653194887541	1.84022960697427	Increased
AT1G17350	gbM	loss	1019	87.8290178113094	0.228868080774006	0.326461814602005	0.701056204852082	0.483267940108126	0.99931371663298	TRUE	80.8176053466046	0.0955503647489161	1.63339595714599	94.8404302760142	0.0872837822567653	1.90772228721042	0.274326330064426	None
AT1G17360	gbM	loss	1020	356.839568064204	0.195715006251531	0.293382084669089	0.667099378178739	0.504708657315112	0.99931371663298	TRUE	332.723572903161	0.0628582414582971	2.20638584634583	380.955563225247	0.0784700650451707	2.51980179688756	0.313415950541722	None
AT1G17370	gbM	loss	1021	482.574873966031	0.0470728780801641	0.206237215189836	0.228246284439183	0.819454781139149	0.99931371663298	TRUE	474.709210843917	0.0106741829416211	-0.165472594064259	490.440537088144	0.0116924631266717	-0.150011602988897	0.0154609910753623	None
AT1G17410	gbM	loss	1022	68.3686818175268	-0.026675542190634	0.326449716452848	-0.0817140920828063	0.934874071975421	0.99931371663298	TRUE	69.0078942919467	0.126193464821936	1.8633909566533	67.7294693431068	0.0433179560382314	0.610704888974683	-1.25268606767862	Decreased
AT1G17430	non-methylated	maintained	1024	58.4957754305239	0.352836311552331	0.264720140187045	1.3328653849421	0.182575983842901	0.99931371663298	TRUE	51.4502464258261	0.0103749619240614	-2.07617397977671	65.5413044352216	0.00264861484921479	-3.45096177988238	-1.37478780010566	Decreased
AT1G17440	non-methylated	loss	1025	232.494983615176	-0.362568898030627	0.328233435966243	-1.10460683861566	0.269329986557728	0.99931371663298	TRUE	261.687577132339	0.0558453399547598	1.88536284346737	203.302390098013	0.169160246820007	3.36158238510878	1.47621954164141	Increased
AT1G17450	gbM	loss	1026	177.322905101379	-0.205398563928108	0.246392526734407	-0.833623351529295	0.404493262540736	0.99931371663298	TRUE	190.027212623017	0.020434895683599	0.20252377425824	164.618597579742	0.0345914359164398	0.954034190493038	0.751510416234798	Increased
AT1G17455	non-methylated	maintained	1027	98.8988153702275	-0.0338291298182045	0.352385474750868	-0.0960003525744676	0.923520292543276	0.99931371663298	TRUE	100.117427031577	0.23914295980529	3.17791935891699	97.680203708878	0.023633583310403	0.0460300136636243	-3.13188934525337	Decreased
AT1G17460	non-methylated	maintained	1028	54.9871609291357	-0.173333381151881	0.338239070519138	-0.512458187890135	0.60833037608818	0.99931371663298	TRUE	58.39827358257	0.148294727133434	1.90819866884389	51.5760482757014	0.0066206904017406	-2.35886122159448	-4.26705989043837	Decreased
AT1G17470	gbM	loss	1029	562.772384424099	-0.0106265548089864	0.191477608320434	-0.0554976370459102	0.955742012415019	0.999340251706683	TRUE	564.836108319373	0.00896930065431121	-0.340269990659858	560.708660528824	0.0022436344526659	-2.49689136794989	-2.15662137729003	Decreased
AT1G17490	non-methylated	maintained	1030	71.7652860947762	-0.200888496058237	0.313855531183045	-0.64006676989572	0.522129191566279	0.99931371663298	TRUE	76.7438580303275	0.101528075239439	1.6655971075439	66.7867141592249	0.0493058802247423	0.784734061730192	-0.880863045813708	Decreased
AT1G17500	gbM	loss	1031	210.850338205082	-0.164616071191817	0.279725155669879	-0.588492196197366	0.556201970368542	0.99931371663298	TRUE	222.854599892615	0.0764763443543202	2.22686719256518	198.846076517548	0.03024380651705	0.866260743633962	-1.36060644893122	Decreased
AT1G17510	non-methylated	maintained	1032	55.3317863922518	0.052084770843872	0.394776203454747	0.131934930191005	0.895035759819013	0.99931371663298	TRUE	54.2637835956717	0.158005272086551	1.91488406750673	56.3997891888318	0.191956620599521	2.586629753346	0.671745685839272	Increased
AT1G17520	non-methylated	maintained	1033	111.94900346306	0.0191530166985021	0.23631415870668	0.0810489595855125	0.935403016425758	0.99931371663298	TRUE	111.188653870613	0.00828880617570152	-1.56947188254057	112.709353055506	0.0144945968605869	-0.5512731109787	1.01819877156187	Increased
AT1G17530	non-methylated	maintained	1034	182.182361911345	0.0832483530351882	0.384428123107726	0.216551152299177	0.828558157142422	0.99931371663298	TRUE	176.876251895941	0.153437875143188	3.05392999848223	187.488471926749	0.201544085819066	3.57094872228457	0.517018723802342	Increased
AT1G17550	gbM	loss	1035	328.217825898491	-0.117836709773192	0.205391619905774	-0.573717222870395	0.566159171680436	0.99931371663298	TRUE	341.739030685003	0.00137307702608793	-3.294747696018	314.696621111979	0.0164158081073696	0.193917715594134	3.48866541161214	Increased
AT1G17560	non-methylated	maintained	1036	46.0297691809539	0.201296373288197	0.456215026757159	0.441231352502875	0.659045517710103	0.99931371663298	TRUE	42.6864028652398	0.0128546678409305	-1.99010892598481	49.3731354966679	0.366128186363087	3.38657839381481	5.37668731979963	Increased
AT1G17580	gbM	loss	1037	274.491932949047	-0.356114962837449	0.256099154471174	-1.39053548838457	0.164366330604628	0.99931371663298	TRUE	308.283112901863	0.036497700559388	1.37653371874966	240.700752996231	0.0362843223844747	1.22402000648046	-0.152513712269202	None
AT1G17590	non-methylated	loss	1038	59.4490263642946	-0.265114464763555	0.355848171405756	-0.745021292975138	0.456258847742148	0.99931371663298	TRUE	64.942123762834	0.122832660231684	1.75685217324137	53.9559289657551	0.104730139901953	1.66932024333029	-0.0875319299110802	None
AT1G17620	non-methylated	maintained	1039	377.704443670708	0.769073230403981	0.296507181570854	2.59377606413962	0.00949282944874051	0.256004188935041	TRUE	279.208870858067	0.00665712861142169	-1.14051002059698	476.200016483349	0.119117968024409	3.19054953577118	4.33105955636816	Increased
AT1G17650	gbM	loss	1040	201.236477182962	-0.0394434536192038	0.238852087798205	-0.165137571049945	0.868835701532011	0.99931371663298	TRUE	203.841120154268	0.0383599064386106	1.1652184045969	198.631834211657	0.00637219574934793	-1.38108697462894	-2.54630537922583	Decreased
AT1G17680	gbM	loss	1041	179.685302998278	-0.0800873503471142	0.272614483484884	-0.293775111737799	0.768929754292918	0.99931371663298	TRUE	184.838956938569	0.00535555378314866	-1.7512423204406	174.531649057987	0.0875757852906024	2.32827508293836	4.07951740337896	Increased
AT1G17690	gbM	loss	1042	106.861921651455	-0.374958755899608	0.258686820307689	-1.44946988583965	0.147206404277481	0.99931371663298	TRUE	120.668643230999	0.0421906204135459	0.856271752898693	93.0552000719117	0.0118250773429051	-0.991238561503972	-1.84751031440266	Decreased
AT1G17720	gbM	loss	1043	504.076085715244	0.195853102656112	0.193513901254111	1.01208802771708	0.311495966216992	0.99931371663298	TRUE	469.873664427521	0.010188135661249	-0.237491004566225	538.278507002967	0.00187455393399118	-2.76638665598863	-2.5288956514224	Decreased
AT1G17730	non-methylated	maintained	1044	228.137326325545	-0.249676482795991	0.223229904690761	-1.11847238004185	0.26336529640161	0.99931371663298	TRUE	247.78786309468	0.0172035814295696	0.149597837838386	208.486789556409	0.0127492947432671	-0.355289318190464	-0.50488715602885	Decreased
AT1G17745	non-methylated	maintained	1045	295.308318955135	0.124791859412089	0.269140881754107	0.463667424282654	0.642886039664163	0.99931371663298	TRUE	282.572382242042	0.0540466071487517	1.88842748149375	308.044255668227	0.0443714416764726	1.6201422274415	-0.26828525405225	None
AT1G17760	gbM	loss	1046	163.383991143779	-0.446741640076191	0.225857958522208	-1.97797608284087	0.0479314048630395	0.688500989193615	TRUE	188.511598602418	0.0145869959841883	-0.290117524637332	138.256383685139	0.00899434763604332	-1.09828016514247	-0.808162640505137	Decreased
AT1G17780	non-methylated	maintained	1047	107.379441867801	-0.524884990760823	0.277587581011237	-1.89088066853962	0.0586402755325556	0.760106757825682	TRUE	126.905205521759	0.0129795078986193	-0.797426698095106	87.8536782138422	0.078183766232583	1.68730038306871	2.48472708116381	Increased
AT1G17790	non-methylated	maintained	1048	83.982468643053	-0.313286566696476	0.28486153397769	-1.09978543723285	0.271425618857012	0.99931371663298	TRUE	93.0970722701302	0.0738984396945482	1.41015789741425	74.8678650159758	0.0100899567355511	-1.40202487224366	-2.81218276965792	Decreased
AT1G17820	gbM	loss	1049	104.539369217313	-0.0562746137221764	0.271237333938593	-0.20747370173944	0.835639928807423	0.99931371663298	TRUE	106.673060457177	0.0198362542980379	-0.350940009812667	102.405677977449	0.0585114694081251	1.39038414404699	1.74132415385965	Increased
AT1G17840	non-methylated	maintained	1050	451.580407126164	-0.449270872480167	0.223342688476508	-2.01157636072525	0.0442646133788486	0.661774628748187	TRUE	521.401359037676	0.0233296816899298	1.00487079182862	381.759455214652	0.0148335692590822	0.117230401354152	-0.887640390474469	Decreased
AT1G17850	gbM	loss	1051	98.3256636171032	-0.375686346670813	0.24170906698025	-1.55429149334109	0.120114901715157	0.990942320405945	TRUE	111.111247850754	0.0194802241233815	-0.33737146856736	85.5400793834522	0.0011190545832104	-4.46118042900569	-4.12380896043833	Decreased
AT1G17860	non-methylated	maintained	1052	592.714801341927	-0.284009943938084	0.252917522473175	-1.12293502308922	0.261465091604268	0.99931371663298	TRUE	650.638407327126	0.012276398099677	0.167997437555335	534.791195356728	0.0701618877682302	2.45802498689351	2.29002754933817	Increased
AT1G17880	non-methylated	maintained	1053	790.547163210124	0.00153625218403311	0.218506773418715	0.00703068449548364	0.994390371603695	0.999340251706683	TRUE	789.952568977693	0.0224829388555324	1.10810561291788	791.141757442555	0.0152782121060404	0.344095507282375	-0.764010105635505	Decreased
AT1G17890	gbM	loss	1054	222.460053913185	0.0116671883608373	0.247949760618179	0.0470546466015902	0.96246967403787	0.999340251706683	TRUE	221.358564398522	0.0482490500763004	1.55745154212446	223.561543427848	0.0163917381667738	0.0422928903517463	-1.51515865177271	Decreased
AT1G17930	gbM	loss	1055	85.5019054736453	0.0329682624547922	0.25387610529297	0.129859651095353	0.896677467664519	0.99931371663298	TRUE	84.6294422697889	0.00487159618100893	-2.61171351083348	86.3743686775017	0.0283367961573482	0.209161067016594	2.82087457785007	Increased
AT1G17940	gbM	loss	1056	121.251061415082	-0.24068451066237	0.225334182651403	-1.06812250068031	0.285465257404836	0.99931371663298	TRUE	131.387386190114	0.00648417780625796	-1.76679156032558	111.114736640049	0.0039944635403355	-2.42113905661951	-0.654347496293926	Decreased
AT1G17970	non-methylated	loss	1057	200.515828036671	0.417150932413791	0.280015895391999	1.48974018717693	0.136292563525176	0.99931371663298	TRUE	171.837288472578	0.0101634221225614	-0.885812303244723	229.194367600764	0.107515004925737	2.76789347809808	3.6537057813428	Increased
AT1G17980	gbM	loss	1058	202.136912945701	-0.107513126037847	0.24953535231625	-0.430853284073313	0.66657505307896	0.99931371663298	TRUE	209.847246947257	0.00215436024548641	-2.96716706109585	194.426578944145	0.0594537101918891	1.82941265041356	4.79657971150941	Increased
AT1G18030	gbM	loss	1059	79.512866581436	0.00117999828866061	0.263423146973742	0.00447947836861214	0.996425905322039	0.999340251706683	TRUE	79.4140549710551	0.00990772064455435	-1.65490401976895	79.611678191817	0.0373712560403931	0.540039410466861	2.19494343023581	Increased
AT1G18040	gbM	loss	1060	59.7075176478207	-0.310461113445236	0.334307092605545	-0.928670435992079	0.353059906576812	0.99931371663298	TRUE	66.1108953595766	0.131892079240801	1.87946839257123	53.3041399360648	0.0450454742827694	0.440135688075854	-1.43933270449538	Decreased
AT1G18060	gbM	loss	1061	845.002555491873	0.118403950067769	0.18548298366129	0.638354784522908	0.523242757144821	0.99931371663298	TRUE	810.271514681451	0.0060417930508894	-0.779601750977854	879.733596302295	0.00317526032327715	-1.90385778192775	-1.12425603094989	Decreased
AT1G18070	gbM	loss	1062	711.738595675968	-0.0881989777646186	0.174835094327842	-0.504469529436877	0.613931469161711	0.99931371663298	TRUE	733.548679227825	0.000303020570653168	-5.12964626014066	689.928512124112	0.00090306359638922	-3.76304832183673	1.36659793830393	Increased
AT1G18080	non-methylated	maintained	1063	1786.18728512316	0.00665605763495668	0.242367642914346	0.0274626495307749	0.97809072995999	0.999340251706683	TRUE	1781.87512077794	0.00318504252088219	-1.52051269106635	1790.49944946839	0.0588218414863559	2.39507473582341	3.91558742688976	Increased
AT1G18140	non-methylated	maintained	1064	98.8831635860404	0.467128070698486	0.354048544992821	1.31938988962081	0.187038800064476	0.99931371663298	TRUE	83.0996395725762	0.0607754591523644	1.01011061806576	114.666687599505	0.197924319382556	3.23258677228279	2.22247615421703	Increased
AT1G18150	gbM	loss	1065	528.717547742231	0.0657322585187348	0.212962955715057	0.308655833114394	0.757583344393833	0.99931371663298	TRUE	516.786887110251	0.00514564991740686	-1.17976247001079	540.648208374211	0.0261111155868566	1.03477282637643	2.21453529638722	Increased
AT1G18160	gbM	loss	1066	434.02208356899	-0.119738927692079	0.192998818783699	-0.62041274887944	0.534986081090636	0.99931371663298	TRUE	452.111682055487	0.00388097791187756	-1.64818835915785	415.932485082493	0.00638973976754206	-1.0700772826186	0.578111076539246	Increased
AT1G18170	non-methylated	maintained	1067	220.866126331733	-0.125863078023277	0.272516864389985	-0.461854272046669	0.644185828264038	0.99931371663298	TRUE	230.43968797819	0.0508613376636795	1.6625415122026	211.292564685275	0.0514940799941211	1.66553156453682	0.00299005233422434	None
AT1G18190	gbM	loss	1068	151.435085489968	-0.377865663400321	0.230891928697582	-1.63654773699449	0.101725003437557	0.956884407468037	TRUE	171.087912292525	0.0222911412100481	0.243685647446235	131.782258687411	0.00523154184453653	-1.91191219642608	-2.15559784387231	Decreased
AT1G18210	non-methylated	maintained	1069	309.49212974508	0.524907639240861	0.326959178208995	1.60542255493845	0.108400844001251	0.970217871014307	TRUE	253.697074582651	0.000983899055099036	-3.96233235450276	365.287184907509	0.179586175239646	3.69997330491096	7.66230565941371	Increased
AT1G18250	non-methylated	maintained	1070	107.584862396941	-0.277443890140601	0.316683007819133	-0.87609339083661	0.380979265435548	0.99931371663298	TRUE	117.786498868017	0.0570978373096556	1.26994809558044	97.3832259258651	0.119568492467693	2.38257876285527	1.11263066727483	Increased
AT1G18260	gbM	loss	1071	328.334277673632	0.0232808285532161	0.211886282013667	0.109874166142169	0.912509170906529	0.99931371663298	TRUE	325.743170157407	0.0231236806083279	0.751198722483553	330.925385189856	0.00186766953694683	-2.92278053185008	-3.67397925433364	Decreased
AT1G18265	non-methylated	maintained	1072	93.230933013564	-0.185634037644459	0.305145023417249	-0.608346928177254	0.542957402669236	0.99931371663298	TRUE	99.3750671164384	0.084960018190757	1.67745104286861	87.0867989106896	0.0449631599680821	0.881986924675534	-0.795464118193074	Decreased
AT1G18270	gbM	loss	1073	487.242495048064	-0.0522957615126934	0.242709939626299	-0.215466089247162	0.829403947999516	0.99931371663298	TRUE	496.130648889905	0.0277198981867281	1.23156497481501	478.354341206223	0.0374534519783433	1.52259466349722	0.291029688682211	None
AT1G18330	gbM	loss	1075	286.286568692821	0.0694149737041381	0.24444527165968	0.283969386001373	0.77643384171075	0.99931371663298	TRUE	279.534015399665	0.0356118498480597	1.27962656290914	293.039121985978	0.0249236028893017	0.768063744629749	-0.511562818279389	Decreased
AT1G18335	gbM	loss	1076	80.4333595616281	0.0244551620849043	0.262417455271487	0.0931918269674704	0.925751167268811	0.99931371663298	TRUE	79.8318239727211	0.0426322253206189	0.456013750589016	81.034895150535	0.00221758597481367	-3.51976961998345	-3.97578337057247	Decreased
AT1G18340	gbM	loss	1077	69.5259781539923	-0.198575233543852	0.269292149893039	-0.737397037465537	0.460880936533663	0.99931371663298	TRUE	74.2719988225764	0.0351611962818147	0.100363374494322	64.7799574854081	0.00755285230144339	-1.94994283322732	-2.05030620772164	Decreased
AT1G18360	non-methylated	maintained	1078	366.584334986938	-0.0350898245964594	0.198269469340262	-0.176980473661529	0.85952372722099	0.99931371663298	TRUE	370.895290441128	0.00700501958687092	-0.897885445680168	362.273379532749	0.00564465014225303	-1.29454840202154	-0.396662956341372	None
AT1G18370	gbM	loss	1079	123.671694166291	-0.54217081548806	0.2883845846381	-1.88002703462268	0.0601043935448356	0.766298055629317	TRUE	146.501578419755	0.0651303338545246	1.65889885157627	100.841809912828	0.0496977268531736	1.14305173029482	-0.515847121281453	Decreased
AT1G18390	non-methylated	maintained	1080	176.264527695392	-0.0257366788408135	0.23910449803195	-0.107637786209168	0.914283022045066	0.99931371663298	TRUE	177.800935282332	0.0419898136729953	1.18860294994914	174.728120108453	0.0039766651656925	-2.13198101624226	-3.3205839661914	Decreased
AT1G18420	non-methylated	loss	1081	68.7428539474343	-0.0504435961599642	0.337000037805178	-0.149684244810459	0.881013738946788	0.99931371663298	TRUE	70.0496775740738	0.051431757489782	0.585018991914382	67.4360303207948	0.152811744784557	2.42547613555189	1.8404571436375	Increased
AT1G18440	non-methylated	maintained	1082	95.728679448893	-0.0169004420085495	0.237447234267584	-0.0711755690087511	0.943258025199059	0.99931371663298	TRUE	96.2403480099506	0.00374667903700061	-2.85793076089317	95.2170108878355	0.0103351402888184	-1.16730135985987	1.69062940103331	Increased
AT1G18450	gbM	loss	1083	358.777489258021	0.0278073462553577	0.283834066069643	0.0979704326560107	0.921955771716052	0.99931371663298	TRUE	355.258567046379	0.056111887242183	2.08010546664548	362.296411469664	0.0673513895802186	2.28222535757286	0.20211989092738	None
AT1G18460	gbM	loss	1084	335.656994639781	0.116476972857017	0.249779257870071	0.466319636987655	0.640986724843401	0.99931371663298	TRUE	322.272388326847	0.00676823915487111	-1.02767267403862	349.041600952714	0.0595114150100336	2.09053256145237	3.11820523549099	Increased
AT1G18470	gbM	loss	1085	379.15075181385	-0.314876654544844	0.294928746356911	-1.06763636449257	0.285684573536779	0.99931371663298	TRUE	420.544617196969	0.0364060276589441	1.54583379602882	337.756886430731	0.123634801468684	3.13347271820138	1.58763892217256	Increased
AT1G18480	gbM	loss	1086	111.541865964745	-0.0134401784184984	0.26049983653237	-0.0515938074948785	0.958852353673256	0.999340251706683	TRUE	111.916513674403	0.0026426794155077	-3.21233091084551	111.167218255086	0.053522558302098	1.32328098627125	4.53561189711676	Increased
AT1G18485	non-methylated	loss	1087	64.001941682826	-0.0907205523447719	0.309207933707075	-0.293396586747075	0.769219034100733	0.99931371663298	TRUE	66.0363614936824	0.0870614686354046	1.27895727580282	61.9675218719697	0.0273380302086707	-0.135431408612418	-1.41438868441524	Decreased
AT1G18490	non-methylated	maintained	1088	126.557230640217	0.08826832373732	0.286209729501577	0.308404343524715	0.757774677291956	0.99931371663298	TRUE	122.715491784039	0.0804499617210166	1.80321832488487	130.398969496395	0.02208056961485	0.158438564924485	-1.64477975996039	Decreased
AT1G18500	non-methylated	loss	1089	395.623690938394	-0.4973400875452	0.265214638373462	-1.87523618830146	0.0607602376972789	0.768224919296324	TRUE	463.279694270802	0.0381404888543665	1.66028569355858	327.967687605986	0.0519367920866434	1.87131101128303	0.211025317724445	None
AT1G18540	non-methylated	maintained	1090	1323.10058334062	-0.00915300450955657	0.292973937393953	-0.0312417022175212	0.975076782572671	0.999340251706683	TRUE	1327.09625327721	0.0147431004062469	0.635510011943163	1319.10491340403	0.112607589580235	3.30113814578718	2.66562813384402	Increased
AT1G18550	gbM	loss	1091	52.600841507277	-0.120795401080013	0.277468378407253	-0.435348351309122	0.663309593768161	0.99931371663298	TRUE	54.8732285234376	0.00593688886496981	-2.80625700177597	50.3284544911164	0.0223661499935889	-0.627087444256843	2.17916955751913	Increased
AT1G18580	gbM	loss	1093	127.178030835622	0.13711078522422	0.238654505069226	0.574515805534233	0.565618808089352	0.99931371663298	TRUE	121.155062449105	0.0180256887809271	-0.366814282644201	133.200999222138	0.0139898578349422	-0.485656113490192	-0.118841830845991	None
AT1G18590	non-methylated	maintained	1094	243.723397457845	-0.0930949027111487	0.317077740939604	-0.293602768946437	0.769061459680499	0.99931371663298	TRUE	251.460090471929	0.178035656086726	3.5310717570322	235.986704443761	0.0172838748695033	0.144805795300796	-3.3862659617314	Decreased
AT1G18600	non-methylated	loss	1095	107.811377377467	0.0405276088204638	0.233371473602282	0.173661365696872	0.862131601798566	0.99931371663298	TRUE	106.26246386721	0.00354059510023367	-2.84079875830746	109.360290887724	0.0119343022568756	-0.853828566133793	1.98697019217366	Increased
AT1G18610	gbM	loss	1096	67.166433724389	-0.443708668680545	0.288129483275253	-1.53996274049007	0.123569435878797	0.998386414229787	TRUE	77.5679233642265	0.00574521644220141	-2.4662873890508	56.7649440845516	0.0813083095922202	1.35356667803569	3.8198540670865	Increased
AT1G18620	gbM	loss	1097	825.926660874638	-0.0815899168829786	0.301619741169364	-0.270505891181588	0.786771085303021	0.99931371663298	TRUE	849.419063628193	0.0282565446169627	1.4605164549521	802.434258121083	0.142450754934744	3.56759267809631	2.10707622314421	Increased
AT1G18640	gbM	loss	1098	254.430152429712	0.402879872755205	0.329964006300448	1.22098127390405	0.22209311002023	0.99931371663298	TRUE	219.036923202112	0.0634992450728762	1.94598339547713	289.823381657312	0.151360178775577	3.36595678556868	1.41997339009156	Increased
AT1G18650	non-methylated	maintained	1099	300.674521100304	-0.342797618584191	0.228092837457198	-1.50288637909779	0.132868346029751	0.99931371663298	TRUE	336.052615560417	0.00548234252904042	-1.30705683320182	265.296426640192	0.0370234789121876	1.29705279206426	2.60410962526608	Increased
AT1G18660	gbM	loss	1100	439.899582707483	-0.144390181879088	0.228058032154095	-0.633129122948522	0.52664932557954	0.99931371663298	TRUE	462.036701101733	0.00254060182194387	-2.24906802562937	417.762464313233	0.0433649342482902	1.69399326347317	3.94306128910254	Increased
AT1G18670	gbM	loss	1101	184.171657295653	0.0658554708829647	0.232270084284667	0.283529715356082	0.776770806232931	0.99931371663298	TRUE	179.942104810642	0.0303744722508456	0.73106590922065	188.401209780663	0.00699666111681719	-1.27467475726439	-2.00574066648504	Decreased
AT1G18680	non-methylated	maintained	1102	39.4775756051753	0.124489831827309	0.370727253103467	0.335798975622018	0.737022462701535	0.99931371663298	TRUE	37.739673813081	0.107941581916527	0.928876429369331	41.2154773972697	0.113722638666974	1.5125859933851	0.583709564015765	Increased
AT1G18690	gbM	loss	1103	65.2125206876699	-0.231924874065687	0.274915445002066	-0.843622569346529	0.398880348351302	0.99931371663298	TRUE	70.5759459560074	0.0048730175723198	-2.80651598378509	59.8490954193325	0.0472416138388136	0.620896039387989	3.42741202317308	Increased
AT1G18700	gbM	loss	1104	269.919604512454	-0.179191540213343	0.203537533304394	-0.880385731831379	0.378650383308201	0.99931371663298	TRUE	286.724287517558	0.00653009199980316	-1.15128435147782	253.11492150735	0.00585806351977551	-1.38375293253496	-0.232468581057137	None
AT1G18710	non-methylated	maintained	1105	159.913572632253	-0.387335001014332	0.36487788282091	-1.06154694282866	0.288441411262237	0.99931371663298	TRUE	181.105814797488	0.0634511365885155	1.79902433044094	138.721330467017	0.248032867065572	3.68928742152391	1.89026309108297	Increased
AT1G18720	non-methylated	maintained	1106	531.581590074581	0.161374692895082	0.206421426710552	0.781772975154195	0.434348005975745	0.99931371663298	TRUE	502.053218460981	0.00246473836978769	-2.2545119289161	561.109961688181	0.0202506555582135	0.677343478297238	2.93185540721334	Increased
AT1G18730	non-methylated	maintained	1107	1081.74063736982	-0.0393746792347861	0.24875974951329	-0.158283963992666	0.874233043728616	0.99931371663298	TRUE	1096.46729278389	0.0461854655230948	2.23938946536884	1067.01398195574	0.0342541940743209	1.55708170905552	-0.682307756313314	Decreased
AT1G18800	non-methylated	maintained	1109	210.077508262947	0.0746065724544286	0.31224459904119	0.238936310455083	0.81115496919489	0.99931371663298	TRUE	204.501194804478	0.0229121616286131	0.424183977893275	215.653821721416	0.134644007946179	3.06253057381897	2.63834659592569	Increased
AT1G18810	non-methylated	maintained	1110	186.175610257416	-0.24388537547797	0.230339398011304	-1.05880877341705	0.289686877240762	0.99931371663298	TRUE	201.910142563281	0.0163232251570266	-0.0746930496017479	170.44107795155	0.0173849000567755	-0.01811903335967	0.0565740162420779	None
AT1G18840	gbM	loss	1111	295.394802894799	-0.0804403610172157	0.215635502999099	-0.373038576201211	0.70911973318491	0.99931371663298	TRUE	303.544101114404	0.0172922888403901	0.289357187340773	287.245504675194	0.00854134719158653	-0.785097813876023	-1.0744550012168	Decreased
AT1G18850	non-methylated	maintained	1112	60.2135744607302	0.184193241650436	0.335253684999659	0.549414517697616	0.582721013332994	0.99931371663298	TRUE	56.2600725264464	0.0323044115468391	-0.333398000108733	64.1670763950139	0.128339802835966	2.12806922426559	2.46146722437433	Increased
AT1G18870	non-methylated	loss	1113	578.682543097944	0.22213800796808	0.254928849426424	0.871372575006236	0.383550755172158	0.99931371663298	TRUE	534.356275198405	0.00711141428162727	-0.698467220156945	623.008810997483	0.069753040457899	2.48624335833322	3.18471057849017	Increased
AT1G18880	gbM	loss	1114	239.796816243569	-0.238103561414404	0.244055717295193	-0.975611487627681	0.329257029618469	0.99931371663298	TRUE	259.570528581657	0.0459530931291549	1.59864348382067	220.023103905481	0.00591797273857984	-1.43536639974533	-3.03400988356601	Decreased
AT1G18890	gbM	loss	1115	213.781964521976	0.241673091873082	0.225795534024517	1.07031829888558	0.284476060456234	0.99931371663298	TRUE	195.98972681731	0.00720611192546023	-1.27716871500121	231.574202226643	0.025084074302672	0.673165012105358	1.95033372710657	Increased
AT1G18900	gbM	loss	1116	100.534166451174	-0.0694759946669373	0.261866636874917	-0.265310600449355	0.790770199061543	0.99931371663298	TRUE	102.944174691695	0.0487128379965966	0.910143570106318	98.1241582106538	0.00686853515174985	-1.73319838435375	-2.64334195446007	Decreased
AT1G18910	gbM	loss	1117	93.7521537764251	-0.295997543184298	0.328481014986187	-0.901110048009151	0.367529810997471	0.99931371663298	TRUE	103.459620350542	0.0371574140858714	0.52443939051522	84.0446872023081	0.140111554804269	2.49231851461598	1.96787912410076	Increased
AT1G18950	gbM	loss	1118	244.969232686528	-0.206395200347082	0.245417878923827	-0.84099496439354	0.400350755451598	0.99931371663298	TRUE	262.540954123672	0.0249670536142045	0.726127067834374	227.397511249384	0.0319125145056892	1.01174291569478	0.28561584786041	None
AT1G19000	non-methylated	maintained	1119	2138.64148891491	-0.10884119236468	0.236222899437516	-0.460756313735242	0.64497344766132	0.99931371663298	TRUE	2219.37208729807	0.0640438938555331	2.84155409124379	2057.91089053175	0.0016164733010385	-2.77898478446669	-5.62053887571048	Decreased
AT1G19010	gbM	loss	1120	66.4605931541709	0.333561971437754	0.325002641699761	1.02633618512523	0.304733146573085	0.99931371663298	TRUE	58.8179804339946	0.107009251945436	1.44567204352746	74.1032058743473	0.0662840248623775	1.30472359113739	-0.140948452390068	None
AT1G19050	non-methylated	maintained	1122	71.9251234527127	-0.102324576456206	0.285575714801085	-0.358309797202047	0.720111487088369	0.99931371663298	TRUE	74.4909625097464	0.0544235240277704	0.733805467521814	69.3592843956791	0.0204924123696387	-0.447666730196987	-1.1814721977188	Decreased
AT1G19080	gbM	loss	1123	56.9002450258774	0.136119826220458	0.278155116573197	0.489366609169087	0.624582171387158	0.99931371663298	TRUE	54.0814854836294	0.0200723013944929	-1.06572734754732	59.7190045681254	0.0212933811590165	-0.530823497511378	0.53490385003594	Increased
AT1G19100	gbM	loss	1124	102.756649430334	0.269303492045551	0.318739610620679	0.844901239356911	0.398165982442378	0.99931371663298	TRUE	93.2640912545682	0.0960442917299795	1.79014521770469	112.2492076061	0.0745684246373114	1.80879116765556	0.0186459499508749	None
AT1G19110	gbM	loss	1125	374.392419995664	0.0966418763120067	0.277711116676819	0.34799426637455	0.727844489478376	0.99931371663298	TRUE	361.94175096867	0.0428184567951802	1.70043103318736	386.843089022658	0.0659945147118876	2.27511028700111	0.574679253813754	Increased
AT1G19120	non-methylated	maintained	1126	157.337841874965	0.183439632753836	0.268323718960949	0.683650455741234	0.4941959156901	0.99931371663298	TRUE	147.379145630063	0.074892949381872	1.86562188541283	167.296538119868	0.0134759939274881	-0.396453465889004	-2.26207535130184	Decreased
AT1G19130	non-methylated	maintained	1127	197.539373458801	-0.0395851794085952	0.274473289071918	-0.14422233778174	0.885324902345145	0.99931371663298	TRUE	200.181508333529	0.0544045406310931	1.65554102142534	194.897238584073	0.0533082641232612	1.6733013612075	0.0177603397821615	None
AT1G19140	gbM	loss	1128	140.693174093578	0.236144133292306	0.287232840812564	0.822134866696539	0.411000143475503	0.99931371663298	TRUE	129.101856940707	0.0197732422153874	-0.174302806539359	152.284491246449	0.084739557350488	2.19934952907034	2.3736523356097	Increased
AT1G19150	non-methylated	maintained	1129	934.588218684501	-0.128842390438118	0.243793983289918	-0.528488803125626	0.597160116452645	0.99931371663298	TRUE	976.187191226062	0.0249000621218023	1.31802084481202	892.989246142939	0.0404822200644436	1.77096430456143	0.452943459749408	None
AT1G19170	non-methylated	loss	1130	132.037556453229	0.166361843624915	0.285500638359767	0.582702177412569	0.560093807174689	0.99931371663298	TRUE	124.418084850496	0.0679966371234175	1.57344506400207	139.657028055961	0.0432055006807997	1.17243357670884	-0.401011487293224	None
AT1G19220	gbM	loss	1132	180.662314314904	-0.0592704933058279	0.355308006021685	-0.166814404126347	0.867516084641441	0.99931371663298	TRUE	184.416447174525	0.142203678362281	2.97771926058955	176.908181455283	0.12660354164662	2.86771275216516	-0.110006508424396	None
AT1G19230	gbM	loss	1133	91.1774871463312	0.333149224751468	0.354974180657708	0.938516779260391	0.347978898099665	0.99931371663298	TRUE	80.6764283553752	0.177988301639361	2.52898636282708	101.678545937287	0.0822108196388411	1.87554295148827	-0.653443411338817	Decreased
AT1G19240	gbM	loss	1134	53.8450905056983	0.0107384035054336	0.347033766083598	0.0309433967380764	0.975314680886747	0.999340251706683	TRUE	53.5138275694501	0.0208864370962784	-1.02066464883959	54.1763534419465	0.195656941277044	2.57497214438827	3.59563679322786	Increased
AT1G19270	gbM	loss	1135	158.187402156758	0.106805833908508	0.239711401070423	0.445560091975476	0.655915043425779	0.99931371663298	TRUE	152.451235722981	0.0185266400667401	-0.120249554458882	163.923568590535	0.0242256541492536	0.437639662756109	0.557889217214991	Increased
AT1G19290	gbM	loss	1136	52.2419093662541	-0.321510255713827	0.277521847928009	-1.15850430556815	0.246658295640409	0.99931371663298	TRUE	58.110348244225	0.0042527657656945	-3.22139349448993	46.3734704882833	0.0218694165062575	-0.742660671952835	2.4787328225371	Increased
AT1G19300	non-methylated	maintained	1137	59.2783010833737	0.224970156124249	0.326709633657685	0.688593579581939	0.491079062547345	0.99931371663298	TRUE	54.5322426721598	0.113004185696596	1.43702690248051	64.0243594945876	0.0338218626768628	0.202065041880426	-1.23496186060008	Decreased
AT1G19310	gbM	loss	1138	137.192356442039	-0.0586296078621181	0.249430493152512	-0.235053890649487	0.814166906022697	0.99931371663298	TRUE	140.057031311696	0.0162034772336928	-0.387861315941127	134.327681572383	0.0365691948906496	0.906212485231664	1.29407380117279	Increased
AT1G19330	non-methylated	loss	1139	231.931689999916	0.130147523231396	0.223006810715439	0.583603356390162	0.559487201511351	0.99931371663298	TRUE	221.669563286809	0.0168468968888108	0.0404571222676703	242.193816713024	0.0135056845722702	-0.19887902851731	-0.23933615078498	None
AT1G19340	non-methylated	loss	1140	52.9057753449794	0.317434068881639	0.282860399341193	1.12222873764221	0.261765196805921	0.99931371663298	TRUE	46.9908971140225	0.0339793713350476	-0.472054125097728	58.8206535759363	0.00665149141405612	-2.22391465642529	-1.75186053132756	Decreased
AT1G19350	gbM	loss	1141	1042.14817142926	0.587462988906423	0.246580823049557	2.38243583438911	0.0171985289452363	0.383294641997921	TRUE	832.895888149809	0.0252087947910458	1.28985326831097	1251.40045470872	0.0483005923698353	2.07369475688869	0.783841488577718	Increased
AT1G19360	gbM	loss	1142	151.751974325814	0.0118459807246161	0.250438444821569	0.0473009674415445	0.96227335704061	0.999340251706683	TRUE	151.047218624745	0.00612446719419511	-1.72518273075785	152.456730026883	0.0460574790198079	1.32045127585481	3.04563400661267	Increased
AT1G19370	gbM	loss	1143	149.945009777741	-0.55582296001193	0.270395750864148	-2.05559058615232	0.0398219959575567	0.631451604582569	TRUE	178.625822655789	0.0613045004348184	1.73829125257075	121.264196899694	0.018474552944435	-0.148879827088	-1.88717107965875	Decreased
AT1G19400	non-methylated	maintained	1144	746.119912705073	-0.0216547951526736	0.261975186579856	-0.0826597184083795	0.934122115267537	0.99931371663298	TRUE	751.950653652383	0.0326522314904917	1.63031966827581	740.289171757763	0.0633206268021304	2.38276009061819	0.752440422342377	Increased
AT1G19430	gbM	loss	1145	212.075050852022	-0.125404088123512	0.203627868371416	-0.615849338926316	0.537993960328452	0.99931371663298	TRUE	221.212948666867	0.0055649633121006	-1.55908475523908	202.937153037177	0.0014225812019591	-3.53309184112357	-1.9740070858845	Decreased
AT1G19440	gbM	loss	1146	112.461403353047	0.149957257876712	0.25489455049769	0.588310960685177	0.556323589926551	0.99931371663298	TRUE	106.519096675059	0.0474900398966697	0.907129094444675	118.403710031035	0.00616543739721665	-1.74901978790586	-2.65614888235054	Decreased
AT1G19450	gbM	loss	1147	354.737111762643	0.462938371388648	0.291621736674045	1.58746181498154	0.11240808870773	0.975356754043115	TRUE	298.242492163829	0.120667770875039	3.08128890643278	411.231731361457	0.0283032419516726	1.07349015903089	-2.00779874740189	Decreased
AT1G19480	non-methylated	maintained	1148	62.7453489223601	0.017040470846906	0.271009852255505	0.0628776802949598	0.949863908212647	0.99931371663298	TRUE	62.4148424930076	0.0147822751295683	-1.34258700261109	63.0758553517127	0.0225678465903272	-0.395497003312641	0.947089999298447	Increased
AT1G19485	gbM	loss	1149	188.550653754292	-0.652699961203672	0.254871253750888	-2.56090065708871	0.0104401204795897	0.27286420150013	TRUE	230.682598832113	0.0137586570465954	-0.22293558777924	146.418708676472	0.0592227004432371	1.65779294436131	1.88072853214055	Increased
AT1G19520	gbM	loss	1150	144.815908604968	-0.251862438858109	0.25301867196602	-0.995430245922457	0.31952705424586	0.99931371663298	TRUE	157.401019293933	0.0461236799294662	1.22301452223396	132.230797916004	0.0129489625467882	-0.602100111745315	-1.82511463397928	Decreased
AT1G19530	non-methylated	maintained	1151	73.1362934496216	0.225500240388912	0.340627264979607	0.662014652298643	0.507961831373485	0.99931371663298	TRUE	67.4278602124635	0.122660759243756	1.79675467367116	78.8447266867797	0.101242089285012	1.96957478016321	0.172820106492049	None
AT1G19570	non-methylated	maintained	1152	2522.125480198	0.0506180108053366	0.192092066746241	0.263509116554013	0.792158197790758	0.99931371663298	TRUE	2477.82642724542	0.00342202711157792	-1.37060028987084	2566.42453315058	0.0137929677965683	0.329251753013771	1.69985204288461	Increased
AT1G19580	non-methylated	loss	1153	247.152001694036	0.21896692600058	0.272209321898399	0.804406419565266	0.421162294916448	0.99931371663298	TRUE	228.382033507323	0.0543629614062686	1.75217239406392	265.921969880748	0.0522531035132958	1.79515648727404	0.0429840932101258	None
AT1G19600	non-methylated	loss	1154	578.525866118517	0.268169418914997	0.283721533043395	0.94518528797735	0.344564289044893	0.99931371663298	TRUE	524.863628975872	0.0613438314707371	2.40250435245857	632.188103261161	0.0682066856367767	2.45717144072218	0.0546670882636122	None
AT1G19650	gbM	loss	1155	228.31607169566	-0.133884088965197	0.224434346375096	-0.596540106840141	0.550814468989196	0.99931371663298	TRUE	239.091735446327	0.00329902533821635	-2.25782325828397	217.540407944993	0.029650127704538	0.883852059050075	3.14167531733404	Increased
AT1G19660	non-methylated	maintained	1156	1873.55612219822	-0.243883625701973	0.245756313583383	-0.992379899201349	0.321012240605699	0.99931371663298	TRUE	2031.71944100001	0.0585668649761529	2.7003077434897	1715.39280339642	0.00829909980742959	-0.434061724031237	-3.13436946752094	Decreased
AT1G19670	non-methylated	maintained	1157	309.772956014996	-0.594367881638184	0.32903878618249	-1.80637635013806	0.0708595731398857	0.818322945298712	TRUE	372.505033659386	0.027476271832407	1.07620327130782	247.040878370607	0.197590473699547	3.68114504326215	2.60494177195433	Increased
AT1G19680	gbM	loss	1158	254.265186783782	-0.0977937153693773	0.229861189742893	-0.425446833711958	0.670510971168206	0.99931371663298	TRUE	262.997611766916	0.00697975464983471	-1.11149056496293	245.532761800649	0.0327676820922973	1.08616298194712	2.19765354691005	Increased
AT1G19690	non-methylated	maintained	1159	78.7123117744064	-0.330797598956396	0.261380380483575	-1.26557929996274	0.205663740954013	0.99931371663298	TRUE	87.6863578750767	0.029159082359179	0.00683672765414384	69.7382656737361	0.00737959156926726	-1.91624276128958	-1.92307948894373	Decreased
AT1G19700	non-methylated	maintained	1160	350.849673217665	0.0570836447799	0.22307283238262	0.255896893271112	0.798030453587166	0.99931371663298	TRUE	344.068397921237	0.00140303723295704	-3.25971213319502	357.630948514092	0.0354713200880791	1.35263921422636	4.61235134742138	Increased
AT1G19710	non-methylated	maintained	1161	99.0961432163719	-0.117087269063127	0.252778873173208	-0.463200375859329	0.643220746855145	0.99931371663298	TRUE	103.113443819459	0.0273759541995062	0.0803791774041164	95.0788426132844	0.0122317561004817	-0.925374832292653	-1.00575400969677	Decreased
AT1G19715	gbM	loss	1162	521.811798196214	-0.379784449980815	0.221655758879696	-1.71339762115968	0.0866394136445535	0.902817797319258	TRUE	590.26277339394	0.00129037603164913	-3.11959524194687	453.360822998489	0.0404700340862739	1.61900284146417	4.73859808341104	Increased
AT1G19720	gbM	loss	1163	521.728329178233	-0.460746316341433	0.320743226313249	-1.4364958588134	0.15086129388755	0.99931371663298	TRUE	604.514494317216	0.0445361083194366	1.99896927634421	438.942164039251	0.167346672533144	3.6573509592889	1.65838168294469	Increased
AT1G19730	non-methylated	maintained	1164	130.595368781541	0.151545470782956	0.363720680185549	0.416653435008553	0.676931918597861	0.99931371663298	TRUE	123.710340396078	0.178210195198127	2.95817504506574	137.480397167004	0.120663032518203	2.64384591204576	-0.314329133019975	None
AT1G19740	non-methylated	maintained	1165	734.544772994545	-0.26546974697311	0.233263761396811	-1.13806681922407	0.255092581979118	0.99931371663298	TRUE	802.081503576001	0.0384490191245142	1.88708552715772	667.00804241309	0.0133491646038435	0.115657333161107	-1.77142819399661	Decreased
AT1G19800	gbM	loss	1167	199.357211046196	0.0669973458497775	0.217320783754637	0.30828779784551	0.757863350100723	0.99931371663298	TRUE	194.695325768375	0.0133674928116493	-0.390862065545455	204.019096324016	0.00643531626935331	-1.35281976252664	-0.961957696981181	Decreased
AT1G19835	gbM	loss	1168	631.972381967339	0.0283399123333622	0.265676769689962	0.106670644808103	0.915050271748665	0.99931371663298	TRUE	625.827633011856	0.044969323929851	2.02637378546418	638.117130922823	0.05757091719495	2.21466507409191	0.188291288627729	None
AT1G19850	gbM	loss	1169	173.19276846749	-0.316192237214824	0.247704085542215	-1.27649181289316	0.201781719098516	0.99931371663298	TRUE	192.113936557928	0.0480053492730688	1.44322459990277	154.271600377051	0.00582759497689387	-1.65469079177402	-3.09791539167679	Decreased
AT1G19860	gbM	loss	1170	143.406067454078	0.264172962212888	0.26183688865288	1.00892186571582	0.313012107779349	0.99931371663298	TRUE	130.195852478166	0.0558779560899633	1.33216480547103	156.61628242999	0.0138916316137779	-0.392187365644869	-1.7243521711159	Decreased
AT1G19870	gbM	loss	1171	735.208778615481	-0.00323837690236429	0.185873396321505	-0.0174224873836322	0.986099569539256	0.999340251706683	TRUE	736.115273697447	0.00914659159649577	-0.212713820721357	734.302283533516	8.78814121904201e-06	-10.4336520265654	-10.2209382058441	Decreased
AT1G19880	gbM	loss	1172	296.211526636668	-0.125072580735226	0.198579904877177	-0.629835031961488	0.528802522810892	0.99931371663298	TRUE	309.122188951933	0.00417090098092697	-1.75118282959687	283.300864321403	0.00546255599891557	-1.43572157223526	0.315461257361614	None
AT1G19910	non-methylated	maintained	1173	1263.31653589401	0.0693391661510269	0.216882211653075	0.319708866958355	0.749189037450804	0.99931371663298	TRUE	1232.99564467149	0.0267009985154573	1.47642106460882	1293.63742711654	0.0116649016142266	0.027801998484287	-1.44861906612453	Decreased
AT1G19920	gbM	loss	1174	419.945560966463	0.127014636644231	0.268431856402892	0.473172738684165	0.636089945393072	0.99931371663298	TRUE	401.417102353294	0.0859240621271289	2.76087667647714	438.474019579632	0.0165496273858391	0.319061706130005	-2.44181497034713	Decreased
AT1G19950	non-methylated	loss	1175	43.0810393157121	0.118574896424539	0.360587869168916	0.328837730170543	0.742278343017018	0.99931371663298	TRUE	41.350101679237	0.0980763493777717	0.902807341048294	44.8119769521872	0.11088590737573	1.56402982636658	0.661222485318282	Increased
AT1G19960	non-methylated	maintained	1176	183.190491244706	0.850338313799262	0.279555166713456	3.04175495590413	0.00235203283400945	0.09487850095958	TRUE	130.599052127137	0.0125710076997347	-0.817184666756264	235.781930362276	0.0977884724323957	2.64463272276134	3.46181738951761	Increased
AT1G19980	gbM	loss	1177	41.5063451151442	-0.110065850220028	0.361737441782307	-0.304269996707351	0.760922201325702	0.99931371663298	TRUE	43.262902629444	0.000350171143047847	-7.17193380703499	39.7497876008443	0.211762719604071	2.37086458781962	9.54279839485461	Increased
AT1G19990	non-methylated	maintained	1178	64.5832086706508	0.330314724007993	0.280141450775485	1.17909978367578	0.238358444746826	0.99931371663298	TRUE	57.1681364457353	0.0156663075415065	-1.35899555538242	71.9982808955663	0.0387499387329588	0.504820465751237	1.86381602113366	Increased
AT1G20010	non-methylated	maintained	1179	2693.04433372946	-0.118287275132103	0.212250042382763	-0.557301538337448	0.577321424833367	0.99931371663298	TRUE	2803.3093629817	0.0159784632794181	0.866683397776541	2582.77930447722	0.0195345963374656	0.831742566733293	-0.0349408310432476	None
AT1G20020	non-methylated	maintained	1180	10414.2060324724	-0.529436276513772	0.313666915897868	-1.68789327047218	0.0914317186874868	0.915652420597008	TRUE	12303.8804403179	0.112362413932753	3.76629560869236	8524.53162462681	0.0605537089208605	2.50749014410953	-1.25880546458284	Decreased
AT1G20030	non-methylated	maintained	1181	175.266075064246	-0.776741759168905	0.382796171992988	-2.02912624524138	0.0424454333389728	0.650965586277472	TRUE	221.300882780336	0.206786635163319	3.65683202502509	129.231267348157	0.0711246387468659	1.83991088950605	-1.81692113551904	Decreased
AT1G20050	gbM	loss	1182	466.652739979623	0.054245670320868	0.214417618889119	0.252990731834028	0.800275375208382	0.99931371663298	TRUE	457.873523185705	0.0185728529098789	0.616580971280852	475.431956773542	0.0118949151323637	-0.133878336365887	-0.750459307646739	Decreased
AT1G20060	non-methylated	loss	1183	39.7449388799395	0.0425479223149393	0.359652995079405	0.118302705377291	0.905827813873527	0.99931371663298	TRUE	39.1111264238369	0.168820811881345	1.61813725728521	40.3787513360421	0.0111674022642659	-1.85741620555749	-3.4755534628427	Decreased
AT1G20070	non-methylated	maintained	1184	97.8176971844773	0.0028348086826687	0.401563990748018	0.00705941953955615	0.99436744492464	0.999340251706683	TRUE	97.5475629266495	0.388374481901225	3.85138748605183	98.0878314423051	0.0553263618681482	1.27640589302301	-2.57498159302882	Decreased
AT1G20090	non-methylated	maintained	1185	423.97606285385	0.210728165467065	0.220644062564833	0.955059306910407	0.339547706070896	0.99931371663298	TRUE	393.052824935551	0.0327936518302959	1.36020981723338	454.899300772149	0.00190312045664673	-2.79042395832199	-4.15063377555537	Decreased
AT1G20100	non-methylated	maintained	1186	381.007791059998	0.531138598204289	0.251756397443728	2.10973227928799	0.0348814224690413	0.58958610912754	TRUE	311.616041530252	0.0618264921584924	2.14349769927131	450.399540589744	0.0144560153773904	0.131899010610708	-2.0115986886606	Decreased
AT1G20110	non-methylated	loss	1187	446.983110260985	-0.0990791306568201	0.248068768242789	-0.39940187295101	0.68959711412212	0.99931371663298	TRUE	462.434069537336	0.0207377715186819	0.780358101259757	431.532150984635	0.0518521927898711	1.96184954451521	1.18149144325545	Increased
AT1G20140	non-methylated	maintained	1188	53.4847269577412	-0.104138003477111	0.352976457394013	-0.295028184729232	0.767972349168958	0.99931371663298	TRUE	55.3921692057209	0.133016271825961	1.69041276800526	51.5772847097616	0.0818450953824946	1.26900505514043	-0.421407712864823	None
AT1G20160	gbM	loss	1189	181.23003891918	-0.042553188589789	0.233209457336869	-0.182467679809063	0.855215716323075	0.99931371663298	TRUE	183.80325561715	0.011263593765	-0.683149110771931	178.656822221209	0.0249709115626237	0.531292969993776	1.21444208076571	Increased
AT1G20190	non-methylated	maintained	1190	496.321911232725	0.382224176312555	0.224738097300173	1.70075381479285	0.0889892251717855	0.909903070384356	TRUE	430.79443659839	0.0184868787489924	0.580212163295025	561.84938586706	0.0238091733975479	0.911215687787082	0.331003524492057	None
AT1G20200	gbM	loss	1191	429.941526741467	0.0606474501133347	0.21535795048579	0.281612310929456	0.778240799363925	0.99931371663298	TRUE	420.732868199811	0.0215210146581759	0.78762831633637	439.150185283124	0.00815278641359665	-0.701909866696688	-1.48953818303306	Decreased
AT1G20220	gbM	loss	1192	228.436469000258	-0.0626948169332815	0.232185487023322	-0.270020395060196	0.787144563210858	0.99931371663298	TRUE	233.223714320515	0.0138275523991897	-0.207926812996798	223.649223680001	0.0252146122734831	0.663776362658408	0.871703175655206	Increased
AT1G20225	non-methylated	loss	1193	282.466684259395	0.00994704182229061	0.215294979923931	0.0462019217810147	0.9631493107525	0.999340251706683	TRUE	281.594724389324	0.0244572671306256	0.742261690083161	283.338644129466	0.00105752772774444	-3.80454665882814	-4.5468083489113	Decreased
AT1G20260	gbM	loss	1194	1551.62587294221	-0.028611533968899	0.172415362843385	-0.165945386171234	0.86819992963126	0.99931371663298	TRUE	1567.00266511293	0.00210865405794792	-2.13761259197968	1536.24908077149	0.00117041349769524	-3.27054079037387	-1.13292819839419	Decreased
AT1G20270	gbM	loss	1195	74.431557976008	-0.47352114957026	0.262997824651383	-1.80047553700468	0.0717855829120907	0.825047230260988	TRUE	86.5052231868302	0.0219920798699041	-0.414249841807376	62.3578927651857	0.0131667428488248	-1.18355887166534	-0.769309029857965	Decreased
AT1G20300	gbM	loss	1196	45.9177148966231	-0.281586920707219	0.308570054703531	-0.912554269006314	0.361477015190267	0.99931371663298	TRUE	50.3449605837615	0.0592027409764991	0.41080897753796	41.4904692094848	0.022490573551489	-0.818482628495223	-1.22929160603318	Decreased
AT1G20330	non-methylated	maintained	1197	713.647786727958	-0.100693430418071	0.227778029252233	-0.442068230850162	0.658439832696864	0.99931371663298	TRUE	738.360684512761	0.0101310089125217	-0.0642106272821896	688.934888943155	0.0388431847344592	1.66334423411932	1.72755486140151	Increased
AT1G20340	non-methylated	maintained	1198	22761.0634883441	0.0311903296646435	0.307831715074642	0.101322664745835	0.919294324912935	0.99931371663298	TRUE	22514.9221499666	0.0436693808128821	2.41468786819558	23007.2048267216	0.137464708595931	3.70241719989898	1.2877293317034	Increased
AT1G20370	non-methylated	loss	1199	90.459384771313	0.143685675394217	0.288395006739505	0.498225253684791	0.618325284696731	0.99931371663298	TRUE	85.8352338996972	0.0153764465539454	-0.938634168472972	95.0835356429288	0.078380775729093	1.75453247431863	2.6931666427916	Increased
AT1G20380	gbM	loss	1200	64.8343631090519	0.20919594241176	0.28715262537615	0.728518299763854	0.46629637067727	0.99931371663298	TRUE	60.0730691419671	0.0714739453966618	0.88754685745118	69.5956570761367	0.00156448288050887	-4.15593773869104	-5.04348459614222	Decreased
AT1G20410	gbM	loss	1201	97.383006591603	0.0993703116727977	0.23571898498634	0.421562614816775	0.673344298942351	0.99931371663298	TRUE	93.9719918557706	0.00478155440318686	-2.53028776811336	100.794021327435	0.00813894218338083	-1.46757951817464	1.06270824993872	Increased
AT1G20430	non-methylated	maintained	1202	181.913343536045	0.031822251085872	0.364982794551363	0.0871883594540062	0.930521791930182	0.99931371663298	TRUE	179.854092043043	0.153341647682282	3.06649113904694	183.972595029046	0.141701224583333	3.05225403887804	-0.0142371001689066	None
AT1G20440	non-methylated	maintained	1203	5131.28265726103	0.38445578443195	0.209884531444866	1.83174901830696	0.0669888219509233	0.803252310503953	TRUE	4451.57701216514	0.0104742113452845	0.297834772738295	5810.98830235693	0.024223947549544	1.17675907301406	0.878924300275766	Increased
AT1G20460	non-methylated	loss	1205	71.5655916790758	-0.184647356897539	0.257355385153015	-0.717480058898916	0.473077936373219	0.99931371663298	TRUE	76.2407324396812	0.00706424718551349	-2.18669290724166	66.8904509184705	0.0169116164621383	-0.757594400652632	1.42909850658902	Increased
AT1G20490	non-methylated	maintained	1206	74.3826968452673	-0.339344262961324	0.28874661429052	-1.17523200677219	0.239901908396055	0.99931371663298	TRUE	83.2697298810659	0.00293286036936105	-3.36084132807149	65.4956638094686	0.0963312949500582	1.73309230785571	5.0939336359272	Increased
AT1G20540	non-methylated	loss	1208	156.667635288241	-0.00281772643863964	0.254889783004136	-0.0110546856975978	0.991179816604391	0.999340251706683	TRUE	156.835541422901	0.0499508006001604	1.33495091382272	156.499729153581	0.0150273176931175	-0.279271045443717	-1.61422195926644	Decreased
AT1G20560	gbM	loss	1209	287.856599130176	0.0229071910742562	0.211328673227787	0.108396038854439	0.913681543159281	0.99931371663298	TRUE	285.515554492338	0.00368609809619393	-1.97898385219059	290.197643768014	0.0185479309278719	0.337830334146449	2.31681418633704	Increased
AT1G20575	non-methylated	maintained	1210	139.608186672079	0.0972024957106768	0.244818239829283	0.397039435372374	0.691338380349199	0.99931371663298	TRUE	134.88075804267	0.0278639847053853	0.36044463750502	144.335615301487	0.0172617609635076	-0.12991402668591	-0.49035866419093	None
AT1G20580	non-methylated	maintained	1211	276.8922971079	0.172417803539602	0.305204381003143	0.564925716245948	0.57212429125874	0.99931371663298	TRUE	260.273576155833	0.0447501666393739	1.5621901378957	293.511018059966	0.10742469574578	2.87645930013905	1.31426916224335	Increased
AT1G20610	non-methylated	loss	1212	63.7793489657868	-0.299269105449606	0.270588666057436	-1.10599275945313	0.268729653315635	0.99931371663298	TRUE	70.2595740230888	0.00932034379082657	-1.87589093903023	57.2991239084848	0.0266359017443917	-0.24742749654375	1.62846344248648	Increased
AT1G20620	non-methylated	loss	1213	15639.5403836889	-0.187946454609813	0.257635881519748	-0.729504188240979	0.465693306770022	0.99931371663298	TRUE	16657.0049038269	0.0344425366696841	2.06722044441714	14622.0758635509	0.0640352183806263	2.5961798500168	0.52895940559966	Increased
AT1G20630	gbM	loss	1214	543.737515773279	-0.451855640648378	0.260291272190352	-1.73596155124992	0.0825706331866431	0.880162611784491	TRUE	628.289626280796	0.0859531702821638	2.96248484711927	459.185405265762	0.00541171518137166	-1.27998251208149	-4.24246735920076	Decreased
AT1G20640	gbM	loss	1215	291.364875885037	-0.0995543714955576	0.228471336275053	-0.435741188013649	0.663024518559821	0.99931371663298	TRUE	301.523396576524	0.0124227844397444	-0.191905081275476	281.206355193549	0.0289300263339724	0.966096267665559	1.15800134894103	Increased
AT1G20650	gbM	loss	1216	559.258305152128	0.100902303001925	0.217182889166168	0.46459600656995	0.642220792600937	0.99931371663298	TRUE	539.917319869448	0.0172190783250683	0.581757818885476	578.599290434807	0.0188823852077143	0.583859451894517	0.00210163300904098	None
AT1G20670	gbM	loss	1217	150.087836233892	-0.153589590444169	0.334161575153099	-0.459626725106862	0.645784172968466	0.99931371663298	TRUE	158.19946716392	0.04537274708891	1.203632603577	141.976205303865	0.17506360043067	3.20171426191812	1.99808165834111	Increased
AT1G20693	non-methylated	maintained	1218	3782.64611845162	0.153488837600408	0.302056406286624	0.508146274688712	0.611350764978224	0.99931371663298	TRUE	3581.59370305061	0.0946215436270681	3.45631823866863	3983.69853385263	0.0802032543805863	2.8911864421548	-0.565131796513825	Decreased
AT1G20696	non-methylated	maintained	1219	1979.80811874839	-0.0588337068333291	0.274216891658085	-0.214551723920376	0.830116836046938	0.99931371663298	TRUE	2020.14937374047	0.0698093351940576	2.95281567108034	1939.46686375632	0.0491308340341878	2.14206190224872	-0.810753768831618	Decreased
AT1G20760	gbM	loss	1220	407.759147329036	-0.23398715490441	0.249652801692523	-0.937250266442407	0.348629838754649	0.99931371663298	TRUE	440.784030132639	0.0401762129763682	1.71135174167733	374.734264525434	0.0297828295897894	1.1165922799177	-0.594759461759624	Decreased
AT1G20770	non-methylated	loss	1221	158.756553442801	0.0634734144438041	0.280968065882668	0.225909710572983	0.821271645106196	0.99931371663298	TRUE	155.256087189586	0.0874130275681412	2.1336507614532	162.257019696016	0.0218221535680504	0.280796901228067	-1.85285386022514	Decreased
AT1G20780	gbM	loss	1222	147.709289533102	0.196256885334931	0.229133588823964	0.856517310893727	0.391711701806818	0.99931371663298	TRUE	137.690687065599	0.0150505204864852	-0.509582231274618	157.727892000605	0.00984384341708126	-0.884795660632847	-0.375213429358229	None
AT1G20810	non-methylated	maintained	1223	369.16057558439	0.0108361918680702	0.23464777277893	0.0461806721612455	0.963166247418056	0.999340251706683	TRUE	367.695744381631	0.0179610645025152	0.455779083386726	370.625406787148	0.0352488027314473	1.35593155829363	0.900152474906904	Increased
AT1G20816	non-methylated	maintained	1224	62.4885522335519	-0.245562337228841	0.301956170361179	-0.81323834825139	0.416081416749812	0.99931371663298	TRUE	67.8605530248629	0.0974392942319212	1.47176009045192	57.1165514422409	0.00591589360112217	-2.42120745295793	-3.89296754340985	Decreased
AT1G20830	gbM	loss	1226	134.06465532315	-0.0614358768942706	0.217978623699484	-0.281843585630531	0.778063448595677	0.99931371663298	TRUE	136.838867247943	0.00216236854979465	-3.31428261763123	131.290443398358	0.00489594423058932	-2.01007902450028	1.30420359313095	Increased
AT1G20840	gbM	loss	1227	490.032808943723	-0.0531363294160594	0.330693008304233	-0.160681744342096	0.872344068493255	0.99931371663298	TRUE	499.129408761844	0.090659801752141	2.94382248659666	480.936209125603	0.150351250520747	3.52926417879373	0.585441692197068	Increased
AT1G20850	non-methylated	maintained	1228	393.148004279211	0.0515418733031016	0.253131774303929	0.203616766187624	0.838652990097406	0.99931371663298	TRUE	386.089751431808	0.0406767032981399	1.6615243554226	400.206257126613	0.0344966544354227	1.35031186343506	-0.311212491987536	None
AT1G20880	non-methylated	loss	1229	115.022808868879	-0.0887418314503992	0.384027025578678	-0.231082256038301	0.81725089972368	0.99931371663298	TRUE	118.680996980162	0.0678281835216411	1.52556439224945	111.364620757595	0.299317535155806	3.80804043429826	2.2824760420488	Increased
AT1G20890	non-methylated	maintained	1230	57.5436172268908	0.0106379737590242	0.290061548464217	0.036674884400738	0.970744234511704	0.999340251706683	TRUE	57.4845083786539	0.0475081039808731	0.247864737129299	57.6027260751277	0.0234937186646574	-0.423438478207102	-0.671303215336401	Decreased
AT1G20900	non-methylated	maintained	1231	51.6372875346434	-0.369860564412034	0.272379403996561	-1.35788741360453	0.174499411773794	0.99931371663298	TRUE	58.2193844473581	0.002081716959739	-4.24986975783548	45.0551906219287	0.00741750489286874	-2.33235159746151	1.91751816037398	Increased
AT1G20910	gbM	loss	1232	89.0428636036196	-0.0457482131463509	0.256230644297318	-0.178543098433093	0.858296477243296	0.99931371663298	TRUE	90.453539362169	0.00113467766328253	-4.64459446163079	87.6321878450703	0.0418882486067501	0.784910133350033	5.42950459498083	Increased
AT1G20920	gbM	loss	1233	407.78233680419	-0.270379903901851	0.283904005652073	-0.952363821992721	0.34091250056894	0.99931371663298	TRUE	446.03632519989	0.0133891888750292	0.13185086655783	369.528348408491	0.123621909550548	3.16520505820591	3.03335419164808	Increased
AT1G20930	gbM	loss	1234	91.5106135500758	0.141007392771846	0.330393397401768	0.426786351908773	0.669534948136194	0.99931371663298	TRUE	86.8898908781504	0.00637005682470139	-2.19722854070514	96.1313362220012	0.156363390629047	2.75950158047042	4.95673012117555	Increased
AT1G20950	gbM	loss	1235	368.784762378579	-0.121627051506722	0.25733203603748	-0.472646365293621	0.636465497694049	0.99931371663298	TRUE	384.124167792885	0.0316974478995876	1.29896394782961	353.445356964273	0.0481700561954376	1.78996815265101	0.4910042048214	None
AT1G20960	gbM	loss	1236	771.149826892583	-0.290198546065131	0.316545233561611	-0.91676801700648	0.359264215512783	0.99931371663298	TRUE	848.486056691717	0.117473152584959	3.51585705267348	693.813597093449	0.0621306229739359	2.34244056749448	-1.173416485179	Decreased
AT1G20970	gbM	loss	1237	469.246995233445	-0.0534504674869117	0.307848368011556	-0.173625956935089	0.862159431167075	0.99931371663298	TRUE	477.990177105482	0.077742605114902	2.70230615489033	460.503813361407	0.100629452182336	2.93766862240669	0.235362467516351	None
AT1G20980	gbM	loss	1238	547.404188360367	-0.033756924132581	0.266779969590946	-0.126534702677793	0.89930868103312	0.99931371663298	TRUE	553.898894613818	0.0418940460179386	1.87528593880799	540.909482106916	0.0564964574475498	2.1483914852361	0.273105546428109	None
AT1G21000	non-methylated	maintained	1239	570.727909424251	0.567586996718352	0.285698985821889	1.98666087345581	0.04695999046731	0.681255819725207	TRUE	460.007682982743	0.11667453803188	3.27001798851949	681.448135865759	0.00669200165314307	-0.876075301088177	-4.14609328960767	Decreased
AT1G21010	non-methylated	maintained	1240	152.130746864755	0.678448803818675	0.408284393123914	1.66170643611343	0.0965716500315204	0.935029470503085	TRUE	116.964881988699	0.179107483310493	2.91261746895207	187.296611740811	0.244280805277874	3.84783164433129	0.935214175379218	Increased
AT1G21050	non-methylated	maintained	1241	206.179928893145	0.55544332292885	0.246600739763392	2.25239925663559	0.0242970526674367	0.485273709437974	TRUE	167.03467780696	0.0110662766168666	-0.786408946915995	245.325179979331	0.0418819680784992	1.43982896493345	2.22623791184945	Increased
AT1G21060	gbM	loss	1242	107.500785665226	-0.183597429631442	0.4474378466734	-0.410330576629688	0.681563465090435	0.99931371663298	TRUE	114.415374567699	0.204722336503084	3.08442576810366	100.586196762753	0.378923032404575	4.07175171983315	0.987325951729487	Increased
AT1G21065	non-methylated	maintained	1243	875.660176618353	-0.152833490312574	0.238343645548072	-0.64123165507993	0.52137218591853	0.99931371663298	TRUE	921.961701338207	0.0374041122188698	1.88919587084891	829.358651898499	0.0238542219624231	0.995334658531378	-0.893861212317533	Decreased
AT1G21070	gbM	loss	1244	49.5837010946432	0.442299946644551	0.2848076593213	1.55297771028545	0.120428459791439	0.990942320405945	TRUE	42.046374323055	0.0127616905979699	-2.0189382306359	57.1210278662314	0.0200046236819267	-0.663466401943373	1.35547182869252	Increased
AT1G21080	gbM	loss	1245	429.648455390752	0.114680692836735	0.218675729846802	0.524432651566215	0.599977651301101	0.99931371663298	TRUE	412.687877892255	0.0299971729408157	1.25690991253931	446.609032889249	0.00286943949595688	-2.20342068975349	-3.46033060229281	Decreased
AT1G21090	non-methylated	maintained	1246	59.9571305911672	0.22663635567005	0.316057138867219	0.717073996437282	0.473328439767627	0.99931371663298	TRUE	55.1937445673061	0.0641043678588961	0.633144457042225	64.7205166150284	0.0690901048642037	1.24259512174492	0.609450664702699	Increased
AT1G21100	gbM	loss	1247	563.883886757208	-0.421708569143966	0.260706812606384	-1.61755868566681	0.105757738765662	0.961093169322207	TRUE	645.873982920652	0.0750921258399653	2.77802935625589	481.893790593764	0.0046215419114616	-1.49400077715858	-4.27203013341447	Decreased
AT1G21110	gbM	maintained	1248	223.716766472781	0.334970720159189	0.268154384691771	1.24917114648049	0.2116024828772	0.99931371663298	TRUE	197.742439001388	0.0359765213607408	1.04946090119303	249.691093944174	0.0582946832096361	1.9249438731379	0.875482971944874	Increased
AT1G21130	non-methylated	maintained	1249	1696.78054294421	-0.116409415065445	0.264013847807131	-0.440921626014424	0.659269736882605	0.99931371663298	TRUE	1765.39679989922	0.0316546860252445	1.7910060415026	1628.1642859892	0.0711552631192886	2.6610288556622	0.870022814159594	Increased
AT1G21160	gbM	loss	1250	186.749801601047	-0.2448485766613	0.288731308104862	-0.848015333939383	0.396429431092732	0.99931371663298	TRUE	202.700103041282	0.0135167243361977	-0.343900126863218	170.799500160813	0.122100365165624	2.79526288214903	3.13916300901225	Increased
AT1G21170	gbM	loss	1251	167.076455348711	-0.208069832168741	0.211329852779985	-0.984573780900522	0.324833473742757	0.99931371663298	TRUE	179.12447589549	0.00433845016001319	-2.08020443942416	155.028434801932	0.00345102291274456	-2.4075542865778	-0.327349847153643	None
AT1G21190	non-methylated	maintained	1252	185.200983400571	-0.0425575656361465	0.33154589082327	-0.128361010689865	0.897863284817256	0.99931371663298	TRUE	187.878716253889	0.110287246876836	2.62574569277715	182.523250547253	0.120758936374005	2.8171288932728	0.19138320049565	None
AT1G21200	gbM	loss	1253	73.9119190340331	-0.112416023444871	0.266143082076434	-0.422389425146081	0.672740795307141	0.99931371663298	TRUE	76.8858393970223	0.000228045681994391	-7.13075253395357	70.937998671044	0.0445789572411727	0.693783081142208	7.82453561509578	Increased
AT1G21250	gbM	loss	1254	45.5345668584753	0.909866001050275	0.446115028552309	2.03953227938294	0.0413969330176076	0.643798307112923	TRUE	31.5556352123884	0.452545984376512	2.77271646983379	59.5134985045621	0.00609046814814702	-2.33988007295547	-5.11259654278926	Decreased
AT1G21270	non-methylated	loss	1255	181.843379981358	0.148250020022338	0.394502558324301	0.375789755716791	0.70707320430883	0.99931371663298	TRUE	172.462843121457	0.316125222462855	4.07620228565897	191.22391684126	0.0731382155291435	2.11931251856631	-1.95688976709265	Decreased
AT1G21310	non-methylated	maintained	1256	1753.93914725969	-0.198947796331367	0.350309340833216	-0.567920329666821	0.570089066984044	0.99931371663298	TRUE	1874.64637466503	0.217306695509502	4.57982675884988	1633.23191985435	0.0344996844179872	1.61693721274112	-2.96288954610876	Decreased
AT1G21350	non-methylated	loss	1257	218.415646810264	0.0536562639870481	0.215248449297063	0.249275960696921	0.803147325091945	0.99931371663298	TRUE	214.243335892513	0.00128897218763634	-3.69276822238498	222.587957728014	0.019925168069134	0.321772497443612	4.0145407198286	Increased
AT1G21370	gbM	loss	1258	122.396672255328	0.289299371422622	0.298357031990658	0.969641538167869	0.33222520039243	0.99931371663298	TRUE	110.146204695713	0.0414128835993878	0.74224688120996	134.647139814944	0.0857647722512163	2.13754941093908	1.39530252972912	Increased
AT1G21380	gbM	loss	1259	356.036743161367	0.0916763174573363	0.243137025595937	0.377056177407101	0.70613185705201	0.99931371663298	TRUE	344.744892868463	0.0362399716644738	1.43236771969484	367.328593454271	0.0253365215569794	0.876510091894268	-0.555857627800574	Decreased
AT1G21390	non-methylated	maintained	1260	104.95376885588	0.410276244131312	0.32673832508164	1.2556722387213	0.209234828382612	0.99931371663298	TRUE	90.0745729554759	0.0592457353474818	1.05743327347842	119.832964756284	0.119180357883315	2.53228767102013	1.47485439754171	Increased
AT1G21400	non-methylated	loss	1261	405.888341766768	0.114227228055354	0.317513591505017	0.359755396655356	0.719030061185467	0.99931371663298	TRUE	389.945174735646	0.156028148735795	3.60633455678193	421.83150879789	0.00403505921698515	-1.72886413606382	-5.33519869284575	Decreased
AT1G21410	gbM	loss	1262	186.754701927685	0.269382778968737	0.286503932843712	0.94024112093318	0.347093893498096	0.99931371663298	TRUE	169.37827674311	0.074813168377638	1.98224088734368	204.13112711226	0.0404208878958547	1.29848394847079	-0.683756938872885	Decreased
AT1G21440	gbM	loss	1263	471.557251806998	0.2234035792493	0.257402366962311	0.867915792250704	0.385440432975297	0.99931371663298	TRUE	434.90868216601	0.0370425604248129	1.58760023520179	508.205821447986	0.044649335789532	1.7926683807893	0.205068145587504	None
AT1G21450	gbM	loss	1264	427.202245910817	0.0347809666542953	0.225923870086678	0.153949941814255	0.877649205571479	0.99931371663298	TRUE	422.121130893806	0.0370075095392358	1.57135997494132	432.283360927828	0.00319295266143748	-2.05906428273962	-3.63042425768094	Decreased
AT1G21460	non-methylated	maintained	1265	89.355094896009	0.78317798657099	0.272884708991828	2.86999586552299	0.00410477166130256	0.14209811705389	TRUE	65.6757278745532	0.0626985916609934	0.799237361084289	113.034461917465	0.0132680823825776	-0.676730130684663	-1.47596749176895	Decreased
AT1G21480	gbM	loss	1266	128.38444282965	0.0149857117423272	0.237778055577269	0.0630239477143736	0.949747434706732	0.99931371663298	TRUE	127.716950787457	0.0101049417382544	-1.15271584444598	129.051934871843	0.0221595613080826	0.156546543796355	1.30926238824233	Increased
AT1G21500	non-methylated	maintained	1267	2052.90065369881	0.193277703127464	0.24652018834067	0.784023833619543	0.433026125542563	0.99931371663298	TRUE	1915.47806814159	0.0160621141409212	0.825142258154531	2190.32323925603	0.0612308613384129	2.46898085371703	1.64383859556249	Increased
AT1G21560	gbM	loss	1268	150.344658877616	-0.0857731141103182	0.227165980762095	-0.377579045165861	0.705743333835077	0.99931371663298	TRUE	154.95657691716	0.00464884703562933	-2.10090516836036	145.732740838072	0.0195354359813328	0.0547499812928635	2.15565514965322	Increased
AT1G21580	gbM	loss	1269	665.517942692059	-0.0511553968004886	0.356262455763133	-0.143589075898865	0.885824967429355	0.99931371663298	TRUE	677.428744818871	0.0802054409066339	2.89060187074832	653.607140565246	0.209353290031424	4.08242799078716	1.19182612003884	Increased
AT1G21590	gbM	loss	1270	612.564735231634	-0.30372414397256	0.23795099442365	-1.27641468659638	0.201808967272095	0.99931371663298	TRUE	676.981059813225	0.00637325459288593	-0.763234801949966	548.148410650043	0.0562945043789987	2.14657263789041	2.90980743984038	Increased
AT1G21600	non-methylated	loss	1271	557.590237490191	-0.185154689658805	0.231555199589835	-0.79961361259336	0.423934698100034	0.99931371663298	TRUE	593.396039037448	0.0421888924825891	1.91351622698896	521.784435942934	0.00807176037423907	-0.668063959372453	-2.58158018636141	Decreased
AT1G21610	non-methylated	loss	1272	287.546911078331	-0.394027160226208	0.247677490556368	-1.59088805099361	0.111634772156532	0.973816455242435	TRUE	326.729219942724	0.00868060482326289	-0.660519615537968	248.364602213938	0.059466094054772	1.95121727920442	2.61173689474238	Increased
AT1G21630	gbM	loss	1273	585.385388957909	-0.250908946797612	0.331633472733868	-0.756585108038727	0.449298465970532	0.99931371663298	TRUE	636.25795597423	0.0986794303100246	3.16647349847743	534.512821941588	0.115710813689242	3.17965612030126	0.0131826218238307	None
AT1G21640	gbM	loss	1274	582.746885832547	-0.016497127961826	0.23690539271518	-0.0696359326090127	0.944483436261253	0.99931371663298	TRUE	586.251212798479	0.0201231433847819	0.840664986014697	579.242558866614	0.0372903637461888	1.56588722405624	0.725222238041541	Increased
AT1G21650	gbM	loss	1275	72.6179670233755	-0.103186579319834	0.27646365553553	-0.373237412056763	0.708971753899209	0.99931371663298	TRUE	75.1506818430854	0.0500596244492117	0.622781013138319	70.0852522036655	0.00870514027439693	-1.67346107292283	-2.29624208606115	Decreased
AT1G21660	gbM	loss	1276	324.201719210425	0.0206545925609197	0.257847650350105	0.0801038618458416	0.936154651311501	0.99931371663298	TRUE	321.970854158056	0.0271591870216184	0.976358119990802	326.432584262794	0.0536430061674763	1.91618243535003	0.939824315359224	Increased
AT1G21670	non-methylated	maintained	1277	325.733809379154	-0.392795497301593	0.253255729595555	-1.55098365564673	0.120905600871411	0.990985519720651	TRUE	369.957480893404	0.0477388609490584	1.86943312379465	281.510137864904	0.0278245259798665	0.910338054551366	-0.959095069243283	Decreased
AT1G21680	non-methylated	maintained	1278	1167.36825829674	-0.542340159964003	0.320210428369978	-1.69369924247867	0.0903224484983953	0.912155386273065	TRUE	1384.33133680707	0.157736502846267	4.06362566746329	950.405179786414	0.0117548277199426	-0.00308264464183888	-4.06670831210513	Decreased
AT1G21690	gbM	loss	1279	138.119893866927	-0.0598714969811163	0.249475260000474	-0.239989716739858	0.810338228539223	0.99931371663298	TRUE	140.87908955449	0.00826613030994171	-1.3536725816415	135.360698179365	0.0404434847780491	1.05658130188847	2.41025388352997	Increased
AT1G21700	gbM	loss	1280	222.151376311526	-0.176211303159792	0.239924611910005	-0.734444464688301	0.46267789541024	0.99931371663298	TRUE	235.679247831807	0.0345674845071859	1.12136202373213	208.623504791246	0.013478088533118	-0.274754466825316	-1.39611649055745	Decreased
AT1G21710	non-methylated	maintained	1281	94.5893298104354	0.205347091870773	0.258378207707509	0.794753914011322	0.426756663883052	0.99931371663298	TRUE	87.8321456999427	0.0310177153910873	0.0977104550263686	101.346513920928	0.0175408861373663	-0.355571433401453	-0.453281888427822	None
AT1G21720	non-methylated	maintained	1282	430.840068315916	0.213342339558537	0.245198086781079	0.870081583258914	0.384255821447344	0.99931371663298	TRUE	398.960824295099	0.0185945328148633	0.549495715621091	462.719312336732	0.0450681376033531	1.78017798338382	1.23068226776273	Increased
AT1G21730	gbM	loss	1283	246.307400080537	-0.436471604256302	0.272363137331077	-1.60253552860841	0.109037237518719	0.971686421724675	TRUE	283.43533621752	0.0244898617569275	0.748362033669366	209.179463943555	0.0790786193136968	2.27928151641131	1.53091948274194	Increased
AT1G21740	gbM	loss	1284	62.8557421804845	-0.149540748073892	0.280747201804529	-0.53265267512091	0.594274031537127	0.99931371663298	TRUE	66.0211262482136	0.0363600907605164	0.0190210639569434	59.6903581127553	0.0218110776430217	-0.496623323892474	-0.515644387849418	Decreased
AT1G21750	non-methylated	loss	1285	1052.53732056966	-0.164683393871472	0.255782598305285	-0.643841273654266	0.519678366487522	0.99931371663298	TRUE	1112.35357203418	0.00714705046352889	-0.449102212151724	992.721069105134	0.0696166785093209	2.56975699710361	3.01885920925533	Increased
AT1G21760	gbM	loss	1286	284.561900105248	0.0121475781274574	0.298021603510432	0.0407607300422843	0.967486646210181	0.999340251706683	TRUE	283.445285323795	0.127067144661932	3.12371901776503	285.678514886701	0.0076356136867549	-0.949079808762855	-4.07279882652788	Decreased
AT1G21780	gbM	loss	1287	396.905327675925	-0.0694014113087151	0.244596391008866	-0.283738492716352	0.776610793576388	0.99931371663298	TRUE	406.518495549696	0.0599373829343955	2.24780946839592	387.292159802154	0.00508016978296413	-1.42390348567899	-3.67171295407491	Decreased
AT1G21790	non-methylated	loss	1288	80.3563372258009	0.0611065598827417	0.257949750877197	0.23689326961914	0.812739591464911	0.99931371663298	TRUE	78.6059169934417	0.0310710209194087	-0.0168953229344806	82.10675745816	0.00541050042045185	-2.22190145854685	-2.20500613561237	Decreased
AT1G21830	non-methylated	maintained	1289	184.973484333232	0.395126783355046	0.248807136535281	1.58808460584095	0.112267208836335	0.975356754043115	TRUE	159.972890489965	0.0138255136244033	-0.501419023417499	209.974078176499	0.0452774209313647	1.47672511303791	1.97814413645541	Increased
AT1G21840	non-methylated	maintained	1290	41.0598906084895	0.077470971222361	0.304944038148525	0.254049797768561	0.799457086722969	0.99931371663298	TRUE	40.0814041408188	0.00182567074228268	-4.88269860707963	42.0383770761601	0.0529350427223915	0.430308859695383	5.31300746677502	Increased
AT1G21880	non-methylated	loss	1291	132.227925387062	-0.186277906077678	0.280240641988528	-0.664706963115306	0.506237939309923	0.99931371663298	TRUE	140.754887347234	0.0702234950777859	1.73221302200577	123.70096342689	0.0315481027238625	0.637041851025338	-1.09517117098043	Decreased
AT1G21900	non-methylated	loss	1292	233.516402297587	0.197668563502804	0.253348765063677	0.78022311832908	0.435259556906724	0.99931371663298	TRUE	217.536007604117	0.0474625238924218	1.52098505946774	249.496796991058	0.0249596795184676	0.700824460990087	-0.820160598477649	Decreased
AT1G21920	non-methylated	maintained	1293	740.812702775562	-0.164818747936316	0.30787985840697	-0.53533462302185	0.592418488893183	0.99931371663298	TRUE	783.327894387956	0.0268867194054698	1.36345573080039	698.297511163168	0.167217311609258	3.7721074150119	2.40865168421151	Increased
AT1G21930	gbM	loss	1294	135.968967587877	-0.204235136238597	0.311377720368921	-0.655907994947803	0.511883323791795	0.99931371663298	TRUE	145.501738297999	0.0782507424066148	1.91766985312711	126.436196877756	0.100758071583555	2.32743631037403	0.409766457246923	None
AT1G21980	non-methylated	loss	1295	226.188833354556	-0.0489974914786441	0.280794823634322	-0.174495707735885	0.861475903752227	0.99931371663298	TRUE	230.059302880512	0.0659732300092596	2.0366718408398	222.318363828601	0.0473302139795977	1.56934575931792	-0.46732608152188	None
AT1G22020	gbM	loss	1296	249.395522886534	0.17651941085236	0.21011482842457	0.840109249670256	0.400847134393824	0.99931371663298	TRUE	234.267608404444	0.0168293938298708	0.0786788971682827	264.523437368623	0.00016438327133128	-6.51945567515355	-6.59813457232183	Decreased
AT1G22040	gbM	loss	1297	136.497635417268	0.0872896221169703	0.214999369470709	0.405999433076767	0.68474301696683	0.99931371663298	TRUE	132.412662269788	0.00193267214469366	-3.50603512443953	140.582608564749	0.00213752092158198	-3.16047246927797	0.345562655161551	None
AT1G22050	gbM	loss	1298	85.3801374046211	0.153560778915667	0.291849996671228	0.526163373880914	0.598774699464375	0.99931371663298	TRUE	80.8918708010661	0.0977811000202782	1.66766634297274	89.8684040081761	0.00705092650739596	-1.76522152508692	-3.43288786805967	Decreased
AT1G22060	gbM	loss	1299	432.232575189852	-0.32463662828529	0.335712100790609	-0.967009016120552	0.333539526473275	0.99931371663298	TRUE	480.734596477368	0.115005327533715	3.26987711989201	383.730553902335	0.115413268140814	3.07881989948325	-0.191057220408757	None
AT1G22065	non-methylated	maintained	1300	120.279622314677	0.614608688863702	0.285441760362509	2.15318420150981	0.0313042047945182	0.548432911491309	TRUE	95.0889056552195	0.0804959612136362	1.55509841213507	145.470338974134	0.0297539792333154	0.660591069453584	-0.894507342681489	Decreased
AT1G22070	gbM	loss	1301	353.558274134803	0.0830781299784614	0.196272832779431	0.423278804315335	0.672091856819057	0.99931371663298	TRUE	343.368335624507	0.0040564083476959	-1.72922862623252	363.748212645099	0.00633005148867575	-1.12780397973612	0.601424646496392	Increased
AT1G22140	non-methylated	maintained	1302	132.676634611357	-0.0736416657021269	0.247741055192984	-0.297252571418822	0.766273688446931	0.99931371663298	TRUE	136.102633175648	0.045267930112332	1.06866841233253	129.250636047065	0.00186845599056214	-3.41041817918236	-4.47908659151489	Decreased
AT1G22160	non-methylated	maintained	1303	243.951078382265	0.0300874733932621	0.286306772516085	0.105088235003494	0.916305794717723	0.99931371663298	TRUE	241.53154077142	0.107169721598196	2.77099182406138	246.37061599311	0.0247020914798023	0.68008959635734	-2.09090222770404	Decreased
AT1G22180	non-methylated	loss	1304	107.667275054554	-0.161821468755995	0.301142974664013	-0.537357608745616	0.591020619173354	0.99931371663298	TRUE	113.784966891794	0.111527189484298	2.20285474150676	101.549583217313	0.0103935826960449	-1.10906487198658	-3.31191961349334	Decreased
AT1G22190	non-methylated	maintained	1305	882.370620535804	2.44231816202153	0.812405745631033	3.00627879006994	0.0026446640095969	0.103494039136427	TRUE	274.254251924182	0.216429153215634	3.87072435710654	1490.48698914743	0.489177827895715	5.43357125284064	1.5628468957341	Increased
AT1G22200	non-methylated	loss	1306	280.246240549964	0.212385971266562	0.201441067903405	1.0543330288956	0.291730472055745	0.99931371663298	TRUE	259.596639845131	0.00533450932642036	-1.50802344241626	300.895841254797	0.00562882958903968	-1.36787714455054	0.140146297865716	None
AT1G22250	gbM	maintained	1307	53.6782983680594	-0.110618375464734	0.304979365242864	-0.362707737215746	0.716823219316017	0.99931371663298	TRUE	55.6115135689721	0.0585105841045024	0.510157583874954	51.7450831671467	0.0371135213176639	0.131288542677677	-0.378869041197277	None
AT1G22270	non-methylated	maintained	1308	165.284273717228	0.407165233169092	0.42650118702662	0.95466377481308	0.339747754664671	0.99931371663298	TRUE	142.07209439351	0.213883156021115	3.34727832058731	188.496453040946	0.314004381961925	4.2135760338552	0.866297713267883	Increased
AT1G22280	non-methylated	maintained	1309	256.729122484895	0.217444478864924	0.19895327910384	1.09294242268524	0.274419080524123	0.99931371663298	TRUE	237.402933575143	0.00345872394006404	-2.19460332871109	276.055311394647	0.00353194342502073	-2.07573601984772	0.118867308863371	None
AT1G22300	non-methylated	loss	1310	1469.39172460724	-0.0311138365004745	0.202485726582249	-0.153659406149975	0.877878293762355	0.99931371663298	TRUE	1485.14674047361	0.0175857093425418	0.912402786912652	1453.63670874086	0.00683291748116157	-0.730762336138955	-1.64316512305161	Decreased
AT1G22310	non-methylated	loss	1311	106.343042944642	-0.0793098738380973	0.240812637480489	-0.32934265687997	0.741896705309462	0.99931371663298	TRUE	109.409503041899	0.00163836582906483	-3.92402120490693	103.276582847386	0.0259833818638177	0.225707103116853	4.14972830802378	Increased
AT1G22330	non-methylated	maintained	1312	119.744885780834	0.136374664643184	0.440298506630278	0.30973228977517	0.756764545767206	0.99931371663298	TRUE	114.093612784888	0.327692367844088	3.76040010290188	125.396158776779	0.239887267867336	3.57320584308839	-0.187194259813488	None
AT1G22360	non-methylated	maintained	1313	442.00991781892	0.38352124456586	0.186277048356441	2.05887546506531	0.0395061699953401	0.629345524450103	TRUE	383.543609964336	0.00346729530924486	-1.89432913314793	500.476225673503	0.00140153622038792	-3.20499899756409	-1.31066986441616	Decreased
AT1G22370	non-methylated	maintained	1314	234.295173661936	0.0489449627767215	0.272155480240797	0.179841915119313	0.857276676548792	0.99931371663298	TRUE	230.472209442368	0.0705047551121479	2.13379350354686	238.118137881505	0.0298859033676238	0.939084903037879	-1.19470860050898	Decreased
AT1G22400	non-methylated	loss	1315	75.4757083720753	0.22434542016642	0.274458466135517	0.817411185471126	0.413693485609797	0.99931371663298	TRUE	69.4655816987866	0.0505114006176662	0.549736258317354	81.485835045364	0.0142446898719387	-0.831713962914455	-1.38145022123181	Decreased
AT1G22410	non-methylated	loss	1316	1071.47071683823	0.21612891052439	0.190028920602801	1.13734746184315	0.255393061070419	0.99931371663298	TRUE	991.291643791131	0.0130705258554124	0.392329382800303	1151.64978988532	0.0012818416027251	-3.17254593389753	-3.56487531669783	Decreased
AT1G22430	non-methylated	maintained	1317	446.863195166802	-0.677744480998335	0.238506145896879	-2.84162271143891	0.00448845746602079	0.150321572018989	TRUE	549.871762837776	0.0307053884051718	1.42397254646723	343.854627495828	0.028507129810437	1.02330107588587	-0.400671470581367	None
AT1G22440	non-methylated	maintained	1318	348.254496257047	0.321019802952519	0.259973486633111	1.23481746969667	0.216898444146302	0.99931371663298	TRUE	309.59246569724	0.0748847943959816	2.41598519754982	386.916526816854	0.00264635614668872	-2.36509388620179	-4.78107908375161	Decreased
AT1G22450	non-methylated	loss	1319	569.188654785512	0.319327916618747	0.269027572826612	1.18697096087081	0.235239075040815	0.99931371663298	TRUE	506.290759008526	0.0227546924305024	0.955900642755399	632.086550562498	0.0756295189591325	2.60617201544836	1.65027137269296	Increased
AT1G22500	non-methylated	maintained	1320	272.554993555295	0.149318474424231	0.287610134339815	0.519169725249701	0.603642389035867	0.99931371663298	TRUE	258.550980863487	0.0729787774376869	2.26331213388607	286.559006247102	0.0561144525611222	1.92975045560299	-0.333561678283077	None
AT1G22510	non-methylated	loss	1321	49.8586609958468	0.393143636640076	0.326132635046115	1.20547162225726	0.228021286671864	0.99931371663298	TRUE	42.9762230300408	0.00556113608481324	-3.19074206718917	56.7410989616529	0.134081124691936	2.07479211235547	5.26553417954465	Increased
AT1G22520	non-methylated	maintained	1322	158.06020806827	0.227062260656931	0.301024902408547	0.754297265243407	0.450670744094891	0.99931371663298	TRUE	145.573174621798	0.0633968557828475	1.61440756612451	170.547241514742	0.0796809173546816	2.17864255742019	0.564234991295686	Increased
AT1G22530	non-methylated	maintained	1323	784.697694160407	0.0171832544467908	0.248126467633603	0.0692520012502837	0.944789031412941	0.99931371663298	TRUE	780.191799613785	0.00209198195037475	-2.32179427364674	789.203588707028	0.0779783888330126	2.69524409615602	5.01703836980275	Increased
AT1G22540	gbM	loss	1324	120.98280277323	-0.00315075815097834	0.284707760446806	-0.0110666395114545	0.991170279424271	0.999340251706683	TRUE	121.191148178064	0.0390084549305592	0.747197934595064	120.774457368396	0.0701736902125233	1.77366458775324	1.02646665315818	Increased
AT1G22550	non-methylated	maintained	1325	150.428693102955	0.0742508208308723	0.214223790304957	0.346603991672322	0.728888846691542	0.99931371663298	TRUE	146.659928506212	0.00246579475594217	-3.06336052201075	154.197457699698	0.00483893938114116	-1.92319696086772	1.14016356114303	Increased
AT1G22570	non-methylated	maintained	1326	184.773936864917	-0.0720086480755033	0.334781711109081	-0.215091343660768	0.829696102723427	0.99931371663298	TRUE	189.286029205474	0.0673862434495531	1.92087652427935	180.261844524361	0.130682556843289	2.92408193955159	1.00320541527224	Increased
AT1G22590	non-methylated	maintained	1327	120.152126406123	-0.663139293148703	0.364975668012238	-1.81694110393811	0.0692261319707201	0.813795983359622	TRUE	147.237518721406	0.218144767927902	3.40716600613866	93.0667340908401	0.0940129628962976	1.99987039589867	-1.40729561023999	Decreased
AT1G22620	gbM	loss	1328	261.979051781362	-0.226624952029441	0.225658741355826	-1.00428173385976	0.315242835469418	0.99931371663298	TRUE	282.662565640006	0.0265833273040193	0.86494975413052	241.295537922719	0.0076511917546909	-1.02041885268887	-1.88536860681939	Decreased
AT1G22640	non-methylated	maintained	1330	432.654461981965	-0.117611482037446	0.309839131269833	-0.379588858113019	0.70425063279777	0.99931371663298	TRUE	450.374889532577	0.158687505081597	3.70358231420232	414.934034431354	0.0100552842291849	-0.416704913073769	-4.12028722727609	Decreased
AT1G22650	non-methylated	maintained	1331	94.0106381966595	0.237295306658466	0.265765311743634	0.892875391079516	0.371923907027489	0.99931371663298	TRUE	86.3690123461085	0.0228851953033316	-0.358464085718439	101.65226404721	0.0362085299422114	0.692346218326689	1.05081030404513	Increased
AT1G22660	non-methylated	loss	1332	76.552881815677	-0.332507385367757	0.26308139048213	-1.26389549925365	0.206267537451953	0.99931371663298	TRUE	85.2084597299198	0.000534793119398522	-5.79190363263551	67.8973039014343	0.0459065118049173	0.69668558989658	6.48858922253209	Increased
AT1G22690	non-methylated	maintained	1333	687.029890746181	0.0486923840917813	0.296787436551747	0.164064842695225	0.869680098198642	0.99931371663298	TRUE	675.489305751299	0.122872270708883	3.50495287393205	698.570475741064	0.019610338753682	0.680149354840587	-2.82480351909146	Decreased
AT1G22700	non-methylated	maintained	1334	670.709866976075	-0.114969377284899	0.273342943314984	-0.420604885169524	0.674043625902088	0.99931371663298	TRUE	697.379340832651	0.0610707895163845	2.50775125540953	644.040393119499	0.0454634744143953	1.87606229023678	-0.631688965172745	Decreased
AT1G22710	non-methylated	maintained	1335	1407.21498686649	-0.0494830301765497	0.198544202413214	-0.249229287861878	0.803183425620861	0.99931371663298	TRUE	1431.37196699046	0.0168161307670821	0.840700123018362	1383.05800674251	0.00497578341630467	-1.19373334896964	-2.034433471988	Decreased
AT1G22730	gbM	loss	1336	214.555673630994	-0.017142701611732	0.208103785720458	-0.0823757316686177	0.934347933772814	0.99931371663298	TRUE	215.921980933384	0.0108926721610402	-0.60793220434452	213.189366328603	0.000540428302687561	-4.90409352623315	-4.29616132188863	Decreased
AT1G22740	non-methylated	maintained	1337	154.875993972428	0.17665752937366	0.266745012196752	0.662271162706342	0.507797454587126	0.99931371663298	TRUE	145.529293611669	0.0143175404112329	-0.532484678701517	164.222694333187	0.0685162038958736	1.93863384352511	2.47111852222662	Increased
AT1G22750	non-methylated	loss	1338	312.088511169408	0.0439842370552515	0.221064873041109	0.198965292179514	0.842289894581999	0.99931371663298	TRUE	307.498870513749	0.0245226503946111	0.801286907936482	316.678151825067	0.00689152107228836	-1.05585368018655	-1.85714058812303	Decreased
AT1G22770	gbM	loss	1339	775.548730560139	-0.587005253533882	0.305781872711431	-1.91968624015801	0.054897543332422	0.734739332277146	TRUE	931.331888849132	0.114040476706781	3.50033500923119	619.765572271145	0.0710482405070207	2.51160910384593	-0.988725905385264	Decreased
AT1G22780	non-methylated	maintained	1340	865.328196777133	0.222320811374661	0.351473937391467	0.632538540480863	0.527035032802755	0.99931371663298	TRUE	798.675974974332	0.0571367574510384	2.45720553819703	931.980418579933	0.186718000170132	3.98337462702502	1.526169088828	Increased
AT1G22790	gbM	loss	1341	173.146772834524	0.082548325933851	0.253461842402083	0.32568344470131	0.744663871117986	0.99931371663298	TRUE	168.067861432451	0.0108788061286946	-0.805948406635292	178.225684236596	0.0570794614579052	1.72264918867074	2.52859759530603	Increased
AT1G22800	gbM	loss	1342	117.045841356488	0.113497184821018	0.373173256706453	0.304140724934898	0.761020681489722	0.99931371663298	TRUE	112.304633365856	0.0124058180789931	-0.978048180716603	121.787049347121	0.246179248169516	3.59023764932738	4.56828583004398	Increased
AT1G22840	non-methylated	maintained	1343	836.376448737615	0.478235198093144	0.323985126012209	1.47610232599111	0.139916424584494	0.99931371663298	TRUE	698.874634658982	0.0362985186242364	1.75793550270102	973.878262816249	0.146279632962059	3.63808307323185	1.88014757053082	Increased
AT1G22850	gbM	loss	1344	747.689013262759	-0.0159006577018201	0.186208614391952	-0.085391633216016	0.931950044594978	0.99931371663298	TRUE	751.888803725512	0.00468698129310976	-1.17015841963637	743.489222800005	0.00463150825785933	-1.38952547442596	-0.219367054789587	None
AT1G22860	gbM	loss	1345	157.66960715537	-0.195152934937468	0.257613059983254	-0.757542862734343	0.44872469668245	0.99931371663298	TRUE	168.453844104059	0.00633761643414298	-1.58355877845765	146.885370206681	0.058632300773146	1.64535735739319	3.22891613585084	Increased
AT1G22870	gbM	loss	1346	111.5400792812	-0.144709368709735	0.313527141443662	-0.46155292343562	0.644401960691326	0.99931371663298	TRUE	117.215968799872	0.0584047598412213	1.29798804589027	105.864189762527	0.117327032275252	2.4192909139137	1.12130286802343	Increased
AT1G22880	gbM	loss	1347	104.210342164159	0.167074103286376	0.304057903902657	0.549481204540118	0.58267525976211	0.99931371663298	TRUE	98.117529953885	0.0608360260540511	1.18280392452115	110.303154374433	0.067913752919911	1.66109940986056	0.478295485339403	None
AT1G22882	non-methylated	maintained	1348	101.512533289639	-0.08717246632397	0.254894823598916	-0.341993866698282	0.732355507946598	0.99931371663298	TRUE	104.5298240092	0.0312180874323813	0.283341605972736	98.4952425700783	0.01287547206133	-0.823709983562679	-1.10705158953541	Decreased
AT1G22885	non-methylated	maintained	1349	110.47133216863	0.38268011496422	0.255776313899407	1.49615149710353	0.134614180717937	0.99931371663298	TRUE	95.7782312754686	0.0283654089483999	0.0576429853617898	125.164433061792	0.0212905128887995	0.0778539437378604	0.0202109583760706	None
AT1G22890	non-methylated	maintained	1350	78.2738146126335	-0.102086850682791	0.315660599014289	-0.323407010572674	0.746387020912202	0.99931371663298	TRUE	81.113507472114	0.00702213893334447	-2.12900041685581	75.4341217531531	0.137903562353154	2.37722031530221	4.50622073215803	Increased
AT1G22910	non-methylated	maintained	1351	203.299321363151	0.105616573540417	0.274327132440937	0.385002287599666	0.700235720672836	0.99931371663298	TRUE	195.898668943702	0.0466445811833857	1.41688859981496	210.699973782601	0.0597533943568598	1.87871523931054	0.461826639495579	None
AT1G22920	non-methylated	loss	1352	214.63850266825	0.211074782081891	0.295590271317899	0.714078921274396	0.47517837930881	0.99931371663298	TRUE	198.895524576402	0.043369250299095	1.32354686474448	230.381480760099	0.0876257482635718	2.47527003471469	1.15172316997021	Increased
AT1G22930	gbM	loss	1353	1229.42008059991	-0.0475846510048165	0.236470107575842	-0.201229032678284	0.840519490990723	0.99931371663298	TRUE	1249.87056631918	0.0154040508899875	0.685859243649532	1208.96959488065	0.0482772974590369	2.06873914835126	1.38287990470173	Increased
AT1G22940	gbM	loss	1354	160.622675266077	0.0653056685646156	0.226462278331154	0.288373273667766	0.773061023693661	0.99931371663298	TRUE	156.884570089533	0.00460396859063996	-2.10434073527537	164.360780442622	0.0210991309933092	0.239871821877008	2.34421255715237	Increased
AT1G22950	gbM	loss	1355	86.535506664456	0.000532069650806916	0.286362732775439	0.00185802686561228	0.998517509903362	0.999340470968248	TRUE	86.4432778005699	0.0494958233125967	0.755325292378799	86.6277355283422	0.0472797030960328	0.950118275299546	0.194792982920747	None
AT1G22970	gbM	loss	1356	122.344926657849	0.0761218681391639	0.309868322170992	0.245658761133893	0.80594639787461	0.99931371663298	TRUE	119.072187995668	0.0764442628434045	1.70119957133403	125.617665320029	0.0797718942304576	1.98601990680051	0.284820335466476	None
AT1G23000	non-methylated	maintained	1357	62.9187700150189	-0.354511800270433	0.26481802171921	-1.33869967749523	0.18066846132162	0.99931371663298	TRUE	70.5917610476444	0.013123872834341	-1.37696343363319	55.2457789823935	0.00929382481675686	-1.80182101092577	-0.424857577292582	None
AT1G23020	non-methylated	loss	1358	288.759297221922	-0.455667809210879	0.285323943334421	-1.59701917717015	0.11026143254356	0.973816455242435	TRUE	334.071388923067	0.0574378622908616	2.07864323714372	243.447205520776	0.0721452063862896	2.22085296422825	0.142209727084532	None
AT1G23030	gbM	loss	1359	279.271362794649	0.633665118092826	0.228757856312457	2.77002559958995	0.00560518870193516	0.175861269055704	TRUE	218.755122847778	0.00571627310697525	-1.52855307420083	339.78760274152	0.0333122806847228	1.24370740974986	2.77226048395069	Increased
AT1G23040	non-methylated	maintained	1360	85.0372461672312	0.637116333259885	0.286929949397593	2.22045950448012	0.0263875916541291	0.504658309974919	TRUE	66.4439736650359	0.0747342362612975	1.06555873568435	103.630518669426	0.0196264613667382	-0.176482307767343	-1.24204104345169	Decreased
AT1G23050	non-methylated	maintained	1361	115.138822264636	-0.0862645502876622	0.345574720632765	-0.249626332995965	0.802876332358701	0.99931371663298	TRUE	118.730198598838	0.147796116264146	2.6496081308341	111.547445930435	0.0778265485162016	1.86590036067645	-0.783707770157649	Decreased
AT1G23080	non-methylated	maintained	1362	1121.89969253267	0.00509301196747084	0.232804601819595	0.021876766729111	0.982546257803908	0.999340251706683	TRUE	1120.00062914756	0.0261601852254101	1.42451591598275	1123.79875591779	0.0272703255492213	1.23525022105299	-0.189265694929764	None
AT1G23090	non-methylated	maintained	1363	55.9492875292431	-0.0540317678429445	0.271558155092877	-0.198969417156575	0.842286667833086	0.99931371663298	TRUE	56.9655676963706	0.0173743573524717	-1.21379035454277	54.9330073621156	0.00515344550437459	-2.65809623270781	-1.44430587816504	Decreased
AT1G23130	Transposable-like	maintained	1364	5664.67743328667	0.269632858152059	0.363015894791425	0.742757719484926	0.457628377595412	0.99931371663298	TRUE	5136.86776496828	0.194167313237591	4.51955670236162	6192.48710160506	0.117928952183291	3.46189890028531	-1.05765780207631	Decreased
AT1G23170	non-methylated	loss	1365	53.2285980496576	-0.122009927937366	0.295711920907943	-0.412597258719741	0.67990171001256	0.99931371663298	TRUE	55.3273946887984	0.00249008030985219	-4.05020997804062	51.1298014105168	0.0659080995880028	0.947871186148523	4.99808116418914	Increased
AT1G23180	gbM	loss	1366	148.867819190836	-0.120064790537102	0.278077178393324	-0.43176786829762	0.665910135045727	0.99931371663298	TRUE	155.113439071285	0.044940549756569	1.17303375644788	142.622199310388	0.0500376196038606	1.39784928611816	0.224815529670284	None
AT1G23190	gbM	loss	1367	644.560220928929	0.00109418631415619	0.223320660048155	0.00489961973925856	0.996090684697596	0.999340251706683	TRUE	644.260045175665	0.0368111618618655	1.74857403072371	644.860396682193	0.00749855731098581	-0.723682452533928	-2.47225648325764	Decreased
AT1G23220	non-methylated	maintained	1368	137.069861685587	0.0818774235890965	0.257292699498477	0.31822676565909	0.750312931189908	0.99931371663298	TRUE	133.133548831965	0.0366952993797077	0.745826790658772	141.00617453921	0.0276877856910668	0.536719261160788	-0.209107529497984	None
AT1G23230	gbM	loss	1369	176.857228608836	-0.332377337955127	0.350127726845011	-0.949303104184773	0.342466475218624	0.99931371663298	TRUE	197.181667423383	0.15331367496846	3.13863239370827	156.532789794289	0.0987487518594221	2.43703310576948	-0.701599287938791	Decreased
AT1G23260	gbM	loss	1370	360.566860551443	0.15249730180042	0.296360017584655	0.514567730975582	0.606855119241564	0.99931371663298	TRUE	341.477051909397	0.0735109476579443	2.44728625554742	379.656669193489	0.0887237961363998	2.69583545549931	0.248549199951886	None
AT1G23280	non-methylated	maintained	1371	106.712123699154	-0.298007204182972	0.254048058489261	-1.17303476340312	0.240781865323451	0.99931371663298	TRUE	117.514319379963	0.0108128432819188	-1.13293754156506	95.9099280183458	0.0367688289125648	0.669340085405023	1.80227762697008	Increased
AT1G23310	gbM	loss	1372	18592.9440242485	0.0302806535001987	0.23547071520301	0.128596260788066	0.89767712520036	0.99931371663298	TRUE	18397.9189206164	0.0589036766219827	2.84321653053133	18787.9691278806	0.00322715380184911	-1.71185024089691	-4.55506677142824	Decreased
AT1G23330	gbM	loss	1373	153.837469379787	-0.149552799811739	0.223635115464483	-0.668735764064256	0.503664049282796	0.99931371663298	TRUE	161.930844407286	0.0156190103736449	-0.315195801462683	145.744094352289	0.00417997811530103	-2.1697265756755	-1.85453077421281	Decreased
AT1G23360	gbM	loss	1374	157.386409200803	-0.292125896216328	0.21909517542548	-1.33332874924801	0.182423943128684	0.99931371663298	TRUE	173.36829388543	0.0086806252094031	-1.10606994984877	141.404524516175	0.00564721979983343	-1.75508974953781	-0.649019799689036	Decreased
AT1G23380	non-methylated	maintained	1375	59.2692544459158	-0.150677385069001	0.265655947671404	-0.567189955240066	0.570585131766723	0.99931371663298	TRUE	62.4230614735615	0.00283147068611597	-3.72668295882042	56.1154474182701	0.0160530366675715	-0.998130735740345	2.72855222308008	Increased
AT1G23390	non-methylated	maintained	1376	2237.56969701699	-0.240737051790118	0.325829505712193	-0.738843620880554	0.460001960539387	0.99931371663298	TRUE	2424.01922543453	0.117630905267207	3.72999594938336	2051.12016859944	0.0826118710786577	2.89618970061594	-0.833806248767424	Decreased
AT1G23400	non-methylated	loss	1377	554.081907233712	-0.193932627589067	0.214794715423044	-0.90287429654455	0.366592613718301	0.99931371663298	TRUE	591.307263270464	0.0308855341872805	1.46217868022201	516.856551196961	0.00070339795061914	-4.19101855877835	-5.65319723900036	Decreased
AT1G23440	gbM	loss	1378	407.235488777926	0.182329478800263	0.196595881352801	0.927432851317285	0.353701840662426	0.99931371663298	TRUE	381.571242841104	0.011471974363011	-0.170861532943227	432.899734714749	0.00144337470816433	-3.20407747728927	-3.03321594434604	Decreased
AT1G23460	gbM	loss	1379	64.9039646984663	0.0795532304765512	0.305056462013148	0.26078198754276	0.794260635793727	0.99931371663298	TRUE	63.0795279768543	0.052520797546269	0.49839691111596	66.7284014200783	0.0510821871603643	0.834996973548084	0.336600062432124	None
AT1G23480	gbM	loss	1380	193.023985797598	0.086428975194732	0.279092026770165	0.30967912697093	0.756804977252393	0.99931371663298	TRUE	187.218780945203	0.0951185039475139	2.40950256624015	198.829190649992	0.015299531666727	-0.116936421980723	-2.52643898822087	Decreased
AT1G23490	non-methylated	loss	1381	1388.42657296903	0.395632232140805	0.252073382773812	1.56951213090122	0.116528655085447	0.984953072240414	TRUE	1199.11154291656	0.0105687147910773	0.133022663111292	1577.74160302149	0.0644959890649194	2.51622603976263	2.38320337665134	Increased
AT1G23710	non-methylated	maintained	1382	637.955651519895	3.08631285012899	0.9774910249129	3.15738228942204	0.00159192493693356	0.0703230399287737	TRUE	134.417412374506	0.153090668981887	2.81524571850256	1141.49389066528	0.597142290662213	5.69000090431801	2.87475518581546	Increased
AT1G23720	Transposable-like	loss	1383	303.213682850606	-0.142351312800911	0.486570275462516	-0.292560643301931	0.769858000166502	0.99931371663298	TRUE	318.199256487565	0.410961406560611	4.88881062281116	288.228109213647	0.320867736773683	4.44768142813235	-0.441129194678812	None
AT1G23730	non-methylated	maintained	1384	75.5938802245116	0.419692449893253	0.262776781769427	1.59714434078697	0.110233536206505	0.973816455242435	TRUE	64.6329672649171	0.00728937355296168	-2.32325469975314	86.5547931841062	0.0271988267647354	0.151748105009688	2.47500280476283	Increased
AT1G23740	non-methylated	loss	1385	1101.70899597307	0.349331722615424	0.292408323508714	1.19467092599713	0.232215626078528	0.99931371663298	TRUE	968.947466742154	0.0624030292956073	2.64146145660152	1234.470525204	0.0705043569089403	2.61770030043527	-0.0237611561662523	None
AT1G23750	non-methylated	maintained	1386	125.058805280266	0.0822290703689633	0.261507042542971	0.314443043557618	0.753184568713197	0.99931371663298	TRUE	121.491281319962	0.0606460961554439	1.38614824267102	128.626329240569	0.00418738127317874	-2.24951159379256	-3.63565983646357	Decreased
AT1G23780	gbM	loss	1387	221.015660783716	-0.101035413111249	0.23836397558793	-0.423870313716839	0.671660395221288	0.99931371663298	TRUE	228.901241742207	0.0110311197995286	-0.54724330965431	213.130079825225	0.0397236076153585	1.29551536192715	1.84275867158146	Increased
AT1G23800	gbM	loss	1388	142.444884073241	-0.181396826653236	0.216859506319983	-0.836471638857185	0.402889625401416	0.99931371663298	TRUE	151.411304244008	0.00640636569386987	-1.65817948681849	133.478463902474	0.00131520383512245	-3.89528805647186	-2.23710856965337	Decreased
AT1G23820	gbM	loss	1389	689.939153467859	0.126527210866451	0.256802442055479	0.492702522038777	0.622222795359253	0.99931371663298	TRUE	659.590153966159	0.0139468401712519	0.357107494965332	720.288152969559	0.0650084602042431	2.41533028478808	2.05822278982275	Increased
AT1G23860	gbM	loss	1390	179.291592973141	-0.0276876259098189	0.229662402647399	-0.120557938916662	0.904041185648648	0.99931371663298	TRUE	181.093875405368	0.027971752493716	0.617296150985476	177.489310540914	0.00222578513584338	-2.96028346687489	-3.57757961786037	Decreased
AT1G23870	gbM	loss	1391	457.066577794579	0.190326324319054	0.323942796319187	0.587530658133608	0.556847366351218	0.99931371663298	TRUE	427.095682812234	0.0342719054089141	1.46644225247746	487.037472776923	0.190938167405837	3.87752789771576	2.4110856452383	Increased
AT1G23890	gbM	loss	1392	79.9376593329458	-0.0299046901013601	0.265352395025139	-0.112698022184902	0.910269969328833	0.99931371663298	TRUE	80.7409344608649	0.0333177476765815	0.112416515747742	79.1343842050266	0.0159421971487189	-0.694174323927308	-0.80659083967505	Decreased
AT1G23900	gbM	loss	1393	277.561634390506	-0.0476625447463555	0.34411333129576	-0.138508277394782	0.889838728255326	0.99931371663298	TRUE	282.222017717874	0.099920213145639	2.77420400467393	272.901251063138	0.145475333880258	3.28353345645886	0.509329451784933	Increased
AT1G23950	gbM	loss	1394	168.353477191241	-0.475264719239734	0.250912345100357	-1.8941464161504	0.0582055781862338	0.758587260924659	TRUE	195.812594025862	0.0441792020936832	1.33820669598762	140.89436035662	0.0163188525015674	-0.226505346024239	-1.56471204201186	Decreased
AT1G23960	non-methylated	maintained	1395	442.352178279363	0.0730835678630721	0.323275691424242	0.226071955924341	0.821145455899378	0.99931371663298	TRUE	431.187046304881	0.188066563351582	3.92733424430789	453.517310253846	0.0340450742394099	1.36969567577982	-2.55763856852807	Decreased
AT1G24020	non-methylated	maintained	1396	458.049047328889	0.751236499621025	0.403164177875008	1.86335131156898	0.0624128553619878	0.773995092817731	TRUE	341.313891819217	0.072985462759592	2.43666152832064	574.784202838561	0.280846502218246	4.47694004733707	2.04027851901644	Increased
AT1G24040	gbM	loss	1397	126.035577814128	-0.00868948826710736	0.285084087563886	-0.0304804394428366	0.975683893195998	0.999340251706683	TRUE	126.388444882624	0.064787899429173	1.51828850829059	125.682710745633	0.0447861338707932	1.15354860985435	-0.364739898436232	None
AT1G24050	gbM	loss	1398	466.770269881928	0.116456301111827	0.289516293792298	0.402244376599313	0.687504186198006	0.99931371663298	TRUE	447.868355894376	0.0697235123108205	2.51441439555391	485.672183869479	0.0679626933200758	2.38646211110712	-0.127952284446784	None
AT1G24100	non-methylated	loss	1399	418.413941209737	-0.0366022991057774	0.214045796824239	-0.171002185741741	0.864222046938113	0.99931371663298	TRUE	423.541326954501	0.00878086271088772	-0.502334897849282	413.286555464973	0.0190488939660737	0.503799870010132	1.00613476785941	Increased
AT1G24120	gbM	loss	1400	226.870528537469	-0.0205633477000429	0.20792175120999	-0.0988994541474165	0.92121810230985	0.99931371663298	TRUE	228.421683501065	0.00138288960254914	-3.54456915607392	225.319373573873	0.0125469887166875	-0.339503756442294	3.20506539963162	Increased
AT1G24147	non-methylated	maintained	1401	67.9166391294208	0.718112660121075	0.487280026820503	1.47371659127248	0.140557913807685	0.99931371663298	TRUE	51.3443938113933	0.263024170562952	2.58542244959444	84.4888844474483	0.274281774936587	3.46579238549444	0.880369935900004	Increased
AT1G24148	non-methylated	maintained	1402	228.771996818158	-0.201556324150898	0.311538766213199	-0.646970284311148	0.517651175732535	0.99931371663298	TRUE	244.772155515643	0.152753474838244	3.29156542553207	212.771838120674	0.0271367471924745	0.744914819244396	-2.54665060628768	Decreased
AT1G24150	non-methylated	maintained	1403	79.3502183120716	0.158658747475971	0.269775105801222	0.588114855908444	0.556455202232548	0.99931371663298	TRUE	75.0368786595314	0.0231317181683835	-0.49263538590042	83.6635579646117	0.033172357819305	0.410002056168891	0.902637442069311	Increased
AT1G24160	gbM	loss	1404	555.264664226065	-0.0600893114952643	0.270607404158292	-0.222053464066028	0.824272263761846	0.99931371663298	TRUE	567.031868457418	0.0158367129484624	0.48153369079272	543.497459994713	0.0986273411822074	2.95342481426758	2.47189112347486	Increased
AT1G24170	non-methylated	maintained	1405	224.208447473612	0.730370595016629	0.250531676556514	2.91528243077028	0.00355366788316156	0.127201020063289	TRUE	168.480932695043	0.0486056550675343	1.35568608749581	279.935962252182	0.0165899570499231	0.161938160520543	-1.19374792697527	Decreased
AT1G24180	non-methylated	loss	1406	743.864141418384	0.300034844613198	0.24285243084872	1.23546156637031	0.216658771822938	0.99931371663298	TRUE	666.5841487371	0.0259430226742714	1.25638584914011	821.144134099668	0.0404816475182454	1.75659983213466	0.500213982994551	Increased
AT1G24190	gbM	loss	1407	359.586701984908	-0.285846744477977	0.300595116923833	-0.950936087728953	0.34163682098408	0.99931371663298	TRUE	395.25769447622	0.0245489724566208	0.945398176269708	323.915709493596	0.133498127906415	3.22862007721015	2.28322190094044	Increased
AT1G24240	gbM	loss	1408	97.441594604734	0.0610663385829817	0.266467746793339	0.229169718729007	0.818737007263958	0.99931371663298	TRUE	95.4074838493295	0.0562016076739587	1.04018879093359	99.4757053601384	0.0109114639372198	-1.05480671869816	-2.09499550963175	Decreased
AT1G24267	gbM	loss	1409	184.997833760017	-0.0761118861625459	0.206350642526244	-0.368847342711161	0.71224151444683	0.99931371663298	TRUE	189.975934671891	0.00237940279402034	-2.90005127163152	180.019732848142	0.00354428768752884	-2.28110117363097	0.61895009800055	Increased
AT1G24280	gbM	loss	1410	131.779119289832	-0.0364452656904573	0.29421168639366	-0.12387429655562	0.90141480455079	0.99931371663298	TRUE	133.265442609693	0.119638578826966	2.45174133118173	130.292795969971	0.00973093160191174	-1.02424014767055	-3.47598147885228	Decreased
AT1G24300	gbM	loss	1411	310.763537434771	-0.271542689812817	0.293460865629466	-0.925311418373842	0.354803940972124	0.99931371663298	TRUE	340.02173833711	0.0593226724452757	2.13545268575384	281.505336532433	0.0787349609184844	2.41097818437442	0.275525498620585	None
AT1G24310	non-methylated	loss	1412	82.2097633683459	-0.456145691644822	0.281367362068654	-1.62117485230402	0.104980144429941	0.960358887056943	TRUE	95.0523093214379	0.0115554017422726	-1.24564155376125	69.367217415254	0.0773866587592651	1.46943127836143	2.71507283212267	Increased
AT1G24340	gbM	loss	1413	133.175840963071	-0.258671876392968	0.232456052768338	-1.11277754789529	0.265803980452545	0.99931371663298	TRUE	145.116023178991	0.0224097277297085	0.111359030414332	121.235658747151	0.00273492153222699	-2.90501332079166	-3.01637235120599	Decreased
AT1G24350	non-methylated	loss	1414	115.799604345366	-0.183464530914595	0.256949949814352	-0.71400882174583	0.475221724483689	0.99931371663298	TRUE	123.102945582719	0.0282258317253192	0.295089199326693	108.496263108014	0.0270994572634518	0.323440927126924	0.0283517278002317	None
AT1G24360	non-methylated	loss	1415	671.953638807913	-0.0122297228705434	0.19401711913209	-0.0630342462832738	0.949739233943249	0.99931371663298	TRUE	674.752950304214	0.00555398222350153	-0.962934969275045	669.154327311613	0.00942152523442009	-0.38637827396288	0.576556695312165	Increased
AT1G24400	non-methylated	maintained	1416	56.9730829874759	-0.422725371801667	0.28612627144867	-1.47740845208442	0.139566181883289	0.99931371663298	TRUE	65.3549003959492	0.0433039768187769	0.259825912190168	48.5912655790026	0.00813639286047607	-2.12139325223801	-2.38121916442818	Decreased
AT1G24430	gbM	loss	1417	57.926484598826	0.531146261338836	0.318451274193318	1.66790433696428	0.0953347186036489	0.932053823904377	TRUE	47.4194458154719	0.0343667620745241	-0.444863618578336	68.43352338218	0.103486206481164	1.87648180693052	2.32134542550886	Increased
AT1G24440	gbM	loss	1418	242.594410792927	0.129252894083562	0.330156453171293	0.391489831084726	0.695435203732145	0.99931371663298	TRUE	231.809756367313	0.170473804244529	3.41167980630755	253.379065218541	0.0436109256273153	1.51291123160198	-1.89876857470557	Decreased
AT1G24450	non-methylated	maintained	1419	110.026797704537	-0.50069124987509	0.257456431869976	-1.94476108535504	0.0518037397279149	0.716436689875321	TRUE	129.011776394609	0.0291160931972427	0.3833234099349	91.0418190144649	0.0238566583571522	0.00376668361026936	-0.379556726324631	None
AT1G24460	gbM	loss	1420	407.946033412151	-0.130456682039909	0.278171249023473	-0.468979747180487	0.639084112522573	0.99931371663298	TRUE	426.500098321087	0.0325628568042376	1.39194583188866	389.391968503215	0.0829273004763343	2.60677887776623	1.21483304587757	Increased
AT1G24490	non-methylated	loss	1421	160.809810410788	-0.0694012271530309	0.252615315645399	-0.274730876770951	0.783523007366575	0.99931371663298	TRUE	164.79131624722	0.0124368554058009	-0.629209497055659	156.828304574356	0.0467876025616868	1.36054945884159	1.98975895589725	Increased
AT1G24510	gbM	loss	1422	1040.39401152424	0.0312366457396516	0.247196446156384	0.12636365216954	0.899444072837773	0.99931371663298	TRUE	1028.99936743225	0.0120885649286529	0.289509405997346	1051.78865561622	0.0560637143875599	2.26583590428255	1.9763264982852	Increased
AT1G24560	non-methylated	loss	1424	214.630531960228	-0.13724752441655	0.298197211427184	-0.460257571691157	0.645331351496468	0.99931371663298	TRUE	224.933770739746	0.0592852335929164	1.86625884044214	204.327293180709	0.0839724992524128	2.35379942842312	0.487540587980981	None
AT1G24575	non-methylated	maintained	1425	83.7266594074638	0.444828245712839	0.252462847230617	1.76195527616189	0.0780768541668686	0.86093780770067	TRUE	71.0035603532505	0.00180013117011768	-4.23659214269522	96.4497584616771	0.0253463819578255	0.137048533075421	4.37364067577064	Increased
AT1G24610	gbM	loss	1426	179.967432107294	-0.142610053948551	0.233772753556482	-0.610037105603477	0.541837228003012	0.99931371663298	TRUE	188.847972761226	0.0238557242150696	0.420937318201862	171.086891453361	0.0121740878062715	-0.52994291450464	-0.950880232706502	Decreased
AT1G24625	non-methylated	maintained	1427	145.388473702837	-0.142571172071972	0.22932672107108	-0.621694547439075	0.534142737645114	0.99931371663298	TRUE	152.637946357406	0.0014504123260757	-3.79426130011942	138.139001048268	0.0230999298969634	0.261960845841674	4.05622214596109	Increased
AT1G24706	gbM	loss	1428	384.416614415226	-0.270072358355362	0.304448125463784	-0.887088261568188	0.375031383377144	0.99931371663298	TRUE	420.420328943107	0.0496537308492771	1.99340944330802	348.412899887345	0.116784576605034	3.06249842308438	1.06908897977636	Increased
AT1G24764	gbM	loss	1429	233.306359705684	-0.123368887049236	0.21272717483827	-0.57993947949071	0.561955431117257	0.99931371663298	TRUE	243.284009903276	0.00422345668929107	-1.88930343580371	223.328709508091	0.01439056939707	-0.146063472483197	1.74323996332051	Increased
AT1G25220	gbM	loss	1431	189.761964891454	-0.188818895381888	0.207651571075289	-0.909306365485803	0.363188431482333	0.99931371663298	TRUE	202.096316374841	0.00601736923425909	-1.51371207653509	177.427613408068	0.00167880293012791	-3.36736227874684	-1.85365020221175	Decreased
AT1G25230	non-methylated	maintained	1432	486.39822936665	0.311306164509508	0.227127441089726	1.37062330740797	0.170492413447161	0.99931371663298	TRUE	434.266351903244	0.0304141660825367	1.3024300250216	538.530106830055	0.0159744369921246	0.324877957509757	-0.977552067511846	Decreased
AT1G25260	non-methylated	loss	1433	318.855230087109	-0.0920390090880324	0.301482209300788	-0.305288359473993	0.760146540828851	0.99931371663298	TRUE	328.944516442804	0.0634774678966966	2.21383719220904	308.765943731413	0.0866801523372719	2.58713019771776	0.37329300550872	None
AT1G25275	non-methylated	maintained	1434	663.781691501064	0.122881568215813	0.304932781360111	0.402979199768934	0.686963526321409	0.99931371663298	TRUE	635.500370782597	0.09354093811524	3.08887108065962	692.063012219531	0.0861736424316158	2.81386342532037	-0.275007655339252	None
AT1G25280	gbM	loss	1435	275.356916808271	0.0123823360957685	0.218946258070598	0.0565542257030759	0.954900298744247	0.999340251706683	TRUE	274.167943366903	0.0207007001499339	0.484375743777684	276.545890249639	0.00811248585268588	-0.875300773679435	-1.35967651745712	Decreased
AT1G25290	non-methylated	maintained	1436	136.596399504028	0.101748375235631	0.279215264283924	0.364408355311718	0.715553097153092	0.99931371663298	TRUE	131.72895188756	0.0493148265040251	1.16260243928767	141.463847120496	0.0495226307748548	1.37765705810186	0.215054618814196	None
AT1G25320	gbM	loss	1437	84.8576456230582	-0.0951769766023974	0.294638911336209	-0.32302921623883	0.746673115826747	0.99931371663298	TRUE	87.7626042025994	0.0142163604967921	-1.02865294997141	81.952687043517	0.100975586403234	1.99861689708444	3.02726984705585	Increased
AT1G25350	gbM	loss	1438	390.005400855378	-0.0953838570857073	0.215757389246124	-0.442088483824296	0.658425177519687	0.99931371663298	TRUE	402.898273865216	0.0164311909426166	0.376164066562198	377.11252784554	0.0128139955193613	-0.09802821458871	-0.474192281150908	None
AT1G25375	non-methylated	loss	1439	90.288763159733	-0.0366635149692608	0.246877220109457	-0.148509104861945	0.881941000991941	0.99931371663298	TRUE	91.29237321885	0.00540149215560222	-2.38401891047002	89.285153100616	0.0213272681193997	-0.173690274936806	2.21032863553322	Increased
AT1G25380	gbM	loss	1440	159.009270479624	-0.0699059487448646	0.241110576430478	-0.289933149262	0.771867380860645	0.99931371663298	TRUE	162.967280862824	0.00766954858235875	-1.33592856823457	155.051260096424	0.0382275826979352	1.06205424193808	2.39798281017265	Increased
AT1G25390	gbM	loss	1441	129.960217445755	0.0883928013410523	0.273315012365385	0.323409975090879	0.746384776089271	0.99931371663298	TRUE	126.042492880838	0.047259893473803	1.06064255754846	133.877942010672	0.0396348625535204	1.02011855919246	-0.0405239983560015	None
AT1G25420	gbM	loss	1443	296.456370631059	0.212309491451068	0.289931207339606	0.732275402152148	0.46400048975976	0.99931371663298	TRUE	274.666120471134	0.0903977032206264	2.61216556505926	318.246620790985	0.048210733004603	1.75250336090484	-0.859662204154418	Decreased
AT1G25440	non-methylated	maintained	1444	1717.57040786589	-0.572282825119199	0.211367431910574	-2.70752603627849	0.00677867534449255	0.202530505468957	TRUE	2053.97364035475	0.0153375797646937	0.768860407743828	1381.16717537702	0.0172764787411124	0.601928486599362	-0.166931921144465	None
AT1G25450	non-methylated	maintained	1445	130.681913626369	-0.298545517764365	0.242229562047068	-1.23249001996856	0.21776609239918	0.99931371663298	TRUE	144.146013873441	0.0304415768548286	0.547375378661158	117.217813379296	0.00458771817855385	-2.18262401483069	-2.72999939349185	Decreased
AT1G25470	gbM	loss	1446	64.1512801292813	-0.334336265675302	0.372106460559721	-0.898496266827495	0.36892103457796	0.99931371663298	TRUE	71.640405306735	0.126975487986274	1.91350556838477	56.6621549518276	0.160817266090378	2.33576245125965	0.422256882874884	None
[truncated: 25,119 more rows]
