# Supplementary material for: Gene body methylation buffers noise in gene expression in plants
Source: Nucleic Acids Res. 2026 Feb 17;54(4):gkag127. doi: 10.1093/nar/gkag127 (PMC12910109; doi:10.1093/nar/gkag127)
Supplement: gkag127_Supplemental_Files [file gkag127_supplemental_files.zip › Supplementary_Table_S2_met1_3.csv]

gene_ID	methylation_type_loc	methylation_state	ID	baseMean	log2FoldChange	lfcSE	stat	pvalue	padj	TF	WT.EXPR	WT.CV2	WT.CV2.COR	MET13.EXPR	MET13.CV2	MET13.CV2.COR	difference	cut.diff
AT1G01010	non-methylated	loss	1	74.5043522372312	0.536758780623959	0.253491585176191	2.11746192778305	0.0342206631951778	0.0712436642334593	TRUE	60.6756342731629	0.0554273926594064	0.433700276813016	88.3330702012994	0.00105706260921602	-4.97492287433126	-5.40862315114428	Decreased
AT1G01020	non-methylated	maintained	2	78.8267190678242	0.385983921156567	0.250821398409022	1.53887955176429	0.12383370407326	0.204887441798842	TRUE	68.2664754614304	0.0396527570665238	0.0885283862356179	89.3869626742179	0.0144749532381691	-1.18442618726893	-1.27295457350455	Decreased
AT1G01050	gbM	loss	4	469.716355521999	0.363725510779882	0.174653830193177	2.08255101177902	0.0372921685071617	0.076637216057163	TRUE	410.687242234952	0.0155578390912681	0.333902175465074	528.745468809046	0.00069827731218927	-3.66180140785489	-3.99570358331996	Decreased
AT1G01070	non-methylated	maintained	5	108.961511817331	0.280650916240249	0.275163385288163	1.01994280941971	0.307755584964465	0.423126645503576	TRUE	98.3685881403237	0.0936098562572913	1.73425556721243	119.554435494339	0.0231906195723954	-0.142117279933383	-1.87637284714581	Decreased
AT1G01080	non-methylated	maintained	6	580.64276661989	0.692003132776255	0.171126900919105	4.043800998321	5.25915625851857e-05	0.000266166217207793	TRUE	443.869255379963	0.00519089696884249	-1.20555536076206	717.416277859816	0.00879145243351928	0.219547537993385	1.42510289875544	Increased
AT1G01090	non-methylated	loss	7	1122.28725158251	-0.427528229683767	0.188307120019889	-2.27037740069845	0.0231846944708608	0.0515999491314137	TRUE	1287.29129146215	0.0250006780913227	1.48099821135325	957.283211702882	0.00790742734404924	0.250628210655206	-1.23037000069805	Decreased
AT1G01140	non-methylated	maintained	10	436.209299375525	0.0619163475125076	0.200647293221223	0.308583019080361	0.757638739673407	0.828415535764371	TRUE	426.904691180527	0.0233657494900341	0.942911565743776	445.513907570522	0.0164851573515503	0.757368060020368	-0.185543505723408	None
AT1G01160	non-methylated	maintained	11	208.827268532816	-0.321750275410172	0.204733478403577	-1.57155672789346	0.116053388592217	0.194441168131474	TRUE	232.124376427219	0.0296072420026726	0.872659821293054	185.530160638413	6.15543205115174e-05	-8.18331901824067	-9.05597883953372	Decreased
AT1G01170	non-methylated	maintained	12	461.880486515403	0.08350558169309	0.302111059824495	0.276406900633168	0.782235557167411	0.847860147767183	TRUE	448.64637608408	0.171866381882997	3.84952184452909	475.114596946727	0.0418248181767836	2.15512253631375	-1.69439930821534	Decreased
AT1G01180	non-methylated	maintained	13	189.16521804276	0.166070291261289	0.291732520213762	0.569255327241555	0.569182878529239	0.672252794506351	TRUE	178.385315925519	0.10890980117179	2.53273576570132	199.94512016	0.0721901732779177	2.09586742024905	-0.436868345452274	None
AT1G01190	non-methylated	maintained	14	86.6188817394456	-0.427970123685199	0.25070535256845	-1.70706416636378	0.0878101265429894	0.154973184267087	TRUE	99.2680304512642	0.0465789780074383	0.736954582048611	73.9697330276269	0.0114213558601835	-1.76924548239723	-2.50620006444584	Decreased
AT1G01210	gbM	loss	15	94.3062489588972	0.679856792239954	0.24721836994535	2.75002538197401	0.00595906486108542	0.0163375538873028	TRUE	72.4407012983335	0.00471081588755153	-2.91654838809311	116.171796619461	0.0435785402266853	0.732854008306022	3.64940239639913	Increased
AT1G01220	gbM	loss	16	184.98035564485	-0.324619852676135	0.248030064757602	-1.30879235544846	0.190604697146718	0.290039382966391	TRUE	205.609279055736	0.0781085799751692	2.17433029638106	164.351432233965	0.020922186535091	0.0875223481636786	-2.08680794821739	Decreased
AT1G01230	non-methylated	loss	17	245.568953133957	-0.20963738873873	0.197310893140295	-1.06247245350854	0.288021256962583	0.40094027235137	TRUE	263.421833794831	0.0132029829399174	-0.195985379510333	227.716072473084	0.015303569973334	-0.000475902675634814	0.195509476834698	None
AT1G01260	gbM	loss	19	141.78071605536	-0.204533438081325	0.208022363700847	-0.983228122412171	0.325495176771523	0.441610039946521	TRUE	151.781977073938	0.00530507637096101	-1.97307178888469	131.779455036782	0.0176124642774935	-0.421155005458286	1.55191678342641	Increased
AT1G01290	non-methylated	maintained	20	94.9760573996365	-0.232475551310036	0.231165888218335	-1.00566546864589	0.314576519379232	0.430294330721607	TRUE	102.567769954257	0.0305191167044179	0.161574895729452	87.3843448450162	0.00101295406011912	-5.05015484129352	-5.21172973702297	Decreased
AT1G01300	non-methylated	maintained	21	444.768176825753	0.423508624363924	0.265563879121799	1.59475236528566	0.110767622976549	0.18735537135392	TRUE	379.8709681402	0.0582337915744263	2.19170979937517	509.665385511306	0.0843391503970351	3.22484874902538	1.0331389496502	Increased
AT1G01320	gbM	loss	22	1782.07553006532	-0.164744859419436	0.333184014847501	-0.494456072554502	0.620984122058892	0.716259919955073	TRUE	1883.68584359057	0.107855126725369	3.67334305024397	1680.46521654007	0.206779949986532	5.23701015983501	1.56366710959104	Increased
AT1G01350	gbM	loss	23	237.195923662108	0.768276589480418	0.229236161159442	3.3514633363017	0.000803856824939636	0.00291541828222296	TRUE	175.565925553864	0.0343843245528908	0.855396857467471	298.825921770352	0.0332702101480276	1.40035509451522	0.544958237047752	Increased
AT1G01360	non-methylated	maintained	24	121.621546657141	-0.458220888771768	0.317691991111342	-1.44234321793518	0.149205573824055	0.238291812095986	TRUE	140.831630871417	0.173299167793068	2.98595192142228	102.411462442864	0.0657657508337618	1.17061600068718	-1.8153359207351	Decreased
AT1G01420	non-methylated	maintained	25	113.46395395227	-0.459208735304967	0.228724011252727	-2.00769797971743	0.0446753954582088	0.0886508826367535	TRUE	131.401258265473	0.0186563935982845	-0.296644183313395	95.5266496390665	0.0201771568755027	-0.62125080326062	-0.324606619947225	None
AT1G01430	non-methylated	maintained	26	479.818522416793	-0.675113528416401	0.221102482829606	-3.0533964149859	0.00226266822507084	0.00714245915461836	TRUE	590.030417823275	0.0388244658547347	1.8417301437252	369.60662701031	0.0316427197924447	1.53156141926027	-0.310168724464926	None
AT1G01440	gbM	loss	27	157.932718323426	-0.523088878505359	0.232983864164631	-2.24517212975631	0.0247570845408559	0.0545856389954276	TRUE	186.270122102037	0.00983168912686874	-0.899170879504752	129.595314544814	0.0557047686038183	1.21994035311995	2.1191112326247	Increased
AT1G01470	non-methylated	maintained	28	746.796975392872	-0.369794993773941	0.276884753769668	-1.33555563727991	0.181694558493211	0.279432330726509	TRUE	842.079075515339	0.131280036165538	3.74442152176003	651.514875270405	0.0481905704504574	2.60603075546322	-1.13839076629681	Decreased
AT1G01490	non-methylated	maintained	29	439.717671803338	-0.364724392408375	0.16976388712335	-2.14842154352514	0.0316802828693326	0.0668874077666844	TRUE	494.927433731412	0.00933088396306557	-0.301145084606195	384.507909875263	0.00104895955239288	-3.34706009708126	-3.04591501247507	Decreased
AT1G01500	non-methylated	maintained	30	157.6902998779	-0.333976752434588	0.223890090545023	-1.49169957286443	0.135777921150736	0.220812288139899	TRUE	175.966378541084	0.0336014508243501	0.824180856199145	139.414221214716	0.0130783112628422	-0.783230026171202	-1.60741088237035	Decreased
AT1G01510	non-methylated	loss	31	308.502813349004	-0.124360552578456	0.195857201680707	-0.634955219983139	0.525457620945187	0.633855596150376	TRUE	321.803745386866	0.0089704658789627	-0.612734944870402	295.201881311142	0.0223644277111634	0.815210185281897	1.4279451301523	Increased
AT1G01540	gbM	loss	32	521.55903926918	0.123155662432814	0.161264466385467	0.763687532617616	0.445053472154639	0.56041858936355	TRUE	499.264982316867	0.00585264765242513	-0.969562656491392	543.853096221493	0.000138678506236032	-5.97148753185849	-5.00192487536709	Decreased
AT1G01550	gbM	loss	33	1156.30777709096	-0.58204146818541	0.154176194628182	-3.77517080110251	0.000159898064443314	0.000714429588092238	TRUE	1386.52552180299	0.00613884294930107	-0.526518833075799	926.09003237893	9.84033186027853e-05	-6.09736254889688	-5.57084371582108	Decreased
AT1G01610	non-methylated	maintained	34	309.526747227135	-0.604475823312252	0.237869956248861	-2.54120290281571	0.0110471788860765	0.0275519127422435	TRUE	373.450282051931	0.0209158075710939	0.704020676981372	245.603212402339	0.0716655828288524	2.30713422439891	1.60311354741754	Increased
AT1G01620	non-methylated	maintained	35	3269.62565714981	-0.63772266059612	0.186791975044046	-3.41407954193827	0.000639978887444915	0.00239418255318061	TRUE	3980.81612331217	0.0274574878042887	1.80046535176616	2558.43519098746	0.00639391502611898	0.367995317400807	-1.43247003436535	Decreased
AT1G01630	non-methylated	maintained	36	368.183475341277	-0.0167968989190176	0.202508698653314	-0.0829440860107111	0.933895999222277	0.955284672949663	TRUE	370.193078277378	0.0287925297485697	1.15972369640027	366.173872405177	0.0127359968304115	0.209972696396967	-0.949751000003299	Decreased
AT1G01640	non-methylated	maintained	37	77.2881720754536	-0.819034986219937	0.293349076747172	-2.79201487627601	0.00523809478496553	0.0146274827991183	TRUE	98.7098090772918	0.108432358166444	1.95000415232726	55.8665350736154	0.0316880041989809	-0.665785745753447	-2.6157898980807	Decreased
AT1G01650	gbM	loss	38	209.453344764542	-0.233381443515189	0.235763920757802	-0.989894648702161	0.322225615388293	0.438339076952883	TRUE	226.375709699882	0.0473712406806617	1.53091854963521	192.530979829202	0.0299233533348742	0.783367785439485	-0.747550764195722	Decreased
AT1G01690	gbM	loss	39	60.1381319782019	0.414898325940642	0.261267860165405	1.5880189996503	0.112282042874922	0.18943796412709	TRUE	51.5359701202951	0.0191316953550261	-1.29690806250484	68.7402938361086	0.0200999563363454	-1.04919987310544	0.247708189399401	None
AT1G01710	gbM	loss	40	221.306413577674	-0.695191797826554	0.189172268264234	-3.67491389834962	0.000237929639896888	0.00100995507826967	TRUE	273.573757004343	0.0107501174995435	-0.4647822581431	169.039070151005	0.0033847377579107	-2.50803854068277	-2.04325628253967	Decreased
AT1G01720	non-methylated	maintained	41	299.722063104658	-0.659212608647111	0.200023399813637	-3.29567745204463	0.000981846729574694	0.00346911026295059	TRUE	367.148862631658	0.0301761761076028	1.22232635161978	232.295263577658	0.000758769011705088	-4.31326860169308	-5.53559495331286	Decreased
AT1G01725	non-methylated	maintained	42	74.8087604429419	-0.662307780501346	0.342811282963811	-1.93198944554944	0.0533608085983662	0.102808153032245	TRUE	91.7401611234637	0.188808205677891	2.67149036920422	57.8773597624201	0.0773599286756788	0.66881175036204	-2.00267861884218	Decreased
AT1G01730	non-methylated	maintained	43	204.819901588751	-0.0571580829289377	0.193405433253496	-0.295535042461919	0.767585187103177	0.835555821381651	TRUE	208.946138881673	0.0170041117539677	-0.0119781363886641	200.693664295829	0.00107234896613884	-3.97295813939156	-3.9609800030029	Decreased
AT1G01740	non-methylated	maintained	44	67.4456693519829	0.538285250268699	0.262388597752699	2.05148110428195	0.0402201179257866	0.0814623919039418	TRUE	55.069307739253	0.0323671459248798	-0.4580978504522	79.8220309647129	0.0249113901470344	-0.545835219433505	-0.0877373689813042	None
AT1G01770	gbM	loss	45	167.084264920641	-0.326178881000706	0.229141628366052	-1.42348155298799	0.154596605972905	0.244591635797113	TRUE	185.875383538439	0.0254688345257654	0.47221957907265	148.293146302843	0.0346135939701375	0.694000447756118	0.221780868683468	None
AT1G01790	gbM	loss	47	1054.01959379463	-0.818230048905498	0.230824125216401	-3.54482031779995	0.000392880810956424	0.00156161591040286	TRUE	1345.14850929267	0.0444006184381374	2.32064735046028	762.890678296597	0.041189613019833	2.48934098197044	0.168693631510159	None
AT1G01800	non-methylated	maintained	48	532.708041855462	0.534880381221244	0.245846370839073	2.17566921730713	0.0295800035474395	0.0630758682832233	TRUE	435.215175427779	0.0742760072238013	2.62229893821701	630.200908283144	0.0290880497658803	1.85342340533275	-0.768875532884266	Decreased
AT1G01820	gbM	loss	49	562.016749195521	0.0192805946578251	0.216328534343622	0.0891264516552371	0.928981415663221	0.951441976519274	TRUE	558.386660288506	0.048772019279414	2.1449191581831	565.646838102535	0.0103403936571107	0.279640152415913	-1.86527900576719	Decreased
AT1G01830	non-methylated	maintained	50	159.655017303013	0.0427079588013416	0.186834534647048	0.22858706974073	0.81918987535842	0.875717981231708	TRUE	157.282023296392	0.000164772813589995	-6.94892156429554	162.028011309635	0.000545197808737457	-5.19103887008922	1.75788269420632	Increased
AT1G01860	non-methylated	maintained	51	107.990596779896	0.0632642689441552	0.207295185896853	0.305189281991501	0.760221995000475	0.829960691171059	TRUE	105.666758393004	0.00217997968598525	-3.61453268650977	110.314435166788	0.00140436825295422	-4.28642989624515	-0.671897209735371	Decreased
AT1G01900	non-methylated	maintained	52	70.2780976403799	-0.289000855390368	0.28035735378907	-1.03083030098722	0.302620406100138	0.417848265615783	TRUE	77.2223734214816	0.0723968475484552	1.09795117500754	63.3338218592782	0.0299598757288243	-0.580744441048493	-1.67869561605603	Decreased
AT1G01910	gbM	loss	53	414.35360494342	0.350058412153582	0.183126036266669	1.91157095566589	0.0559312476426986	0.106817538914825	TRUE	364.303320873161	0.00314042030915329	-2.04689374581642	464.40388901368	0.017069150106739	0.84297981650794	2.88987356232436	Increased
AT1G01920	gbM	maintained	54	160.548694980804	0.365555334952857	0.217556823265928	1.68027520104954	0.0929037837387554	0.162527201395731	TRUE	140.342648685676	0.0162177054764064	-0.435000520414968	180.754741275933	0.0225110131103171	0.301821704952823	0.73682222536779	Increased
AT1G01930	gbM	loss	55	142.608671318778	0.438669824744899	0.210599194486112	2.08296060113291	0.03725481496	0.0765826409248746	TRUE	121.172756865989	0.0223165493040333	-0.118538912461251	164.044585771566	0.00330343679225741	-2.57762824966045	-2.4590893371992	Decreased
AT1G01950	gbM	loss	57	171.001179074177	0.0224794569842502	0.227614408930187	0.0987611333127204	0.921327928695753	0.947029780195489	TRUE	169.662654813142	0.022109883264829	0.187927568318315	172.339703335211	0.0376376526401283	0.989163504190579	0.801235935872264	Increased
AT1G01960	gbM	loss	58	602.619169429971	-0.632049393642061	0.322083645165965	-1.96237655381842	0.0497186604017111	0.096843185014235	TRUE	732.535063145507	0.106088814434623	3.38458238408984	472.703275714434	0.174020181618137	4.20768294934877	0.823100565258927	Increased
AT1G01990	non-methylated	maintained	60	165.860715656639	0.0220209714189654	0.204232502474716	0.107823050455407	0.91413605786436	0.942437072446498	TRUE	164.659635431898	0.0210527334384441	0.0903051518415866	167.06179588138	0.00314519361864653	-2.62744882837697	-2.71775398021856	Decreased
AT1G02000	non-methylated	maintained	61	71.5121563805118	-0.958923273666803	0.256650124456354	-3.73630550812329	0.000186743764505178	0.000820677522698406	TRUE	94.4340490733871	0.0214460532368911	-0.435389331355558	48.5902636876365	0.0263523852003532	-1.11829311091181	-0.68290377955625	Decreased
AT1G02050	gbM	loss	64	55.5973754411713	-0.364073065374737	0.279369666714656	-1.30319468701159	0.19250830354295	0.292296135508968	TRUE	62.6515829419389	0.0213856538134164	-0.902434538606325	48.5431679404037	0.0508229095073562	-0.17205031562743	0.730384222978895	Increased
AT1G02060	non-methylated	loss	65	60.7996484059215	0.248389053715013	0.270206311485598	0.91925703862862	0.357961143170258	0.475738877366805	TRUE	55.6401477204301	0.0508539657990269	0.206133585926733	65.9591490914128	0.0152680557276695	-1.49991561272054	-1.70604919864727	Decreased
AT1G02090	non-methylated	maintained	67	262.858686646206	0.391724031372668	0.19849811439802	1.97343955916477	0.0484455043122387	0.0948975316450452	TRUE	227.331514718368	0.0184574754228967	0.17445514105722	298.385858574044	0.0110011621509488	-0.197681326748088	-0.372136467805308	None
AT1G02100	non-methylated	loss	68	345.932101557138	-0.176082138672639	0.20374363863263	-0.864233798190544	0.387459469036967	0.50500735278927	TRUE	367.080316966259	0.0238135912434125	0.880585666386095	324.783886148016	0.017794077814688	0.579016220428854	-0.301569445957241	None
AT1G02110	gbM	loss	69	152.142205444576	-0.753070506713085	0.251067565573164	-2.99947348831736	0.00270446659063343	0.00833303100467913	TRUE	190.948524706318	0.041756528414723	1.20861703659647	113.335886182834	0.0531151746960086	0.988010309055	-0.220606727541473	None
AT1G02120	non-methylated	loss	70	549.106924148726	-0.543449955175401	0.183123141522624	-2.96767492440742	0.00300061490806757	0.00910657076463647	TRUE	651.331217921589	0.00504156265755681	-1.05922666217998	446.882630375863	0.0206401940789868	1.08429160497006	2.14351826715003	Increased
AT1G02130	non-methylated	maintained	71	361.494210051639	-0.453826974961289	0.18211329039418	-2.49200359830406	0.0127024750536421	0.0310631462008216	TRUE	417.819759507234	0.0148130600136856	0.273088759499089	305.168660596044	0.00398721549494079	-1.63966834462996	-1.91275710412905	Decreased
AT1G02140	non-methylated	maintained	72	729.054388145164	0.694072113921713	0.206555750204324	3.36021685784657	0.000778813147670946	0.0028408956834302	TRUE	557.005460099053	0.0251375145140048	1.18752117762491	901.103316191275	0.0254440727308696	1.90054499493845	0.71302381731354	Increased
AT1G02145	gbM	loss	73	163.766248921811	-0.0826434126482987	0.211535134837365	-0.390684094686387	0.696030756953873	0.779200601596494	TRUE	168.37914950643	0.0327801695615132	0.749253741908666	159.153348337192	0.000574989962885911	-5.1350315977679	-5.88428533967656	Decreased
AT1G02150	non-methylated	maintained	74	1040.33637621533	0.65864060476623	0.160483960637825	4.10408991745055	4.05909579238427e-05	0.000211699753348394	TRUE	806.934235924823	0.00825103766830033	-0.262984635204798	1273.73851650584	0.00225018603878028	-1.40882510487932	-1.14584046967453	Decreased
AT1G02160	non-methylated	maintained	75	156.411441937636	0.308249242934396	0.262051182184112	1.17629403678029	0.239477397878722	0.346125967020638	TRUE	139.907692494589	0.107061321510186	2.28482067992085	172.915191380683	0.0176548343884764	-0.0991417721868702	-2.38396245210772	Decreased
AT1G02170	non-methylated	maintained	76	166.352748398146	-0.0153853979605645	0.217643022079195	-0.070690977425254	0.943643701844888	0.962436519834034	TRUE	167.275651139187	0.00114411011897447	-4.09718041399871	165.429845657106	0.0397381645343224	1.02055520095747	5.11773561495618	Increased
AT1G02260	gbM	loss	79	155.285903945556	0.0813594706142271	0.209343201320989	0.388641570878996	0.697541310456939	0.780080491142462	TRUE	150.845714289373	0.0162316777311401	-0.365479675775373	159.726093601739	0.0124154412218739	-0.698406902743786	-0.332927226968413	None
AT1G02270	non-methylated	maintained	80	233.788340641097	0.200546086183969	0.181959368545245	1.10214762662304	0.270397496749968	0.381449770176516	TRUE	217.569528990071	0.00651534739946484	-1.36296922290437	250.007152292124	0.00308934832897441	-2.2101581578555	-0.847188934951131	Decreased
AT1G02290	gbM	loss	82	91.4346097848946	-0.0642218275677198	0.234010898674922	-0.274439472397967	0.783746912407043	0.849195159046863	TRUE	93.4320178043225	0.013104931137619	-1.15748660605585	89.4372017654668	0.0215536531135642	-0.609339014751687	0.548147591304168	Increased
AT1G02300	non-methylated	maintained	83	277.394715693695	-0.615208315216689	0.250675179712545	-2.45420514277545	0.0141196406311994	0.0338888168736702	TRUE	335.743770312148	0.085466862911039	2.66736491404349	219.045661075243	0.0258423819558482	0.71360787839722	-1.95375703564627	Decreased
AT1G02305	gbM	loss	84	793.345261900403	-0.186380190413873	0.218385804026872	-0.853444624042227	0.393412784095562	0.510655481304753	TRUE	844.610480508083	0.0391553101912316	2.00012510902796	742.080043292722	0.0311708513903392	2.06866621302117	0.0685411039932107	None
AT1G02330	non-methylated	loss	85	213.085950560866	0.321774618344528	0.215296161109153	1.49456737494446	0.135027386010206	0.219919460153935	TRUE	189.463280613061	0.012977683295372	-0.4840329636367	236.70862050867	0.0324784364468366	1.12641501831418	1.61044798195088	Increased
AT1G02335	non-methylated	maintained	86	121.592545191463	0.403174943709173	0.314117901319609	1.28351469946614	0.199311813038235	0.300311989353203	TRUE	104.842023951331	0.177014392157349	2.72068210315832	138.343066431596	0.0101799763716617	-1.1538564227914	-3.87453852594972	Decreased
AT1G02360	non-methylated	maintained	87	130.225576954172	0.0574865420195682	0.23310111111203	0.246616336341441	0.805205160417628	0.865363600003879	TRUE	127.598623916871	0.000824274878751082	-4.82592185592192	132.852529991474	0.0518096011005403	1.14520519858737	5.97112705450929	Increased
AT1G02400	non-methylated	maintained	89	60.1813766826357	-0.179976783388013	0.257940972454163	-0.697744067860314	0.485337263595988	0.598486997685386	TRUE	63.934561268686	0.0129928236149315	-1.59755396776392	56.4281920965855	0.0213295925033712	-1.22357147481897	0.373982492944957	None
AT1G02410	non-methylated	maintained	90	206.022386394571	0.255377863033252	0.235542617418439	1.08421085675369	0.278271319040379	0.390229036368804	TRUE	187.851853537329	0.0333629121304902	0.870846899766224	224.192919251813	0.0399505284357781	1.36713529603464	0.496288396268416	None
AT1G02475	non-methylated	maintained	91	348.533040959814	0.417282942105803	0.163404208284774	2.55368540679552	0.01065895131703	0.0267293412380038	TRUE	298.468267265725	0.0011850831503178	-3.58420526691376	398.597814653903	0.000272492737166367	-5.2592057079602	-1.67500044104644	Decreased
AT1G02500	gbM	loss	92	3343.27086077349	-0.410045744148927	0.185650809047759	-2.20869354813014	0.0271959635003996	0.0589911220514783	TRUE	3815.15292782157	0.0195923982691737	1.30948729561604	2871.38879372541	0.0151109391641742	1.641286489304	0.331799193687963	None
AT1G02520	gbM	loss	93	95.7367828870285	-0.540141178220407	0.272467443744809	-1.98240630438879	0.0474337845676217	0.0932375873460276	TRUE	113.427391695248	0.0741565136703991	1.54695050712701	78.0461740788089	0.0309395178295648	-0.262165159468956	-1.80911566659597	Decreased
AT1G02560	non-methylated	loss	94	2060.8208510023	0.0879847647628189	0.154129467960925	0.5708497273547	0.568101511298591	0.671366880979824	TRUE	1998.05352220755	0.00786788386480518	-0.0930000093394028	2123.58817979705	0.00081509310876815	-2.66276217113581	-2.56976216179641	Decreased
AT1G02640	non-methylated	maintained	95	158.642323117856	-0.141639873283322	0.208119603053353	-0.680569591741009	0.496143873351976	0.607914129970439	TRUE	166.434085406863	0.0234915302784419	0.258120132811792	150.85056082885	0.00488583393731057	-2.11057097198928	-2.36869110480107	Decreased
AT1G02660	gbM	loss	96	109.956751422465	0.227044303937692	0.252717881044042	0.898410128320617	0.368966938755139	0.486582224893595	TRUE	101.398429552647	0.0578894828388297	1.07306991217633	118.515073292283	0.0204721843490438	-0.332657072807087	-1.40572698498341	Decreased
AT1G02680	non-methylated	maintained	97	105.278626064863	0.119873340917619	0.243813556142222	0.491659868361435	0.622959812982249	0.717896661816912	TRUE	100.99354323238	0.030491324761262	0.143938945322171	109.563708897347	0.032130299846538	0.221073000079969	0.0771340547577974	None
AT1G02690	gbM	loss	98	162.094814512733	0.400897651996812	0.201744328729588	1.98715698488934	0.046905002977737	0.0923773944526138	TRUE	139.721829681616	0.0150291042587427	-0.549060586469741	184.46779934385	0.00454465516009276	-1.98361538586748	-1.43455479939774	Decreased
AT1G02720	non-methylated	maintained	99	79.2660776975976	0.0466075244792579	0.292481631162703	0.159351971246806	0.87339157669311	0.913981477350875	TRUE	77.8570994355586	0.143446216575594	2.09369059666486	80.6750559596365	0.0113114721874795	-1.67118887108646	-3.76487946775132	Decreased
AT1G02730	non-methylated	maintained	100	321.923703127028	0.321770627642416	0.325175412421323	0.989529390449438	0.322404197472585	0.438464763239008	TRUE	286.061730104717	0.18441871292141	3.66782917251626	357.78567614934	0.0570018688036181	2.35051956835611	-1.31730960416015	Decreased
AT1G02740	non-methylated	loss	101	122.62926848277	0.586754780147438	0.263010692606165	2.23091606783475	0.0256866891955867	0.0562940480346968	TRUE	98.1356641040572	0.0721225478781702	1.35552036162088	147.122872861484	0.0369335876636384	0.778264286332979	-0.577256075287905	Decreased
AT1G02750	non-methylated	maintained	102	152.545535849215	0.601457167028388	0.29391179361406	2.04638663740785	0.0407183457273851	0.0822718206079882	TRUE	121.329684630176	0.159860539618819	2.72338806285292	183.761387068254	0.0402457783822864	1.15865644115814	-1.56473162169478	Decreased
AT1G02780	non-methylated	maintained	103	5648.74449872977	0.687261514227967	0.215654306111478	3.18686664143262	0.00143823072111986	0.00483591870343833	TRUE	4328.28578817581	0.0446672290229113	2.51004193678194	6969.20320928373	0.0252454561889493	2.54888421779483	0.038842281012891	None
AT1G02810	non-methylated	maintained	104	61.7446413303895	-0.887442187764024	0.281595704263677	-3.15147629856262	0.00162447346297575	0.00536924057450466	TRUE	80.0835575418618	0.0547151025877206	0.734850549587499	43.4057251189172	0.0287447974614127	-1.14505950515735	-1.87991005474485	Decreased
AT1G02816	non-methylated	maintained	105	125.093221860693	0.732386984721239	0.229604289289637	3.18977919352961	0.00142381534592337	0.00479654345696246	TRUE	94.0187878658061	0.014696352901051	-0.985388393849484	156.16765585558	0.0301656104663144	0.556161804566084	1.54155019841557	Increased
AT1G02840	gbM	loss	106	869.52076983045	-0.393607191044375	0.183525483770862	-2.14470046860525	0.0319768034164381	0.0674331698031203	TRUE	987.51097329177	0.0236449692538821	1.32498148418171	751.53056636913	0.00354926806221896	-1.05739714994035	-2.38237863412206	Decreased
AT1G02850	non-methylated	maintained	107	215.081611752979	0.76091040572329	0.201660827720392	3.77321869757627	0.00016115490433596	0.000719591902080558	TRUE	159.599352963958	0.006589347174872	-1.61390946747858	270.563870542	0.018990878379726	0.491421530931704	2.10533099841029	Increased
AT1G02860	non-methylated	maintained	108	182.444673577834	-0.0296461563348179	0.219922251853694	-0.134802895500271	0.892767716458333	0.927594052530661	TRUE	184.42486329865	0.0425079061964249	1.20444147248554	180.464483857017	0.00908848518694623	-1.00851580483979	-2.21295727732533	Decreased
AT1G02880	non-methylated	maintained	110	140.600205902736	-0.636412084044392	0.22395540035294	-2.84169117173082	0.00448749383280761	0.0127574323671761	TRUE	171.008243732066	0.0340830300014905	0.819348834480038	110.192168073407	0.00705361895402619	-1.95935737167607	-2.77870620615611	Decreased
AT1G02890	gbM	loss	111	722.5520503355	-0.334758646498154	0.189708963064453	-1.76459056594189	0.0776326021579939	0.139918192632868	TRUE	806.010083379438	0.0191688261994461	0.952707008201705	639.094017291561	0.0145449484135356	0.863793954189779	-0.0889130540119261	None
AT1G02900	non-methylated	maintained	112	224.731848175959	-0.325317387340912	0.298052614010439	-1.09147637715238	0.275063320905335	0.38672430826195	TRUE	249.979718309162	0.0741605090864541	2.25456325506336	199.483978042756	0.121159831924713	2.84035039850861	0.585787143445251	Increased
AT1G02910	gbM	loss	113	444.296435460327	0.0532295001551294	0.174739658126968	0.304621748295125	0.76065425405556	0.830125769857874	TRUE	436.159201630433	0.0144230496657092	0.258994410046021	452.433669290222	0.000901003370668865	-3.42291856147361	-3.68191297151963	Decreased
AT1G02950	non-methylated	maintained	116	99.0067661945176	-0.769091501632392	0.246941708056991	-3.11446578904725	0.0018427832529272	0.00599443320936145	TRUE	124.804403690802	0.0224401096852041	-0.0810621804612337	73.2091286982328	0.0446488121394254	0.18423398028607	0.265296160747304	None
AT1G02960	non-methylated	loss	117	164.33589356526	-0.879894248168426	0.236345301814824	-3.72291829544308	0.000196933265056918	0.000857751089375939	TRUE	213.018517740166	0.0585246282830412	1.78699478120488	115.653269390354	0.0098994608846812	-1.41082724682323	-3.1978220280281	Decreased
AT1G03000	gbM	loss	119	264.219236284405	-0.529627899581715	0.22692244783072	-2.33395992615419	0.0195978203749594	0.044812166318371	TRUE	312.205610218279	0.0207500470262312	0.57674463209568	216.232862350532	0.0492976048641962	1.63138313578351	1.05463850368783	Increased
AT1G03030	gbM	loss	120	142.582216017554	0.462748150381149	0.222652377493543	2.07834362960965	0.0376777206699604	0.0772951764893794	TRUE	119.826346767633	0.00608525336876696	-2.00449955371222	165.338085267475	0.032052244295797	0.709815970000766	2.71431552371298	Increased
AT1G03040	non-methylated	maintained	121	315.414323264623	0.19741515835523	0.178884948487984	1.10358730582909	0.269772200250632	0.38083276273813	TRUE	293.902307176769	0.00458858322780153	-1.64189706511862	336.926339352477	0.00847371337149942	-0.456104996650973	1.18579206846764	Increased
AT1G03090	non-methylated	loss	124	370.63000966896	-0.914466694386162	0.241979161217971	-3.77911341531772	0.000157387731789473	0.00070476716009011	TRUE	484.396541145592	0.079472260687012	2.77800437050283	256.863478192329	0.00222269886252582	-2.65698717041218	-5.43499154091501	Decreased
AT1G03140	non-methylated	maintained	127	511.351207199051	-0.130679100184584	0.256614164186057	-0.509243519737421	0.610581541776237	0.707713845219193	TRUE	534.597965664126	0.0827357804229547	2.88623571680702	488.104448733977	0.0335356635596013	1.8589065400292	-1.02732917677782	Decreased
AT1G03150	non-methylated	maintained	128	163.318990385445	-0.42072074776372	0.207268145687816	-2.02983794913379	0.0423730141094519	0.0849616364885774	TRUE	187.00292371028	0.0133431513222242	-0.45519740354959	139.63505706061	0.0128174297814349	-0.810416103253235	-0.355218699703646	None
AT1G03160	gbM	loss	129	365.057448255535	-0.483653935313119	0.263844117334028	-1.83310486585839	0.0667869776493507	0.123940148403828	TRUE	425.62166522809	0.0772810715215356	2.6669202327115	304.493231282979	0.0522159431255572	2.06918558419908	-0.597734648512424	Decreased
AT1G03190	gbM	loss	130	91.4469207956488	-0.323995480553854	0.237780897785335	-1.36257993628383	0.173014935659872	0.268826930697804	TRUE	101.623989494188	0.022253272810084	-0.303867406955884	81.2698520971094	0.0184043411125627	-0.959495553779825	-0.65562814682394	Decreased
AT1G03210	non-methylated	maintained	131	148.718711322814	0.168020551327168	0.217796250084384	0.771457503341169	0.44043580226391	0.556121254198115	TRUE	140.114311563235	0.0239279456051762	0.124566302600121	157.323111082393	0.0152596158495719	-0.418439311901013	-0.543005614501135	Decreased
AT1G03220	non-methylated	maintained	132	1048.60987658251	-0.0934414955228418	0.199793804925087	-0.467689654130556	0.640006540706778	0.732542584029881	TRUE	1082.62186058922	0.032340996623237	1.80486271552736	1014.5978925758	0.0156219736920251	1.26646380644485	-0.538398909082504	Decreased
AT1G03230	non-methylated	maintained	133	243.482889360689	0.45122118127364	0.242332291681146	1.86199362100427	0.0626039893900983	0.11761358674188	TRUE	205.566363447066	0.074861029650408	2.1128912431126	281.399415274313	0.0188892771611802	0.523567028815924	-1.58932421429668	Decreased
AT1G03250	non-methylated	loss	134	270.342754589436	0.247617988963563	0.206753266473706	1.19764970675834	0.231053416349717	0.336038934215408	TRUE	247.221583058048	0.0116813039293089	-0.420325033463463	293.463926120823	0.0276555054212052	1.11568945866159	1.53601449212505	Increased
AT1G03260	non-methylated	loss	135	68.266095926633	0.0493873314332071	0.253526487700337	0.194801465839664	0.845548374700206	0.895345916510944	TRUE	66.9866550270066	0.0436413678807596	0.204854610801416	69.5455368262594	0.00163176462398971	-4.65668653194489	-4.8615411427463	Decreased
AT1G03280	gbM	loss	136	305.412507652242	-0.313548325524989	0.170287725321709	-1.84128553559941	0.0655797262672026	0.122040403624103	TRUE	338.507338749505	4.5493550580323e-05	-8.20278611408918	272.317676554979	0.00492143354247825	-1.45014001444339	6.75264609964579	Increased
AT1G03290	non-methylated	loss	137	273.923091464452	0.32443571647827	0.185052239025686	1.75321151576683	0.0795657070608733	0.142912018278748	TRUE	243.328831258793	0.0117182071140227	-0.427922832827078	304.517351670111	0.00486297612851221	-1.35531530819188	-0.927392475364806	Decreased
AT1G03310	gbM	loss	138	508.247170043894	0.101315297390897	0.168990956855231	0.599530881866598	0.548818922900238	0.653369019827356	TRUE	490.297667640468	0.0109743046414863	-0.0719836673633626	526.19667244732	0.000704816968378743	-3.65221820426679	-3.58023453690343	Decreased
AT1G03330	non-methylated	maintained	139	231.14421333888	0.321610142274486	0.250808261438385	1.28229485117456	0.199739233465055	0.300764331380456	TRUE	205.529143650078	0.0472058735649466	1.44749272418212	256.759283027682	0.0536807883131083	1.93661354179313	0.489120817611013	None
AT1G03350	non-methylated	maintained	140	394.219439445813	0.190635853929187	0.163833745492499	1.16359333271738	0.244588854634867	0.351579439847018	TRUE	368.241017832421	0.0041361753366426	-1.64287247764569	420.197861059206	0.000143609111312037	-6.13637944528262	-4.49350696763694	Decreased
AT1G03365	gbM	loss	142	154.092233429523	-0.49179743684005	0.202723781067192	-2.4259484222872	0.0152684400529867	0.036165986073079	TRUE	180.0761242963	0.00831424161816152	-1.17040390291278	128.108342562746	0.0101810720592328	-1.24588835588796	-0.075484452975179	None
AT1G03370	gbM	loss	143	279.406120263149	0.44085496672393	0.180530892713448	2.44199183916788	0.0146064768041848	0.0348306404343866	TRUE	236.95626118494	0.0108518771450866	-0.559245181163299	321.855979341358	0.00161825472006405	-2.8886237879795	-2.3293786068162	Decreased
AT1G03400	non-methylated	maintained	145	172.820502564373	-0.255887158982545	0.216418029907425	-1.1823744957479	0.237057138356867	0.343387683719816	TRUE	188.19698647723	0.0342099847557493	0.908597019678165	157.444018651515	0.00468885380477284	-2.11995676049	-3.02855378016816	Decreased
AT1G03410	non-methylated	maintained	146	266.298595962521	-0.625366239731988	0.175776714110233	-3.55773085699969	0.000374072301674844	0.00149457873089447	TRUE	323.058689875171	0.00489731495989932	-1.48333109819319	209.538502049871	0.00125818170132654	-3.6949829856751	-2.21165188748191	Decreased
AT1G03430	non-methylated	maintained	147	176.088617183581	-0.0903989154023737	0.221519640836417	-0.408085328511027	0.683211030903627	0.769181646053967	TRUE	181.610807470386	0.0326297483394113	0.809536686366281	170.566426896776	0.0166067959596667	-0.203070679335684	-1.01260736570196	Decreased
AT1G03440	non-methylated	maintained	148	147.583720443494	-0.948644867667266	0.217773198527142	-4.3561139482875	1.32391874256483e-05	7.90783632927354e-05	TRUE	194.456826317335	0.0101535546919722	-0.815905096459595	100.710614569653	0.0262138349914737	-0.177316289103211	0.638588807356383	Increased
AT1G03457	gbM	loss	149	73.3240172469045	-0.459968110967318	0.238092369470273	-1.93188934189992	0.0533731655634987	0.102817407678099	TRUE	84.9101683439696	0.00993120836681744	-1.66197557457984	61.7378661498393	0.00736407046281748	-2.63881883914098	-0.976843264561139	Decreased
AT1G03470	gbM	maintained	150	59.8293784938493	0.72624085281183	0.286257301432455	2.53702123641095	0.0111800171958373	0.0278342793857755	TRUE	45.1132609617368	0.0217966344207367	-1.27232930130729	74.5454960259618	0.0599419936970989	0.632636994153927	1.90496629546121	Increased
AT1G03475	gbM	loss	151	1504.09186869313	0.841672316056144	0.1764964631234	4.76877723871257	1.85347470983433e-06	1.38824668604592e-05	TRUE	1077.30401823163	0.0185363595899845	1.00040554680191	1930.87971915463	0.00545525939130675	0.046244164116787	-0.954161382685125	Decreased
AT1G03520	gbM	loss	152	96.2400797965785	-0.754160593712392	0.231323323068653	-3.26020127891977	0.00111333174728649	0.00385965888734265	TRUE	120.809737844314	0.0259565010156213	0.0964296898709122	71.6704217488425	0.0012552063291561	-4.99599148789331	-5.09242117776423	Decreased
AT1G03530	gbM	loss	153	95.5077190221693	0.525286269506605	0.253081128530772	2.07556475094007	0.0379342243799416	0.077697791951177	TRUE	78.2516108685112	0.0289031933092808	-0.211828811033579	112.763827175827	0.0430012963374824	0.677038511263772	0.88886732229735	Increased
AT1G03560	gbM	loss	155	56.8605833966456	-0.221688712767816	0.298343196342447	-0.743066091285539	0.457441667747613	0.571892790928672	TRUE	61.2153560734418	0.0302677725682468	-0.428642794993207	52.5058107198495	0.0986363788854242	0.889712876554246	1.31835567154745	Increased
AT1G03590	non-methylated	loss	156	262.659623807719	0.166090570421636	0.19193147373702	0.86536390925237	0.386839083389373	0.504523235907111	TRUE	247.597307198884	0.00919015155145277	-0.765208141296528	277.721940416554	0.0135352649269203	0.0294127099717458	0.794620851268274	Increased
AT1G03600	non-methylated	maintained	157	2778.09033315617	-0.592018016221073	0.194084672054663	-3.0503079401053	0.00228606840652375	0.00720670364776576	TRUE	3340.30937494099	0.0315797898542572	1.98436976767244	2215.87129137134	0.00847931970507632	0.730407098111636	-1.2539626695608	Decreased
AT1G03630	non-methylated	maintained	159	2043.24512938363	0.207881277421357	0.192412101241446	1.08039606698385	0.279965846499021	0.392256345524455	TRUE	1896.38695328	0.0217727192243192	1.36608182320835	2190.10330548727	0.017347154587168	1.75921159657118	0.393129773362834	None
AT1G03680	non-methylated	maintained	160	2153.97320294563	-0.421307769394176	0.159881472972521	-2.63512564377353	0.00841061439869656	0.021872222889076	TRUE	2466.34330860894	0.010068207146629	0.296524000992208	1841.60309728232	0.00199784823624369	-1.42059286437442	-1.71711686536663	Decreased
AT1G03687	non-methylated	loss	161	112.381097012604	0.629880769437969	0.217913067849453	2.89051398181007	0.00384612421988468	0.0112590008632448	TRUE	88.3090447132949	0.0226353514058762	-0.430293785746254	136.453149311913	0.00163072300531331	-3.8124169722718	-3.38212318652555	Decreased
AT1G03730	non-methylated	maintained	162	72.5334530606143	0.276969861050482	0.236560838347279	1.1708187330816	0.241671646268176	0.348445367817903	TRUE	65.6370070054158	0.00260753599664479	-3.88377849101609	79.4298991158128	0.00976026659403252	-1.90398452935296	1.97979396166314	Increased
AT1G03740	gbM	loss	163	411.285784996394	-0.19442801671285	0.204350919465302	-0.951441849254136	0.341380124681647	0.458556807947528	TRUE	438.903375764796	0.027186852471278	1.17703663622869	383.668194227992	0.0164089071047722	0.618398261053992	-0.558638375174701	Decreased
AT1G03750	gbM	loss	164	55.227450479649	-0.583316350129816	0.279742415577585	-2.08519093869066	0.0370519720865044	0.0762319472108993	TRUE	66.2255859686321	0.0494688722194892	0.372387974324334	44.2293149906659	0.0182910762884772	-1.77179962710905	-2.14418760143338	Decreased
AT1G03780	non-methylated	maintained	167	101.910519729408	-0.210032807119586	0.289671115227129	-0.725073354155109	0.468407030145641	0.581999794699297	TRUE	109.241742660953	0.101514551898953	1.96128928077925	94.5792967978634	0.0445016530046069	0.50732506300362	-1.45396421777563	Decreased
AT1G03820	non-methylated	maintained	168	221.855725131805	0.0975445090409998	0.260984169382228	0.373756420827731	0.708585544600492	0.789320340455641	TRUE	214.356742564365	0.0282829143050783	0.742983623771796	229.354707699246	0.0846485675851764	2.47481460199	1.7318309782182	Increased
AT1G03830	gbM	loss	169	84.5663179824076	0.218196239282015	0.269497740791704	0.809640328119337	0.418146922876793	0.534495607130131	TRUE	78.1001647474496	0.0727153816101756	1.11702283160436	91.0324712173656	0.0221908260779219	-0.544884159671618	-1.66190699127598	Decreased
AT1G03850	non-methylated	maintained	170	209.80680153758	0.510845010720746	0.218891402286036	2.33378289592755	0.0196070928585573	0.0448261433185326	TRUE	172.989526944233	0.000168607716769241	-6.82963495102795	246.624076130927	0.0435933791154796	1.59431523959036	8.42395019061832	Increased
AT1G03870	non-methylated	maintained	172	573.870869056708	-0.066785518027273	0.245647066336377	-0.271875903194464	0.785717440038951	0.850789069871961	TRUE	587.08384461595	0.0937186447262904	3.11078758058745	560.657893497465	0.00859855323147324	0.00663559654846895	-3.10415198403898	Decreased
AT1G03900	non-methylated	loss	173	732.001357610838	0.195258049107817	0.223673655168121	0.872959530978535	0.382685136232993	0.500439836154244	TRUE	682.62398325148	0.0428629059703518	2.04844012753409	781.378731970196	0.0319942461380608	2.14074752767264	0.0923074001385493	None
AT1G03910	gbM	loss	174	357.396107666525	-0.186654900614291	0.177449894929351	-1.05187383001046	0.292857440121149	0.406833000480348	TRUE	380.548289639301	0.0132649911736267	0.0585606342113568	334.243925693749	0.000963498907347977	-3.60037526091523	-3.65893589512658	Decreased
AT1G03930	gbM	loss	175	292.492911588175	-0.589646834053368	0.211199348961626	-2.79189702502589	0.0052400029133785	0.0146299313775216	TRUE	351.301509084059	0.041926111621916	1.66903613008576	233.684314092291	0.00560886289161376	-1.42094488489519	-3.08998101498094	Decreased
AT1G03950	non-methylated	maintained	176	136.126121243842	0.00617842627976727	0.229603814658878	0.0269090750471483	0.978532255298634	0.984919722837123	TRUE	135.847037514	0.0109082615038191	-1.03850175279479	136.405204973685	0.0405943010210785	0.824856822084889	1.86335857487968	Increased
AT1G03960	gbM	loss	177	102.534312927133	-0.601772660594234	0.265740635762983	-2.26451125499287	0.0235426883122789	0.0522818685657465	TRUE	123.542328719462	0.0756139898100452	1.66138432594378	81.5262971348032	0.0266921543340127	-0.419082107438846	-2.08046643338262	Decreased
AT1G03970	non-methylated	maintained	178	155.656782706355	-0.35917098369595	0.196777184404382	-1.82526742001676	0.0679606841309735	0.125614366785927	TRUE	174.909033705745	0.00484065954555745	-1.97639201070762	136.404531706966	0.00674597834352597	-1.76432668526641	0.212065325441209	None
AT1G04000	non-methylated	maintained	179	68.739232826227	-0.336339595434404	0.274379372198936	-1.22581953861511	0.220266592826895	0.323903999776337	TRUE	76.7151923425588	0.0184070376633219	-0.88515880491839	60.7632733098952	0.0675331258225266	0.537204238323307	1.4223630432417	Increased
AT1G04010	non-methylated	loss	180	63.4903663849036	-0.141872804457053	0.292277773413405	-0.48540401413413	0.627389785492952	0.721594900032675	TRUE	66.5607247326433	0.0588841602814733	0.629621788548858	60.420008037164	0.060430432194896	0.369401608924208	-0.26022017962465	None
AT1G04030	gbM	loss	182	66.9169564533926	0.106829989790717	0.261552029123737	0.408446419431819	0.682945959850336	0.769032496145171	TRUE	64.4815736138228	0.0447699293623002	0.197240451303491	69.3523392929624	0.0157136043360543	-1.39280667545803	-1.59004712676153	Decreased
AT1G04040	non-methylated	maintained	183	438.159882538792	0.945046939537699	0.20459625613058	4.619082271645	3.85441017659826e-06	2.67272969458723e-05	TRUE	299.494727531855	0.0397630256843976	1.48654496233612	576.825037545729	0.00495659451102056	-0.766133651073589	-2.25267861340971	Decreased
AT1G04080	gbM	loss	184	689.18939147731	-0.369928965611312	0.199164649949407	-1.85740273540151	0.063253877607937	0.118614607765525	TRUE	777.043188609712	0.0173551479033646	0.795611143570862	601.335594344909	0.0263603310010083	1.67645867048818	0.880847526917316	Increased
AT1G04120	gbM	loss	186	431.771401551293	-0.263079995738747	0.333848119597148	-0.788022996973007	0.430683254389799	0.546238055142931	TRUE	470.993860994246	0.118977305004015	3.34530216057817	392.548942108339	0.197434672688239	4.2279701197337	0.882667959155527	Increased
AT1G04130	gbM	maintained	187	76.8976523589319	0.835147679184877	0.238441097242917	3.50253244445547	0.000460857652751503	0.00179509243875146	TRUE	55.1788930427669	0.0083704124353434	-2.40686509272315	98.6164116750968	0.00831657501254862	-1.85990352599323	0.546961566729919	Increased
AT1G04140	gbM	loss	188	599.048387818029	-0.669913153089547	0.254961973273745	-2.62750222900997	0.00860142783090841	0.0222785932461688	TRUE	735.671392556799	0.0597910472096621	2.55900066930865	462.425383079259	0.0612862561418534	2.68354158129437	0.124540911985724	None
AT1G04160	gbM	loss	189	59.4267208264066	-0.832930365305657	0.413277522624916	-2.01542624436803	0.0438600068787861	0.0873260431694681	TRUE	76.0845319121938	0.264726850161834	2.95168037261644	42.7689097406194	0.173418161580236	1.42781315968018	-1.52386721293627	Decreased
AT1G04170	gbM	loss	190	738.52920921851	0.739473980445679	0.161950419645524	4.56605164756123	4.96996366219219e-06	3.35430043727713e-05	TRUE	553.206370004048	0.00663881587105009	-0.736611401324469	923.852048432972	0.0026417966778726	-1.3521428504228	-0.615531449098333	Decreased
AT1G04190	gbM	loss	191	309.412766631929	0.835771988181716	0.235305300555063	3.55186213914522	0.000382515217626455	0.00152383063107242	TRUE	222.300307917904	0.0436536703094555	1.39852408758115	396.525225345954	0.0384493323820256	1.87670700701665	0.478182919435505	None
AT1G04200	gbM	loss	192	197.367146215381	-0.0859183193553719	0.23646189906305	-0.363349527749765	0.716343799949828	0.795746062892086	TRUE	203.145764260632	0.056193062840184	1.6892314316292	191.58852817013	0.0236033363292284	0.435609732383391	-1.25362169924581	Decreased
AT1G04210	gbM	loss	193	430.422026163118	0.0333186961921455	0.179677904115848	0.185435690359919	0.852887316962776	0.899825931759181	TRUE	425.39767492674	0.00770210751542185	-0.660169273272734	435.446377399495	0.011458818068481	0.212924349979017	0.873093623251751	Increased
AT1G04230	non-methylated	loss	195	68.3432475420808	-0.255787945182293	0.254907823888795	-1.00345270411897	0.315642485795862	0.431419626505454	TRUE	74.4031236685162	0.0101093802358178	-1.7844148845452	62.2833714156454	0.0379466876580107	-0.261824200442864	1.52259068410234	Increased
AT1G04260	non-methylated	maintained	198	102.725842736128	0.0228372660512478	0.24444350710944	0.0934255375456681	0.925565503211991	0.949459268823871	TRUE	101.94852624024	0.0265370200371913	-0.0465140896879744	103.503159232017	0.03774649642452	0.382845902854941	0.429359992542915	None
AT1G04270	non-methylated	maintained	199	2782.23213214029	0.930510970423079	0.211630367724527	4.39686884461826	1.09823659953349e-05	6.74149043746521e-05	TRUE	1914.94488794306	0.036410566422502	2.10970153323627	3649.51937633753	0.0261998815451029	2.49365733687502	0.383955803638748	None
AT1G04280	non-methylated	maintained	200	572.040466346871	-0.357711881892932	0.197824363206473	-1.80822966440984	0.0705707635232205	0.129477088895552	TRUE	642.551108567709	0.00743594751188302	-0.504454227918501	501.529824126032	0.0313931785683975	1.78598297911774	2.29043720703624	Increased
AT1G04290	non-methylated	maintained	201	182.006393272515	-0.0524768224583917	0.276047251330461	-0.190100869345628	0.849230088864117	0.897569515767126	TRUE	185.416593230268	0.109499618540199	2.57420528573055	178.596193314763	0.042230895243397	1.19588189307271	-1.37832339265784	Decreased
AT1G04310	non-methylated	loss	203	55.2892207515653	-0.082628752262943	0.266674508448533	-0.309848709363572	0.756676008427872	0.828061656933964	TRUE	56.9198946049869	0.029892044735623	-0.53319488695601	53.6585468981436	0.0126895324440459	-2.03978103907909	-1.50658615212308	Decreased
AT1G04340	gbM	loss	204	206.786490764826	0.263804669663624	0.275201487005447	0.958587370054442	0.337766657654377	0.455012195640333	TRUE	188.061617536209	0.114439408050651	2.65007319783391	225.511363993442	0.038436095344241	1.31768359888194	-1.33238959895197	Decreased
AT1G04390	gbM	loss	207	86.1514969528552	-0.95859177628399	0.267086834159781	-3.58906413077076	0.000331867201634765	0.00134665202475609	TRUE	113.793869289759	0.0260498643810397	0.0409538148652285	58.5091246159518	0.0725202854149439	0.589997016356495	0.549043201491266	Increased
AT1G04400	gbM	loss	208	1414.81352399249	-0.249871758268294	0.198405079179357	-1.25940202388877	0.207885158809014	0.310459928715093	TRUE	1537.09373946409	0.0436071842982361	2.32574831486675	1292.5333085209	0.00237429405940793	-1.32421846748552	-3.64996678235227	Decreased
AT1G04410	gbM	loss	209	6316.22872968982	0.621826937813292	0.160499498058183	3.87432325544018	0.000106921409943714	0.000501251527251001	TRUE	4975.66534101105	0.00310187594816448	-1.3266197027425	7656.7921183686	0.0111328497494089	1.37887936464443	2.70549906738693	Increased
AT1G04420	gbM	loss	210	886.738549876979	0.477552684810385	0.160508171013888	2.97525466643728	0.00292745406698097	0.00892518018357878	TRUE	741.248678918027	0.000410922143125807	-4.62294611128646	1032.22842083593	0.00900693173718287	0.481707297116746	5.10465340840321	Increased
AT1G04430	gbM	loss	211	807.06494221143	0.170834049197885	0.154566818443762	1.10524400332431	0.269053874511041	0.380159189622871	TRUE	759.247360846593	0.00397500963399445	-1.33958607118277	854.882523576268	0.000945842479983391	-2.88154660271378	-1.54196053153102	Decreased
AT1G04440	gbM	loss	212	509.631106066101	-0.37275267387654	0.21559316406452	-1.72896332540946	0.083815659104144	0.148886669177484	TRUE	575.079543419717	0.0202588677393912	0.891378613460476	444.182668712485	0.0438067136835313	2.16477895216688	1.2734003387064	Increased
AT1G04510	gbM	loss	214	373.317002376019	0.423862661326942	0.207095562110412	2.04670084190873	0.0406874665504267	0.0822328537518668	TRUE	318.751811690368	0.0305598168281192	1.14926796837176	427.882193061669	0.0169048569106771	0.758651685636581	-0.390616282735183	None
AT1G04530	non-methylated	maintained	216	419.416659094691	-0.346258250061741	0.187286426882026	-1.84881657377047	0.064484303327088	0.120496637677165	TRUE	469.491232706196	0.00279707926209586	-2.0670289778804	369.342085483186	0.0221339138185338	1.01528543702707	3.08231441490747	Increased
AT1G04550	non-methylated	maintained	217	160.681224988966	-0.11101115232108	0.206278936747595	-0.538160386471814	0.590466325784184	0.689582225864364	TRUE	166.864449034273	0.00690459195797978	-1.50606568681832	154.498000943659	0.0194027315918443	-0.093023388943245	1.41304229787508	Increased
AT1G04555	non-methylated	maintained	218	47.687836597865	-0.139610334857125	0.278266285195234	-0.501714876306965	0.615868098597745	0.712153965333193	TRUE	50.0327728764419	0.0186425394068809	-1.37036852422821	45.3429003192881	0.0235295653374662	-1.37488221759389	-0.00451369336568463	None
AT1G04590	gbM	loss	219	197.750742121463	0.543908468008052	0.279518291916351	1.94587790401504	0.0516694077391313	0.100024866019012	TRUE	161.045341227849	0.142466116466638	2.82867404682107	234.456143015076	0.0284954127285067	0.927511346987515	-1.90116269983355	Decreased
AT1G04630	non-methylated	maintained	221	247.903059672566	0.429374275286798	0.208787848866823	2.05650988607425	0.0397333943589657	0.0806492963766329	TRUE	211.450459703202	0.0411217356600147	1.27181510583292	284.355659641929	0.000316171421085626	-5.3666129740808	-6.63842807991372	Decreased
AT1G04650	gbM	loss	223	36.0668564584209	0.12637611315141	0.315927544679158	0.400016128000968	0.68914463789531	0.773724368408845	TRUE	34.4441746283064	0.0862272507540974	0.370982260635439	37.6895382885353	0.00505142270719492	-3.84548796913606	-4.2164702297715	Decreased
AT1G04680	non-methylated	maintained	224	482.952886721752	0.160324578342559	0.198822545525614	0.806370212788092	0.420029416866422	0.53617720756475	TRUE	456.006221054991	0.0335031920026972	1.49952478185499	509.899552388513	0.00822037814774894	-0.133704055159323	-1.63322883701431	Decreased
AT1G04690	non-methylated	maintained	225	1101.64195211889	0.515122133191611	0.243147560211403	2.11855768877031	0.0341278647009018	0.0711339830512772	TRUE	907.15044211413	0.0589502203210991	2.61520258410389	1296.13346212365	0.0452342293279412	2.92897622309255	0.31377363898866	None
AT1G04710	gbM	loss	226	211.878618116877	0.860503674730045	0.19232209842511	4.47428393188589	7.66678090433255e-06	4.91686048412575e-05	TRUE	150.451122825509	0.0032321885317825	-2.696156809644	273.306113408245	0.0115491167163649	-0.215815493055239	2.48034131658876	Increased
AT1G04750	non-methylated	loss	227	835.979239400318	0.622688430986003	0.186704403601712	3.3351566378389	0.000852513637148475	0.00306948184177367	TRUE	658.387879540481	0.0109419297860471	0.063321243382679	1013.57059926015	0.0190634060101795	1.55311867536653	1.48979743198385	Increased
AT1G04770	non-methylated	maintained	228	125.381326088777	-0.21074569672852	0.236921149955092	-0.889518292345224	0.373724596756736	0.491485781921856	TRUE	134.462825700764	0.0344504182938174	0.610665797118914	116.29982647679	0.0265720849659714	0.0204976020984452	-0.590168195020468	Decreased
AT1G04780	gbM	loss	229	332.414843389119	-0.34590396562668	0.211035664864627	-1.63907823755083	0.101196966723171	0.174051911970769	TRUE	371.989853317014	0.0332882312174894	1.37202816474574	292.839833461224	0.0137374778353925	0.104116708571477	-1.26791145617427	Decreased
AT1G04790	gbM	loss	230	227.77049650602	-0.197241389170916	0.200913376144532	-0.98172353158321	0.326236069267068	0.442488275994133	TRUE	243.333871602716	0.0214601489872516	0.445001318942935	212.207121409324	0.00947700437698818	-0.768073442191777	-1.21307476113471	Decreased
AT1G04810	gbM	loss	232	413.28633753245	-0.141020086293089	0.219406702776265	-0.642733720112878	0.520396896920357	0.629313699724255	TRUE	433.432792402286	0.0250533609755365	1.05210028960668	393.139882662614	0.0396368888278028	1.91286806943174	0.860767779825066	Increased
AT1G04820	non-methylated	loss	233	3174.97286382892	0.146753968698257	0.18568072290106	0.790356513080011	0.429319591315473	0.54470331118874	TRUE	3013.52413546554	0.0212940068735543	1.40387741453328	3336.42159219229	0.0128088688945796	1.44074680369847	0.0368693891651903	None
AT1G04830	non-methylated	loss	234	148.539638798826	-0.801233127083319	0.215064012972768	-3.72555647971088	0.000194884808721683	0.000851170371677498	TRUE	188.70447471771	0.0241580067095049	0.40899375128179	108.374802879941	0.00760195185440402	-1.8719193703901	-2.28091312167189	Decreased
AT1G04850	gbM	loss	235	793.621459478598	0.128042216223621	0.176051519915505	0.727299692073514	0.467042386726502	0.580671629982661	TRUE	758.475824739097	0.0151514561414713	0.590447681526899	828.7670942181	0.00627737209352222	-0.170669774508332	-0.761117456035231	Decreased
AT1G04860	gbM	loss	236	279.372011023796	0.175071478503147	0.196340996898626	0.891670518478315	0.37256956004656	0.490194006568402	TRUE	262.309855953961	0.0251573836711169	0.731000178987288	296.434166093632	0.00443318598733145	-1.51543697516964	-2.24643715415693	Decreased
AT1G04900	gbM	loss	238	90.1267070795152	0.833818891599624	0.266420937568983	3.129704816776	0.00174982039866001	0.00573543257287219	TRUE	64.777028211354	0.0733134430903025	0.914136512148807	115.476385947676	0.0216029669855544	-0.28689727989566	-1.20103379204447	Decreased
AT1G04910	gbM	loss	239	266.059275594147	-0.16455177324028	0.179891368111158	-0.914728566290076	0.36033414384553	0.478041724922163	TRUE	281.181282383527	0.00180161757430578	-3.02199021455449	250.937268804767	0.00932215135655928	-0.612919984745219	2.40907022980927	Increased
AT1G04950	gbM	loss	240	180.379994592463	-0.495428343163353	0.196161136249759	-2.52561925687745	0.0115494574768555	0.0285735269910485	TRUE	211.078727596212	0.00400523640164895	-2.08956732092156	149.681261588715	0.013607824660216	-0.641946545815302	1.44762077510626	Increased
AT1G04960	non-methylated	maintained	241	226.312093926742	0.0598250137667629	0.227180017962707	0.263337481453072	0.792290472838017	0.85588125553458	TRUE	221.690611430724	0.0352040460789749	1.08596217408135	230.933576422759	0.0300779429641048	0.989363072180197	-0.0965991019011547	None
AT1G04970	non-methylated	loss	242	317.527458927557	0.0592520149542758	0.17694253263151	0.334865869008841	0.737726269695283	0.812939790970097	TRUE	311.023565528702	0.00623335043207468	-1.16086657868787	324.031352326412	0.0055483004918309	-1.10450288914015	0.0563636895477173	None
AT1G04985	gbM	loss	244	248.969529812708	0.0112597874350691	0.177768056745334	0.0633397677919132	0.949495949203615	0.966113149863899	TRUE	248.047065129287	0.00398838353426958	-1.96811027188302	249.891994496128	0.00312019745965574	-2.19630476128972	-0.2281944894067	None
AT1G04990	non-methylated	maintained	245	163.327129773303	0.184202273681838	0.263377096898548	0.699386073622005	0.484310788669688	0.597428943310278	TRUE	152.830989535385	0.0639748122245146	1.62539977271323	173.823270011221	0.0492453884967016	1.38676141448793	-0.238638358225303	None
AT1G05000	non-methylated	maintained	246	126.465856875908	0.140738403525293	0.21570306671586	0.652463618937248	0.514102135062062	0.623604351260403	TRUE	120.399436949745	0.0142784699091651	-0.769244908201389	132.532276802071	0.0131360820273471	-0.837375697545	-0.0681307893436116	None
AT1G05010	non-methylated	maintained	247	2671.71981878836	0.723368983951961	0.263589699819571	2.7442991302282	0.00606402533196064	0.0165813923205848	TRUE	2015.74191931481	0.0816512169413385	3.28396998996155	3327.69771826191	0.0513874059593418	3.44439687930874	0.160426889347192	None
AT1G05055	gbM	loss	249	107.090398292653	0.666499054221216	0.228335395674983	2.91894759571102	0.00351215260665825	0.0103993731742964	TRUE	82.8790467276095	0.0355057661530102	0.149221829372572	131.301749857697	0.00438422673420069	-2.43172217753855	-2.58094400691112	Decreased
AT1G05060	non-methylated	loss	250	161.038688084429	-0.291965796883043	0.218518360107984	-1.33611563229178	0.18151148125833	0.279245404308716	TRUE	177.359916931556	0.0291803121062995	0.627603142883184	144.717459237303	0.0115297918455609	-0.920760156190234	-1.54836329907342	Decreased
AT1G05070	gbM	loss	251	198.499965220137	-0.170384376647931	0.226892798014929	-0.750946606232607	0.452684790029316	0.567706017370074	TRUE	210.336740029423	0.0546576639658876	1.67801086579362	186.663190410851	0.00460035347788442	-1.95273461717961	-3.63074548297324	Decreased
AT1G05120	gbM	loss	252	209.797731931739	-0.441306661812043	0.230457399791981	-1.91491643232277	0.0555031618471057	0.106200142158489	TRUE	241.620756779204	0.0584387559056005	1.88482982844091	177.974707084275	0.00948873822562397	-0.962083740792454	-2.84691356923336	Decreased
AT1G05140	non-methylated	maintained	253	426.297875099687	0.064892778026251	0.167911134561863	0.386470963915397	0.69914790281073	0.781076215900855	TRUE	416.71903832089	0.00683137501158762	-0.84505208592355	435.876711878485	0.00200435641086263	-2.30146634666137	-1.45641426073782	Decreased
AT1G05150	gbM	loss	254	380.523787385162	-0.0194888690731072	0.166615058937581	-0.116969433599686	0.906884275627236	0.937058358614362	TRUE	383.082833912429	0.00266074809065172	-2.25513099772357	377.964740857895	0.00331298146852727	-1.70355357930853	0.551577418415034	Increased
AT1G05160	gbM	loss	255	103.263554443377	-0.400103186888227	0.213555431084821	-1.87353318459651	0.0609947947446975	0.11516999311171	TRUE	117.445358197812	0.00355344526932254	-2.80087578120027	89.0817506889416	0.00595116646930646	-2.47108450339317	0.329791277807098	None
AT1G05170	non-methylated	maintained	256	111.712733812372	-0.379893176915438	0.220273964151389	-1.72463948873388	0.0845924623130365	0.150078623108146	TRUE	126.371186287043	0.0140660812980905	-0.742534678083482	97.0542813377007	0.0123491454635423	-1.3096017723516	-0.567067094268122	Decreased
AT1G05180	gbM	loss	257	326.504669501171	0.715464395274059	0.177761367849722	4.02485874140497	5.70095258210281e-05	0.000286380004708606	TRUE	247.193174989227	0.00314449013034802	-2.31371597999096	405.816164013114	0.00816902774965807	-0.337275451722702	1.97644052826826	Increased
AT1G05190	non-methylated	maintained	258	4586.22586102029	0.783629920393495	0.238497616641659	3.28569287789107	0.00101731865824327	0.00357662515138512	TRUE	3370.55620085219	0.0571684886552068	2.84158072708982	5801.8955211884	0.0419138559943894	3.2555148374621	0.413934110372276	None
AT1G05200	gbM	loss	259	395.319099795404	-0.801820546651647	0.230540016500611	-3.47801027701202	0.000505150557068302	0.00194518615704965	TRUE	502.419450864755	0.0264806099263444	1.21144969669191	288.218748726053	0.0542006313940905	2.06840173921703	0.856952042525117	Increased
AT1G05205	non-methylated	maintained	260	124.194452982351	0.490794466748367	0.243036357839083	2.01942816750622	0.0434427363592045	0.086653354610753	TRUE	103.278479278325	0.00371876305723054	-2.86797879683571	145.110426686378	0.0606476217073278	1.47752918429399	4.3455079811297	Increased
AT1G05230	gbM	loss	261	184.14242813094	-0.106357386939834	0.196924796705982	-0.540091388788537	0.589134008987764	0.688479697792274	TRUE	191.00488658267	0.00555727005524995	-1.70068438937284	177.27996967921	0.0135086856700744	-0.456925585271755	1.24375880410109	Increased
AT1G05260	non-methylated	maintained	262	403.335338240205	-0.566271398673986	0.262447639364979	-2.1576547613236	0.0309546836599477	0.0656532961630609	TRUE	481.412726439766	0.113510521751542	3.2890562241382	325.257950040644	0.0144411527115205	0.279212376178129	-3.00984384796008	Decreased
AT1G05270	non-methylated	loss	263	273.814415391067	0.360448726750103	0.207841544133163	1.7342477330671	0.0828741369012414	0.147528235171415	TRUE	239.862457534146	0.013728983378482	-0.210510172709849	307.766373247988	0.028955345553993	1.22904462088749	1.43955479359734	Increased
AT1G05320	gbM	maintained	264	223.282454769441	-0.681561907944466	0.188000248181504	-3.62532451173391	0.000288598821053999	0.00119325644869485	TRUE	274.974585939673	0.0102010385125676	-0.536714916697195	171.590323599208	0.00294770625359734	-2.69033032417511	-2.15361540747791	Decreased
AT1G05350	non-methylated	maintained	265	220.147231392343	0.357030558423992	0.18776132440517	1.90151278254491	0.0572348798246627	0.108940561544702	TRUE	192.991363719539	0.00218900154975762	-3.03596914161223	247.303099065147	0.0113161998820991	-0.348521925927816	2.68744721568441	Increased
AT1G05360	gbM	loss	266	154.015144096293	-0.0299597295593181	0.218195630055059	-0.137306735023786	0.890788347080907	0.9265818662333	TRUE	155.606783737627	0.00996059575716158	-1.04111504677259	152.42350445496	0.0303426640676564	0.536257149627466	1.57737219640006	Increased
AT1G05380	gbM	loss	267	231.611553879212	-0.582604175516477	0.254928833014868	-2.2853600694218	0.0222917233585268	0.0499100990473581	TRUE	277.744831429967	0.0351746505780247	1.25634698267333	185.478276328457	0.0813279253402269	2.18404134710077	0.927694364427435	Increased
AT1G05385	non-methylated	maintained	268	142.391127014375	0.0480273151504764	0.257104466984483	0.186800780685678	0.851816834793175	0.89930881893826	TRUE	140.082892701824	0.0451581772334087	1.04064210204709	144.699361326926	0.0513977874291242	1.23543179219277	0.19478969014568	None
AT1G05410	gbM	loss	269	187.044182494704	0.733464410719575	0.236976301524655	3.09509603281265	0.00196749182881329	0.0063328251753027	TRUE	140.655008123725	0.069067521693512	1.65756576902478	233.433356865682	0.0121970409876526	-0.301337278803296	-1.95890304782807	Decreased
AT1G05430	non-methylated	loss	270	298.857903987184	0.685397224725167	0.251054371451392	2.73007484698537	0.00633199477175494	0.0172410130195999	TRUE	229.281526168859	0.076928414391101	2.24052357658543	368.43428180551	0.0366513301935928	1.74061938954792	-0.499904187037514	None
AT1G05460	gbM	loss	271	94.8618542019583	-0.170216993499736	0.277410723734214	-0.613591973693201	0.53948498872327	0.645779600879951	TRUE	100.369198586662	0.0908028669884266	1.71171519273347	89.3545098172551	0.0242301276625142	-0.441643972735328	-2.15335916546879	Decreased
AT1G05470	gbM	loss	272	121.431459421419	-0.945731101715247	0.224808770725921	-4.20682475448544	2.58983815365991e-05	0.000143122103809192	TRUE	159.789134260909	0.02816983679122	0.483122100847436	83.0737845819292	0.00240909604631118	-3.86482834569145	-4.34795044653889	Decreased
AT1G05500	non-methylated	loss	273	528.84814571843	0.225098228727123	0.162979491271312	1.38114450457083	0.16723453400917	0.261391482972023	TRUE	487.722678609205	0.00239033044017734	-2.27357958371445	569.973612827656	0.00480674045814596	-0.819625400321154	1.4539541833933	Increased
AT1G05520	gbM	loss	274	264.83368337701	-0.264550460793207	0.289354092308829	-0.914279313218944	0.360570097706097	0.478265302109275	TRUE	288.993183111467	0.0900873153924032	2.6414599684101	240.674183642552	0.0992480824066966	2.7555498785795	0.114089910169399	None
AT1G05560	non-methylated	maintained	275	497.039562450846	0.438357573423958	0.187109220242351	2.34278980403094	0.0191401628601109	0.0439498786554763	TRUE	422.189989432735	0.0129075740254893	0.0804053617203055	571.889135468957	0.0136853047772332	0.69246015361739	0.612054791897084	Increased
AT1G05570	gbM	loss	276	469.710490942021	0.0217647233421173	0.323538437079728	0.0672709046213074	0.946366039152926	0.964034800475615	TRUE	466.089684279867	0.144915154432078	3.62421116671832	473.331297604175	0.116743739535434	3.63288677167711	0.00867560495878905	None
AT1G05590	non-methylated	loss	277	137.936639932407	-0.251482398141071	0.223354621719177	-1.12593326345966	0.260193768403451	0.369839007114061	TRUE	149.9543166339	0.0026488521462774	-2.98639567767086	125.918963230914	0.0433400248878872	0.823084910049258	3.80948058772011	Increased
AT1G05600	gbM	loss	278	76.2706728402518	0.240305779368822	0.270481308413719	0.888437655001498	0.374305377900754	0.492109116452146	TRUE	70.0201756617665	0.0921771548013177	1.33480467734739	82.521170018737	0.00990332905433977	-1.83395720921269	-3.16876188656008	Decreased
AT1G05620	non-methylated	maintained	279	150.839070473323	-0.467305199569012	0.242098345175147	-1.93022880528546	0.0535784939286481	0.103084633534328	TRUE	174.965709224698	0.0633361913808698	1.73364912457251	126.712431721948	0.01486023792154	-0.713557784345767	-2.44720690891827	Decreased
AT1G05630	gbM	loss	280	137.554098785467	-0.164958738807413	0.262320100623723	-0.6288452101657	0.52945039863685	0.637430651395335	TRUE	145.31545757741	0.0799986831914434	1.90055991451694	129.792739993523	0.0290518780648735	0.28260476803174	-1.6179551464852	Decreased
AT1G05670	gbM	loss	281	63.6165210047178	-0.273795683702546	0.244993751848414	-1.11756190366827	0.263754147092245	0.374012028253757	TRUE	69.6881212402117	0.0124426621185794	-1.55978693232077	57.5449207692238	0.000479299733529641	-6.67334170861541	-5.11355477629465	Decreased
AT1G05680	non-methylated	maintained	282	55.0780894019441	-0.724491482216409	0.355148583425198	-2.03996725885577	0.0413535868647577	0.0833112370018253	TRUE	68.5877872463359	0.150574700764646	2.01894791599799	41.5683915575524	0.103257918901929	0.641214261274916	-1.37773365472307	Decreased
AT1G05710	non-methylated	maintained	283	103.791959526972	0.310347917908642	0.216528711735971	1.43328760154021	0.151775663725189	0.241377753991652	TRUE	92.610594835751	0.00515634600676249	-2.51271416652957	114.973324218193	0.00845903925628238	-1.64491920336256	0.86779496316701	Increased
AT1G05720	non-methylated	maintained	284	141.628460509891	0.495444525129995	0.248948820811777	1.99014610117228	0.0465748436554672	0.091829149700689	TRUE	117.535322067687	0.0437267135120109	0.821124599317568	165.721598952095	0.0373804011171174	0.934342075073477	0.113217475755909	None
AT1G05780	non-methylated	maintained	285	57.4196427997495	0.254032322725272	0.268444816123259	0.946311150253802	0.343989907846952	0.460971172559688	TRUE	52.3918898116894	0.0139344101980721	-1.73420855576227	62.4473957878097	0.0343148172240109	-0.403501327630172	1.3307072281321	Increased
AT1G05785	non-methylated	maintained	286	51.7798488041604	-0.0808708857761641	0.278149769981708	-0.290745830138498	0.771245717566036	0.838318270584	TRUE	53.2238347673091	0.0152088214647541	-1.58886024860514	50.3358628410118	0.0417878629117241	-0.405790863904247	1.18306938470089	Increased
AT1G05790	gbM	loss	287	240.931290416202	0.170031169372603	0.211729133189068	0.803059866214868	0.421940133223575	0.537986943187995	TRUE	226.807949297848	0.0385924152152773	1.23673866176196	255.054631534557	0.00853035570438342	-0.724029091023271	-1.96076775278523	Decreased
AT1G05810	non-methylated	maintained	289	126.961513425942	0.595411447653377	0.32597735402855	1.82654236650203	0.0677686056679385	0.125331011142661	TRUE	101.213081588743	0.199732678780734	2.85783406726434	152.70994526314	0.0690716825834323	1.7252015837423	-1.13263248352203	Decreased
AT1G05830	gbM	loss	290	293.935666106829	-0.886826620684072	0.214733207557465	-4.12989975221577	3.62921448750713e-05	0.000192176322208944	TRUE	381.53349609876	0.026822309716797	1.07594124201373	206.337836114899	0.024958997504925	0.598299919056931	-0.477641322956801	None
AT1G05840	non-methylated	loss	291	205.731102758856	-0.933733272308913	0.1969285026024	-4.74148363476935	2.12158797915479e-06	1.56591295901612e-05	TRUE	270.074688977563	0.0161515860079379	0.113164522252058	141.38751654015	0.00358631652753753	-2.63312722089524	-2.7462917431473	Decreased
AT1G05850	non-methylated	maintained	292	3300.64357489002	-0.485371193836624	0.166190809805173	-2.92056579064529	0.00349396416236313	0.0103589668711359	TRUE	3850.66719271783	0.00653279235721541	-0.274133471573254	2750.61995706222	0.0109925309512253	1.17047805058906	1.44461152216232	Increased
AT1G05860	non-methylated	maintained	293	72.5162296059854	-0.480626562100659	0.254034589475826	-1.89197291239899	0.0584945899770851	0.111084906748987	TRUE	84.4196779370077	0.0399902370855216	0.341228613755724	60.6127812749631	0.00907732246225484	-2.36132717602263	-2.70255578977835	Decreased
AT1G05890	gbM	loss	295	658.087379003598	-0.302612230861496	0.207422916019743	-1.45891416757777	0.144588733212549	0.232728061991999	TRUE	726.977676895018	0.0451780158392671	2.14997818399664	589.197081112178	0.00475174592219921	-0.810809576696969	-2.96078776069361	Decreased
AT1G05910	gbM	loss	297	207.325295346617	0.0171056249605692	0.271019073988523	0.0631159449732809	0.949674177361428	0.96622519400769	TRUE	206.028746465719	0.0679799930002466	1.97564685720731	208.621844227515	0.0754646342269964	2.20660831714071	0.230961459933402	None
AT1G05940	non-methylated	maintained	298	246.091907615437	-0.114530694379818	0.233262548245659	-0.490994783522643	0.623430137054448	0.718380304138933	TRUE	255.846334287933	0.0210399347696244	0.454542614862736	236.337480942941	0.0552274796601988	1.89065494679525	1.43611233193252	Increased
AT1G05960	gbM	loss	299	437.524086290508	-0.238346930348485	0.229784516029536	-1.03726279936916	0.299613397853723	0.414608542712674	TRUE	473.501333227055	0.0493834207360836	2.07954771527021	401.546839353961	0.0310045067431973	1.57751816578378	-0.502029549486435	Decreased
AT1G05970	non-methylated	maintained	300	66.9729253646431	0.532294472267605	0.31154655413074	1.70855515880374	0.0875333808116057	0.154561680382554	TRUE	54.7915921237608	0.0408694258405301	-0.127693629036181	79.1542586055254	0.110512315060233	1.59268355353318	1.72037718256936	Increased
AT1G06000	non-methylated	maintained	301	257.091426206499	0.072441780412962	0.209084668339935	0.346471030076602	0.728988752203213	0.806223936910797	TRUE	250.627308673029	0.00855235469187495	-0.85973287294098	263.555543739969	0.0334834312279585	1.28264855528811	2.14238142822909	Increased
AT1G06010	non-methylated	maintained	302	81.7853362022586	0.494674631449436	0.225780586993272	2.19095289828516	0.0284552011449075	0.0611799762718487	TRUE	67.8645199028416	0.0012225430626457	-4.93777575341557	95.7061525016757	0.00328331099389481	-3.23838633114798	1.69938942226758	Increased
AT1G06050	non-methylated	maintained	304	60.6075418944422	0.0138184877100892	0.270127758778958	0.0511553783755957	0.959201708157233	0.972709659869791	TRUE	60.3698047883174	0.0314906000744354	-0.387961292876797	60.8452790005669	0.030060085510116	-0.628761194142697	-0.240799901265901	None
AT1G06060	non-methylated	maintained	305	184.625037018925	-0.245111372075728	0.203393466026341	-1.20510937182213	0.228161082339713	0.332924615724251	TRUE	200.275099982237	0.00920112694492967	-0.933162484693179	168.974974055612	0.0183086781631603	-0.0730619894547079	0.860100495238471	Increased
AT1G06070	non-methylated	loss	306	119.850957053029	-0.40604070408373	0.25303077810986	-1.60470875170545	0.108557915034706	0.184081159127901	TRUE	136.529572380936	0.0612834691451406	1.45642336404647	103.172341725121	0.023595607453871	-0.298968896234762	-1.75539226028123	Decreased
AT1G06090	non-methylated	maintained	308	58.1963690363739	-0.0329153035464275	0.283880283546633	-0.115947832428526	0.907693886516784	0.93749876040241	TRUE	58.9398136735557	0.0279818613698824	-0.586850713651124	57.4529243991921	0.0626914895694458	0.355733588761512	0.942584302412636	Increased
AT1G06110	non-methylated	loss	309	392.0621787488	-0.516206864669205	0.202088271947549	-2.55436329725846	0.0106382194025866	0.0266956917556906	TRUE	461.552014173748	0.0318651044303472	1.43377213796148	322.572343323852	0.00888469536561554	-0.429588743189935	-1.86336088115142	Decreased
AT1G06130	gbM	loss	310	241.247765004081	-0.16836788274496	0.182139312314772	-0.924390679887866	0.355282945457258	0.472622267841023	TRUE	255.390554772351	0.0108201179703231	-0.50620966898667	227.104975235812	0.000310649816713816	-5.62579045939203	-5.11958079040536	Decreased
AT1G06150	gbM	loss	311	262.649105647184	-0.376329397503314	0.260060030749854	-1.4470866454111	0.147872657828271	0.236602923973815	TRUE	296.652569965133	0.0736924253142085	2.37000519587615	228.645641329236	0.0421278364457807	1.4647909846724	-0.90521421120375	Decreased
AT1G06200	non-methylated	maintained	313	518.02968563385	0.436060597479922	0.243970973204599	1.78734622300429	0.0738815475522629	0.134318035829348	TRUE	440.473131098553	0.0781910330545999	2.70312225663015	595.586240169148	0.0260232142436316	1.65063914777948	-1.05248310885067	Decreased
AT1G06210	gbM	loss	314	318.065481484321	-0.0198734776130295	0.199703353633	-0.0995149918691473	0.920729385194804	0.946688922111581	TRUE	320.326092518979	0.017812843085328	0.373851583057979	315.804870449662	0.0176108334698328	0.536898197239958	0.163046614181979	None
AT1G06220	gbM	loss	315	606.470733827631	0.521592085659485	0.17344878870841	3.00718205957811	0.00263681791452893	0.00816188063179303	TRUE	497.992452427301	0.0101744715245082	-0.173085617455115	714.94901522796	0.00683940903432615	-0.145059227059607	0.0280263903955074	None
AT1G06230	gbM	loss	316	467.714598300259	-0.60985229756786	0.208185158124528	-2.92937451959506	0.00339644915330501	0.0101158991578385	TRUE	565.108387741327	0.0231919116658814	1.07819117679912	370.320808859191	0.0272747941757283	1.31903727585302	0.240846099053909	None
AT1G06240	non-methylated	loss	317	76.3788390472693	-0.609630590512437	0.265832719150966	-2.29328651664669	0.0218315149831731	0.0490422599447812	TRUE	92.26072788229	0.0481476510297472	0.706235249335851	60.4969502122487	0.0283231425699896	-0.722211103798031	-1.42844635313388	Decreased
AT1G06290	non-methylated	loss	318	563.16272119325	0.197154755100895	0.161900988900815	1.21774892444714	0.223319398971107	0.327307469139801	TRUE	524.745140779787	0.000350557944443301	-5.00569907496777	601.580301606714	0.00639443056833207	-0.366715705347819	4.63898336961995	Increased
AT1G06360	non-methylated	maintained	319	276.405623243454	-0.198681133355596	0.237651331378327	-0.836019441605012	0.403143965877458	0.519861858007238	TRUE	295.248129707382	0.0539916445107643	1.91791385655005	257.563116779525	0.0347976055425049	1.31443594255824	-0.603477913991818	Decreased
AT1G06390	gbM	loss	320	495.233259451529	0.0719843383933167	0.168808702418596	0.426425518127712	0.669797810284293	0.758562329290514	TRUE	482.95964667844	0.00786506919219028	-0.560477058898962	507.506872224617	0.00314801360891719	-1.52229011301158	-0.961813054112619	Decreased
AT1G06400	non-methylated	maintained	321	649.879923368913	0.263219743896171	0.257523108517234	1.02212087067346	0.306723696282914	0.421994215446554	TRUE	590.881025503984	0.103692389663714	3.25966615869383	708.878821233843	0.031404273844482	2.04805674509482	-1.21160941359901	Decreased
AT1G06410	gbM	loss	322	747.435025427082	-0.634606418893229	0.270971075907413	-2.34197106376794	0.0191822020644045	0.044032155094764	TRUE	909.21358003216	0.0544658430401444	2.50182354616591	585.656470822002	0.106665931657324	3.67309932302362	1.17127577685771	Increased
AT1G06460	non-methylated	loss	324	1529.54772575153	-0.115421834504821	0.202505904136872	-0.569967749813401	0.568699571938455	0.671905732282746	TRUE	1590.83074532147	0.0451782324853108	2.38427523138686	1468.26470618159	0.00176742069337233	-1.69070878704476	-4.07498401843161	Decreased
AT1G06470	non-methylated	maintained	325	287.508242609537	0.631353328138275	0.201852661014534	3.12779294047957	0.00176124210495791	0.00576887104616321	TRUE	225.541281762831	0.0091588320526305	-0.842792448293879	349.475203456243	0.0236001869116316	1.05627306791446	1.89906551620834	Increased
AT1G06500	gbM	loss	327	78.9493652157405	0.124189765025158	0.250253516728167	0.496255823489813	0.619713930054066	0.715318292249551	TRUE	75.6348410506126	0.0428414365706369	0.317539971294114	82.2638893808684	0.0118148539492438	-1.5833435068692	-1.90088347816331	Decreased
AT1G06510	non-methylated	maintained	328	214.286040039768	0.67360507235345	0.264217576197749	2.54943324379489	0.0107898165944383	0.0269811983445623	TRUE	165.235129395724	0.058844403114945	1.57635847674117	263.336950683812	0.0668121759186949	2.27845798279932	0.702099506058147	Increased
AT1G06515	non-methylated	maintained	329	138.030424434278	0.309321174161269	0.212096543580065	1.45839799621488	0.14473087267225	0.232836488968988	TRUE	123.232440131949	0.0203175090390591	-0.23705260004757	152.828408736607	0.00651536544623174	-1.68006725386096	-1.44301465381339	Decreased
AT1G06550	gbM	loss	330	461.224072878841	0.0707556043650639	0.16781185873319	0.421636497558617	0.673290362043633	0.761712792430506	TRUE	449.898795615115	0.00611201989728104	-0.962437918146271	472.549350142567	0.00324405298534145	-1.53790366318446	-0.575465745038187	Decreased
AT1G06590	gbM	loss	333	80.2790828390042	-0.323448579345114	0.279916930312879	-1.15551631329901	0.247879056140466	0.355193160647338	TRUE	89.2075858138912	0.052283164757274	0.788537851728463	71.3505798641171	0.0621201424408829	0.627254401587603	-0.16128345014086	None
AT1G06620	non-methylated	maintained	334	95.7893463405758	-0.168985778788361	0.255071711763813	-0.662503017758534	0.507648901450176	0.618049031580175	TRUE	101.332968229704	0.0426261144709115	0.630823988395464	90.2457244514476	0.0302344002999926	-0.109659941760527	-0.74048393015599	Decreased
AT1G06630	non-methylated	loss	335	181.41959823852	-0.482883059886387	0.214579978214067	-2.2503640083543	0.0244258477736873	0.0539727533516399	TRUE	211.46121530194	0.0345401052537059	1.02022805322027	151.3779811751	0.00291880169523618	-2.84970652453759	-3.86993457775787	Decreased
AT1G06640	non-methylated	maintained	336	1146.08363661766	-0.554769007172619	0.250132597432175	-2.21789967748225	0.0265616735138324	0.0578630068285053	TRUE	1363.83554217752	0.0939502148548953	3.40534549611973	928.331731057802	0.0304583822687775	2.17799989133197	-1.22734560478776	Decreased
AT1G06645	non-methylated	maintained	337	133.676309149587	0.0689537890655059	0.23240581864316	0.296695622631457	0.766698899278598	0.834975478670827	TRUE	130.502422965409	0.0289311819046469	0.32958560815708	136.850195333766	0.028765373512452	0.331802127008059	0.00221651885097868	None
AT1G06650	non-methylated	maintained	338	521.628955315849	0.109797975966493	0.164745240708215	0.666471307422832	0.505109897462884	0.61612115265765	TRUE	501.851749332768	0.00651427212871731	-0.812390907243565	541.40616129893	0.00180285150019613	-2.27458468095133	-1.46219377370777	Decreased
AT1G06670	gbM	loss	339	356.264891389726	-0.109767209951095	0.262349041787694	-0.418401413640091	0.675653653175851	0.763524007147222	TRUE	369.773843647892	0.0477229759457312	1.88801297426124	342.75593913156	0.0881359850413956	2.93886667153333	1.05085369727209	Increased
AT1G06690	gbM	loss	341	302.572927511596	-0.9594027532159	0.206573974699898	-4.64435442368614	3.41141491810336e-06	2.39932236133933e-05	TRUE	399.626120968957	0.0266224484675425	1.09290153853816	205.519734054235	0.0142255017220556	-0.217143363076022	-1.31004490161418	Decreased
AT1G06700	gbM	loss	342	790.895948411766	-0.093219024528481	0.212588743450401	-0.438494640005387	0.661027754798496	0.750787808612607	TRUE	816.540010775664	0.0458782457477984	2.21652409585527	765.251886047869	0.0165339289867027	1.1745502894105	-1.04197380644477	Decreased
AT1G06710	gbM	loss	343	55.4580713357542	0.162070261905653	0.295674556853216	0.548137329199114	0.583597610493122	0.684377589687974	TRUE	52.2613405649903	0.0745419079615278	0.682163446924045	58.6548021065182	0.0409060012551759	-0.232781409530604	-0.914944856454649	Decreased
AT1G06720	gbM	loss	344	229.741154693733	0.738559881940531	0.239327891325872	3.08597496868804	0.00202885901133355	0.00651015470137475	TRUE	172.066870489172	0.0529375879082252	1.46008763559332	287.415438898294	0.0362380336729463	1.48479747247725	0.024709836883922	None
AT1G06730	gbM	loss	345	119.266498968097	0.672954869927234	0.232554312100833	2.89375356598612	0.00380666793905517	0.0111619246348567	TRUE	91.9215300156113	0.0176707154899681	-0.743858422370238	146.611467920584	0.0280346903625433	0.3764388613176	1.12029728368784	Increased
AT1G06760	non-methylated	maintained	346	1422.72237379555	-0.434296356348532	0.181838263197382	-2.38836617063985	0.016923470736765	0.0395252479209333	TRUE	1635.34137487262	0.019703594840005	1.1929448911552	1210.10337271847	0.0081595539218207	0.424047212192808	-0.76889767896239	Decreased
AT1G06770	non-methylated	loss	347	71.8539740088538	0.608499461330689	0.276162480448996	2.20341105113687	0.0275657899901608	0.0596473912142191	TRUE	56.8363936194926	0.0293504875710893	-0.561329379187223	86.871554398215	0.0631359869451171	0.904171010883319	1.46550039007054	Increased
AT1G06780	gbM	loss	348	119.749243285021	-0.594814895878103	0.28786596564561	-2.06629114540889	0.0388009969965155	0.0791303828913986	TRUE	144.034809482509	0.102968598689462	2.25632505645937	95.4636770875328	0.0585708157430648	0.915377745238876	-1.3409473112205	Decreased
AT1G06800	non-methylated	maintained	350	65.2288374103662	-0.174456356239808	0.298268091780502	-0.584897818598016	0.558616425456381	0.663085316000687	TRUE	69.2432500729526	0.112723105737264	1.61224134503559	61.2144247477799	0.0245283440334936	-0.914176422395673	-2.52641776743126	Decreased
AT1G06820	non-methylated	loss	351	356.131576740745	0.235927967508973	0.175473706956573	1.34452033641349	0.178780184756571	0.275851174783197	TRUE	327.121147276448	0.00635063904392081	-1.10012269380286	385.142006205043	0.00567978155046256	-0.908685048865509	0.191437644937351	None
AT1G06840	gbM	loss	352	200.256177741954	-0.755916257110578	0.216525395059005	-3.49112055380195	0.000480999163960531	0.00186331352811144	TRUE	251.528026424694	0.0231369330570008	0.578786880649581	148.984329059215	0.0222849033388858	0.0641984825273927	-0.514588398122188	Decreased
AT1G06850	non-methylated	maintained	353	65.863016353463	-0.152316668949661	0.30678108376638	-0.496499546450699	0.61954200727511	0.715236239844133	TRUE	69.2193553680895	0.149098923958896	2.01532949810263	62.5066773388364	0.00984199353322385	-2.20406058136076	-4.21939007946339	Decreased
AT1G06870	non-methylated	maintained	354	175.231980166174	0.245635710189457	0.197919179498702	1.24109098881479	0.214572138048455	0.317504991170897	TRUE	160.265344258668	0.00924825902950972	-1.12105355358408	190.198616073681	0.00912810673248617	-0.943131434382614	0.17792211920147	None
AT1G06890	gbM	loss	355	420.960319213035	0.168601841682244	0.171280610412967	0.984360350396556	0.324938365844246	0.441234388615534	TRUE	396.301799719313	0.0098817292234092	-0.341854157008341	445.618838706757	0.00128367672826432	-2.92524337704916	-2.58338922004082	Decreased
AT1G06900	gbM	loss	356	316.684227835795	0.0161229137485452	0.212781605598692	0.0757721218579071	0.939600395879205	0.959485402817622	TRUE	314.829971261548	0.028601452122144	1.04538536927947	318.538484410042	0.0219094011833141	0.860368673919695	-0.185016695359772	None
AT1G06910	non-methylated	loss	357	64.6460117363313	-0.0249507523254796	0.280178960197823	-0.0890529121382379	0.929039859314814	0.951441976519274	TRUE	65.3019417912717	0.0802306402578846	1.05364288462036	63.9900816813909	0.0138073918211454	-1.68477787327317	-2.73842075789354	Decreased
AT1G06950	gbM	loss	358	1154.35565617315	0.801945280996554	0.252623360177514	3.17447001113848	0.00150110401450527	0.00502351062745264	TRUE	841.449618704916	0.0644003169526569	2.71664642243942	1467.26169364139	0.0551723047766932	3.27321340913438	0.55656698669496	Increased
AT1G06960	gbM	loss	359	147.333878236505	-0.108410798490366	0.229646364697879	-0.472077137528348	0.636871730524507	0.729837819631687	TRUE	152.852100578304	0.00891113078377185	-1.21829536823295	141.815655894706	0.0453309907955558	1.03038382075725	2.2486791889902	Increased
AT1G07020	non-methylated	maintained	362	125.325610729317	0.351439916629832	0.270623702033514	1.29862947697874	0.19407111692719	0.29397681417289	TRUE	110.237899444573	0.0987740766734789	1.93118896213544	140.413322014062	0.0327828497487262	0.551027077680778	-1.38016188445466	Decreased
AT1G07030	non-methylated	maintained	363	164.389963670249	0.63038878805536	0.201398757597063	3.13005301312024	0.00174774759066175	0.00572996240377343	TRUE	128.93572040008	0.0172082211441986	-0.431811588074656	199.844206940419	0.00249308955216252	-2.76048674346322	-2.32867515538857	Decreased
AT1G07040	non-methylated	loss	364	262.433667554517	-0.270610426241472	0.228688026095092	-1.18331698804794	0.236683542585705	0.342961464261573	TRUE	287.107926498998	0.044466681437399	1.61823023470496	237.759408610035	0.0214771244928622	0.5344275460945	-1.08380268861046	Decreased
AT1G07080	non-methylated	maintained	367	563.746734323791	-0.342497861644478	0.160079519588027	-2.13954828528918	0.0323912897661619	0.0681705614818216	TRUE	630.368082353776	0.000473423962155099	-4.48614515126754	497.125386293805	0.00544165942499433	-0.749577415691539	3.736567735576	Increased
AT1G07090	non-methylated	maintained	368	104.859174585495	0.770386152022684	0.231060284478988	3.33413487203051	0.000855651573987469	0.00307687534311438	TRUE	77.5501416097235	0.00940217324137365	-1.84213261638722	132.168207561266	0.0230956715572335	-0.0265909337692966	1.81554168261793	Increased
AT1G07110	gbM	loss	369	975.380437983342	-0.554177698773356	0.19192702221423	-2.8874396756637	0.00388391074245021	0.0113438661297918	TRUE	1160.43199827553	0.0270383525675304	1.56636131801438	790.328877691157	0.010134596220821	0.489702157570107	-1.07665916044427	Decreased
AT1G07130	non-methylated	maintained	370	54.9241293095292	-0.228370266049088	0.281416215142847	-0.811503579966659	0.417076537854537	0.533367688272286	TRUE	59.3572515322045	0.052199315290816	0.32107948654539	50.4910070868538	0.0201289926553809	-1.45547670855536	-1.77655619510075	Decreased
AT1G07140	non-methylated	maintained	371	1068.70632171046	0.91618597114052	0.154481425974461	5.93071927813499	3.01610491322588e-09	4.21957241607716e-08	TRUE	740.38470809012	0.00271848364901526	-1.89753907667679	1397.02793533079	0.00325721023503155	-0.831268799031965	1.06627027764483	Increased
AT1G07170	non-methylated	maintained	372	129.175093051168	0.178310326402394	0.253620325844189	0.703060079309013	0.482018309142664	0.59510677860744	TRUE	121.336901625167	0.0947050492564418	1.96814713622053	137.013284477169	0.0055566903185256	-2.03881161151989	-4.00695874774042	Decreased
AT1G07200	gbM	loss	373	239.610202346527	-0.171584773248569	0.190835483646645	-0.899124051616516	0.368586588318238	0.486171022025339	TRUE	253.805738994603	0.00423255992089531	-1.86500454491482	225.414665698452	0.0157509609812187	0.0302011006655476	1.89520564558037	Increased
AT1G07220	gbM	loss	375	84.8074899486669	0.486477638749282	0.258239970428998	1.88382006836946	0.0595893180494493	0.112921996506744	TRUE	70.5794453458172	0.0376373238260552	0.0517149769135482	99.0355345515167	0.0356524331290707	0.245353506279441	0.193638529365893	None
AT1G07230	non-methylated	maintained	376	316.095730124564	-0.827163190545909	0.202242994612609	-4.08994730388718	4.31471206703016e-05	0.00022338870577697	TRUE	404.37448529805	0.025153588571618	1.01797743810051	227.816974951079	0.0135344027574538	-0.177238425105755	-1.19521586320626	Decreased
AT1G07240	non-methylated	maintained	377	299.656085096347	-0.501083641611414	0.19225055370486	-2.60640935464181	0.00914970382938771	0.0235055593125125	TRUE	351.288864552677	0.0146083099697732	0.147953474370105	248.023305640018	0.0102030325692047	-0.494867345315241	-0.642820819685346	Decreased
AT1G07260	non-methylated	maintained	379	47.868166785019	-0.230798456457576	0.337321552388553	-0.684209042746621	0.493843172925222	0.60565913816177	TRUE	51.6641956161924	0.0916566060626365	0.966388526600029	44.0721379538456	0.10536712349207	0.749600939694311	-0.216787586905719	None
AT1G07280	non-methylated	maintained	380	832.870631769679	-0.346237664831192	0.177993462792333	-1.94522686057943	0.0517476803717042	0.100149057810777	TRUE	932.375020950657	0.0127986206790108	0.420857882307108	733.366242588701	0.0102688243960666	0.458715871345141	0.0378579890380329	None
AT1G07320	non-methylated	maintained	382	2913.17557395266	0.697955095284401	0.162516573970991	4.29467024950321	1.74953180485903e-05	0.000100807709925793	TRUE	2222.03453836526	0.0104375837255726	0.332566908294771	3604.31660954007	0.00383077743217359	-0.282949519646226	-0.615516427940998	Decreased
AT1G07350	gbM	loss	383	357.284415358836	0.766382175895161	0.19384338371783	3.95361534242897	7.69791289258896e-05	0.000376171520131819	TRUE	264.728559726707	0.0268496810672533	0.831711639254904	449.840270990966	0.00410200447905351	-1.24110930729853	-2.07282094655343	Decreased
AT1G07360	gbM	loss	384	259.734106475033	-0.102446947830216	0.227666923426397	-0.449986086201653	0.652720473206157	0.74361489181678	TRUE	268.909941970822	0.0265549990208822	0.827310560425016	250.558270979243	0.0429950386790921	1.59093749020729	0.763626929782279	Increased
AT1G07380	gbM	loss	386	135.057149696282	-0.472912039224588	0.224558317677379	-2.10596536399073	0.0352073610877675	0.0729765669770704	TRUE	157.069094924143	0.000617086873217675	-5.04517341974128	113.045204468421	0.0468665367451107	0.804284347841541	5.84945776758282	Increased
AT1G07420	non-methylated	loss	387	257.310209927826	0.0888231144816538	0.195801109269128	0.453639485563725	0.650088328808608	0.741569076268809	TRUE	249.327646155366	0.0179594044467302	0.2066690320375	265.292773700286	0.00890516872051023	-0.621327296162552	-0.827996328200052	Decreased
AT1G07440	non-methylated	maintained	388	376.665714609101	0.708030531199002	0.308360050585624	2.29611627658752	0.0216692338889318	0.0487162839854812	TRUE	286.219521024175	0.234835446822128	4.0168857760959	467.111908194026	0.0208110103011965	1.13384235107498	-2.88304342502092	Decreased
AT1G07470	gbM	loss	389	157.11852315612	-0.170701625688096	0.214214038606604	-0.796874130185198	0.425524136736755	0.541680312611953	TRUE	166.324807264906	0.0312589580883573	0.669656985274251	147.912239047334	0.00540934331030607	-1.98684038392671	-2.65649736920096	Decreased
AT1G07480	gbM	loss	390	166.945081694947	-0.210046544057517	0.221186244452922	-0.949636558896522	0.342296955504821	0.459396841134475	TRUE	179.036137731576	0.0353759048077441	0.91363538136163	154.854025658317	0.0140263135721932	-0.558459802394739	-1.47209518375637	Decreased
AT1G07510	gbM	loss	391	260.494549872967	-0.236722283634564	0.201012105024099	-1.17765188124458	0.238935417514471	0.345553862051206	TRUE	281.868016971821	0.00366885907395081	-1.99420555357029	239.121082774113	0.0309019975364802	1.06537046265846	3.05957601622874	Increased
AT1G07530	gbM	loss	392	326.801781841532	-0.47636809431045	0.214886338346192	-2.21683750570964	0.0266341975491945	0.0579942788078086	TRUE	380.371660410564	0.046367758370023	1.86377659779862	273.2319032725	0.00605904267611654	-1.14671286649356	-3.01048946429218	Decreased
AT1G07570	non-methylated	loss	393	159.345852861891	-0.385411382180219	0.28652125640415	-1.34514062592474	0.178579825813875	0.27560198096123	TRUE	180.610572140966	0.132845574937954	2.83020801238423	138.081133582817	0.014133301757181	-0.68275068266709	-3.51295869505132	Decreased
AT1G07590	gbM	loss	394	2736.4770736198	0.588447490212671	0.384402657914666	1.5308101494535	0.125816320468973	0.207417817800447	TRUE	2185.8793800716	0.420308022401954	5.66150999649568	3287.07476716799	0.0523517752880242	3.46828585724543	-2.19322413925025	Decreased
AT1G07610	non-methylated	maintained	395	1012.15761492013	-0.441667068608421	0.250786455525537	-1.76112807879868	0.0782167275325882	0.140881474959027	TRUE	1165.87247620572	0.061200674576375	2.7462002787525	858.442753634535	0.0489438822393408	2.81443937879375	0.0682391000412537	None
AT1G07630	non-methylated	maintained	396	223.280556714293	0.386591575956617	0.197329591613267	1.95911607983394	0.0500991940882404	0.0974372316062214	TRUE	193.458860631982	0.0191549646084244	0.0954611243777193	253.102252796604	0.00605630896287754	-1.2261886486177	-1.32164977299542	Decreased
AT1G07640	non-methylated	maintained	397	196.343360454437	-0.271743702970449	0.190592400061006	-1.42578456897267	0.1539305364617	0.243929690599384	TRUE	214.719547417483	0.0126501000102014	-0.416423065730517	177.967173491391	0.000570815866488648	-5.01725069956354	-4.60082763383303	Decreased
AT1G07650	gbM	loss	398	367.774480890787	-0.290311803568557	0.202267298811826	-1.43528788525841	0.151205078544637	0.240713190913952	TRUE	404.583741760099	0.0246855582587458	0.991183975762388	330.965220021476	0.0169980443722617	0.531127502334349	-0.46005647342804	None
AT1G07660	non-methylated	maintained	399	176.550107805044	0.00919596687946972	0.222508102163375	0.0413286832706777	0.967033866656343	0.978134932790509	TRUE	176.00839293941	0.0138138303197268	-0.458018592017499	177.091822670679	0.0354003412271072	0.931744034491549	1.38976262650905	Increased
AT1G07670	gbM	loss	400	320.254464466463	-0.175352279769175	0.279315986010251	-0.627791779031004	0.530140352283827	0.63779574121893	TRUE	339.628214830497	0.0843490775493105	2.65585361478039	300.88071410243	0.0843560641419218	2.74940231819484	0.0935487034144518	None
AT1G07700	non-methylated	maintained	401	375.217616196701	0.191024965003889	0.210736406069044	0.906463997214144	0.364690312658917	0.482602311136137	TRUE	350.405512383866	0.036195088744591	1.45535494743929	400.029720009536	0.0133963624328317	0.363490702225885	-1.09186424521341	Decreased
AT1G07705	gbM	loss	402	155.884889286218	0.145573228871475	0.322691934062664	0.451121374614855	0.651902073153691	0.742930422071781	TRUE	147.945753693901	0.147734213382459	2.80244232576849	163.824024878535	0.088785758417401	2.1691072239809	-0.633335101787592	Decreased
AT1G07720	non-methylated	maintained	403	218.607495928747	0.13151517744493	0.233978781755065	0.562081640302767	0.574060396667721	0.676155827559639	TRUE	208.529688745324	0.04862855333367	1.50229999645481	228.685303112171	0.0240708892835672	0.65749218809676	-0.844807808358046	Decreased
AT1G07725	non-methylated	maintained	404	93.1486493929733	-0.985205926101535	0.236558777807818	-4.16474051494265	3.11706876070819e-05	0.00016819603438344	TRUE	123.801023431147	0.0276169212083814	0.210370421846179	62.4962753547995	0.00515373151478722	-3.1376129994651	-3.34798342131128	Decreased
AT1G07745	non-methylated	loss	405	58.3105969235636	-0.563091958055616	0.270016839294947	-2.08539570911922	0.0370333960197081	0.0762158357660785	TRUE	69.5503549985217	0.0116265968041685	-1.65993504107146	47.0708388486054	0.0449949659724599	-0.389184234771775	1.27075080629968	Increased
AT1G07750	non-methylated	maintained	406	324.922400789975	-0.564322896114692	0.183988705412042	-3.06716053494095	0.00216102763238751	0.00686989372991079	TRUE	387.672995867805	0.00928317997749851	-0.445154697447286	262.171805712144	0.00901045329316471	-0.616550183427988	-0.171395485980703	None
AT1G07770	non-methylated	maintained	407	2078.11760054548	0.795279460625086	0.245203924939737	3.24333903227911	0.00118137543547721	0.0040687040368244	TRUE	1519.53755725959	0.079834499025198	3.19565037277579	2636.69764383136	0.0352075580007623	2.83787941468818	-0.3577709580876	None
AT1G07780	gbM	loss	408	82.7357353456344	0.847262846893806	0.261387751924725	3.24140224878556	0.00118943218614246	0.00409545752247984	TRUE	59.0546599705937	0.0159976559559006	-1.3911665489988	106.416810720675	0.0522223267094873	0.885700419298166	2.27686696829697	Increased
AT1G07790	non-methylated	maintained	409	356.947099014959	0.440964136414575	0.210268377462029	2.09714908983024	0.0359803795654172	0.074383221293356	TRUE	302.867366002382	0.0381907123088893	1.4360820779471	411.026832027537	0.0129662033232061	0.340591101790054	-1.09549097615705	Decreased
AT1G07810	gbM	loss	410	278.507030123635	-0.497970299970722	0.238452591318916	-2.08834090339038	0.036767094218544	0.0757227059500966	TRUE	326.121004940028	0.0171514518006084	0.331206303929048	230.893055307242	0.0753677205972236	2.31441664248341	1.98321033855436	Increased
AT1G07820	non-methylated	maintained	411	543.689545922001	0.298274863095077	0.179927174949762	1.65775327255796	0.0973672763549541	0.168834528415171	TRUE	487.674802687523	0.00218181257419127	-2.40531380469523	599.704289156478	0.0180551942203374	1.12845740844541	3.53377121314064	Increased
AT1G07830	non-methylated	maintained	412	171.678068377254	0.873403315599842	0.233828925868466	3.73522357148898	0.000187548492321621	0.000823448750255187	TRUE	121.383802786638	0.0544448141794047	1.16988820363829	221.97233396787	0.0161384197595827	0.0487016392518002	-1.12118656438649	Decreased
AT1G07840	non-methylated	loss	413	154.255404793669	0.690771835368357	0.199254447559842	3.46678251766952	0.000526727879173642	0.00201568969354121	TRUE	117.985079998091	0.00756344423028888	-1.70640789214413	190.525729589248	0.00477059567038396	-1.87735588784896	-0.170947995704836	None
AT1G07870	gbM	loss	414	108.254798809248	-0.388115900977578	0.215317726140588	-1.8025264706918	0.0714626138508379	0.130910206622932	TRUE	122.787716064424	0.0115073723710526	-1.06083035982948	93.7218815540719	0.00464694989544495	-2.76366835236004	-1.70283799253057	Decreased
AT1G07880	gbM	maintained	415	65.3052722460882	0.54389662713581	0.25578608914248	2.12637297422708	0.0334722162192118	0.0701057797958618	TRUE	53.0829106332958	0.0178874404760843	-1.35803118293629	77.5276338588807	0.0195353389789251	-0.934127976357439	0.423903206578855	None
AT1G07890	non-methylated	maintained	416	4637.96450982602	0.648168508637995	0.147555978871152	4.39269566436198	1.11953794559558e-05	6.83674786750706e-05	TRUE	3613.40336895455	0.00350798306478252	-1.17753883827359	5662.52565069748	0.00224105900783675	-0.973264557104984	0.204274281168608	None
AT1G07910	gbM	loss	417	191.859792064934	-0.176002453773581	0.218094136732976	-0.807002225782299	0.419665200804685	0.535926305738177	TRUE	203.550570549987	0.0144881854181083	-0.264627026827259	180.16901357988	0.0346789498617667	0.921578053747301	1.18620508057456	Increased
AT1G07920	non-methylated	maintained	418	1716.10627906642	0.397115619015398	0.196152560578726	2.02452426745669	0.0429162376458426	0.0857954013538104	TRUE	1481.24440906667	0.0384887825028286	2.13733353169472	1950.96814906616	0.00754599152407345	0.518080699388121	-1.6192528323066	Decreased
AT1G07930	gbM	loss	419	1774.78907854983	0.469141886976916	0.215615546615643	2.17582588241287	0.0295682825674971	0.0630758682832233	TRUE	1488.61128421538	0.0427735766708166	2.29074125374867	2060.96687288428	0.0228529871451798	2.13619807479827	-0.154543178950402	None
AT1G07940	non-methylated	maintained	420	1647.40936058683	0.704385499599021	0.173531536617176	4.05912097207409	4.92577917237885e-05	0.000251356486832253	TRUE	1252.92023728217	0.0145749785357594	0.695529486886215	2041.8984838915	0.00796438141176413	0.612198612533839	-0.0833308743523764	None
AT1G07950	non-methylated	maintained	421	161.543167070081	0.604599975809268	0.339929458332386	1.7786042397599	0.0753046685246601	0.136476637504522	TRUE	128.29218913888	0.255984722378913	3.4581454066126	194.794145001282	0.0762474099921347	2.14580320047356	-1.31234220613903	Decreased
AT1G07960	non-methylated	loss	422	220.661020910939	0.311101695159332	0.245569521976211	1.26685792542883	0.205206095472664	0.30710556708252	TRUE	197.006319429514	0.056031739611055	1.65936889150369	244.315722392365	0.0372563808909577	1.3578192305394	-0.301549660964288	None
AT1G07970	gbM	loss	423	104.399707670385	-0.176818444714787	0.242885054329476	-0.727992280969794	0.466618311484516	0.580347831555265	TRUE	110.816937661996	0.00851072477441828	-1.60018606294832	97.982477678773	0.0549537424681408	0.85616057648979	2.45634663943811	Increased
AT1G07980	non-methylated	loss	424	102.405549770517	0.112319981032399	0.218905024721203	0.513099145053656	0.607881969545862	0.705334011122002	TRUE	98.4018094224228	0.0099886922604573	-1.4936776210567	106.409290118612	0.00804518783902733	-1.81285604480899	-0.319178423752289	None
AT1G07990	gbM	loss	425	364.860103655864	-0.93074799891303	0.205670345264367	-4.52543606963199	6.0271099507564e-06	3.96386563567131e-05	TRUE	478.666981834018	0.0138704574585758	0.253296720278047	251.053225477709	0.0323125984349389	1.18092409645958	0.92762737618153	Increased
AT1G08000	non-methylated	maintained	426	83.1134885273491	0.281520605905012	0.240617170599081	1.16999383379038	0.242003450300755	0.348817409669428	TRUE	75.0095151636387	0.00870886631215487	-1.99032821747641	91.2174618910596	0.0279798687123062	-0.207886562693442	1.78244165478297	Increased
AT1G08010	gbM	loss	427	119.948228205451	-0.457037097797702	0.228932374158548	-1.99638473797148	0.0458920607680774	0.0906972379570835	TRUE	138.727843068019	0.0102173401139681	-1.1126563239616	101.168613342882	0.0369393042438964	0.323185588065647	1.43584191202725	Increased
AT1G08030	gbM	loss	428	175.737165379384	-0.417076737204366	0.193853200900687	-2.15150812711129	0.0314361150406308	0.066431212269684	TRUE	200.993326981809	0.00520928942217563	-1.75089044472025	150.48100377696	0.00796819193252216	-1.4078015079853	0.343088936734953	None
AT1G08040	gbM	loss	429	190.840676992787	-0.510736646031073	0.195902324584243	-2.60709844620268	0.00913131028112896	0.0234668057333506	TRUE	224.271983315456	0.0102081310097141	-0.690804256665949	157.409370670118	0.00763249245949921	-1.41729390285396	-0.726489646188015	Decreased
AT1G08110	non-methylated	loss	431	982.109226110938	-0.0807666672151912	0.268557906316182	-0.300742094407386	0.76361116714912	0.832571517729414	TRUE	1009.70285742493	0.113366765969932	3.59334064534066	954.515594796948	0.0379984748253898	2.51358879772117	-1.07975184761949	Decreased
AT1G08125	gbM	loss	432	182.263126230176	0.0436969938296673	0.231455076628643	0.188792548714655	0.850255412089298	0.898117890982784	TRUE	179.57735562218	0.0375028428000873	1.00051248606515	184.948896838173	0.0323630868135982	0.851423641850717	-0.149088844214434	None
AT1G08130	gbM	loss	433	234.38113214983	0.484141138383739	0.247323741392866	1.95751987115016	0.050286377851483	0.0977610738935368	TRUE	195.347028562995	0.0506092430106597	1.50537993623542	273.415235736665	0.0465835626954864	1.79662956111776	0.291249624882343	None
AT1G08190	gbM	loss	435	638.8950106463	-0.472600470613669	0.235784255299832	-2.00437671299423	0.0450297219042326	0.0892416366210455	TRUE	742.508616124566	0.0775775465061894	2.93835060756131	535.281405168035	0.016252859730771	0.888738268365012	-2.04961233919629	Decreased
AT1G08200	gbM	loss	436	1659.29545285439	-0.244512489960566	0.15740793527824	-1.55336825636113	0.120335182055366	0.200172947072869	TRUE	1799.45879030234	0.00581241316969861	-0.549107132208665	1519.13211540644	0.0042245911408476	-0.418539726728437	0.130567405480228	None
AT1G08210	gbM	loss	437	190.022446211521	0.217548807008125	0.255187572378329	0.852505492256484	0.393933591979388	0.511097671101116	TRUE	175.870693766542	0.102300927820752	2.42992460743547	204.1741986565	0.0090828103718177	-0.871634772130948	-3.30155937956642	Decreased
AT1G08230	non-methylated	maintained	438	108.041067585095	-0.72095913698127	0.226900916809915	-3.17741835122354	0.00148592522804503	0.00497976264706987	TRUE	134.447116270059	0.0213324747386883	-0.0809178684248435	81.6350189001315	0.00950502634307322	-1.9070251915866	-1.82610732316176	Decreased
AT1G08260	gbM	loss	439	135.727428424002	-0.0279042445475384	0.36113798080469	-0.0772675432402926	0.938410710433799	0.958408519669825	TRUE	136.966932353737	0.207890713467431	3.22176865001013	134.487924494268	0.16039868146927	2.79024091594575	-0.431527734064382	None
AT1G08280	non-methylated	loss	440	63.956586199667	0.125733025001172	0.279950346913778	0.449126162504442	0.653340648350757	0.744201897984892	TRUE	61.1120865545746	0.0778227598225171	0.931771296803102	66.8010858447594	0.0200768011916974	-1.08828421384099	-2.02005551064409	Decreased
AT1G08315	non-methylated	maintained	441	60.836656483734	0.481182762111773	0.284689007921032	1.69020492089124	0.0909887572792635	0.159747845721196	TRUE	50.8019601401515	0.0867114491315678	0.865879083595685	70.8713528273166	0.0224888036094559	-0.84737211251912	-1.7132511961148	Decreased
AT1G08320	non-methylated	maintained	442	118.895064843775	-0.413023313602153	0.211193113926453	-1.95566657417621	0.0505044447768214	0.0981177832927948	TRUE	135.758201985115	0.00291766667595987	-2.94166938333046	102.031927702435	0.0139283189527779	-1.07333411100771	1.86833527232276	Increased
AT1G08350	gbM	loss	443	103.188791492807	0.0512721366075574	0.222813632455933	0.230112206521734	0.818004579958946	0.874733376398131	TRUE	101.449764047164	0.0174308053264109	-0.658057534951327	104.927818938449	0.00855119874809222	-1.74227790232959	-1.08422036737826	Decreased
AT1G08360	non-methylated	maintained	444	2219.34503149132	0.824262606794573	0.182409025400672	4.51875999547738	6.22028564919966e-06	4.07015554518203e-05	TRUE	1602.02853855577	0.00588732151412634	-0.554172129831576	2836.66152442688	0.0226307626923244	2.2206956545924	2.77486778442397	Increased
AT1G08370	gbM	loss	445	199.106030581679	-0.404622384990877	0.233116342642914	-1.73571007679489	0.0826151108483917	0.147214918037343	TRUE	226.791498718621	0.0384517548502448	1.23141321481119	171.420562444737	0.0322230712606284	0.75896680007472	-0.472446414736468	None
AT1G08410	gbM	loss	447	176.090025221675	0.983712632828184	0.191222100816739	5.14434591308533	2.68454487367228e-07	2.43186165887069e-06	TRUE	118.24378119082	0.00622059094937938	-1.98618386999649	233.936269252531	0.000906817935955911	-4.04862201885319	-2.0624381488567	Decreased
AT1G08420	gbM	loss	448	368.301548645557	-0.574162903883563	0.250773698430757	-2.28956588141598	0.0220464947207665	0.0494156381906767	TRUE	440.638141573281	0.0360153597163222	1.5849400892542	295.964955717833	0.0790159517388102	2.63871636536496	1.05377627611076	Increased
AT1G08460	non-methylated	maintained	450	218.895583264554	-0.102483692828985	0.211009376980459	-0.485683121269419	0.627191852595327	0.721425737526742	TRUE	226.77171722316	0.0338287580572737	1.04654477173872	211.019449305949	0.00567483191955302	-1.51405008969822	-2.56059486143694	Decreased
AT1G08465	non-methylated	maintained	451	147.367486644957	0.183643804481293	0.210420368235516	0.872747282125021	0.382800839808367	0.500493697405436	TRUE	137.983758881074	0.00217406242316608	-3.35038633476283	156.751214408841	0.0251354618418427	0.297326490642491	3.64771282540532	Increased
AT1G08470	non-methylated	maintained	452	169.476787495524	0.454806165278222	0.194345398408612	2.34019518343311	0.0192736642562108	0.0441987589098823	TRUE	142.955506500641	0.00136717429835242	-3.9856883993243	195.998068490407	0.00919079176488426	-0.899773945277455	3.08591445404684	Increased
AT1G08480	non-methylated	maintained	453	592.178734664427	0.413706188086065	0.215756802984633	1.9174653237494	0.0551788422504476	0.105765039341285	TRUE	507.876783516199	0.042755894456399	1.90815913326059	676.480685812654	0.0183013463723263	1.2362021924268	-0.671956940833789	Decreased
AT1G08490	gbM	loss	454	330.112328261537	0.415462359449407	0.178030864022486	2.33365355906452	0.0196138696829243	0.0448344111056985	TRUE	282.923185156091	0.014053845527327	-0.0539737402899637	377.301471366983	0.000325770931080833	-5.05136249905762	-4.99738875876765	Decreased
AT1G08500	non-methylated	maintained	455	61.8497341050712	-0.9789235709093	0.281042984626826	-3.48318095258323	0.000495493328181384	0.0019126716608384	TRUE	82.0753627410772	0.0585476502984485	0.85994526809119	41.6241054690652	0.0216060381302979	-1.61371451509379	-2.47365978318498	Decreased
AT1G08510	gbM	loss	456	732.510582370057	-0.485789512876234	0.155226468204051	-3.12955334548775	0.00175072281043799	0.00573706486229461	TRUE	854.692000693581	0.000267643317748081	-5.18841635982357	610.329164046533	0.00433260551030818	-0.917464933752047	4.27095142607153	Increased
AT1G08520	gbM	loss	457	1906.04253796197	-0.34267826569931	0.184294019742433	-1.85941066442759	0.0629689513328158	0.118132050330167	TRUE	2131.37431232752	0.0185799107104333	1.15773242457121	1680.71076359642	0.0143108233805815	1.38415164932371	0.226419224752507	None
AT1G08530	non-methylated	maintained	458	114.622823561517	0.842740768857526	0.232292475964889	3.62792968371867	0.000285703042504271	0.00118369841149696	TRUE	81.9050557780312	0.0444772579275377	0.461089182335026	147.340591345004	0.00595994291398833	-1.85155615642924	-2.31264533876427	Decreased
AT1G08540	gbM	loss	459	710.690285081149	0.162833354006821	0.226777676037825	0.718030790560095	0.47273830191934	0.585904731000153	TRUE	670.502557374718	0.0598364179099047	2.52222164305803	750.878012787581	0.0143353505899408	0.956002158625744	-1.56621948443229	Decreased
AT1G08550	gbM	loss	460	1111.0446012856	-0.447150949706847	0.209237225720052	-2.13705256398835	0.0325937165553686	0.068520222740732	TRUE	1281.94495030111	0.0424319338900084	2.24311576887599	940.14425227008	0.0110376276097955	0.72111878232177	-1.52199698655422	Decreased
AT1G08560	non-methylated	maintained	461	242.84051014667	0.746462348934211	0.225125867564893	3.31575556824469	0.00091395730123015	0.00325845646525532	TRUE	181.48107940312	0.0293302034352592	0.655112973063958	304.19994089022	0.0296311762353395	1.25086121874749	0.595748245683533	Increased
AT1G08570	non-methylated	maintained	462	860.045017479047	-0.382437349754445	0.298384293687407	-1.28169396930488	0.199950021316027	0.301017828970515	TRUE	973.441317212987	0.130346868873213	3.78316917698736	746.648717745107	0.0777344957400426	3.39117315277467	-0.391996024212691	None
AT1G08590	gbM	loss	464	91.5892517414702	-0.885411569092964	0.350171572991839	-2.52850784410646	0.0114548526745343	0.0283889832356645	TRUE	118.799145352982	0.203038801680278	3.04711154778715	64.3793581299588	0.106149467905954	1.26577709194763	-1.78133445583952	Decreased
AT1G08620	gbM	loss	466	227.564026621548	-0.428595175470642	0.232675673749676	-1.84202829871999	0.0654710106146891	0.121902054938966	TRUE	261.063330351504	0.0330287181028606	1.12020428090123	194.064722891592	0.0362431913300251	1.06864920690447	-0.0515550739967621	None
AT1G08640	gbM	loss	467	637.665636231669	0.957201219336017	0.163943096815364	5.83861863006063	5.26353984331408e-09	6.9588607844598e-08	TRUE	433.506513380447	0.00805009128423551	-0.585731116928766	841.824759082891	0.00107555672245948	-2.705822116845	-2.12009099991623	Decreased
AT1G08650	non-methylated	maintained	468	149.850556661871	-0.430392431165662	0.241686617347655	-1.78078718585631	0.0749472235881961	0.135924483996695	TRUE	172.124581356115	0.0744831341999359	1.95300744030462	127.576531967628	0.00197197704951373	-3.61908636988256	-5.57209381018718	Decreased
AT1G08660	gbM	loss	469	344.356630144815	0.0292483968619756	0.17306229379259	0.16900502253269	0.865792690820515	0.908106108094627	TRUE	340.924099482872	0.00996966234669123	-0.422435640944736	347.789160806758	0.000103757846632294	-6.77771792623408	-6.35528228528934	Decreased
AT1G08700	non-methylated	maintained	471	189.161197755303	-0.194630792333368	0.217059545720069	-0.896670043640346	0.369895010069961	0.487443624045747	TRUE	201.883676327203	0.0125662933804567	-0.47679680716161	176.438719183403	0.0351221646996395	0.916162974269108	1.39295978143072	Increased
AT1G08710	non-methylated	maintained	472	89.5490168753151	-0.157907057812065	0.232188892531525	-0.680080154095339	0.496453709854079	0.60814689351493	TRUE	94.473880339601	0.0118774063448296	-1.28742790557273	84.6241534110292	0.0188885542363304	-0.870225055832669	0.417202849740063	None
AT1G08720	gbM	loss	473	232.699433028175	-0.302458647044132	0.186977420966569	-1.61762123726271	0.105744249398514	0.18021238851121	TRUE	257.010480764842	0.00241314214774673	-2.66620055086253	208.388385291508	0.012392034252578	-0.401005301113424	2.26519524974911	Increased
AT1G08750	gbM	loss	474	96.1192759015573	-0.399922627512946	0.244394985362663	-1.63637820522173	0.101760457699883	0.174787971053462	TRUE	109.257599191392	0.0563935696457931	1.11335549977534	82.9809526117227	0.00140760054819163	-4.64151422472492	-5.75486972450026	Decreased
AT1G08760	gbM	loss	475	168.194832269194	-0.709766069884171	0.215268216861642	-3.29712430488683	0.000976802594711607	0.00345559142358575	TRUE	208.731113889268	0.0198855930611366	0.213014635265853	127.65855064912	0.0180977344793041	-0.420215637115624	-0.633230272381477	Decreased
AT1G08770	non-methylated	maintained	476	112.305605114071	-0.131352269149625	0.231712202965174	-0.566876787103731	0.570797896165752	0.673431383483645	TRUE	117.477598238655	0.0334711633086778	0.435030653746647	107.133611989487	0.00967551830419353	-1.53822531064107	-1.97325596438771	Decreased
AT1G08780	gbM	maintained	477	151.683542620958	-0.143795550069371	0.279762188949512	-0.513992082380086	0.607257526285423	0.704840064464492	TRUE	159.245794657165	0.0684164965371817	1.76019603479166	144.12129058475	0.0733576441047475	1.74393912912622	-0.0162569056654407	None
AT1G08800	gbM	loss	478	194.63122780592	-0.57182969206966	0.201120062236548	-2.84322551271439	0.00446594587882291	0.0127063594538672	TRUE	232.738138498111	0.00541311613453546	-1.57668692437141	156.52431711373	0.0214111393849317	0.0642766466167484	1.64096357098816	Increased
AT1G08810	non-methylated	maintained	479	107.583656532321	0.104464813929366	0.253174825427037	0.41261927900281	0.679885574060304	0.766559907297685	TRUE	103.634287786053	0.0249670902319338	-0.117232637879862	111.53302527859	0.052572657394345	0.953447923415842	1.0706805612957	Increased
AT1G08820	gbM	loss	480	336.884368929075	-0.253428237849999	0.167964111725544	-1.50882373172732	0.131343834372449	0.215031002239765	TRUE	366.380589540381	0.00130897759027765	-3.30587220135874	307.38814831777	0.0036627782956872	-1.75498284981333	1.55088935154541	Increased
AT1G08840	gbM	loss	482	61.2118336771714	-0.092141039489901	0.278964914945792	-0.330296157521478	0.741176196032746	0.815506516475648	TRUE	63.0869869132723	0.0794793842107957	0.999647160393226	59.3366804410706	0.01091993741186	-2.12282936463952	-3.12247652503275	Decreased
AT1G08880	non-methylated	maintained	483	678.191799234831	0.529023283662341	0.216483002596902	2.44371741576127	0.0145368077363762	0.0347053440841859	TRUE	555.3381786838	0.0395716865874726	1.84070917747813	801.045419785863	0.0250507314256386	1.80405024054494	-0.036658936933188	None
AT1G08940	non-methylated	maintained	489	86.2823890103836	0.0634412573004132	0.224424748569594	0.282683873791842	0.777419179109151	0.843542028058927	TRUE	84.4353073368018	0.00842428478112227	-1.90558838709744	88.1294706839654	0.00328063599803301	-3.34394284737628	-1.43835446027884	Decreased
AT1G08960	gbM	loss	490	67.0679155799843	-0.428951930569872	0.301048574877741	-1.4248595288786	0.154197810446906	0.244216829183858	TRUE	76.940598703322	0.0579815268667674	0.773491234947118	57.1952324566465	0.097566221537871	0.987881160920401	0.214389925973283	None
AT1G08970	gbM	loss	491	373.170575992386	-0.274829430407593	0.213852321840271	-1.28513652806102	0.198744578916637	0.299648272559402	TRUE	408.688421247214	0.0363657356266843	1.55599971483863	337.652730737558	0.0191313134440485	0.720817131631435	-0.8351825832072	Decreased
AT1G08980	gbM	loss	492	812.590987668072	0.376729605869023	0.201802584801654	1.86682250001555	0.061926379339469	0.116572136054897	TRUE	707.270019276519	0.042758250376932	2.05950567593806	917.911956059624	0.00186747791427252	-1.85644406209961	-3.91594973803767	Decreased
AT1G08990	non-methylated	maintained	493	63.2215509960449	-0.984066583209916	0.245996762914573	-4.00032330324465	6.32560041056006e-05	0.000314859534821772	TRUE	83.965560223424	0.00118460067558209	-4.74191523620036	42.4775417686658	0.000980303915215059	-6.04825787950218	-1.30634264330182	Decreased
AT1G09000	non-methylated	loss	494	48.6568015001625	-0.343659969972859	0.295628492213518	-1.16247242408777	0.245043619651923	0.352197445631427	TRUE	54.3625839679855	0.0682467923080836	0.602570664730171	42.9510190323394	0.0249498586017179	-1.36358406169259	-1.96615472642276	Decreased
AT1G09010	gbM	loss	495	665.344430345426	-0.277918586508804	0.174546647526913	-1.59223101930933	0.111332805836017	0.188131886073822	TRUE	729.280677696499	0.00897877079510285	-0.179794698633457	601.408182994354	0.00993122295227518	0.268224357373941	0.448019056007397	None
AT1G09020	gbM	loss	496	264.941340781507	-0.374820878571456	0.281102851888655	-1.33339407997156	0.182402514137345	0.280312215962775	TRUE	299.098198678464	0.10503174010075	2.88695183488967	230.784482884549	0.0479864856230223	1.66259602037921	-1.22435581451045	Decreased
AT1G09050	gbM	loss	497	53.9177976777294	0.11939933947599	0.285540329193947	0.418152279270121	0.675835783641488	0.763591916873393	TRUE	51.7895574192344	0.0744414365502645	0.669202124413201	56.0460379362245	0.0085560842106632	-2.55043542795446	-3.21963755236766	Decreased
AT1G09060	gbM	loss	498	383.073501286755	-0.242395034276951	0.182103471364773	-1.33108409444544	0.1831613419301	0.281112928337163	TRUE	415.17608336069	0.0166929125867087	0.44179552456092	350.97091921282	0.00359697620386955	-1.65365086760193	-2.09544639216285	Decreased
AT1G09070	non-methylated	maintained	499	732.202838389342	0.396597352106076	0.173734681941122	2.28277594130849	0.0224435698274091	0.0502183724876382	TRUE	632.283369950798	0.00787046945783591	-0.429564710483857	832.122306827885	0.0106353935072738	0.592544386762918	1.02210909724678	Increased
AT1G09100	gbM	loss	500	294.100966260367	0.590374190755015	0.213727985729796	2.76226900627506	0.00574011630783941	0.0158271247109588	TRUE	234.847040195299	0.0282630376855216	0.814757958450642	353.354892325435	0.0240007100603267	1.09092608780402	0.276168129353374	None
AT1G09130	non-methylated	maintained	501	1088.22856157947	-0.566450836998285	0.185634630175263	-3.05142869336116	0.0022775513855627	0.00718624198300546	TRUE	1299.24212182624	0.00642038303815506	-0.477884587703095	877.215001332698	0.0267241686452368	1.95489665734872	2.43278124505181	Increased
AT1G09140	gbM	loss	502	414.667539181528	-0.96539035799385	0.199231586764459	-4.84556878591335	1.26249460113387e-06	9.90583429849835e-06	TRUE	548.46814695058	0.00869176151497469	-0.352043166720215	280.866931412476	0.0296816945765755	1.17365979728894	1.52570296400915	Increased
AT1G09150	gbM	loss	503	323.82694385305	0.203809597920355	0.201124434889256	1.01335075488256	0.310892652426082	0.426530286974507	TRUE	300.922461964638	0.00950417494540895	-0.574955414532117	346.731425741462	0.0255628483801138	1.16409240765003	1.73904782218214	Increased
AT1G09160	gbM	loss	504	289.061398111279	0.182300322392997	0.17136512349302	1.0638122780008	0.287413748126193	0.40059455992515	TRUE	270.794191417858	6.06389996074562e-06	-11.2640348730163	307.328604804701	0.00438920482409055	-1.49415199191755	9.76988288109877	Increased
AT1G09195	gbM	loss	505	82.2144565699009	-0.440091839603012	0.227910938526123	-1.93098164769555	0.0534853220108948	0.102964144123565	TRUE	94.6178888160707	0.00948274261580642	-1.61063288318282	69.8110243237311	0.00163113519858425	-4.65227366913433	-3.04164078595151	Decreased
AT1G09200	non-methylated	maintained	506	568.25937691502	0.83144492636543	0.164254858313716	5.06191984152713	4.15055539463294e-07	3.59242091691659e-06	TRUE	408.846723094976	0.000644601003169948	-4.26180403030359	727.672030735065	0.00710406132981075	-0.0781616828102666	4.18364234749332	Increased
AT1G09210	non-methylated	maintained	507	1419.3260444484	0.201367922643773	0.161336056696549	1.24812721202501	0.211984474344209	0.314594806260796	TRUE	1320.34483419987	0.0100742115017355	0.176111234988891	1518.30725469694	0.00225993626613534	-1.32130583668515	-1.49741707167404	Decreased
AT1G09250	non-methylated	maintained	510	182.936272738104	-0.322264087706075	0.250852215737823	-1.28467706278061	0.198905156834779	0.299826644868577	TRUE	203.360929871726	0.0637799632169753	1.8728238062769	162.511615604482	0.0327514785410853	0.72104500278534	-1.15177880349156	Decreased
AT1G09270	gbM	loss	511	465.678310099682	-0.156198132518317	0.158857878574105	-0.983257071794853	0.325480932219418	0.441610039946521	TRUE	490.892622976109	0.00139270345827296	-3.04952153535834	440.463997223255	0.00138068647429759	-2.83016171562579	0.219359819732545	None
AT1G09280	gbM	loss	512	206.517732958573	0.128606889370661	0.221801601233554	0.579828498330989	0.562030277395097	0.666189966170359	TRUE	197.408875517934	0.0305759831365785	0.787244236115762	215.626590399211	0.0228179481857983	0.516986579698276	-0.270257656417486	None
AT1G09300	gbM	loss	514	74.4830816969815	0.758362262596982	0.250492379203248	3.02748636509078	0.00246596838649943	0.00769516663679739	TRUE	55.4377413352302	0.0296629706415617	-0.575943772881855	93.5284220587327	0.0123267360307659	-1.35884247151405	-0.782898698632191	Decreased
AT1G09310	gbM	loss	515	3498.84486424293	-0.271841460664544	0.308978004179622	-0.879808455577024	0.378963083264911	0.496763102864169	TRUE	3827.36461562955	0.266152140666119	5.07368437839054	3170.3251128563	0.00495399974540435	0.05789627393884	-5.0157881044517	Decreased
AT1G09320	non-methylated	loss	516	70.0477796779608	0.244981114839238	0.242578851710196	1.00990301962478	0.312541755828751	0.428413492675406	TRUE	64.1422286474101	0.000141388316021146	-8.11566178248622	75.9533307085116	0.0188973221456682	-1.00853208126268	7.10712970122354	Increased
AT1G09330	non-methylated	maintained	517	349.055640013574	0.641271275376477	0.207372286903054	3.09236728279063	0.00198567001723982	0.00638456819233095	TRUE	272.770514317013	0.0243324098482129	0.711607948629495	425.340765710135	0.0207489127529735	1.04904045185888	0.337432503229388	None
AT1G09340	non-methylated	maintained	518	4993.39445068596	-0.0217618262276468	0.162421173389164	-0.133983924469658	0.893415286226065	0.928114275509401	TRUE	5030.98703083361	0.00371011258273833	-1.06746032982151	4955.8018705383	0.0114958140036947	1.36437549512196	2.43183582494347	Increased
AT1G09415	non-methylated	maintained	520	103.173035865168	0.390078388594252	0.239617054460335	1.62792414535262	0.10354097093448	0.177202583384792	TRUE	89.3738336742697	0.0580015988271017	0.940315716729341	116.972238056067	0.000244514484058834	-6.73628770520117	-7.67660342193051	Decreased
AT1G09420	non-methylated	maintained	521	159.676304839305	0.9942225631012	0.196326308983429	5.06413311720295	4.10262909601839e-07	3.56192063192411e-06	TRUE	106.724183259254	0.00111141752893293	-4.57606003633938	212.628426419357	0.00544801332768117	-1.5646124544657	3.01144758187368	Increased
AT1G09430	gbM	loss	522	863.536946082238	0.627334256180802	0.192279383587703	3.26261840700494	0.00110388047577271	0.0038315753436045	TRUE	678.764312115633	0.00931703993167149	-0.155713209430273	1048.30958004884	0.027026474886746	2.07560185724248	2.23131506667275	Increased
AT1G09440	gbM	loss	523	81.4800046756247	-0.421704997956823	0.237265886660866	-1.77735199902371	0.0755103431654427	0.136753444165067	TRUE	93.3443776852493	0.0140337601133337	-1.05970748172531	69.6156316660002	0.0149982366699003	-1.45508444056558	-0.395376958840273	None
AT1G09460	non-methylated	loss	524	76.0243745217304	-0.831814767797297	0.286670793248952	-2.9016376533166	0.00371217646335532	0.0109209737264949	TRUE	97.3652078806684	0.0282815181824606	-0.00347710331262706	54.6835411627924	0.111835266075935	1.12510107486018	1.12857817817281	Increased
AT1G09490	non-methylated	maintained	526	299.629541995282	-0.38971989589773	0.26905005436993	-1.4485033158993	0.147476339298193	0.236181908927993	TRUE	339.954595973075	0.12350980373619	3.20665756270193	259.304488017488	0.0244893602546322	0.814578138879112	-2.39207942382281	Decreased
AT1G09520	non-methylated	maintained	527	95.2342373151962	0.220011179756078	0.247149476451927	0.890194804029342	0.373361294182794	0.491099056029404	TRUE	88.089727006533	0.046840450671504	0.616161979469792	102.37874762386	0.0134137354289331	-1.12340814544395	-1.73957012491374	Decreased
AT1G09530	gbM	loss	528	149.622373101126	0.540189431902285	0.204472319343832	2.64187071206409	0.00824495224025983	0.0215401275286051	TRUE	121.937811477164	0.0210555250779502	-0.196141847470872	177.306934725087	0.000463653670444793	-5.3214487502061	-5.12530690273523	Decreased
AT1G09560	non-methylated	maintained	529	824.195657518081	-0.24801272491423	0.25087126435459	-0.988605552542199	0.322856168485105	0.438911126605626	TRUE	894.803635800782	0.0547610738352264	2.50420446039655	753.58767923538	0.055294937981437	2.90599411070444	0.401789650307891	None
AT1G09570	gbM	loss	530	844.068078338366	-0.806112504688729	0.187254563626647	-4.30490178223895	1.67059837031891e-05	9.66915890711714e-05	TRUE	1073.95759821676	0.0147636597848904	0.671178330079843	614.178558459969	0.0174994116505384	1.10122798345672	0.430049653376879	None
AT1G09580	non-methylated	loss	531	85.4473312365817	0.461345436625301	0.252346626519278	1.82822113768204	0.0675163698961578	0.125021175218234	TRUE	71.9752339372243	0.053215934086281	0.573883036030518	98.9194285359392	0.0153510604964132	-0.97177932954246	-1.54566236557298	Decreased
AT1G09590	non-methylated	maintained	532	1448.74653731209	0.969697290579406	0.192061617910868	5.04888639972523	4.44392880894327e-07	3.82533823323236e-06	TRUE	979.511414642406	0.0340220645690426	1.8473388010165	1917.98165998177	0.00602558460793571	0.187238177598016	-1.66010062341849	Decreased
AT1G09620	gbM	loss	533	859.090962446612	0.11766903607052	0.240118538924775	0.490045610794689	0.624101623868677	0.718862101023145	TRUE	824.038761628957	0.0458899857444497	2.22022434348467	894.143163264268	0.0546024975030682	2.99745700230777	0.777232658823094	Increased
AT1G09630	non-methylated	maintained	534	190.932209072846	0.505636838979943	0.231839414518376	2.18097876079594	0.0291849874629129	0.062427357079144	TRUE	157.850153165492	0.0487507014394407	1.26319598667498	224.014264980199	0.0199559678574155	0.364883559750994	-0.898312426923983	Decreased
AT1G09640	non-methylated	loss	535	1650.2073666944	0.282122504723651	0.15772087522904	1.78874549303608	0.0736558127643952	0.133993506011248	TRUE	1489.4459488537	0.00211185590103511	-2.04926837367455	1810.96878453511	0.00772018883625151	0.523197381349056	2.57246575502361	Increased
AT1G09645	non-methylated	maintained	536	193.894217384855	0.595132691511729	0.233848503007704	2.54494975959766	0.0109293461876738	0.0273012334950415	TRUE	154.454508238357	0.0288467262661646	0.486111743037989	233.333926531353	0.0382448930097514	1.34694520725743	0.86083346421944	Increased
AT1G09660	gbM	loss	537	224.468510225093	0.442763623774166	0.194057847445363	2.28160638491482	0.0225125894217269	0.0503569210874514	TRUE	190.236607010349	0.0101093250994419	-0.840891320344317	258.700413439837	0.010927979140417	-0.351963139215404	0.488928181128914	None
AT1G09690	non-methylated	maintained	538	2840.07782687213	0.925077175265356	0.221764685000462	4.17143593112414	3.02686166258067e-05	0.000163889540249502	TRUE	1959.61529432679	0.0431072619585585	2.35743981679664	3720.54035941747	0.0338126321981932	2.8658638828813	0.508424066084665	Increased
AT1G09700	gbM	loss	539	66.5210288754053	0.511653784494306	0.25896893425451	1.97573421679785	0.0481848874087916	0.0945044674106343	TRUE	54.8793793425681	0.0388143799285293	-0.200196166678908	78.1626784082424	0.013490086258995	-1.45779312719799	-1.25759696051909	Decreased
AT1G09710	gbM	loss	540	67.5453383330368	-0.736592386024386	0.285490784143652	-2.5800916419556	0.00987740992914966	0.0250708422356266	TRUE	84.4144169434836	0.0358586469862978	0.1838329116343	50.6762597225899	0.0840632065490135	0.611628388569955	0.427795476935655	None
AT1G09730	gbM	loss	541	287.080907002222	-0.34084047719855	0.172290900972383	-1.97828483846158	0.0478965825384687	0.0940040010916876	TRUE	320.817497098374	0.00185685906809294	-2.88710447708138	253.34431690607	0.00346757853011879	-2.02970368567363	0.857400791407751	Increased
AT1G09740	non-methylated	maintained	542	430.840819835487	0.194873373624094	0.205541451907878	0.948097679641941	0.343079729415068	0.4601861801704	TRUE	401.826409076478	0.0200663505325312	0.688275557811078	459.855230594497	0.0257049711801716	1.42530238438237	0.737026826571292	Increased
AT1G09750	non-methylated	maintained	543	937.550053891996	-0.321822873699622	0.315603082398789	-1.01970763800391	0.307867138161569	0.423197986624033	TRUE	1041.67363076641	0.0834214968437024	3.16040319519112	833.426477017578	0.184291556163445	4.70858495070381	1.54818175551269	Increased
AT1G09760	non-methylated	loss	544	403.649718570247	0.565192433451486	0.182995282160144	3.08856286774033	0.00201127134306147	0.00645956424556714	TRUE	325.675520280848	0.0124356768947499	-0.133545770468592	481.623916859646	0.00835026794236987	-0.157986195632602	-0.0244404251640101	None
AT1G09770	gbM	loss	545	851.72130790482	-0.638936093057744	0.210858367455446	-3.03016712482492	0.00244418449258197	0.00763390603517565	TRUE	1037.30312834296	0.0295645571594069	1.66257566250574	666.139487466683	0.0283999135420275	1.85915097955046	0.196575317044721	None
AT1G09795	gbM	loss	547	630.259887111941	0.224131171767079	0.173651909107118	1.2906922412746	0.196810416120149	0.297205936031556	TRUE	581.510645539946	0.0108213391342821	-0.00809724614063098	679.009128683936	0.00634241184008371	-0.289995979099792	-0.281898732959161	None
AT1G09810	gbM	loss	549	87.4114611629405	0.356997676798483	0.237020409757116	1.50618960267731	0.13201850776742	0.216010905558088	TRUE	76.5835883047372	0.0211349119738368	-0.687728641822793	98.2393340211437	0.014539647469055	-1.05877896672412	-0.371050324901328	None
AT1G09815	non-methylated	maintained	550	172.297303738837	0.134258921859733	0.208609573270667	0.643589456393426	0.519841689119092	0.62895302361138	TRUE	164.375904712272	0.0224020590823651	0.178367536366526	180.218702765403	0.00878928943682176	-1.05835157142991	-1.23671910779643	Decreased
AT1G09840	non-methylated	loss	552	402.429438188708	-0.0231381486271725	0.177513350937131	-0.130345962740387	0.896292717218947	0.92989885558443	TRUE	405.603953310405	0.0138886000804934	0.162894028115999	399.254923067011	0.00209143544686818	-2.3175237950959	-2.4804178232119	Decreased
AT1G09850	non-methylated	loss	553	208.783761070319	0.631793048491175	0.187128567341178	3.37625119172355	0.000734807991588141	0.00270682580334182	TRUE	163.83926725445	0.00348999967688812	-2.5069283025437	253.728254886188	0.00665686525003177	-1.08721325799621	1.41971504454749	Increased
AT1G09870	gbM	loss	554	219.439529161321	0.0550470877492726	0.178777472725022	0.307908412118236	0.758152024630337	0.82866337376597	TRUE	215.268736413687	0.000658706029711867	-4.67771778765064	223.610321908955	0.00371913389551869	-2.06083987447042	2.61687791318022	Increased
AT1G09910	gbM	loss	556	175.94633706118	-0.427782660682477	0.201910317278261	-2.1186765810136	0.0341178088270004	0.0711234733313488	TRUE	201.852257465792	0.0110831558547574	-0.658117161329518	150.040416656568	0.0120346253004759	-0.816376852588607	-0.158259691259089	None
AT1G09920	gbM	loss	557	275.922378979404	0.0236000405758165	0.232918764312337	0.101323054179394	0.919294015780816	0.945864538028053	TRUE	273.656724528828	0.0227457350229782	0.616681522346995	278.188033429979	0.0504578360243623	1.92946748514305	1.31278596279605	Increased
AT1G09940	gbM	loss	558	254.980640659131	0.809006408601101	0.207797693610079	3.89324055790126	9.89139792690677e-05	0.000467706731105462	TRUE	185.394427396226	0.0174265147625514	-0.0774679394744814	324.566853922037	0.0209539407389392	0.814195400511748	0.891663339986229	Increased
AT1G09960	non-methylated	loss	559	58.5427320151825	-0.601608045934427	0.265361267425757	-2.26712832573708	0.0233823876645063	0.0519525916439815	TRUE	70.549154825396	0.0228564131436633	-0.668343685185369	46.536309204969	0.0222750566382152	-1.41889892986532	-0.750555244679954	Decreased
AT1G09970	non-methylated	maintained	560	1033.33154490234	-0.0391367888045311	0.252146686846429	-0.155214368643945	0.87665232102693	0.916582386946347	TRUE	1047.35688944635	0.0468327069599569	2.32914672301609	1019.30620035834	0.0801156039066549	3.62759055872211	1.29844383570601	Increased
AT1G09980	gbM	loss	561	299.206150337572	0.0209056658154275	0.186908404364723	0.111849790203298	0.910942508303264	0.939862635982355	TRUE	296.959815509392	0.0131540123379484	-0.1152870047069	301.452485165753	0.00770671567007821	-0.701023813987788	-0.585736809280888	Decreased
AT1G10020	non-methylated	maintained	562	176.886643787785	-0.303313390420734	0.191248633126483	-1.58596370317657	0.112747543540199	0.189966384367209	TRUE	195.426691095423	0.00112891990886898	-3.98066089845076	158.346596480147	0.00929551799052692	-1.12600890949793	2.85465198895284	Increased
AT1G10030	non-methylated	loss	563	124.427379476247	-0.0517018118289705	0.257653743610683	-0.200663926339422	0.840961368543856	0.891686820701333	TRUE	126.559165163305	0.0361161109750767	0.619360001789743	122.295593789188	0.0563339951540861	1.16596467644406	0.546604674654319	Increased
AT1G10050	gbM	loss	564	103.356550758963	-0.765353127490352	0.269252682754544	-2.84250882724932	0.00447599915921368	0.0127324090781242	TRUE	130.13376871983	0.0900988619965706	1.96569314336134	76.5793327980954	0.0133223267058643	-1.50225855519606	-3.4679516985574	Decreased
AT1G10060	non-methylated	maintained	565	169.383868195549	0.260105893676512	0.211052014226578	1.23242554509464	0.217790163407711	0.32099441642616	TRUE	154.270514914895	0.0302133926840802	0.551787797075056	184.497221476204	0.00287633935736258	-2.64337270598601	-3.19516050306107	Decreased
AT1G10090	gbM	loss	566	264.957869041575	-0.693625707902689	0.207036103175465	-3.35026450587139	0.000807344259804143	0.00292615883228962	TRUE	327.403909716908	0.0217125406258527	0.674003812162513	202.511828366242	0.0173836568234674	0.0558811786804465	-0.618122633482066	Decreased
AT1G10095	non-methylated	loss	567	42.5530445685483	-0.658102026218321	0.309782192512995	-2.12440237729518	0.0336365113875858	0.0703488941718131	TRUE	52.1413068242951	0.0178103223098517	-1.38596633861947	32.9647823128015	0.085460653248668	0.0516256982331458	1.43759203685261	Increased
AT1G10120	non-methylated	maintained	568	202.0756129626	-0.0590692785154551	0.183338544539091	-0.322186906544688	0.747311103137867	0.820220913664509	TRUE	206.224076474617	0.00213729602384931	-3.0148206327823	197.927149450582	0.00456453668580423	-1.8986257253832	1.1161949073991	Increased
AT1G10130	gbM	loss	569	332.510759444876	-0.358704120532942	0.21978540263616	-1.63206526107083	0.102665738935706	0.175959426427683	TRUE	373.633821114102	0.0248130314585258	0.950826933203011	291.38769777565	0.0362032481942298	1.49715546429209	0.54632853108908	Increased
AT1G10170	gbM	loss	571	329.013496037343	-0.406881787828737	0.219825772542749	-1.85092850179617	0.0641798397513899	0.120002004311746	TRUE	375.080650000559	0.0270826894706345	1.07947209503333	282.946342074127	0.0344388307194973	1.3955671543089	0.31609505927557	None
AT1G10180	gbM	loss	572	211.855600586883	-0.0874904554324602	0.1800331020337	-0.485968715998035	0.626989346698507	0.721383121266288	TRUE	218.266638465679	0.00129237972294829	-3.69419748036713	205.444562708087	0.00343811337052047	-2.26633583382072	1.42786164654641	Increased
AT1G10200	non-methylated	maintained	573	973.125142436164	0.382856774550473	0.184418548438831	2.07602097398279	0.0378920112000991	0.0776225373118564	TRUE	844.882640930583	0.0224086354419052	1.19508677003641	1101.36764394174	0.00781851312910981	0.313208698922701	-0.881878071113707	Decreased
AT1G10210	gbM	loss	574	105.876376182083	-0.755211080816964	0.221373929354074	-3.41147253888714	0.00064613009304863	0.00241337585571034	TRUE	132.996375380668	0.0126301518970491	-0.847655658778158	78.7563769834983	0.00906493047802455	-2.02157349565898	-1.17391783688082	Decreased
AT1G10240	gbM	loss	576	86.5681460578918	0.187470007757394	0.298062675977858	0.628961701234007	0.529374129872741	0.637430651395335	TRUE	80.9298564565519	0.133876284764232	2.03749260479593	92.2064356592316	0.0369046297135589	0.205176405772232	-1.8323161990237	Decreased
AT1G10270	gbM	loss	577	59.4294637494553	0.0690162097337035	0.432916187735706	0.159421642546288	0.87333668867744	0.913981477350875	TRUE	57.966951064967	0.230149797143603	2.43332832165184	60.8919764339436	0.385450816856954	3.05287746518886	0.619549143537019	Increased
AT1G10290	gbM	loss	578	550.086158524385	-0.251762949555867	0.26522913935822	-0.949228090718324	0.342504617511288	0.459564201395037	TRUE	597.961657937885	0.0384658275381915	1.83447080677431	502.210659110886	0.110410950801493	3.60145239839017	1.76698159161586	Increased
AT1G10310	non-methylated	loss	579	173.684742565897	0.51945479196314	0.212306826223875	2.44671733454007	0.0144163851629667	0.0344700556079294	TRUE	142.684180219662	0.010645120726025	-1.0265740073697	204.685304912131	0.0243566323925153	0.554219665532912	1.58079367290261	Increased
AT1G10350	non-methylated	maintained	581	152.661042605736	-0.112534905607177	0.218620396738617	-0.514750257917262	0.60672754869808	0.704625220224036	TRUE	158.66405845856	0.019539433121058	-0.0511152318378814	146.658026752911	0.0199301448780252	-0.115447639322899	-0.0643324074850179	None
AT1G10360	non-methylated	maintained	582	408.462707200302	-0.886887052045248	0.180213960747374	-4.921300482866	8.59710166353459e-07	7.0091082872932e-06	TRUE	530.227588638891	0.0103738771105832	-0.113375194703694	286.697825761713	0.00761540099779643	-0.76822459429249	-0.654849399588796	Decreased
AT1G10370	non-methylated	maintained	583	140.957399215164	-0.764888337235864	0.201811682010377	-3.79010932180097	0.000150580997173883	0.000677280287225335	TRUE	177.413361008319	0.00793505258603517	-1.25081543300985	104.501437422009	0.00271230825556343	-3.40394970379902	-2.15313427078916	Decreased
AT1G10410	gbM	loss	586	409.642232745137	0.166552212059306	0.174713520958967	0.953287479670347	0.340444433400523	0.457559898836554	TRUE	385.956649602103	0.0077248504063683	-0.712939109670059	433.327815888171	0.00622847800623889	-0.670816604584674	0.0421225050853848	None
AT1G10430	non-methylated	maintained	587	269.498129627509	0.236465511950162	0.196342737342589	1.20435069384596	0.228454060727863	0.33321502215561	TRUE	247.532593505507	0.0140836678765591	-0.149544795870194	291.463665749511	0.0144930595069337	0.176658954302298	0.326203750172492	None
AT1G10450	gbM	loss	588	206.157690669269	-0.29657929681535	0.233251716460072	-1.27149888247926	0.203551224752907	0.305240768958217	TRUE	227.248694293617	0.0234064731420451	0.51686862368146	185.066687044921	0.0519504930661417	1.5349284399098	1.01805981622834	Increased
AT1G10470	non-methylated	maintained	589	484.938363293845	0.300677552557752	0.159974642735887	1.87953257726077	0.0601718096229011	0.113873704817299	TRUE	434.626241677316	0.00074752919081185	-4.01308403908422	535.250484910373	0.00316228950499971	-1.47295986805044	2.54012417103378	Increased
AT1G10500	non-methylated	maintained	591	312.360834696393	0.0430906077894979	0.211507443221611	0.203730928487225	0.83856377161273	0.889876246566292	TRUE	307.815960065608	0.0444732797510433	1.66692531115085	316.905709327179	0.0077277743976888	-0.64805246286542	-2.31497777401627	Decreased
AT1G10570	gbM	loss	594	227.158594677258	0.120617395663326	0.19578548464473	0.61606914262412	0.537848886812822	0.644528155797153	TRUE	217.708497122618	0.0240975304905469	0.524518107676496	236.608692231898	0.000468117049487183	-4.99050179267688	-5.51501990035338	Decreased
AT1G10580	non-methylated	maintained	595	189.858115686146	-0.376857741146934	0.259642930817571	-1.45144618403541	0.146655657382896	0.235212793175101	TRUE	214.495048748108	0.0423153422566462	1.32475835352088	165.221182624185	0.0682684612611983	1.79979465080377	0.475036297282897	None
AT1G10590	non-methylated	maintained	596	804.941832899235	0.575067649292408	0.249422458402186	2.30559690966212	0.0211331661292273	0.0477076853451972	TRUE	646.722604849402	0.0719919670577371	2.77360051156815	963.161060949068	0.0441638881241575	2.7358010247837	-0.0377994867844507	None
AT1G10600	non-methylated	loss	597	235.859338487486	-0.182327489003099	0.279661744807822	-0.651957203257783	0.514428781143172	0.623840544477436	TRUE	250.850212609228	0.143639772808376	3.21093031110096	220.868464365745	0.0263158409024104	0.748755502809988	-2.46217480829097	Decreased
AT1G10630	non-methylated	maintained	598	481.013618741129	0.114885466655621	0.178738752772699	0.64275634060018	0.520382216655372	0.629313699724255	TRUE	461.877919353523	0.0123955692564129	0.0720012959725604	500.149318128734	0.0068821945481923	-0.405783203634752	-0.477784499607312	None
AT1G10650	non-methylated	maintained	600	159.671504904199	-0.13048182547314	0.216453568231699	-0.602816698930403	0.546630636561874	0.651365158359239	TRUE	166.873769130465	0.00370286474052027	-2.40492969446859	152.469240677934	0.0339612210043612	0.699148977188393	3.10407867165698	Increased
AT1G10657	Transposable-like	maintained	601	70.6429300858083	-0.964032516079978	0.287074246806647	-3.35812956684088	0.000784718213004264	0.00285876029010747	TRUE	93.3047735496808	0.0595090954060682	1.02404306980464	47.9810866219358	0.0636907049356603	0.137901833852414	-0.886141235952229	Decreased
AT1G10660	gbM	loss	602	322.349740351594	0.457439767098805	0.170097158036179	2.68928518489127	0.00716052167344303	0.0191096491058037	TRUE	271.624106822144	0.00138401797030426	-3.42740240675393	373.075373881044	0.0039554477586282	-1.45979182271606	1.96761058403786	Increased
AT1G10670	non-methylated	loss	603	1209.79858153799	-0.141313350381539	0.200085054469292	-0.706266396340098	0.480022486677888	0.593170644251961	TRUE	1268.84233193545	0.0376958003682748	2.06972291761471	1150.75483114052	0.0112990592595566	0.86775478570977	-1.20196813190494	Decreased
AT1G10700	gbM	loss	604	172.354465237714	-0.026462258018469	0.201649231489174	-0.131229153828388	0.89559403395817	0.929399924340205	TRUE	173.862210857455	0.0159901757986936	-0.257797793438168	170.846719617973	0.0068156739288509	-1.48603624771897	-1.2282384542808	Decreased
AT1G10720	non-methylated	maintained	605	198.986511914323	-0.250879391540495	0.195138134557297	-1.28565025031963	0.198565151037695	0.29941108663384	TRUE	216.151942313958	0.00822260754699406	-1.0325065645737	181.821081514688	0.0114983433527603	-0.660733663519457	0.371772901054247	None
AT1G10730	non-methylated	loss	606	76.9765884034899	-0.0614901299215153	0.275861356951136	-0.22290229628794	0.823611549170453	0.878411656005717	TRUE	78.616132461555	0.0655292348449768	0.974307148421332	75.3370443454247	0.0355470383512259	-0.107523836217177	-1.08183098463851	Decreased
AT1G10740	gbM	loss	607	240.212931317416	-0.487226273166144	0.201916726051171	-2.41300600844067	0.0158215587487998	0.0372645911357254	TRUE	280.303571088471	0.0299727342796989	1.03205489642882	200.122291546362	0.0028852546605506	-2.54818511144933	-3.58024000787815	Decreased
AT1G10760	gbM	loss	608	3677.28233122167	-0.432959604544302	0.25741687361026	-1.68193948777352	0.0925805745285992	0.162081701871246	TRUE	4225.07178156513	0.0976391926535149	3.6361658669648	3129.4928808782	0.0365811952809551	2.93910739234704	-0.697058474617755	Decreased
AT1G10820	gbM	loss	609	146.263715369638	-0.807978339704169	0.245114539421897	-3.2963297143033	0.000979569782074273	0.00346451681089644	TRUE	186.109509465563	0.063765448519118	1.79734836319083	106.417921273713	0.0165564779308387	-0.771557561908892	-2.56890592509972	Decreased
AT1G10830	non-methylated	maintained	610	254.047075210721	0.462713553392029	0.174234829159273	2.65568919615405	0.00791465225403715	0.0208383921447236	TRUE	213.635063473002	0.00375888412171117	-2.17131648703276	294.45908694844	0.000216844414193826	-5.87569976894134	-3.70438328190858	Decreased
AT1G10840	gbM	loss	611	1105.96689531411	0.554265621384151	0.233665991665609	2.37204232174848	0.0176900643010403	0.041058778169921	TRUE	896.225886030161	0.0589997882330201	2.61230509142741	1315.70790459807	0.0333793865390992	2.4977528299681	-0.114552261459315	None
AT1G10850	non-methylated	loss	612	160.58924256062	-0.326488959387536	0.273478512641192	-1.19383770313207	0.232541460103944	0.337995200105999	TRUE	178.597135399911	0.113266711829105	2.59036736033116	142.581349721329	0.0331902987098878	0.58703303734548	-2.00333432298568	Decreased
AT1G10865	non-methylated	maintained	613	109.545464997205	0.430029728882492	0.220085778844522	1.95391874541009	0.0507108273146743	0.0984243803921151	TRUE	93.3402450327147	0.00403106218387041	-2.85942492847454	125.750684961696	0.0176344136750172	-0.475840429798202	2.38358449867634	Increased
AT1G10870	gbM	loss	614	253.039605607799	0.0297334824674423	0.199714177694465	0.148880178716858	0.881648181981562	0.920652271592966	TRUE	250.38656711194	0.01458706770141	-0.0901648505806602	255.692644103658	0.0160637959550047	0.191700833771426	0.281865684352086	None
AT1G10910	gbM	loss	617	356.975712471785	-0.0989818047425081	0.186696835864157	-0.53017398117303	0.595991309038095	0.69471920378097	TRUE	369.233729005294	0.00519801043322154	-1.31154351059604	344.717695938277	0.0174156816075658	0.604926420275831	1.91646993087188	Increased
AT1G10920	non-methylated	maintained	618	80.120562265879	-0.0581655213457373	0.230637950498934	-0.25219406095098	0.800891068423463	0.862282991549427	TRUE	81.7035506031755	0.008768784233742	-1.88427388048167	78.5375739285825	0.00648855085183639	-2.50755743428086	-0.623283553799191	Decreased
AT1G10930	gbM	loss	619	167.880234804901	0.484058114002315	0.301649806009282	1.60470222211056	0.10855935269026	0.184081159127901	TRUE	139.912592219822	0.0698873414919614	1.66951996361879	195.84787738998	0.138073425312923	3.00847703206799	1.33895706844919	Increased
AT1G10940	gbM	loss	620	510.205740524666	-0.605327402645916	0.179790860117345	-3.36684190870902	0.00076034262891193	0.00278425930143124	TRUE	615.720787234129	0.00460770109336858	-1.21374704959748	404.690693815203	0.0170444592765585	0.721313788499331	1.93506083809681	Increased
AT1G10950	gbM	loss	621	668.5040961291	-0.493601051596117	0.251056195745332	-1.9660978695655	0.0492873064594402	0.0961878840877175	TRUE	781.744296990088	0.0455029758695947	2.18849135122458	555.263895268113	0.0726657215711999	3.07820559046044	0.889714239235853	Increased
AT1G11000	non-methylated	maintained	623	74.2290659914916	-0.110217132628707	0.266453690709665	-0.413644608694131	0.679134398720635	0.766038442676753	TRUE	77.0043311554434	0.00622460407993131	-2.44511318461288	71.4538008275397	0.0688958938376724	0.778492266350977	3.22360545096386	Increased
AT1G11020	non-methylated	loss	624	146.443375470817	0.0165483488456669	0.225855222444956	0.073269719719233	0.941591487079058	0.960965239978671	TRUE	145.669524252228	0.0267909026093578	0.324629272165235	147.217226689405	0.0236816083736348	0.137853495985473	-0.186775776179761	None
AT1G11050	non-methylated	loss	625	86.9460464738287	-0.346376637685404	0.238358529916343	-1.45317492018	0.146175193680692	0.234654441275805	TRUE	97.3045532899589	0.0225516059518406	-0.330771874250633	76.5875396576985	0.0147750347332532	-1.35280464985946	-1.02203277560883	Decreased
AT1G11060	gbM	loss	626	133.854412352746	-0.15742979772958	0.206776607357071	-0.761352068504166	0.446446808283556	0.561761080566838	TRUE	141.172490540095	0.00737833899978821	-1.56556123142143	126.536334165397	0.0105203731134084	-1.21351105941048	0.352050172010951	None
AT1G11080	non-methylated	maintained	627	137.472806561438	-0.683993746638779	0.254402420648595	-2.68862908181042	0.00717460908270967	0.0191412280029139	TRUE	169.417559949918	0.0249323667530274	0.35996188939142	105.528053172959	0.0663370598905775	1.22043102045304	0.860469131061621	Increased
AT1G11090	non-methylated	maintained	628	84.6726330056254	-0.212050186160418	0.257463175900836	-0.823613650451087	0.410159117255499	0.526896426458979	TRUE	90.9277640516158	0.0533610241200927	0.838774927480207	78.417501959635	0.018851829988301	-0.970792707050304	-1.80956763453051	Decreased
AT1G11130	gbM	loss	629	138.495540649176	-0.993893211654612	0.27799687196243	-3.57519566547113	0.000349966062803456	0.0014104030019687	TRUE	184.38481786388	0.0670612560037731	1.86200164100113	92.6062634344714	0.0687711055524086	1.1086491666723	-0.753352474328834	Decreased
AT1G11180	non-methylated	maintained	630	128.921813670336	0.100131307185573	0.24055228526156	0.416255896620136	0.677222761393969	0.76477329192285	TRUE	124.552692362419	0.0540069541516076	1.1839942708583	133.290934978253	0.0100302284602561	-1.21970795071242	-2.40370222157072	Decreased
AT1G11200	gbM	loss	631	126.458044154369	0.372297735275767	0.207650041449059	1.79290951582642	0.072987393532419	0.133101833738385	TRUE	110.174019892717	0.00141961695227865	-4.18996823117719	142.742068416021	0.0123874732292521	-0.833511496225345	3.35645673495185	Increased
AT1G11210	non-methylated	maintained	632	227.492536069584	-0.0811954966664752	0.358598219442412	-0.226424706716968	0.82087111367354	0.876741275302878	TRUE	234.018013039268	0.28071663467755	4.12411995426755	220.967059099899	0.0019824037491234	-2.98137152259985	-7.1054914768674	Decreased
AT1G11240	non-methylated	loss	633	259.426963427743	0.485714960940608	0.197806062355314	2.4555109947446	0.0140684449133769	0.0337976222762345	TRUE	216.240624262065	0.0133153285348532	-0.336753945195482	302.613302593422	0.0147650726821652	0.240774100902185	0.577528046097668	Increased
AT1G11280	non-methylated	loss	635	247.482364583642	-0.383844338704419	0.178552025695978	-2.14976188149215	0.0315740547979873	0.0666730487294207	TRUE	280.153246827354	0.00597374311711664	-1.29527354862283	214.811482339929	0.00154425742110608	-3.37231221456059	-2.07703866593776	Decreased
AT1G11303	gbM	loss	636	64.5909044174138	0.521566139662298	0.250353675512417	2.08331728541541	0.0372223121754444	0.0765380084825125	TRUE	52.9565675889982	0.0165801168398261	-1.47040984951179	76.2252412458293	0.00844419584667096	-2.16606188503608	-0.695652035524295	Decreased
AT1G11310	gbM	loss	637	964.579893216517	0.405548644803324	0.182549511984565	2.22158164321805	0.0263115915743695	0.0574173827343051	TRUE	829.821023868772	0.0175531277906999	0.836305757550701	1099.33876256426	0.0101039647169779	0.682170054036843	-0.154135703513858	None
AT1G11340	gbM	loss	639	32.8719954571871	-0.220819136053202	0.336912459495735	-0.655419916448644	0.512197431919426	0.621985342339409	TRUE	35.4264373639982	0.0391833116884126	-0.730896022996048	30.317553550376	0.0978289072249037	0.131404372057297	0.862300395053344	Increased
AT1G11350	gbM	loss	640	241.666517768426	-0.0174988970082054	0.202186319917505	-0.0865483728837104	0.931030504299012	0.953135507973283	TRUE	242.99295134626	0.0332980173301776	1.07770001785556	240.340084190592	0.00177317776551268	-3.05254700052099	-4.13024701837655	Decreased
AT1G11360	non-methylated	maintained	641	202.766118071945	-0.776220260704075	0.204618215666702	-3.79350517828991	0.000148535531959686	0.000669141015046081	TRUE	256.081127813711	0.0185003820604182	0.269655483332304	149.45110833018	0.0118450367773294	-0.843908395480585	-1.11356387881289	Decreased
AT1G11380	non-methylated	maintained	642	100.744103537652	0.435336431663544	0.242661152993507	1.79400957381585	0.0728116407495663	0.132849638028726	TRUE	85.6514688689712	0.0221523974630134	-0.494963712037193	115.836738206333	0.0323160942742868	0.297947788468332	0.792911500505525	Increased
AT1G11390	gbM	loss	643	125.624286285903	0.121799839366523	0.212838569393012	0.572263944988355	0.567143172151718	0.67090502336093	TRUE	120.256262614797	0.0194481855616093	-0.324647738939343	130.992309957008	0.00349732881387138	-2.76062834250525	-2.43598060356591	Decreased
AT1G11400	gbM	loss	644	242.332261169208	0.0684261173893937	0.23272857311244	0.29401683031131	0.768745042754884	0.836048541591596	TRUE	236.682064730062	0.0507277426807944	1.6646843601459	247.982457608354	0.0262342993534332	0.867416431612526	-0.797267928533379	Decreased
AT1G11430	non-methylated	loss	646	813.833575398548	0.693700287023843	0.194580983335989	3.56509806421324	0.000363720168906225	0.00145631789898496	TRUE	621.967755412206	0.0327595087093434	1.62055298376945	1005.69939538489	0.00550155884039348	-0.244206436187587	-1.86475941995704	Decreased
AT1G11440	non-methylated	maintained	647	96.7385367386407	-0.257845807709345	0.229713578595316	-1.12246654849947	0.261664122881678	0.371605490759784	TRUE	105.277507953575	0.0227125421674755	-0.237286921264417	88.1995655237061	0.0090515595823668	-1.87874078807569	-1.64145386681127	Decreased
AT1G11450	non-methylated	maintained	648	95.4793600966933	-0.0379737041603425	0.224891379160395	-0.168853534102164	0.865911848702335	0.908163942458326	TRUE	96.7054523396943	0.0031776024540312	-3.16459180175351	94.2532678536922	0.0197247275862804	-0.670883834402393	2.49370796735112	Increased
AT1G11480	gbM	loss	650	473.832275257062	-0.364485793200405	0.163505322437704	-2.22919833902823	0.0258007110124907	0.0564951081915649	TRUE	533.338693797862	0.00535392345311531	-1.06476991442424	414.325856716262	0.000915531748414691	-3.47632977679811	-2.41155986237387	Decreased
AT1G11530	non-methylated	maintained	651	320.459449187119	-0.354789273613869	0.356873704486715	-0.994159191762688	0.320145371858998	0.436271109048199	TRUE	359.745447415511	0.244565971902437	4.22835175944989	281.173450958727	0.0839018971290976	2.67389165909797	-1.55446010035192	Decreased
AT1G11545	non-methylated	maintained	652	186.460896789168	0.16317894354313	0.2536072589491	0.643431675494275	0.519944035513038	0.629023203802487	TRUE	175.859430630973	0.078935015837129	2.05578617882085	197.062362947362	0.0173352344474739	0.0216850535188596	-2.03410112530199	Decreased
AT1G11580	non-methylated	maintained	653	566.138094761625	0.14494535989676	0.17678834052135	0.819880765152924	0.412284083027729	0.528859933251774	TRUE	537.645732044488	0.00875354299861188	-0.351541444959007	594.630457478762	0.010099332984725	0.28388468577347	0.635426130732477	Increased
AT1G11600	non-methylated	maintained	654	129.668623071368	-0.224065035418046	0.256753997342131	-0.872683727371433	0.382835489688519	0.500493697405436	TRUE	139.754897382937	0.0515993657800592	1.23076069699872	119.582348759799	0.0457286202669691	0.837723649802411	-0.393037047196313	None
AT1G11630	non-methylated	maintained	655	86.8664851587935	0.608635732612091	0.241893583989812	2.51613012041578	0.0118651368423921	0.0292584103279221	TRUE	68.9282540726938	0.0489803143142245	0.404466402900538	104.804716244893	0.00131943716977832	-4.43994222843711	-4.84440863133765	Decreased
AT1G11650	gbM	loss	656	1653.5948671206	0.16406264405237	0.158124736873677	1.03755204464585	0.299478653864164	0.414518897816082	TRUE	1559.75151055604	0.00539896389489772	-0.684857540380273	1747.43822368515	0.00526700294878001	-0.0423438280221326	0.64251371235814	Increased
AT1G11660	gbM	loss	657	317.883579819399	0.261787029217277	0.167967336250358	1.5585591524002	0.119100757335612	0.198515255970273	TRUE	289.046534195229	0.00298493853984258	-2.27396050888974	346.720625443569	0.000731718061041187	-3.96255391921745	-1.68859341032772	Decreased
AT1G11670	non-methylated	maintained	658	241.050102092306	-0.989952634573534	0.187078497706445	-5.29164306272613	1.21222308180358e-07	1.18925287956194e-06	TRUE	320.617273845286	0.0106153254198882	-0.372309660590176	161.482930339326	0.00279697558070622	-2.83592333771654	-2.46361367712636	Decreased
AT1G11680	gbM	loss	659	690.701645056857	-0.433134352899472	0.217747139998365	-1.98916207534447	0.0466833164300238	0.0919918776047114	TRUE	793.551304863717	0.0388560435196554	1.9662993539508	587.851985249996	0.0261721459784165	1.64895443216901	-0.317344921781783	None
AT1G11700	non-methylated	maintained	660	85.4241249504558	-0.773388077371192	0.236588058932949	-3.26892270412674	0.00107957789000463	0.00375792196638018	TRUE	107.820163950994	0.000872697237650651	-4.9142805370284	63.0280859499176	0.0312362887536311	-0.526921380215899	4.3873591568125	Increased
AT1G11720	gbM	loss	661	484.44648490146	-0.593899004084825	0.184461216162999	-3.21964159425268	0.00128350956784918	0.00437373690355715	TRUE	582.788829265355	0.0101922983289304	-0.0934751130001037	386.104140537565	0.0148514678410744	0.48028064033165	0.573755753331754	Increased
AT1G11750	gbM	loss	662	837.826685890282	0.423048917706074	0.159572024138333	2.65114715433662	0.00802188822720038	0.0210737974798268	TRUE	715.793476432137	0.00743918776415828	-0.458634877069413	959.859895348427	0.00108263901413403	-2.6164516245451	-2.15781674747569	Decreased
AT1G11755	gbM	maintained	663	94.5112773532513	0.771498985285232	0.297540173672817	2.59292375803206	0.00951638644090217	0.024267384154348	TRUE	69.9303588916255	0.102465824496929	1.48598781157523	119.092195814877	0.0656195123025982	1.35373707566029	-0.132250735914944	None
AT1G11760	gbM	loss	664	53.9813096410109	-0.126211097544364	0.260342105633497	-0.484789416745519	0.627825730726537	0.721952749467061	TRUE	56.4106104248633	0.0204944178342187	-1.08849115642439	51.5520088571584	0.000655635823882688	-6.36787463856421	-5.27938348213982	Decreased
AT1G11780	gbM	loss	665	104.006569311192	0.963317431184059	0.221625309599708	4.34660388257989	1.38261583981442e-05	8.21004114843338e-05	TRUE	70.418752678431	0.0123387712479197	-1.55987199461762	137.594385943953	0.00516137841271065	-2.14023141183667	-0.58035941721905	Decreased
AT1G11790	gbM	loss	666	157.236700665693	0.790109502392768	0.244127203208667	3.23646644867112	0.00121019452041487	0.00415383969673491	TRUE	115.097744490868	0.0548112995968421	1.12578490264485	199.375656840519	0.0301499896796129	0.833067314333262	-0.292717588311588	None
AT1G11800	gbM	loss	667	87.0401848364064	0.368811910755434	0.241698141874838	1.52591951222538	0.127029910649866	0.209078351604478	TRUE	76.0064325389133	0.0138319820817614	-1.30790703480212	98.0739371338995	0.0273733627516969	-0.148113347669589	1.15979368713253	Increased
AT1G11820	gbM	loss	668	306.992832456926	0.362758037526806	0.187220160097974	1.93760136374721	0.0526718759708353	0.101660303744526	TRUE	268.465445033943	0.0193372762680173	0.36849974310626	345.52021987991	0.00286560089545779	-1.99635213120603	-2.36485187431229	Decreased
AT1G11840	non-methylated	loss	669	3225.790503249	-0.236104604791813	0.162582019191521	-1.45221843083202	0.146440879512287	0.234948011395759	TRUE	3489.14441046228	0.00504397204799019	-0.657276299149918	2962.43659603573	0.00965709379405521	1.00362841514094	1.66090471429086	Increased
AT1G11860	gbM	loss	671	8916.6234461363	0.641435813015814	0.160954681297025	3.98519513596571	6.74246935442361e-05	0.000333386790734937	TRUE	6966.49020185663	0.00423582343913595	-0.855196355386908	10866.756690416	0.0101768692305624	1.28340022639196	2.13859658177886	Increased
AT1G11870	gbM	loss	672	227.914682597676	0.581071807293172	0.179348591311487	3.23990170786446	0.00119570909633992	0.00411407451871892	TRUE	182.586386672096	0.0055971593394114	-1.72921971692945	273.242978523256	0.000121105407543279	-6.79142625278421	-5.06220653585476	Decreased
AT1G11890	non-methylated	maintained	673	257.120885062791	0.268501832675033	0.192934323253628	1.39167478418065	0.164020901448215	0.25707662224554	TRUE	233.140321187345	0.0214904581634471	0.413831563797188	281.101448938237	0.00327064489117487	-2.00742343568579	-2.42125499948297	Decreased
AT1G11905	gbM	loss	674	91.4375513476837	0.256905049156798	0.230553207856098	1.11429830686697	0.265151233117237	0.375467697444712	TRUE	83.2724363006168	0.00276184287166726	-3.52987205661133	99.6026663947507	0.0229245546432571	-0.38459783944375	3.14527421716758	Increased
AT1G11910	gbM	loss	675	4452.29143568422	-0.143958775965113	0.179245383149068	-0.803137985681848	0.421894984410649	0.537986943187995	TRUE	4674.3182668313	0.0144973580709791	0.893057660174917	4230.26460453715	0.0140887123269119	1.62915118169101	0.736093521516092	Increased
AT1G11930	non-methylated	loss	676	413.956521588448	-0.180185457069095	0.214728294744378	-0.839132342962049	0.401395048346682	0.518132744648308	TRUE	439.899666686061	0.0491893089269575	2.03373763557057	388.013376490834	0.00511449379151571	-1.05318477846345	-3.08692241403402	Decreased
AT1G11940	gbM	loss	677	43.5829901139831	-0.312381173494498	0.293314488847329	-1.06500423733617	0.28687401224114	0.400038802482338	TRUE	48.2175904249193	0.0519043803553889	0.061600667437834	38.9483898030469	0.0127033564162918	-2.47025439740591	-2.53185506484374	Decreased
AT1G11950	gbM	loss	678	75.0622350774832	0.709781100947584	0.239787617363735	2.96004067579066	0.00307598426768094	0.00930204920514214	TRUE	57.0263955660445	0.0218816352476404	-0.980998853341901	93.098074588922	0.000345849188947433	-6.5201718649627	-5.5391730116208	Decreased
AT1G11960	gbM	loss	679	71.1736100183266	0.0758352143806805	0.257621069985641	0.294367282865906	0.768477264430077	0.836048541591596	TRUE	69.255955192113	0.0233829692742719	-0.656800093557862	73.0912648445402	0.0316023229149163	-0.316448697659248	0.340351395898614	None
AT1G12000	gbM	loss	680	679.408957552876	0.502848447399425	0.185218675596234	2.71489063281937	0.00662976606930216	0.0179006207573507	TRUE	562.101012843559	0.0173817916801323	0.659608288945238	796.716902262194	0.0110818134529388	0.623865591787834	-0.0357426971574041	None
AT1G12010	non-methylated	maintained	681	130.352003624371	0.420350406319987	0.243757153887569	1.72446387568945	0.0846241349259326	0.1501160407727	TRUE	111.575897138126	0.029216263606868	0.186259535304713	149.128110110617	0.0424702628663927	0.99571893502705	0.809459399722337	Increased
AT1G12020	Transposable-like	loss	682	90.6520138746753	0.464096752272177	0.259180288915181	1.79063289964946	0.0733522239298046	0.133646885264347	TRUE	76.2525821932606	0.0494301160309931	0.533134945376632	105.05144555609	0.0344082327517737	0.267741865099571	-0.265393080277061	None
AT1G12050	gbM	loss	683	405.493691763519	-0.135228980195849	0.16083332751296	-0.840801979831901	0.400458877830209	0.517292810134707	TRUE	424.498906695499	0.000755053045441648	-4.01197723526582	386.488476831539	0.0015624293578962	-2.76755839628518	1.24441883898065	Increased
AT1G12080	non-methylated	maintained	684	336.913921390099	0.0185808061640454	0.280984497545585	0.0661275135331299	0.947276306155172	0.964477261115142	TRUE	334.649164535176	0.112717340688053	3.0645048182017	339.178678245021	0.0433841561359246	1.90634187743025	-1.15816294077145	Decreased
AT1G12090	non-methylated	maintained	685	4730.44654764077	-0.0819885112652503	0.172979668373658	-0.473977734123903	0.63551578517288	0.728696001330624	TRUE	4864.81461709861	0.00545717294337249	-0.513340631333906	4596.07847818293	0.0185543722164266	2.04187877314061	2.55521940447451	Increased
AT1G12110	non-methylated	maintained	686	1277.90990120792	-0.0482115442836416	0.239614561283673	-0.201204567975171	0.840538619807627	0.891371821827839	TRUE	1299.16115650173	0.065374295339633	2.87009181790915	1256.65864591411	0.0378512733793007	2.65674721175146	-0.213344606157691	None
AT1G12120	gbM	loss	687	753.944058568371	-0.0779959549683271	0.24331446267535	-0.320556181127612	0.748546748841466	0.821195899703429	TRUE	774.433959000022	0.0834479337289618	3.0598463241956	733.45415813672	0.0230587700508943	1.625842087162	-1.4340042370336	Decreased
AT1G12140	gbM	loss	688	288.656562617083	0.296421709163402	0.179353919602337	1.65271943774982	0.0983879765622275	0.170294269828179	TRUE	259.076099104025	0.00282732084309396	-2.43169684143124	318.237026130142	0.0086455740908547	-0.482067550923364	1.94962929050788	Increased
AT1G12160	non-methylated	maintained	689	59.7432708191724	-0.688969795099009	0.315380057589866	-2.18456994511357	0.0289203936012513	0.0620363987473435	TRUE	73.8061258194524	0.110229377531209	1.65315651622533	45.6804158188923	0.0733651285183913	0.275743034144549	-1.37741348208078	Decreased
AT1G12200	non-methylated	maintained	690	281.170106381071	0.38416460559001	0.181771797631505	2.11344449796774	0.0345627407446268	0.0718398593704434	TRUE	243.997906895958	0.00578155955949889	-1.44503580784445	318.342305866184	0.00792169743129347	-0.607898346131746	0.837137461712705	Increased
AT1G12220	gbM	loss	691	86.0449758069931	0.155907987468325	0.258340113616275	0.603498950611683	0.54617681341486	0.651207284846462	TRUE	81.4445487299337	0.0633925646168368	0.966051891259263	90.6454028840525	0.01900046731435	-0.774212752788909	-1.74026464404817	Decreased
AT1G12230	gbM	loss	692	587.162944116162	-0.434179689057839	0.162215486929373	-2.67656126598367	0.00743819652215518	0.0197636740706674	TRUE	674.905842870644	0.00337763108820544	-1.62196276162419	499.42004536168	0.0044369689561812	-1.04027260571155	0.581690155912638	Increased
AT1G12244	non-methylated	maintained	694	89.7821491560899	0.410099561853558	0.258842462753156	1.58435968152817	0.113111891483378	0.190457601493556	TRUE	77.228829824818	0.0848234007622704	1.32658095653296	102.335468487362	0.00713392367312764	-2.03487923345026	-3.36146018998322	Decreased
AT1G12250	non-methylated	maintained	695	459.675056631463	-0.28586931045604	0.294088266705599	-0.972052757011939	0.331024303238746	0.447569916094556	TRUE	505.174462887146	0.14601802741466	3.67738809682034	414.175650375779	0.0306944308120832	1.59057269019711	-2.08681540662323	Decreased
AT1G12270	non-methylated	loss	696	411.925598743843	0.383889378515564	0.160243344477822	2.39566504160611	0.0165902434662127	0.0388108828845141	TRUE	357.378698110248	0.00182526894855934	-2.84177107735689	466.472499377438	8.71108615985655e-05	-6.76759125385464	-3.92582017649775	Decreased
AT1G12280	gbM	loss	697	96.3035580310506	0.137990499116806	0.250339880295674	0.551212611246064	0.581487935918507	0.68235485639341	TRUE	91.5939089271035	0.0207743114529296	-0.514288288119474	101.013207134998	0.04998450927852	0.757588074438766	1.27187636255824	Increased
AT1G12290	gbM	loss	698	42.3105990964557	-0.565394305939813	0.330978164509981	-1.70825258752912	0.0875894846160747	0.154603014652686	TRUE	50.4378127774871	0.101480597893851	1.0840127541287	34.1833854154243	0.0656088240087252	-0.279922922069634	-1.36393567619833	Decreased
AT1G12320	non-methylated	maintained	699	68.9948289912868	-0.360452495528305	0.295839033792224	-1.21840749311486	0.223069159038139	0.32707587494729	TRUE	77.6118445105111	0.0665199148398397	0.981484048191727	60.3778134720624	0.0758942047022764	0.697193129541546	-0.284290918650181	None
AT1G12330	non-methylated	maintained	700	151.624122470479	0.167662181264304	0.224516517307274	0.746769918200902	0.455202456767886	0.569846633578294	TRUE	142.755810227518	0.050528805741297	1.22081774180584	160.492434713439	0.000889213141523733	-4.49631806064871	-5.71713580245454	Decreased
AT1G12350	gbM	loss	701	182.934212031438	0.27503170259202	0.237995866710947	1.15561545833926	0.247838482191067	0.355175457130445	TRUE	165.57951470606	0.0191269660987379	-0.043057467702681	200.288909356816	0.0516499543701945	1.6147314530205	1.65778892072318	Increased
AT1G12360	gbM	loss	702	486.80619297419	-0.280495349538597	0.165961868991036	-1.69011924994498	0.0910051428065339	0.159747845721196	TRUE	533.894051478979	0.0062000191918096	-0.852580431246528	439.718334469401	0.00224382308073799	-2.13105189218373	-1.2784714609372	Decreased
AT1G12370	non-methylated	loss	703	42.766739092753	-0.281147906811387	0.296031928835937	-0.949721565227518	0.34225374907931	0.459382314735461	TRUE	46.8459236690207	0.0606088833388882	0.249731646430677	38.6875545164852	0.00359166343347155	-4.30189296145948	-4.55162460789015	Decreased
AT1G12380	non-methylated	maintained	704	61.596927518324	-0.131685417321913	0.29961646903622	-0.439513280913788	0.660289660974839	0.750189742959239	TRUE	64.3436602723988	0.0797843033836858	1.02830885003464	58.8501947642491	0.0623906335552514	0.380639351669213	-0.647669498365427	Decreased
AT1G12390	gbM	loss	705	144.929899356267	0.117299022547014	0.282743180016663	0.414860660971913	0.678243909474205	0.765375580531299	TRUE	139.093713651654	0.131181503724236	2.57234774594363	150.766085060881	0.0233987719811218	0.148527951794195	-2.42381979414944	Decreased
AT1G12410	gbM	loss	706	1495.60665399677	0.589222193297457	0.259007893783995	2.27491982846226	0.0229107396341564	0.0511265931178454	TRUE	1194.51855293409	0.0962142880915824	3.40556499722436	1796.69475505945	0.0333756422222859	2.63223883965981	-0.773326157564548	Decreased
AT1G12420	non-methylated	maintained	707	72.4399604189746	-0.0410189816124993	0.28206778162778	-0.145422427814278	0.884377358048063	0.92253183645112	TRUE	73.4606186491714	0.045364167511862	0.366924130737932	71.4193021887778	0.0606032549679423	0.592841208603661	0.225917077865729	None
AT1G12430	gbM	loss	708	248.511465025111	0.380734078132624	0.192278254283253	1.98012031860738	0.0476900105385494	0.0936633655683042	TRUE	215.815528109223	0.0156544854295976	-0.104861370904017	281.207401940998	0.00676581043568865	-0.958355159288713	-0.853493788384695	Decreased
AT1G12440	non-methylated	maintained	709	772.915008275288	-0.599225930943862	0.244413694069102	-2.4516872232799	0.0142188195745095	0.034078845361646	TRUE	931.241568238299	0.0752593052534546	2.97633716138154	614.588448312278	0.0251976453755662	1.62770767057917	-1.34862949080237	Decreased
AT1G12450	non-methylated	maintained	710	75.4529806612667	0.192588311060423	0.229862873018213	0.837840006659811	0.402120566461202	0.518825134681093	TRUE	70.4334073180138	0.0019986100010496	-4.185762457658	80.4725540045195	0.00328057954323609	-3.46018243130814	0.725580026349861	Increased
AT1G12460	gbM	loss	711	111.597096857172	-0.00821765398543581	0.256065646178918	-0.0320919815213867	0.974398697937275	0.982222690893071	TRUE	111.806570973457	0.0726300866130346	1.50217896315637	111.387622740887	0.0200518971621713	-0.438734851753346	-1.94091381490972	Decreased
AT1G12470	gbM	loss	712	252.234105808773	-0.373988077746447	0.24782918958251	-1.50905580725363	0.131284521764322	0.215008338230048	TRUE	284.732064785056	0.0380543958295684	1.38766736663961	219.73614683249	0.0644612808279636	2.03570487220152	0.648037505561909	Increased
AT1G12480	gbM	loss	713	48.3832060266918	-0.109561911711366	0.32693761317629	-0.335115652943514	0.737537845548241	0.812939790970097	TRUE	50.2988381638962	0.155574679161647	1.69704755185249	46.4675738894874	0.0160696362826269	-1.89198215744357	-3.58902970929605	Decreased
AT1G12500	non-methylated	maintained	714	203.856693159295	-0.259188663148048	0.266255284759917	-0.973459224975605	0.330325116131943	0.4468192145505	TRUE	222.024414166233	0.0836939945188217	2.33655070139871	185.688972152356	0.0469121045351208	1.39152767442118	-0.945023026977522	Decreased
AT1G12520	gbM	loss	715	158.230755325524	-0.206858937679228	0.203554274885222	-1.01623479927341	0.309517588696409	0.424972562257769	TRUE	169.54577896477	0.0124015886327767	-0.646855686621624	146.915731686278	0.0096817710946329	-1.15498696080132	-0.5081312741797	Decreased
AT1G12530	gbM	loss	716	115.636573592128	0.0427561178741047	0.232673781460119	0.183759930344508	0.85420179171971	0.900668391190299	TRUE	113.877670955765	0.0263556196918903	0.0585414420728142	117.395476228492	0.0228504403700509	-0.185708095487057	-0.244249537559871	None
AT1G12580	gbM	loss	717	305.859814272877	-0.352142810970174	0.170701437536463	-2.06291649357056	0.0391205627867144	0.0796561366000188	TRUE	342.969581539347	0.00387001673627178	-1.78377673080034	268.750047006407	0.00130986712817344	-3.3732713163582	-1.58949458555786	Decreased
AT1G12620	gbM	loss	718	47.3472102054295	-0.017738914612003	0.278892161971032	-0.0636049234465238	0.9492848113395	0.965967601582536	TRUE	47.564150668592	0.0430299701000196	-0.225698833688894	47.130269742267	0.00262256794314459	-4.48819727710382	-4.26249844341493	Decreased
AT1G12640	gbM	loss	719	260.747809781676	-0.167073906005271	0.181311927429355	-0.921472229511032	0.356803933485507	0.4742776842325	TRUE	275.831480391279	0.00857161155844947	-0.785540877087549	245.664139172074	0.00349166603343431	-2.05189832504599	-1.26635744795844	Decreased
AT1G12650	gbM	loss	720	191.222455761904	0.751393021564167	0.235629802057721	3.18887091107474	0.00142829643996295	0.0048082138816598	TRUE	142.611194740172	0.0469781639082437	1.11473665507272	239.833716783637	0.0296755849903542	1.0100924424191	-0.104644212653625	None
AT1G12680	gbM	loss	721	207.266993671101	-0.250473825020182	0.211587947976866	-1.18378115301524	0.236499704670864	0.342730085857685	TRUE	225.316549481767	0.0250197452762253	0.606245931576547	189.217437860435	0.0138042940545215	-0.352190670842846	-0.958436602419394	Decreased
AT1G12710	non-methylated	maintained	722	194.045383708224	0.139343496137317	0.331140420600381	0.420798813641287	0.673901998028134	0.762176014033892	TRUE	184.788102969926	0.194361323651993	3.39908345851602	203.302664446523	0.0726886619913061	2.12417520477821	-1.27490825373781	Decreased
AT1G12750	non-methylated	loss	724	186.156791077605	-0.289966883231121	0.200540576304596	-1.4459262488141	0.148197888723685	0.236989657246556	TRUE	204.697812186378	0.0220987589079022	0.34913110387493	167.615769968831	0.000672362527989195	-4.84948057318845	-5.19861167706338	Decreased
AT1G12760	non-methylated	loss	725	497.148003530336	0.0191974602444329	0.184758490226206	0.103905699927125	0.917244183707632	0.944748855737782	TRUE	493.992953924402	0.0245042504245476	1.09082183093904	500.303053136269	0.000182196325025055	-5.64483448033697	-6.73565631127601	Decreased
AT1G12780	non-methylated	maintained	727	694.970474473158	0.092818121591774	0.277693817396066	0.33424626612911	0.738193734241195	0.813234162766607	TRUE	672.757506670326	0.132642646646428	3.67208570495834	717.183442275991	0.0302680358773638	2.00294538414898	-1.66914032080936	Decreased
AT1G12800	gbM	loss	728	1725.87947559931	-0.0108529204981117	0.152895284539331	-0.0709827025131038	0.943411522155823	0.962268899432162	TRUE	1732.26582253706	0.00272558300150371	-1.64912998875356	1719.49312866157	0.00462993120675853	-0.234723883203796	1.41440610554976	Increased
AT1G12810	non-methylated	maintained	729	183.101602771343	-0.466615000869823	0.201084834340338	-2.3204882775002	0.0203144783368921	0.0462109372090975	TRUE	212.473167197028	0.0155803292036591	-0.124415702036435	153.730038345658	0.00829969386246421	-1.32397533502122	-1.19955963298479	Decreased
AT1G12820	gbM	loss	730	439.216484520704	-0.506963259443173	0.195136847615413	-2.5979883637473	0.00937716715800789	0.0239770175384823	TRUE	515.595187420368	0.0315338939392095	1.47658486818235	362.837781621041	0.00364131191010067	-1.6048989136988	-3.08148378188115	Decreased
AT1G12840	non-methylated	loss	731	1358.5238176359	0.653391276165347	0.187661575333661	3.48175312396063	0.000498142723360839	0.00192185278041796	TRUE	1056.15910879845	0.0217439743991185	1.22476440030759	1660.88852647335	0.0129214551190018	1.23198548552313	0.00722108521554055	None
AT1G12845	non-methylated	maintained	732	101.770292704587	0.145412850623358	0.214447415028087	0.678081620169276	0.497719943684489	0.609254907335246	TRUE	96.6386355451166	0.00487810573377669	-2.54694872605377	106.901949864058	0.00521059592386497	-2.43380112402412	0.113147602029648	None
AT1G12850	non-methylated	loss	733	333.277527457015	-0.0490363354288028	0.194200786731438	-0.252503278972889	0.800652079950944	0.862222000013975	TRUE	338.822568361453	0.0249925239158988	0.899437151097842	327.732486552577	0.00571398935285899	-1.05110087762099	-1.95053802871884	Decreased
AT1G12860	non-methylated	maintained	734	338.981793475072	-0.49471476166864	0.216487526615633	-2.28518829422903	0.0223017892860948	0.049924756637611	TRUE	396.444686335838	0.0416960061573047	1.73543364129439	281.518900614307	0.0117816329559175	-0.157032292534384	-1.89246593382877	Decreased
AT1G12900	non-methylated	maintained	735	11663.1811014715	0.039148618087188	0.173035930888072	0.226245600473068	0.821010405891837	0.876824032069683	TRUE	11504.8385423542	0.00301385064543278	-1.32428688968606	11821.5236605888	0.0207535092107321	2.31811481828852	3.64240170797458	Increased
AT1G12910	non-methylated	maintained	736	247.332772395578	0.35593822069896	0.223889211424321	1.58979621409437	0.111880747538965	0.188967768137606	TRUE	217.055731445989	0.0290250235337993	0.790501976227011	277.609813345168	0.0291587863269947	1.13621084245197	0.345708866224962	None
AT1G12920	non-methylated	maintained	737	724.348629319816	0.876067043965919	0.172510291719127	5.07834654521535	3.80733765979859e-07	3.3401912208969e-06	TRUE	510.985772611881	0.0080496063322622	-0.497871448327246	937.711486027751	0.00874897432698128	0.384336385410181	0.882207833737427	Increased
AT1G12930	gbM	loss	738	161.764601880176	-0.661333896617496	0.245978604311114	-2.68858301098838	0.00717559921891272	0.0191412280029139	TRUE	198.157105319503	0.0517476799400119	1.54952470368678	125.372098440849	0.0306503622372511	0.318018581543409	-1.23150612214337	Decreased
AT1G12970	non-methylated	loss	739	91.960301188676	-0.272684655692372	0.219859341052494	-1.24026868445524	0.214876031158432	0.317755798813042	TRUE	100.650065613433	0.00574044221235101	-2.26883017344588	83.2705367639193	0.00404957855365783	-3.11251942789953	-0.843689254453649	Decreased
AT1G12990	gbM	loss	740	134.049663074236	-0.249422010350964	0.237241809843652	-1.05134086826997	0.293102063373227	0.407117514578749	TRUE	145.550404683966	0.0359282537956626	0.7472311332776	122.548921464507	0.029476172092313	0.23402419052213	-0.51320694275547	Decreased
AT1G13000	gbM	loss	741	174.578663931071	-0.0502373894159055	0.190375103754593	-0.263886340309839	0.791867501535982	0.855489481135439	TRUE	177.593969308812	0.00699892601013195	-1.43102677705266	171.56335855333	0.0020339751555597	-3.22580078222045	-1.79477400516779	Decreased
AT1G13020	non-methylated	loss	742	241.503986484401	0.0716989346538163	0.216250851531604	0.331554461617174	0.740225710495483	0.814713471106286	TRUE	235.38955861961	0.0407570159253699	1.34469101191096	247.618414349191	0.0117185874801576	-0.296777786928638	-1.6414687988396	Decreased
AT1G13030	gbM	loss	743	97.5759035571066	0.785352544302918	0.217055020842657	3.61821874128505	0.000296637636620143	0.00122044707456304	TRUE	71.606653241513	0.00498310503953162	-2.84874159250869	123.5451538727	0.00063323735935234	-5.29679801895694	-2.44805642644825	Decreased
AT1G13060	gbM	loss	744	783.654865995124	0.202093968710876	0.156907560066326	1.28798108023252	0.197752549247531	0.298469801428395	TRUE	728.910055318558	0.00490895920770061	-1.05109748699437	838.39967667169	0.00151822023574778	-2.21110460740688	-1.16000712041251	Decreased
AT1G13080	non-methylated	maintained	745	308.405179557222	-0.779136715976753	0.204575156486245	-3.80855979464514	0.000139778547445956	0.0006345707961908	TRUE	389.687573911939	0.0069401982065368	-0.861684057175946	227.122785202505	0.0330713633643425	1.10844310269578	1.97012715987172	Increased
AT1G13090	non-methylated	maintained	746	504.898168335268	-0.177486339683599	0.223459944775204	-0.794264671738583	0.427041366147342	0.54282975247405	TRUE	536.044273220469	0.0617488604754538	2.46546661216174	473.752063450068	0.0021581212693342	-2.12379396927289	-4.58926058143462	Decreased
AT1G13100	non-methylated	maintained	747	119.100409474624	-0.129311202415972	0.215762797269753	-0.599321125107138	0.548958763255228	0.653467239486401	TRUE	124.348189357062	0.0175915152407349	-0.435907300513536	113.852629592185	0.00695362513614245	-1.93968184830506	-1.50377454779152	Decreased
AT1G13110	non-methylated	maintained	748	1196.97141651723	0.162343402248895	0.159444125665619	1.01818365255649	0.308590686766651	0.423946105217094	TRUE	1129.69717052195	0.00936905753408735	0.029781668147086	1264.24566251252	0.00124365505148678	-2.26796247144701	-2.2977441395941	Decreased
AT1G13120	gbM	loss	749	158.094713768385	-0.0427186841248047	0.207211058652794	-0.206160252269087	0.83666573497406	0.888526734267257	TRUE	160.371771669858	0.0129502276229331	-0.634723019475622	155.817655866912	0.0131922366261607	-0.639669244677697	-0.0049462252020751	None
AT1G13160	gbM	loss	750	172.950412102793	0.698310338437279	0.216436567304697	3.22639721713108	0.00125359247720364	0.00428207630185669	TRUE	131.769698342495	0.0328679945203237	0.523108349535154	214.131125863091	0.00934808823320759	-0.778003689548289	-1.30111203908344	Decreased
AT1G13170	gbM	loss	751	250.557153495618	0.0791849307744544	0.214272244493579	0.369552906684689	0.711715645669496	0.792005766853305	TRUE	243.522004059757	0.0486494868535923	1.6263594635682	257.592302931479	0.00158013951909497	-3.14631083680457	-4.77267030037277	Decreased
AT1G13180	non-methylated	loss	752	108.005453265638	0.733300572836971	0.23839737250206	3.07595912295818	0.00209826609039619	0.00668756671213102	TRUE	81.2454473367912	0.0443877040777274	0.449168324097342	134.765459194485	0.0136560524722258	-0.761340965723272	-1.21050928982061	Decreased
AT1G13190	gbM	loss	753	276.813087183402	-0.367357530199984	0.218760470808831	-1.67926832869641	0.0930997605335678	0.162829885702033	TRUE	311.826507535519	0.0498966150359359	1.84174732496966	241.799666831285	0.00571700049809573	-1.35723697380853	-3.1989842987782	Decreased
AT1G13195	gbM	loss	754	75.712900996118	0.657273158013445	0.261241374543626	2.51596118402632	0.0118708255781798	0.0292665157546156	TRUE	58.8094115265906	0.0503081474822426	0.256813769060182	92.6163904656454	0.0219827262758426	-0.53664479907734	-0.793458568137522	Decreased
AT1G13210	gbM	loss	755	358.374441712615	-0.168139026293913	0.270076514509584	-0.62256070876517	0.533573237854411	0.640703398696688	TRUE	379.198286830464	0.0674168205187169	2.40188256108326	337.550596594766	0.0782184961061958	2.75210278010391	0.350220219020643	None
AT1G13220	gbM	loss	756	181.196036126043	-0.831472815776253	0.268383095897185	-3.09808191531848	0.00194777582209185	0.00628266207644271	TRUE	232.005109759223	0.0505150772558981	1.64302018897791	130.386962492864	0.074948355634481	1.65537014652206	0.0123499575441459	None
AT1G13245	non-methylated	maintained	757	704.907122021847	-0.892804533018514	0.323942505407749	-2.75605861569396	0.00585025119650814	0.0160836557119505	TRUE	916.378756641076	0.214052368443756	4.47900167353844	493.435487402617	0.0643304474623537	2.80767955303256	-1.67132212050588	Decreased
AT1G13250	non-methylated	maintained	758	129.364622901135	-0.125125574873478	0.236412822080257	-0.529267295117357	0.596620039659934	0.695280693552602	TRUE	134.917918174559	0.0290259938656768	0.366770316421037	123.811327627712	0.0333132084968066	0.423018761076271	0.0562484446552338	None
AT1G13260	non-methylated	maintained	759	550.90111455404	0.092470829980719	0.272905637231676	0.338838108727738	0.734731691067255	0.810621721012447	TRUE	533.368197802452	0.10664701347503	3.25136062087877	568.434031305628	0.0339846500790002	2.00003707828573	-1.25132354259304	Decreased
AT1G13280	non-methylated	maintained	761	292.636648038219	-0.37030015935666	0.182701198277866	-2.02680750234313	0.0426821029181473	0.0853762425263447	TRUE	329.901167124225	0.0155304134841372	0.195587144770953	255.372128952213	0.000134661031461005	-6.70793832504603	-6.90352546981698	Decreased
AT1G13300	non-methylated	maintained	762	234.586480290861	-0.0073630433679508	0.187179108357725	-0.0393368866459124	0.968621798073175	0.979128296756284	TRUE	235.130850945837	0.00369313253584883	-2.12029862484382	234.042109635885	0.0112515658484865	-0.414971874233811	1.70532675061001	Increased
AT1G13320	gbM	loss	763	482.949549262813	0.137333293324982	0.160990607640959	0.853051586905385	0.393630697244501	0.510844851441816	TRUE	460.018539371562	0.0021102688557346	-2.48450993708158	505.880559154063	0.00273312624287628	-1.72879315688577	0.755716780195806	Increased
AT1G13360	non-methylated	maintained	765	704.036546619385	-0.848568082295734	0.259233190706496	-3.27337745596197	0.0010627046003337	0.00371226975137499	TRUE	905.380492541035	0.0979828755270206	3.34757505968682	502.692600697735	0.0352024772993595	1.95310183457438	-1.39447322511244	Decreased
AT1G13380	non-methylated	maintained	766	176.406165952181	0.355440514857925	0.192344654300843	1.84793549968894	0.0646116742457785	0.12069807885839	TRUE	154.87284730735	0.010572450377599	-0.959481352518568	197.939484597011	0.000964040395007748	-4.14185957153161	-3.18237821901304	Decreased
AT1G13390	non-methylated	maintained	767	190.529565240575	-0.838188002416002	0.225945398103889	-3.70969273749318	0.000207510934382787	0.00089830641292469	TRUE	244.462760765147	0.0500930724230606	1.67150445025996	136.596369716004	0.00599292114681707	-1.93341644705937	-3.60492089731933	Decreased
AT1G13440	non-methylated	maintained	769	8012.84245864387	0.237378544730092	0.18138917794466	1.30866983036063	0.190646215514176	0.290058688683408	TRUE	7354.98614965895	0.0222168502021243	1.53866264142686	8670.69876762879	0.00947604793610617	1.15979698368568	-0.378865657741177	None
AT1G13450	gbM	loss	770	300.33279449091	-0.43628900666054	0.226475055184984	-1.92643294116511	0.05405033757109	0.103868611322607	TRUE	345.469683196386	0.0415730383843659	1.64613391141976	255.195905785434	0.0235660117727381	0.742576022187777	-0.903557889231986	Decreased
AT1G13460	gbM	loss	771	199.90265451603	0.444739699422159	0.244948383342005	1.81564660012962	0.0694246003661831	0.12782055558659	TRUE	169.385607627498	0.0793370958503826	2.02976873793	230.419701404562	0.0127182929337077	-0.254815962591167	-2.28458470052116	Decreased
AT1G13560	gbM	loss	772	429.849202450598	-0.406076806558896	0.172052202062842	-2.3601953458903	0.018265314044636	0.0421900089446698	TRUE	489.91652892533	0.00601363789644077	-0.940208599826168	369.781875975865	0.00588691698097842	-0.89429050156626	0.0459180982599078	None
AT1G13570	non-methylated	maintained	773	132.01338182312	0.0227540961184037	0.219979287972905	0.103437447807388	0.917615792478244	0.944857199106944	TRUE	130.898069220395	0.0286144147479001	0.316670297678406	133.128694425845	0.00715520059591911	-1.70845899109064	-2.02512928876905	Decreased
AT1G13580	gbM	loss	774	100.814678783661	0.516078766421337	0.247045890739505	2.08899959791483	0.0367077593649826	0.0756334458027077	TRUE	82.9959961258483	0.0393279811006626	0.298290448382813	118.633361441474	0.0254735149370711	-0.0161050532307755	-0.314395501613588	None
AT1G13670	non-methylated	maintained	777	121.621994469311	0.194125801858076	0.320944631074766	0.604857608017918	0.545273612350066	0.650513116205369	TRUE	113.573790991342	0.176868908905792	2.80230591487754	129.670197947279	0.0371295635990651	0.635403827060327	-2.16690208781721	Decreased
AT1G13690	non-methylated	loss	778	156.392780525453	0.24911456218507	0.243679369146579	1.02230469102709	0.306636713682407	0.421956389591485	TRUE	143.025474706498	0.0539631126988281	1.31748178917294	169.760086344408	0.0268464114358155	0.484455738147298	-0.833026051025646	Decreased
AT1G13700	gbM	maintained	779	125.420788638005	0.0212465904292477	0.211078318244196	0.100657379715654	0.919822445531805	0.946191726513728	TRUE	124.474605951227	0.0170751619319454	-0.477875974948806	126.366971324783	0.00278547629605137	-3.13232116241131	-2.6544451874625	Decreased
AT1G13710	non-methylated	maintained	780	42.8148023406284	-0.63370820025388	0.324215785972804	-1.95458773962054	0.0506317495890034	0.0982955726386852	TRUE	52.0744164798503	0.0511459466842198	0.134381024811193	33.5551882014065	0.0969689996500954	0.258264260446249	0.123883235635056	None
AT1G13730	gbM	loss	781	208.62172874959	-0.0143211024564961	0.239441890795053	-0.0598103465059676	0.95230668501121	0.967931692596477	TRUE	209.541340791092	0.0680441448455246	1.99094777654381	207.702116708088	0.0194428295578087	0.245206177485425	-1.74574159905839	Decreased
AT1G13740	non-methylated	maintained	782	100.04279270453	0.722414576983237	0.216594293866765	3.33533522091593	0.000851966288958009	0.00306828986421892	TRUE	75.44273600286	0.00639068125869988	-2.43030849447957	124.642849406201	0.00170333684240571	-3.85851974616479	-1.42821125168522	Decreased
AT1G13770	gbM	loss	784	107.552963236168	0.171882334959167	0.218570349893263	0.786393648741031	0.43163690320902	0.547300778416442	TRUE	101.189787413711	0.00399117114949825	-2.78752363331694	113.916139058624	0.0161681917198755	-0.721675114348634	2.0658485189683	Increased
AT1G13820	non-methylated	loss	785	389.898182816745	0.00660772679313112	0.220953074960374	0.0299055661222011	0.976142366712785	0.983241884605929	TRUE	389.073885390914	0.0354149068850651	1.48867837279032	390.722480242577	0.0303935346832319	1.52421699470368	0.0355386219133607	None
AT1G13860	gbM	loss	786	129.730271701159	-0.08056536091811	0.277197706483819	-0.290642234887368	0.771324954983258	0.838340163300069	TRUE	133.230207108323	0.123660834993323	2.44550120820608	126.230336293994	0.0240486249495546	-0.0236716308163915	-2.46917283902247	Decreased
AT1G13870	non-methylated	maintained	787	110.846789284014	0.402727138944483	0.211539479176175	1.90379186198659	0.0569372968265097	0.108403233496291	TRUE	95.5083052302877	0.00937669962715006	-1.61679465685314	126.18527333774	0.00256955973813222	-3.25046499189696	-1.63367033504382	Decreased
AT1G13880	gbM	loss	788	215.761816621597	-0.283916404094428	0.228619695794128	-1.24187202291659	0.214283783928048	0.317177562479475	TRUE	237.014045601749	0.0531568205362975	1.73325465601727	194.509587641445	0.0154083369363942	-0.162800666304888	-1.89605532232216	Decreased
AT1G13900	non-methylated	loss	789	213.353370429737	-0.0422676742306376	0.182232192251267	-0.231944058338264	0.816581463874822	0.87340908139397	TRUE	216.453632665224	0.00573159439682868	-1.55203576997129	210.253108194249	0.00149299620428866	-3.4443910215309	-1.8923552515596	Decreased
AT1G13920	non-methylated	maintained	790	77.9034849465245	-0.715037027333831	0.254534137704607	-2.80919893017906	0.00496649476600954	0.0139763330193635	TRUE	96.8829762977312	0.0408220444598119	0.52070722773122	58.9239935953177	0.0102576351024681	-2.2223327680898	-2.74303999582102	Decreased
AT1G13930	non-methylated	maintained	791	10419.7584906292	-0.32487454398959	0.298151884594659	-1.0896276722559	0.275877188287846	0.387638053986865	TRUE	11588.1409922705	0.175018950387852	4.53571653253443	9251.37598898788	0.00664647613715057	0.65448836757099	-3.88122816496344	Decreased
AT1G13940	gbM	loss	792	149.154024028932	-0.622552446354358	0.239831940720341	-2.59578621798459	0.00943747640959277	0.0241008173441013	TRUE	180.818105382044	0.0335941640817718	0.847743317924819	117.48994267582	0.0389969287203478	0.586414784448322	-0.261328533476497	None
AT1G13950	non-methylated	maintained	793	117.648838819166	0.109455275511486	0.213006947491872	0.513857772247839	0.607351432895342	0.704891387306989	TRUE	113.250309036413	0.0203538850787593	-0.319918635939842	122.047368601918	0.000160068985422473	-7.29567480039323	-6.97575616445339	Decreased
AT1G13960	non-methylated	loss	794	241.542911725302	-0.448801848046635	0.19390218380276	-2.3145786150772	0.0206360043202739	0.0467789001737624	TRUE	278.885744319623	0.0210441504765458	0.518181262310233	204.200079130982	0.000479031564289305	-5.11644143052492	-5.63462269283515	Decreased
AT1G13980	gbM	loss	795	422.446309886468	-0.498471317054089	0.206302486679423	-2.41621574745569	0.0156827658640711	0.0369868190436762	TRUE	494.681443307694	0.022524878422573	0.970031038298901	350.211176465242	0.0244485627077625	1.1092043160875	0.139173277788595	None
AT1G13990	non-methylated	loss	796	403.159003746049	-0.191818419333684	0.331388162717696	-0.578833045093077	0.562701831574821	0.666818827392901	TRUE	430.040707780411	0.227710423679105	4.23179248478068	376.277299711688	0.0121567240805962	0.167898900091056	-4.06389358468963	Decreased
AT1G14000	non-methylated	loss	797	555.738876148214	0.227356815371561	0.174841627940718	1.3003586048092	0.19347809061572	0.293297733861359	TRUE	512.136919770161	0.0059672249954845	-0.928588596234607	599.340832526268	0.0113102448729974	0.453216502351654	1.38180509858626	Increased
AT1G14010	gbM	loss	798	245.142572097272	0.526453824172237	0.180055440594081	2.92384291435591	0.0034573917468658	0.0102736823043649	TRUE	200.896373247588	0.0024884152076761	-2.81715335563954	289.388770946955	0.005302999098674	-1.28096851497564	1.5361848406639	Increased
AT1G14020	non-methylated	maintained	799	139.687405577156	0.266584531656057	0.20219483070197	1.31845374449259	0.18735179963255	0.286151230575727	TRUE	126.74263067561	0.0100347821708553	-1.2268387822611	152.632180478702	0.00342742983534477	-2.6082899417681	-1.381451159507	Decreased
AT1G14030	gbM	loss	800	456.524319491628	-0.0747076838418997	0.228897787920321	-0.326380104065948	0.744136788743219	0.818002672228694	TRUE	468.417864797551	0.0442279253075186	1.91470881048158	444.630774185705	0.0283743628493834	1.5390824069451	-0.37562640353648	None
AT1G14040	non-methylated	loss	801	116.106331818254	0.599767359155899	0.222291690770453	2.6981096642755	0.0069734464267102	0.018682778283156	TRUE	92.1898519850448	0.0262758271238826	-0.168325918702222	140.022811651463	0.0060132154997422	-1.89901637968543	-1.73069046098321	Decreased
AT1G14130	gbM	maintained	804	129.129479725252	0.00381962730501298	0.230970443164028	0.0165372991136377	0.986805745761673	0.990997190243175	TRUE	129.057997860665	0.0425855593758864	0.876387987267385	129.200961589838	0.0102235112291021	-1.22964248662385	-2.10603047389124	Decreased
AT1G14140	gbM	loss	805	114.489560046444	0.787166480714967	0.217436088259171	3.62022002427081	0.000294352604816212	0.00121280454601301	TRUE	84.0595831959666	0.0135195308441279	-1.22810380637612	144.919536896922	0.00729661836003278	-1.57917745122307	-0.351073644846955	None
AT1G14150	non-methylated	maintained	806	440.594188922296	0.152327385556988	0.242253914374402	0.62879225687791	0.529485069938741	0.637430651395335	TRUE	417.488580371846	0.075157108649495	2.61567226106847	463.699797472746	0.0167392889609252	0.813544434153976	-1.8021278269145	Decreased
AT1G14170	gbM	loss	807	219.433164184332	0.787658933733515	0.206145607158325	3.82088633656198	0.000132972929050261	0.000607130341650144	TRUE	160.908335577814	0.00379600787603093	-2.40209475914283	277.957992790851	0.0259733764537452	0.970584361706966	3.3726791208498	Increased
AT1G14180	gbM	loss	808	71.254263531906	0.909598216607543	0.246029644909632	3.69710819580967	0.000218069416519711	0.000938287152789995	TRUE	49.5234151464513	0.00339258425908276	-3.84102553731641	92.9851119173606	0.013870981509716	-1.19592301832475	2.64510251899166	Increased
AT1G14200	non-methylated	maintained	809	83.5978947512916	0.62304363901466	0.240609950216888	2.58943422104133	0.00961337874223406	0.0244883086438018	TRUE	65.9010427415363	0.0210816202649569	-0.863870655551526	101.294746761047	0.0140627462964511	-1.0685353323586	-0.204664676807077	None
AT1G14230	non-methylated	loss	811	262.222432144545	0.270890599169136	0.213670753771301	1.26779446596177	0.204871358981548	0.306799052959902	TRUE	237.701988561944	0.0234954424491815	0.557633347563889	286.742875727147	0.024743104412691	0.931967784253318	0.374334436689429	None
AT1G14270	gbM	loss	813	428.521946562783	0.32646735413528	0.178961232048159	1.82423506140942	0.068116543103948	0.125853253512973	TRUE	380.257121275083	0.00810187156175626	-0.653201440770733	476.786771850483	0.00973557862239873	0.0550401895957437	0.708241630366476	Increased
AT1G14290	non-methylated	loss	815	202.088462267064	-0.663208765276425	0.233109127645573	-2.84505704248865	0.0044403470481506	0.0126494454493615	TRUE	247.622349687869	0.0713552990858309	2.19172894153567	156.554574846259	0.00111165080234747	-4.20308418014094	-6.39481312167661	Decreased
AT1G14310	gbM	loss	817	130.611595166091	0.524989968877345	0.238157137465618	2.20438477915925	0.0274972951910921	0.0595355051252798	TRUE	107.239850292847	0.049774452284776	0.913890108112252	153.983340039336	0.0152570420062764	-0.443705890471343	-1.3575959985836	Decreased
AT1G14330	non-methylated	loss	819	113.500746016602	0.633094289315738	0.245026110974917	2.58378295601544	0.00977232703110237	0.0248485806171748	TRUE	88.9226532034082	0.0153503624598003	-0.98302895092161	138.078838829797	0.0502658887585949	1.14771066311991	2.13073961404152	Increased
AT1G14340	gbM	loss	820	131.287346902165	-0.204808682688014	0.247927198282296	-0.826083963788491	0.408756463771232	0.525427618254684	TRUE	140.639452273798	0.0518752329955875	1.24449836828811	121.935241530531	0.0331348680176401	0.396719530077348	-0.847778838210758	Decreased
AT1G14345	non-methylated	maintained	821	448.310768061808	0.0645060541669902	0.192684581530174	0.334775380856764	0.737794533190556	0.812939790970097	TRUE	438.235502018487	0.0122508859472193	0.0261627505983374	458.386034105129	0.0192968846479516	1.00890630956095	0.982743558962618	Increased
AT1G14370	gbM	loss	824	107.219813106445	0.812772699833405	0.219154413753959	3.70867593269599	0.000208345875077369	0.000900662591185648	TRUE	77.7026425219077	0.0196489753261793	-0.776530524088967	136.736983690983	0.000680781542276178	-5.07018342866895	-4.29365290457998	Decreased
AT1G14380	gbM	loss	825	339.376413570602	-0.429766411706416	0.179870888067427	-2.38930499717838	0.0168802823415934	0.0394308719410248	TRUE	389.601368464219	0.0124862226714788	-0.0145284083310853	289.151458676986	0.00312886191048306	-2.04296057066938	-2.02843216233829	Decreased
AT1G14400	gbM	loss	826	1133.47370500158	-0.348162006277961	0.174449488353787	-1.99577545089661	0.0459583700817988	0.0907903408968665	TRUE	1269.60590567677	0.00554434917217599	-0.69543528602597	997.341504326394	0.0157129109960035	1.26506475400215	1.96050004002812	Increased
AT1G14440	non-methylated	maintained	828	98.3958277585243	-0.0285176349834633	0.238760383977578	-0.119440396720678	0.904926458390995	0.935566481910348	TRUE	99.2408978231664	0.0482350580716048	0.787067300902258	97.5507576938822	0.000996015376274777	-4.93529021080591	-5.72235751170817	Decreased
AT1G14460	gbM	loss	829	176.124523747057	-0.149508417553959	0.261858433796477	-0.570951316657461	0.568032643880044	0.67134142181807	TRUE	185.126872499491	0.101129355857885	2.45812905839125	167.122174994623	0.00334265149388412	-2.53918916639077	-4.99731822478202	Decreased
AT1G14510	gbM	loss	830	421.678852709408	0.531193166786409	0.182422812505273	2.91187905444147	0.0035926171187088	0.010604424978361	TRUE	345.010611650835	0.0145142850625383	0.127104901727619	498.347093767981	0.00737651966929295	-0.308669751984981	-0.4357746537126	None
AT1G14520	non-methylated	maintained	831	107.899525134936	0.568970148370258	0.257477342909317	2.20978724551561	0.0271199313253129	0.058884942504712	TRUE	87.0293713786051	0.0804790056613864	1.38374207480126	128.769678891266	0.0185551682496556	-0.373743865207638	-1.7574859400089	Decreased
AT1G14560	gbM	loss	832	120.256609156301	-0.0405994316131037	0.208821483741035	-0.194421717946665	0.845845685899348	0.895460216430459	TRUE	121.950363015546	0.0148810891643924	-0.696757451344631	118.562855297056	1.10650307506956e-05	-11.1856063534029	-10.4888489020582	Decreased
AT1G14570	gbM	loss	833	568.287381991566	0.0267439996971586	0.166249725055844	0.160866429632742	0.872198603168945	0.913204619127216	TRUE	563.1037787801	0.00740851711186154	-0.569863047496366	573.470985203031	0.00296111760090098	-1.51382543150917	-0.943962384012803	Decreased
AT1G14580	non-methylated	maintained	834	264.725569261141	-0.391748374819957	0.238839773697799	-1.64021414337644	0.100960649606199	0.173767003995727	TRUE	300.375835980776	0.0618376728456622	2.12563902891155	229.075302541507	0.0167759712832749	0.138421785814333	-1.98721724309722	Decreased
AT1G14590	gbM	loss	835	93.3620544430308	0.665758813143625	0.255117329447449	2.60961814936513	0.00906433389853258	0.023324259148301	TRUE	72.249718110526	0.0284983622503424	-0.322738516760095	114.474390775536	0.0431649355617853	0.70103402789527	1.02377254465536	Increased
AT1G14610	gbM	loss	836	810.186911012557	-0.0485739589913292	0.237056083773389	-0.204904924683405	0.837646407516375	0.889102277368297	TRUE	823.757594752866	0.0461459773597588	2.22812593141241	796.616227272248	0.0495722833794311	2.78512295802949	0.55699702661708	Increased
AT1G14650	gbM	loss	838	407.406560287556	-0.816927351188672	0.246783968317129	-3.31029343907332	0.000931982114412445	0.00331503152338706	TRUE	519.734328966705	0.0529960862637407	2.22959022330115	295.078791608406	0.0511984211315848	2.00968859790932	-0.219901625391834	None
AT1G14660	gbM	loss	839	66.5307420768559	-0.416151087595244	0.297242057845362	-1.40004106623345	0.161501021334932	0.25375862627818	TRUE	75.9814094930606	0.12389938537743	1.85480935293218	57.0800746606512	0.0211190575686935	-1.22262999179918	-3.07743934473136	Decreased
AT1G14670	gbM	loss	840	610.052015963725	-0.168933491049573	0.261882487186911	-0.645073646826187	0.518879460801448	0.628003074049086	TRUE	645.649233851185	0.0808390619161947	2.94009775263617	574.454798076265	0.0538037462366428	2.67098682913231	-0.269110923503863	None
AT1G14685	non-methylated	maintained	841	399.623969269356	0.084762892150095	0.163493180332779	0.518449099696793	0.604144964942545	0.7026070235018	TRUE	387.868785787846	0.00265195206493283	-2.25241543658539	411.379152750867	0.00153999611478395	-2.73240636068513	-0.479990924099742	None
AT1G14690	gbM	loss	842	383.367186360962	-0.13487500428285	0.207282465984375	-0.650682167651445	0.515251676731743	0.624571501847091	TRUE	401.355079360819	0.0305499671466217	1.29397666723841	365.379293361105	0.0141602350024413	0.360893462494715	-0.933083204743697	Decreased
AT1G14710	gbM	loss	844	388.912838864073	0.208722342385245	0.244589688443377	0.853357080233432	0.393461315033008	0.510671748861688	TRUE	360.709495206361	0.0712437786356879	2.45064302914646	417.116182521785	0.0333712779302349	1.71745221907952	-0.733190810066945	Decreased
AT1G14720	non-methylated	maintained	845	576.210262075106	0.627835985209566	0.211564113768127	2.96759206477555	0.00300142381805213	0.00910657076463647	TRUE	452.923663752337	0.0408317969453091	1.78121193089548	699.496860397875	0.0149573106119941	0.968673038720528	-0.812538892174949	Decreased
AT1G14740	non-methylated	loss	847	705.249173858083	0.415424141727978	0.171948423677444	2.41598109970038	0.0156928758974874	0.0370045108846005	TRUE	604.508955345742	0.0150475339027761	0.485378213411779	805.989392370424	0.00146511122641957	-2.28772909225506	-2.77310730566684	Decreased
AT1G14770	gbM	loss	848	68.8395622723584	0.211506856407565	0.259037816598472	0.816509570629284	0.414208751949112	0.530561205882627	TRUE	63.8500054920692	0.0289974769482196	-0.440893216767642	73.8291190526475	0.0258302405850824	-0.594385689216771	-0.153492472449129	None
AT1G14780	non-methylated	maintained	849	40.9327590530836	-0.364135296072962	0.329693322398205	-1.10446670082434	0.269390740627491	0.38044569900862	TRUE	46.0504314376904	0.143223790083879	1.46923883538956	35.8150866684768	0.0159318712203664	-2.25802945757749	-3.72726829296705	Decreased
AT1G14790	gbM	loss	850	139.04205598289	-0.0258071428441714	0.221847154521442	-0.11632848255296	0.90739221303382	0.937255419695484	TRUE	140.302964519196	0.0180456548118318	-0.281189621711104	137.781147446583	0.0222122488850811	-0.0330866560600366	0.248102965651068	None
AT1G14830	gbM	loss	853	682.729677173913	0.134714731092057	0.153166885466682	0.87952908803751	0.37911446857867	0.496880496667796	TRUE	650.829371386058	0.00245902930124587	-2.09534077182428	714.629982961768	0.000371040339233316	-4.34959121081291	-2.25425043898863	Decreased
AT1G14840	gbM	loss	854	295.13377867291	0.0662773941794087	0.192700622580914	0.343939699268896	0.730891635414679	0.807824599921514	TRUE	288.31590275701	6.80625372813566e-06	-11.0523737072731	301.951654588811	0.0272444842431094	1.12238764350257	12.1747613507757	Increased
AT1G14850	gbM	loss	855	215.37288119564	-0.180453861454922	0.279555349743372	-0.645503159286976	0.518601171608714	0.627773378312246	TRUE	228.811043556811	0.0534393892938596	1.71328788305057	201.934718834469	0.108949972001343	2.70059593500112	0.987308051950546	Increased
AT1G14860	non-methylated	maintained	856	96.450717798131	-0.0330667244669454	0.25139556584395	-0.131532647984218	0.895353961562274	0.929218764995422	TRUE	97.5240180964549	0.0358404580159772	0.339992072827987	95.3774174998072	0.0351075360467329	0.175837834103368	-0.164154238724618	None
AT1G14870	non-methylated	maintained	857	572.255932089509	-0.510990747433806	0.20876142422359	-2.44772591169199	0.014376096992921	0.0343795198822618	TRUE	672.527178051624	0.00467537410698298	-1.15437754412135	471.984686127395	0.0449140565071351	2.25239086627071	3.40676841039206	Increased
AT1G14890	non-methylated	maintained	858	148.847527697331	0.380924283312845	0.340142969458449	1.11989462524927	0.262758668951732	0.372861306166777	TRUE	129.450252611639	0.229769330691524	3.31112394118368	168.244802783024	0.00668793379200057	-1.53092802492803	-4.84205196611171	Decreased
AT1G14900	non-methylated	maintained	859	355.897939218194	0.376226406699019	0.191162820354944	1.96809403627994	0.0490572189166306	0.0958047504888934	TRUE	309.874968420676	0.0238603971163543	0.773153938406176	401.920910015712	0.00303021356140331	-1.77663503973065	-2.54978897813683	Decreased
AT1G14910	non-methylated	loss	860	272.785830171273	-0.378479899837601	0.229790810367827	-1.64706281870788	0.0995451345022947	0.17179407275542	TRUE	308.34337607009	0.0393660833792913	1.49210943398951	237.228284272457	0.0319320995743871	1.10426487382354	-0.387844560165969	None
AT1G14920	non-methylated	maintained	861	386.712272407693	-0.349962851185025	0.168703065402681	-2.07443089637815	0.0380393103801081	0.0778568254295504	TRUE	433.414292828593	0.000375461155003378	-5.00812042287939	340.010251986793	0.00765005057477631	-0.594956912756192	4.4131635101232	Increased
AT1G14970	non-methylated	loss	863	60.5539305657463	-0.171322348639977	0.314627057003464	-0.544525160269643	0.58608013938453	0.68621103147152	TRUE	64.0472309146563	0.14953617889674	1.92921746003947	57.0606302168363	0.0311723690359242	-0.661359872017047	-2.59057733205652	Decreased
AT1G14990	non-methylated	maintained	865	108.273398074212	0.931852896496498	0.225106579688628	4.13960754850194	3.47900472327679e-05	0.00018532918139093	TRUE	74.5136837322413	0.0064637547498158	-2.42797646284866	142.033112416184	0.0173672445591303	-0.351927454075197	2.07604900877347	Increased
AT1G15000	non-methylated	maintained	866	158.387120007717	0.616096762325844	0.197263685421325	3.12321429567717	0.00178887448326444	0.00584992471636455	TRUE	125.054839578463	1.8730003391604e-05	-10.3055814670349	191.719400436971	0.010254248562979	-0.766396763930501	9.53918470310444	Increased
AT1G15020	gbM	loss	867	212.021143624293	0.051264199277305	0.19805006739148	0.258844644450296	0.795755110108916	0.858591034834571	TRUE	208.125850735135	0.0121529973925773	-0.499788147297851	215.91643651345	0.0123865302997808	-0.362951819484095	0.136836327813756	None
AT1G15030	gbM	loss	868	230.026520104846	-0.502225739705952	0.21557649388915	-2.32968692757476	0.019822703962443	0.0452585492241426	TRUE	269.591642696237	0.0350268525643477	1.2286413309374	190.461397513455	0.0135879798338189	-0.367643858641333	-1.59628518957873	Decreased
AT1G15080	non-methylated	maintained	870	41.1895067938141	-0.383649869506227	0.316331672882901	-1.21280890405257	0.225202890352357	0.329625278842193	TRUE	46.6715511222628	0.0764291706309857	0.579722210108135	35.7074624653654	0.0484798127271523	-0.656678564545864	-1.236400774654	Decreased
AT1G15100	non-methylated	maintained	871	126.034825852143	-0.120421327338078	0.223405691146412	-0.539025334225518	0.589869373851501	0.689168747937522	TRUE	131.279201454489	0.000396522359538286	-5.85367797567904	120.790450249798	0.0403442009708811	0.669245310163872	6.52292328584292	Increased
AT1G15110	non-methylated	loss	872	108.223221668112	-0.190341146319291	0.222175377069143	-0.856715756850299	0.391601993015046	0.509190272494174	TRUE	115.28451499523	0.022899906790599	-0.131694235984088	101.161928340994	0.00397774704493398	-2.89203026885264	-2.76033603286855	Decreased
AT1G15120	non-methylated	maintained	873	924.645283196418	0.940952212118755	0.214986452796968	4.37679769993407	1.20435659033153e-05	7.28571539038083e-05	TRUE	633.305250615341	0.0249329999055074	1.23467984606899	1215.98531577749	0.0344677968436021	2.50519048727777	1.27051064120878	Increased
AT1G15130	gbM	loss	875	492.17151784974	-0.503862471913674	0.229809950617761	-2.19251808095873	0.0283421189856192	0.0609923088486034	TRUE	577.297128378882	0.0168583125119265	0.628088767897264	407.045907320598	0.067873590331875	2.7200345773821	2.09194580948484	Increased
AT1G15140	non-methylated	maintained	876	454.377166366932	0.291045553760967	0.187152344577695	1.55512641007894	0.119915966199363	0.199685098783655	TRUE	408.732630908548	0.0106309671937358	-0.218244121566183	500.021701825317	0.0166339445545756	0.86719757748411	1.08544169905029	Increased
AT1G15165	gbM	loss	877	40.846439734089	-0.110513374136517	0.284792914529096	-0.388048186940502	0.697980374112125	0.780149554977528	TRUE	42.4253210471249	0.017101429258288	-1.6988617353637	39.2675584210532	0.00578009584676652	-3.59518660565306	-1.89632487028936	Decreased
AT1G15170	gbM	loss	878	75.9858163468452	0.603417328651136	0.298803566528144	2.0194448669484	0.0434410022011225	0.086653354610753	TRUE	60.2371524404176	0.101558063095236	1.29874381988838	91.7344802532729	0.0509349930365052	0.663538166353395	-0.635205653534986	Decreased
AT1G15180	non-methylated	maintained	879	221.794191909009	-0.367983533900294	0.211758238495438	-1.73775309293679	0.0822543291019764	0.146682578584618	TRUE	249.900589237744	0.0264113050108839	0.764827515373664	193.687794580274	0.0160378485845305	-0.109745494351669	-0.874573009725333	Decreased
AT1G15200	non-methylated	maintained	880	327.885891836897	-0.697251011390426	0.194712863496743	-3.58091909732552	0.000342387668656459	0.00138383786079991	TRUE	405.654686443897	0.00196536861927474	-2.65806207832733	250.117097229897	0.0305049101561682	1.09396820646156	3.75203028478889	Increased
AT1G15215	gbM	loss	882	57.6945951068194	-0.15384262156626	0.263994333656606	-0.582749710705429	0.560061803387285	0.664512706962656	TRUE	60.7465837202752	0.0189542333465276	-1.11299569133943	54.6426064933635	0.0232382183856188	-1.14270007323988	-0.0297043819004572	None
AT1G15220	non-methylated	maintained	883	71.4422050153749	0.53662490682284	0.263414860101116	2.03718539879203	0.0416314664883717	0.0837707778161759	TRUE	58.4074559680018	0.0520943151598792	0.298980045433457	84.476954062748	0.0169093107238117	-1.03214456871124	-1.3311246141447	Decreased
AT1G15230	non-methylated	maintained	884	204.771998364805	0.170545213382592	0.246765217502136	0.691123388899472	0.489488003161465	0.601983252089167	TRUE	192.793157055696	0.0646981911309259	1.84853720703179	216.750839673913	0.0274027399023831	0.78678146000772	-1.06175574702407	Decreased
AT1G15260	non-methylated	maintained	887	246.914391572569	-0.858236111154987	0.192738052801094	-4.45286282953521	8.47328892263177e-06	5.36376959645043e-05	TRUE	318.214340091024	0.0142393232572354	0.0463796871416346	175.614443054114	0.00693222577701019	-1.43015544031177	-1.47653512745341	Decreased
AT1G15270	non-methylated	maintained	888	1175.27068726682	0.376914537548874	0.219898387017304	1.71403957373828	0.0865214581485471	0.153117939782346	TRUE	1022.6364760775	0.0399999056089108	2.09434693497026	1327.90489845613	0.0289569446677811	2.29712233425107	0.202775399280808	None
AT1G15280	gbM	loss	889	441.598283708137	-0.611442616475508	0.199125977511551	-3.07063208987907	0.00213606179295105	0.00679878227390703	TRUE	533.823249131601	0.00256322722663332	-2.12695712826959	349.373318284673	0.0373535073974964	1.71844396750973	3.84540109577932	Increased
AT1G15310	non-methylated	maintained	891	109.385077319785	0.275508969680834	0.225121010015368	1.2238261087316	0.221017832882873	0.324705776437079	TRUE	99.0384114070551	0.0214180551980553	-0.386357688238795	119.731743232514	0.0107953755723018	-1.24343677774782	-0.857079089509024	Decreased
AT1G15350	non-methylated	maintained	893	347.99344686291	-0.210370182798864	0.272535960810251	-0.771898806210496	0.44017436444343	0.555890103622764	TRUE	373.361568529795	0.0856295894563067	2.73739034943004	322.625325196025	0.0648554597248849	2.43840393844835	-0.298986410981689	None
AT1G15370	non-methylated	maintained	894	282.021128698161	0.0315524443805681	0.254649556413391	0.123905357719715	0.901390210794568	0.933366535060711	TRUE	278.991037739973	0.093068765603185	2.66333050341019	285.051219656349	0.0218862623142474	0.749020266713668	-1.91431023669652	Decreased
AT1G15380	gbM	loss	895	293.43091355282	-0.599796465677869	0.21793287664603	-2.75220735351494	0.00591950268788129	0.0162519963480325	TRUE	353.580484132604	0.0226116709649818	0.782361715347367	233.281342973035	0.0348244096064741	1.21153709295114	0.429175377603771	None
AT1G15400	non-methylated	maintained	897	473.395255096012	-0.413779276050336	0.271721315812895	-1.52280756779222	0.127806856074932	0.210162056367101	TRUE	540.926265488866	0.130326538380443	3.54755805543685	405.864244703157	0.0248759817056639	1.26934734080423	-2.27821071463261	Decreased
AT1G15410	gbM	loss	898	172.799134462581	-0.234288923027987	0.192247453156146	-1.21868414473972	0.222964098080026	0.326955622840939	TRUE	186.812020553384	0.00373652964787122	-2.2924060650498	158.786248371778	0.00691887935097644	-1.54878392400136	0.743622141048442	Increased
AT1G15420	gbM	loss	899	156.093586360345	0.929759645937174	0.202897730747238	4.58240534535811	4.59657790828512e-06	3.12593740205814e-05	TRUE	107.422568175585	0.00790533039096672	-1.73884719682143	204.764604545105	0.00738038684486758	-1.16790069328982	0.570946503531614	Increased
AT1G15430	gbM	loss	900	74.3262174945538	0.320104616747768	0.246736352122109	1.29735490532562	0.194509100880036	0.294483042164801	TRUE	66.1589162737884	0.00979303327871931	-1.96547834030018	82.4935187153191	0.0267453205308415	-0.401085712456257	1.56439262784392	Increased
AT1G15470	gbM	loss	902	147.652019968682	0.586288201082733	0.202937825012062	2.88900406342626	0.00386464080122122	0.0113038751352834	TRUE	118.115555694923	0.0110021260399534	-1.16462252528482	177.188484242441	0.00566639386736147	-1.71089648692942	-0.546273961644603	Decreased
AT1G15480	gbM	loss	903	85.1191556006141	0.747246252966201	0.232839797170815	3.20927204904757	0.00133071516997538	0.0045204802206108	TRUE	63.5138184179798	0.00839125848759511	-2.23605488195377	106.724492783248	0.011117209190854	-1.3425881774872	0.893466704466572	Increased
AT1G15490	non-methylated	loss	904	84.1742572670802	-0.112664144945237	0.311854550100186	-0.361271448208927	0.71789653545229	0.796776130329421	TRUE	87.4017970084273	0.0999894062345919	1.70159098385002	80.9467175257331	0.0986647719283647	1.45787779071094	-0.243713193139074	None
AT1G15500	gbM	loss	905	1935.27049387338	0.479880968239105	0.166632921416144	2.87986890081982	0.00397840563531732	0.0115597549763556	TRUE	1616.39722083705	0.0165346239378124	0.937527711565358	2254.1437669097	0.000970620633544917	-2.39095294682827	-3.32848065839363	Decreased
AT1G15530	non-methylated	maintained	907	81.4408648026895	-0.546612838233768	0.312474663734475	-1.74930290891761	0.0802386734160535	0.143845087204654	TRUE	96.6980146951024	0.0624396524589913	1.13177789433795	66.1837149102765	0.136250624865315	1.66221405050469	0.530436156166744	Increased
AT1G15570	gbM	loss	908	113.014132239123	0.149580101394337	0.224621704228315	0.665920071741141	0.505462190296725	0.616179997555155	TRUE	107.026854851776	0.0331942499542108	0.327349294283877	119.00140962647	0.00288048237007562	-3.15693677998229	-3.48428607426616	Decreased
AT1G15660	gbM	loss	909	122.639763677497	-0.138125620329324	0.276788452877023	-0.49902956172342	0.617758558488236	0.71370004973647	TRUE	128.431476563879	0.0822803261675039	1.82177711506553	116.848050791115	0.0483451375199569	0.889718525956484	-0.932058589109048	Decreased
AT1G15690	non-methylated	maintained	911	4044.35466580221	0.132932030989545	0.226840089458072	0.586016481068771	0.557864439533623	0.662525319315527	TRUE	3858.13188565392	0.037779181570876	2.2578737417832	4230.5774459505	0.046624497378514	3.35571392683525	1.09784018505205	Increased
AT1G15700	non-methylated	maintained	912	45.9096271707996	0.0917072635042115	0.285429891050503	0.321295233539451	0.747986668179147	0.820708397771628	TRUE	44.4670382004003	0.0226868958054289	-1.23249523880232	47.3522161411989	0.0321459920266105	-0.866287484477519	0.366207754324803	None
AT1G15710	non-methylated	maintained	913	110.011115382977	0.397547752559453	0.235352577443255	1.68915827002279	0.0911891036017145	0.15998127921023	TRUE	94.9235647201378	0.0254400283133329	-0.183441167953673	125.098666045816	0.0250958982279638	0.0269207914831843	0.210361959436858	None
AT1G15730	non-methylated	maintained	914	358.579231734801	0.424314760420109	0.196805833250259	2.15600703196916	0.0310831160697797	0.0658520138240584	TRUE	306.305932188038	0.0253567284464102	0.852989094932443	410.852531281564	0.00890890859356498	-0.201220725688322	-1.05420982062076	Decreased
AT1G15750	gbM	loss	916	815.653059696277	-0.352106503244038	0.281650707155672	-1.25015309494474	0.211243627381495	0.313922281377947	TRUE	914.654032936072	0.0796932528071298	3.05293571236659	716.652086456482	0.101070075865671	3.74192323908494	0.688987526718351	Increased
AT1G15800	non-methylated	maintained	918	53.1214996879526	0.478551200516901	0.305376009840914	1.56708839298216	0.117094031862514	0.195883954717173	TRUE	44.5234801076638	0.130728583571446	1.29572517344933	61.7195192682414	0.00560433982400645	-3.03316977178399	-4.32889494523333	Decreased
AT1G15810	non-methylated	loss	919	217.738037667191	0.539720891729748	0.181997961440024	2.96553262168054	0.00302159298078808	0.00915904231313241	TRUE	177.408100014795	0.00586381337482408	-1.68724211509102	258.067975319587	0.00116910526934384	-3.5790469029223	-1.89180478783127	Decreased
AT1G15860	non-methylated	maintained	921	314.371593633339	0.521743271274859	0.231326270296603	2.25544323438012	0.024105521578488	0.0533813501580441	TRUE	258.234147010426	0.0503330286222605	1.71987174283412	370.509040256252	0.030339223096646	1.47312177651918	-0.246749966314941	None
AT1G15880	non-methylated	maintained	922	359.368650089388	-0.0825494303877737	0.253447255702068	-0.325706546551888	0.7446463906742	0.818309218227919	TRUE	369.763062956169	0.0847685587366923	2.7168402001278	348.974237222607	0.0326669725545528	1.52395664762345	-1.19288355250435	Decreased
AT1G15885	non-methylated	maintained	923	55.1153153035334	0.642896218759862	0.272536888580496	2.3589328479839	0.0183275719231474	0.042289122505761	TRUE	43.113257526275	0.0359251727798867	-0.607879407790506	67.1173730807918	0.014172864721327	-1.58449832338511	-0.976618915594606	Decreased
AT1G15890	gbM	loss	924	43.590952430139	0.44117286848652	0.319714479286138	1.37989642968806	0.167618536053141	0.261818603000424	TRUE	36.946245248901	0.0511150081262234	-0.293783716317912	50.235659611377	0.0823978594087627	0.571061742478095	0.864845458796008	Increased
AT1G15910	gbM	loss	925	196.963159658584	-0.276962148075179	0.197898428574511	-1.39951666150244	0.161658105539766	0.253934435299204	TRUE	215.801020569374	0.0039967067987961	-2.07460834345097	178.125298747793	0.0178475202706988	-0.0496884015332731	2.0249199419177	Increased
AT1G15920	non-methylated	maintained	926	153.500108987928	-0.304145302354064	0.222751224045886	-1.36540350634127	0.172126262457665	0.267827482639512	TRUE	169.695416184099	0.0370275528187321	0.932008149964585	137.304801791757	0.011919832180598	-0.935209083107684	-1.86721723307227	Decreased
AT1G15930	non-methylated	maintained	927	1285.48615343423	0.790497898901298	0.177400350052868	4.45601093045035	8.34987765539338e-06	5.29273299461173e-05	TRUE	941.93526307375	0.018219992387296	0.933751456134214	1629.03704379472	0.00648029797689571	0.228380392390063	-0.705371063744151	Decreased
AT1G15940	gbM	loss	928	236.810780502729	-0.472537082184456	0.250935655078286	-1.88310059818735	0.0596867361832262	0.113076394163361	TRUE	275.295817693667	0.0272954466628231	0.884074699655281	198.325743311791	0.0852797393879312	2.32726649539193	1.44319179573665	Increased
AT1G15950	non-methylated	maintained	929	566.353680456573	-0.867651105876149	0.207484651390252	-4.18176043414512	2.89260666469991e-05	0.000157825069790127	TRUE	731.799345996054	0.0268261058046375	1.40062125940211	400.908014917092	0.0222594465437186	1.09803230218969	-0.302588957212423	None
AT1G15960	non-methylated	loss	930	70.2884280950807	0.116866829013491	0.299311877945793	0.390451691444924	0.696202570693098	0.779296774838953	TRUE	67.3270547845419	0.150911518489823	2.0006758128977	73.2498014056196	0.0127469619233793	-1.62351349685619	-3.62418930975389	Decreased
AT1G15970	non-methylated	maintained	931	146.160636936205	0.289806947752272	0.199129218793904	1.45537128859134	0.145566500523555	0.233862556786767	TRUE	131.545266741943	0.00861015030952208	-1.41113212222899	160.776007130467	0.00319365632972751	-2.64966402699816	-1.23853190476918	Decreased
AT1G15980	non-methylated	maintained	932	1464.24522508429	-0.47798461134595	0.17231350199692	-2.77392430544702	0.00553845632428003	0.015333438996143	TRUE	1704.6480082603	0.0154173156862666	0.847564155613855	1223.84244190827	0.00494798331072189	-0.29189523116161	-1.13945938677546	Decreased
AT1G16010	gbM	loss	934	354.865736315302	0.0543971273689126	0.181172261019167	0.300250861047419	0.763985812130568	0.832915979932696	TRUE	348.284800296817	0.0144897565158994	0.130719627965322	361.446672333788	0.00272187821176524	-2.02832627668113	-2.15904590464645	Decreased
AT1G16020	gbM	loss	935	186.656764155348	0.0731475980805514	0.208423991358274	0.350955749402251	0.725621546238087	0.803000799979211	TRUE	181.873721346562	0.0171701021286486	-0.115491992094264	191.439806964134	0.0159277102398491	-0.132709486580657	-0.0172174944863928	None
AT1G16040	non-methylated	maintained	936	89.5967381422819	-0.25635991649814	0.239503378073065	-1.0703812136626	0.284447751862845	0.397097319284592	TRUE	97.577228561528	0.0333361072786455	0.236070736656239	81.6162477230358	0.0112436962437444	-1.66496641805241	-1.90103715470865	Decreased
AT1G16080	gbM	loss	937	756.629293030958	0.562998024935453	0.228355864819823	2.46544149579722	0.0136844520563069	0.0330261376098622	TRUE	610.990497231188	0.0576136263100185	2.42708075476465	902.268088830729	0.02038767266121	1.58169762781676	-0.845383126947894	Decreased
AT1G16110	non-methylated	loss	938	93.5701502472253	0.850546092327456	0.226530167969938	3.75467029380532	0.000173569803819093	0.000768256236186475	TRUE	66.7998044917337	0.00625959438227317	-2.59994703494949	120.340496002717	0.00948242920845885	-1.42433615343864	1.17561088151086	Increased
AT1G16170	non-methylated	maintained	939	134.232991764091	-0.144530326613815	0.200511903857957	-0.720806714379412	0.471028443756419	0.584756235506131	TRUE	140.8865831694	0.00230851860178522	-3.24382844892692	127.579400358781	0.00649939594154308	-1.89839633333225	1.34543211559467	Increased
AT1G16180	gbM	loss	940	1028.89095673387	-0.289869317949815	0.19827095404567	-1.46198579285116	0.143745103114661	0.231539460972475	TRUE	1131.92552404194	0.0152523248352228	0.733394687664563	925.856389425807	0.029474870160042	2.129049213351	1.39565452568644	Increased
AT1G16190	gbM	loss	941	155.059826919068	0.0405069240489027	0.237204566073474	0.170767893381765	0.86440627556687	0.907121425151029	TRUE	152.750793541948	0.0677792274031664	1.70825079866424	157.368860296187	0.00686359274006747	-1.57078373247644	-3.27903453114068	Decreased
AT1G16210	non-methylated	maintained	942	439.654772883986	0.17523455174	0.173369657410888	1.01075675153866	0.312132867274476	0.42794209482514	TRUE	413.112935872043	0.0131884164668376	0.09894947970579	466.196609895929	0.000299734678998006	-4.98532877978967	-5.08427825949546	Decreased
AT1G16220	gbM	loss	943	62.1117723474124	0.742006139938951	0.273990189045874	2.70814857467294	0.0067659725422593	0.0182198341846034	TRUE	46.4326184629064	0.00635387722902196	-3.01503207772639	77.7909262319185	0.0533689863671382	0.520161159660529	3.53519323738692	Increased
AT1G16240	non-methylated	maintained	944	737.567166360072	-0.354104457786904	0.319484273328493	-1.10836271875835	0.267705198881584	0.378630703024343	TRUE	827.709930829341	0.203286241920371	4.36909722721739	647.424401890803	0.0729574282092868	3.19976729054676	-1.16932993667064	Decreased
AT1G16250	gbM	loss	945	103.143462248235	-0.300805838248171	0.235134099812368	-1.2792948300064	0.200793252511281	0.30212697073876	TRUE	113.902620451751	0.0212865572526514	-0.249402527111754	92.3843040447186	0.0238530386053813	-0.422014759035385	-0.172612231923632	None
AT1G16260	gbM	loss	946	199.599060259888	0.236853199705438	0.188972209594927	1.25337582818737	0.210068964036454	0.312700768501693	TRUE	183.283716797305	0.00399692200727129	-2.2117121147393	215.914403722472	0.00802039684538762	-0.989988630927746	1.22172348381156	Increased
AT1G16270	gbM	loss	947	168.895925512924	-0.856845407252332	0.320286859683607	-2.67524371152398	0.00746749438706736	0.0198266658010364	TRUE	217.630569942056	0.0897247492526259	2.42084947616866	120.161281083792	0.163539372638583	2.68208413065465	0.261234654485985	None
AT1G16280	non-methylated	loss	948	108.883204813587	0.981348539654116	0.22051639799441	4.45022931890531	8.5778646228986e-06	5.42270889217645e-05	TRUE	73.3185661741684	0.0210457568835163	-0.743307568235915	144.447843453006	0.00157303312480031	-3.7967103924503	-3.05340282421438	Decreased
AT1G16300	non-methylated	loss	949	89.783766868068	0.0179438136239532	0.256002358509772	0.070092376212496	0.944120134680624	0.962714795182528	TRUE	89.1420444600372	0.0472355154271132	0.641261124204009	90.4254892760988	0.0285253944751105	-0.191080437830639	-0.832341562034648	Decreased
AT1G16310	non-methylated	maintained	950	64.256283889334	-0.0993854673891273	0.244626338436337	-0.40627459832986	0.684540847387979	0.77015595693916	TRUE	66.5127687800499	0.0096918713115877	-1.97424919660981	61.999798998618	0.00448967457272703	-3.347129553888	-1.37288035727819	Decreased
AT1G16320	non-methylated	maintained	951	348.791281402484	-0.596404247926316	0.218406370984518	-2.7307090229918	0.00631982426890734	0.0172144829260214	TRUE	419.95909151234	0.0407716546563681	1.73671969297709	277.623471292628	0.0151789655536536	0.194403526338494	-1.54231616663859	Decreased
AT1G16340	gbM	loss	952	170.830899698311	0.480981781759125	0.215351512440962	2.23347296848442	0.0255177709795364	0.0559884711758536	TRUE	142.628860172344	0.0112663040656183	-0.945121369071607	199.032939224278	0.0256806122332734	0.599685193764055	1.54480656283566	Increased
AT1G16460	gbM	loss	957	627.157382460189	0.0820658087103177	0.241454971146179	0.339880385650186	0.733946608255037	0.810065088672368	TRUE	609.448437831481	0.0807684376717092	2.91332351860793	644.866327088898	0.0233119172465029	1.55090169462359	-1.36242182398434	Decreased
AT1G16470	non-methylated	loss	958	756.18830360984	0.875603776858428	0.239319514133209	3.6587228585591	0.000253475266350108	0.00106827098290036	TRUE	533.600828470443	0.0529848913386923	2.24238510148048	978.775778749237	0.0451778873617464	2.77790947525072	0.535524373770248	Increased
AT1G16520	non-methylated	loss	960	161.340695328305	0.553087765709467	0.208900477146762	2.64761370229374	0.00810620948819978	0.021248094567554	TRUE	130.928426809639	0.0278030795923897	0.275400120339327	191.752963846972	0.00096305454697452	-4.17866175926779	-4.45406187960712	Decreased
AT1G16540	gbM	loss	961	99.109959886418	-0.344243733759038	0.255987940846855	-1.34476543160673	0.178700996890133	0.275758984214449	TRUE	110.843095529883	0.0336006176371695	0.381191032745618	87.3768242429531	0.0477709463319997	0.509228382171747	0.12803734942613	None
AT1G16560	gbM	loss	962	407.680025793347	0.139468286114541	0.187113984313215	0.745365380500272	0.456050866446863	0.570581483267885	TRUE	388.041723663251	0.0230431229210724	0.867062219596403	427.318327923444	0.00223144858366684	-2.1638856755897	-3.0309478951861	Decreased
AT1G16570	gbM	loss	963	150.55129316501	0.147737638702166	0.192147847459889	0.76887480476723	0.441967635777843	0.557658354633504	TRUE	142.887561365073	0.00383429140388397	-2.49837812859217	158.215024964946	0.000359726306892343	-5.81853885944713	-3.32016073085496	Decreased
AT1G16610	gbM	loss	964	217.541087776527	-0.316228776485271	0.292932191262647	-1.07952893508292	0.280352002042557	0.39260350453857	TRUE	241.244137909069	0.0869421134840612	2.45675668208102	193.838037643985	0.0903701853961967	2.38548448194235	-0.0712722001386776	None
AT1G16630	non-methylated	maintained	965	64.2354652472294	0.0959734298377485	0.295529299244195	0.32475098097954	0.745369546789879	0.818850181271681	TRUE	62.0347494906795	0.0609176055763377	0.596127931357015	66.4361810037794	0.0714487302878885	0.735920404240837	0.139792472883823	None
AT1G16650	gbM	loss	966	57.1310453868903	0.255287591788279	0.257748435695835	0.990452536012829	0.321952977699797	0.438133013664937	TRUE	52.0723869285166	0.0121003063608547	-1.94524264762564	62.1897038452641	0.0115946672759921	-1.97432000171039	-0.0290773540847513	None
AT1G16670	non-methylated	loss	967	129.628686819754	0.434469722176889	0.207944864503932	2.08935057479467	0.0366761768783718	0.0755903305530412	TRUE	110.282623954976	0.00451216269172376	-2.52063383786503	148.974749684532	0.0109605482185476	-0.959623867077989	1.56100997078704	Increased
AT1G16680	gbM	loss	968	231.994946338455	0.132402542345843	0.189364699660294	0.699193369109253	0.484431193973446	0.597525512364777	TRUE	221.455664324168	0.0141197979088313	-0.232909822495079	242.534228352741	0.00394884990054972	-1.88786606862579	-1.65495624613071	Decreased
AT1G16690	gbM	loss	969	54.1896179361574	-0.642509879373348	0.272255605521769	-2.35995096645301	0.0182773507179124	0.042207797051002	TRUE	66.082705833152	0.00215594682707638	-4.15025511738345	42.2965300391628	0.0518524929900949	-0.329004699936137	3.82125041744731	Increased
AT1G16700	gbM	loss	970	641.899163261741	0.683478027301229	0.23690031491738	2.88508703561494	0.00391305464338238	0.0114036725114929	TRUE	492.735900685045	0.0576749166397868	2.32441149923592	791.062425838438	0.0389061697465158	2.43101963206214	0.106608132826223	None
AT1G16710	gbM	loss	971	274.859083638186	-0.910591454536728	0.284271192122902	-3.20324914999843	0.00135886364415448	0.00460397412371039	TRUE	358.813288269731	0.093831760292844	2.84464612424496	190.904879006642	0.068120242661741	1.96070881520299	-0.883937309041969	Decreased
AT1G16740	non-methylated	maintained	973	185.055398465099	0.619568043619941	0.198030403269268	3.12865112321917	0.00175610679893706	0.00575337899531667	TRUE	145.827065508335	0.0100662817919281	-1.08656098443042	224.283731421862	0.00936071370380231	-0.725953354419835	0.360607630010586	None
AT1G16750	gbM	loss	974	72.8140566645686	-0.354448278143725	0.279766664505969	-1.26694250285192	0.205175849654401	0.307094300172925	TRUE	81.6304980548624	0.0813689289424794	1.32875855431697	63.9976152742748	0.024502883719398	-0.857112395715729	-2.1858709500327	Decreased
AT1G16780	gbM	loss	975	111.930347253185	-0.137704962560701	0.22812850241633	-0.60362892449709	0.54609037800032	0.65120482734452	TRUE	117.25422791027	0.012673785048434	-0.96796957476488	106.6064665961	0.027712312515939	-0.0262289584028471	0.941740616362033	Increased
AT1G16800	gbM	loss	976	59.4481043068581	-0.935043265557285	0.370112190655581	-2.52637791773635	0.0115245434942529	0.0285218377546181	TRUE	78.063638473293	0.122968858434168	1.87445679714905	40.8325701404232	0.22120467830882	1.71609882955565	-0.158357967593403	None
AT1G16810	gbM	loss	977	475.520129928496	0.0213725995357005	0.253248830151229	0.084393675275569	0.932743435747259	0.954338144934051	TRUE	472.03350234234	0.0466213964276511	1.99485758258022	479.006757514652	0.0732326449635112	2.97006680095928	0.975209218379056	Increased
AT1G16840	non-methylated	maintained	978	311.387775219328	-0.47448060413548	0.209136105427386	-2.26876465527481	0.0232826414212423	0.0517874836801153	TRUE	362.239424923755	0.0419517738071716	1.68926100389862	260.536125514901	0.00129144979294542	-3.4256162856573	-5.11487728955592	Decreased
AT1G16860	gbM	loss	979	319.218689850475	-0.410641457321375	0.185124593530011	-2.21818964996029	0.026541904146978	0.0578377038754269	TRUE	364.235535799416	0.0187451874783815	0.530480932803131	274.201843901534	0.000435398947300582	-4.94178497773394	-5.47226591053707	Decreased
AT1G16880	non-methylated	maintained	981	2351.88162587369	0.742721721567894	0.14711310370922	5.04864422571045	4.44956489591188e-07	3.82786704750794e-06	TRUE	1759.45571645037	0.00391540749965964	-1.1234536437484	2944.30753529701	0.000596781931072191	-3.01429536459756	-1.89084172084916	Decreased
AT1G16890	non-methylated	maintained	982	803.026152980202	0.0793402815539557	0.159315653172887	0.498006818374946	0.618479236372445	0.714358121411782	TRUE	781.000027648335	0.00401762602049454	-1.31341420921775	825.052278312068	0.00405570392436377	-0.803746355890469	0.509667853327278	Increased
AT1G16900	gbM	loss	983	143.945535473947	-0.170898027398847	0.2489380819714	-0.686508171210545	0.49239271336707	0.604354277811103	TRUE	152.387320258982	0.0538785078219857	1.37490065410991	135.503750688911	0.0280694838535608	0.284657494185928	-1.09024315992398	Decreased
AT1G16916	non-methylated	maintained	984	83.1378918999189	0.87220094174158	0.287219453848965	3.03670566200655	0.00239178882920527	0.00749335608019125	TRUE	58.840676807223	0.0729182228493562	0.792933653881217	107.435106992615	0.0556613416126358	0.989524315744169	0.196590661862952	None
AT1G16920	non-methylated	maintained	985	384.983967936512	0.648044290116019	0.261342154772905	2.47967761144061	0.013150121950053	0.0319719424513614	TRUE	300.019855280329	0.0705266527813542	2.31450026243679	469.948080592694	0.0593788428619625	2.65154029652889	0.337040034092102	None
AT1G16930	non-methylated	maintained	986	59.9783207627666	-0.463761451433188	0.283653890319005	-1.63495537082755	0.102058403646042	0.175108915592979	TRUE	69.4271698465476	0.0493385175284972	0.423305564893748	50.5294716789857	0.0468136775585774	-0.236801433237776	-0.660106998131525	Decreased
AT1G16960	gbM	maintained	987	98.749056135444	-0.33910529574439	0.296572875569305	-1.14341304845711	0.252867137405582	0.361064238674946	TRUE	110.392276327312	0.130895053249781	2.33883936771557	87.1058359435757	0.0306928269061876	-0.132959138903252	-2.47179850661882	Decreased
AT1G16970	gbM	loss	988	134.05079863703	0.303469491842761	0.214700930435042	1.41345215052328	0.157522821062447	0.24837376231987	TRUE	120.014245612984	0.00341984190144901	-2.8343093730518	148.087351661075	0.0237491079262504	0.148900512928662	2.98320988598046	Increased
AT1G17020	non-methylated	loss	989	84.4872876483706	-0.232805163406279	0.324454140773323	-0.717528717159833	0.473047923572804	0.586134845296865	TRUE	91.3318962612724	0.0517492659169951	0.799341928747268	77.6426790354687	0.189976660619198	2.34944916643951	1.55010723769224	Increased
AT1G17040	gbM	loss	990	69.6472826654442	-0.0883575789873017	0.249710224161871	-0.353840453605236	0.72345845463061	0.801106989102321	TRUE	71.7163120948939	0.0338352411001066	-0.0835776466141545	67.5782532359944	0.00398654795127947	-3.40546363055137	-3.32188598393721	Decreased
AT1G17050	non-methylated	maintained	991	265.945536373208	-0.294037046600407	0.1781883077445	-1.65014781453574	0.0989127072691738	0.170947688308528	TRUE	292.99347121977	0.0073822058794935	-0.958064320263074	238.897601526646	0.00199124841861281	-2.8915734215593	-1.93350910129623	Decreased
AT1G17070	gbM	loss	992	68.9702963135127	-0.359600843281487	0.272510840276761	-1.31958362799908	0.186974072012434	0.2856665789519	TRUE	77.4896405997925	0.0333271291408377	-0.0173816314577859	60.4509520272328	0.0507088818431783	0.117041221946989	0.134422853404775	None
AT1G17080	non-methylated	maintained	993	386.430700410505	0.228949894664891	0.279589270400981	0.818879402405308	0.412855222746835	0.529274916690146	TRUE	355.951539114313	0.136825172869993	3.38378521408505	416.909861706698	0.0448460303133609	2.14338907401777	-1.24039614006728	Decreased
AT1G17110	gbM	loss	995	352.921785557411	-0.522941910609057	0.209722583604474	-2.49349355525439	0.0126492880591389	0.0309505138162504	TRUE	416.152343954337	0.0247681887139981	1.01240381489744	289.691227160486	0.0244926846801023	0.927547779974533	-0.0848560349229109	None
AT1G17120	non-methylated	loss	996	176.065758869761	-0.078004843958538	0.217862557072335	-0.358046123238325	0.720308797123348	0.798803986553456	TRUE	180.830503339648	0.0292333336622177	0.647206908223144	171.301014399874	0.0173848084697207	-0.132098167516355	-0.779305075739499	Decreased
AT1G17130	non-methylated	loss	997	282.408409130637	0.281903037461101	0.176978346319643	1.59286739492951	0.111189942115642	0.187935245901644	TRUE	254.853843764661	0.00058706786865386	-4.71183524331006	309.962974496613	0.00800986767575101	-0.617957413060299	4.09387783024976	Increased
AT1G17140	non-methylated	maintained	998	253.6704405792	-0.253270190425879	0.185328739808395	-1.36659964713366	0.171750827893757	0.267325493637986	TRUE	275.778570606718	0.0141578602011512	-0.0617147490771323	231.562310551682	0.00137195865274514	-3.4621332468887	-3.40041849781157	Decreased
AT1G17145	gbM	loss	999	188.183554063508	-0.295078799331317	0.203222049852697	-1.45200188436836	0.146501081286978	0.235018018674327	TRUE	207.369134978896	0.00550288474545851	-1.64584408423531	168.99797314812	0.023269151551747	0.272985134973074	1.91882921920838	Increased
AT1G17160	non-methylated	maintained	1000	169.806042813928	-0.156887306318582	0.226096345825062	-0.693895806878589	0.487747553396957	0.600780306719566	TRUE	179.106480167813	0.0220171899197167	0.229842977513298	160.505605460043	0.0365326243147772	0.864289382637639	0.634446405124341	Increased
AT1G17170	non-methylated	maintained	1001	434.280997940628	-0.346713358810384	0.26260901640271	-1.32026448885784	0.186746727426102	0.285503726184576	TRUE	486.1799451298	0.0647571097468879	2.48451901948427	382.382050751456	0.0579529806322275	2.43574266316674	-0.0487763563175303	None
AT1G17200	non-methylated	maintained	1004	440.035749835968	0.11113678849943	0.201252318549009	0.552226127384299	0.580793435770449	0.681918761193279	TRUE	423.175557160484	0.0210545338688592	0.78765074871389	456.895942511451	0.0195549904594119	1.02530733977486	0.237656591060968	None
AT1G17210	gbM	loss	1005	468.439994753757	-0.783096382309694	0.192078341076566	-4.0769634822988	4.56276553641926e-05	0.000234689600796387	TRUE	592.578621701448	0.0218886795667466	1.0169333260028	344.301367806066	0.0108106013585812	-0.0841571253540895	-1.10109045135689	Decreased
AT1G17220	gbM	loss	1006	2350.04919595455	-0.283170536043154	0.217327823253191	-1.30296494854805	0.1925867284595	0.29238391801439	TRUE	2579.91922470489	0.0308450332040012	1.91818665596664	2120.17916720421	0.0382629555789571	2.88952982623867	0.971343170272029	Increased
AT1G17230	gbM	loss	1007	85.9286583512613	-0.221262891995688	0.299272147235111	-0.739336734273041	0.459702548509817	0.574090568411004	TRUE	92.4987593313023	0.0419532399630135	0.510340210551889	79.3585573712203	0.131789628210446	1.85003144391091	1.33969123335902	Increased
AT1G17270	gbM	loss	1008	60.2762406488238	-0.301222350925681	0.276321268779945	-1.09011641505441	0.275661866307658	0.387412248408999	TRUE	66.5524529465298	0.0137994056143825	-1.4637962739729	54.0000283511179	0.0620290953810223	0.257983699788321	1.72177997376123	Increased
AT1G17280	gbM	loss	1009	303.452415799406	-0.512407459119444	0.175417770742089	-2.9210692676788	0.00348832260979864	0.0103503002646363	TRUE	356.804847336481	0.00535774684594245	-1.28926691437694	250.09998426233	0.00391065766361091	-1.86966159960382	-0.580394685226878	Decreased
AT1G17290	gbM	loss	1010	1166.10398293724	0.372791739576204	0.173143191877365	2.1530834422889	0.0313121212988856	0.0662185081612985	TRUE	1016.26077237311	0.00325560884685644	-1.52657926046703	1315.94719350136	0.0164341802291511	1.47558220614922	3.00216146661625	Increased
AT1G17330	non-methylated	maintained	1011	132.77238945522	0.169121958363198	0.200675255385603	0.842764385864248	0.39936022972901	0.516390868556716	TRUE	124.991254226075	0.0062708527422209	-1.91892046442382	140.553524684364	0.00209281763010036	-3.41720968848696	-1.49828922406314	Decreased
AT1G17340	gbM	loss	1012	235.588981253393	-0.429001505194291	0.208338536753197	-2.05915579460221	0.0394793163439295	0.0802369028159002	TRUE	270.258535201291	0.0289781925303833	0.956953470424275	200.919427305496	0.00920861096551911	-0.86950700037758	-1.82646047080186	Decreased
AT1G17350	gbM	loss	1013	110.589914265125	0.589807979500445	0.283355138519124	2.08151502945353	0.0373867898828665	0.0768094136536342	TRUE	88.3686445128817	0.094160208557119	1.62698414311156	132.811184017368	0.0567820635589903	1.27704751680791	-0.349936626303648	None
AT1G17360	gbM	loss	1014	275.398867647507	-0.965172826149571	0.236459539394503	-4.08176734430367	4.46945264750613e-05	0.000230726547516456	TRUE	364.17315881893	0.0649365758590037	2.32288520564827	186.624576476084	0.0203279865998105	0.19068369273147	-2.1322015129168	Decreased
AT1G17370	gbM	loss	1015	451.701448183473	-0.433246386092406	0.170856381058231	-2.53573430157547	0.0112211835593046	0.0279171711631525	TRUE	519.118965681593	0.00995256888763772	-0.183749463891208	384.283930685353	0.00132469989324714	-3.01088375996917	-2.82713429607797	Decreased
AT1G17410	gbM	loss	1016	72.7722400019924	-0.101872099188012	0.306081850010061	-0.332826331207367	0.73926538088204	0.813944913265055	TRUE	75.4240157795653	0.124051501748818	1.84823571957689	70.1204642244195	0.0463139859218671	0.180992084252435	-1.66724363532445	Decreased
AT1G17420	non-methylated	maintained	1017	72.1277119611323	-0.290013135349334	0.280125985324474	-1.03529536902265	0.30053099189019	0.415610513838393	TRUE	79.4101221215161	0.0730262599178628	1.14186554915094	64.8453018007484	0.0393296906731633	-0.157157708789511	-1.29902325794045	Decreased
AT1G17430	non-methylated	maintained	1018	65.7429502710391	0.420728919189253	0.242774187333071	1.73300515928425	0.0830947517880289	0.14782821029157	TRUE	56.2644252973258	0.0097190665275929	-2.16794370069109	75.2214752447524	0.00134504224631609	-4.8335167812248	-2.66557308053371	Decreased
AT1G17450	gbM	loss	1020	181.708458069627	-0.418938509359703	0.222057338516629	-1.88662312247038	0.0592110344779053	0.112280141037771	TRUE	207.893907940124	0.0208840487042145	0.280382065936526	155.523008199129	0.0313654570914693	0.607610907322647	0.327228841386121	None
AT1G17455	non-methylated	maintained	1021	163.739756415323	0.998190973855467	0.333049059373023	2.9971289387053	0.00272535415536969	0.00838407713046933	TRUE	109.402870146497	0.236382921236341	3.18225347164527	218.076642684149	0.0626486658044343	1.98635393420307	-1.1958995374422	Decreased
AT1G17470	gbM	loss	1023	706.504763467424	0.364681000595176	0.165496372846652	2.20355887154751	0.0275553824166973	0.0596339671950065	TRUE	617.725891601292	0.00847725748257943	-0.33274208867142	795.283635333556	0.00327606803517204	-1.13546522156829	-0.802723132896874	Decreased
AT1G17490	non-methylated	maintained	1024	93.3009878703685	0.29469287327782	0.268148780904622	1.09899016614452	0.271772355289836	0.383160667078276	TRUE	83.9062546233052	0.0999059600161858	1.65540036544479	102.695721117432	0.0144174327518785	-1.01544760893038	-2.67084797437516	Decreased
AT1G17500	gbM	loss	1025	258.234758758957	0.158596997829863	0.246026254621418	0.644634443888558	0.519164108380829	0.628288134630852	TRUE	243.925915619812	0.0784801505595289	2.31753495033958	272.543601898101	0.0193476230754518	0.525711324779963	-1.79182362555962	Decreased
AT1G17510	non-methylated	maintained	1026	70.8056095454547	0.476720557234909	0.304359741845412	1.56630622152729	0.117276945191108	0.196120564008142	TRUE	59.3188428064483	0.155866758999722	1.89852080104228	82.2923762844612	0.0300295717202268	-0.237117536805555	-2.13563833784783	Decreased
AT1G17520	non-methylated	maintained	1027	112.111236149442	-0.243920917442961	0.210788069591098	-1.15718559364454	0.247196542301031	0.354609176770394	TRUE	121.596584059152	0.00772092311254204	-1.64630438657554	102.625888239733	0.0037913413274827	-2.94333029579834	-1.2970259092228	Decreased
AT1G17530	non-methylated	maintained	1028	216.310105349168	0.30999170310417	0.300453705835832	1.03174531411355	0.302191443477052	0.417377842193113	TRUE	193.288982006049	0.151183360804396	3.07522364318503	239.331228692286	0.0397598922206163	1.42991304061732	-1.64531060256771	Decreased
AT1G17550	gbM	loss	1029	294.15209380792	-0.802384341795314	0.176389393534476	-4.54893758472209	5.39174304765954e-06	3.60448948511302e-05	TRUE	373.838851930616	0.00166357990033726	-2.94757096788101	214.465335685224	0.00774291914153277	-1.04810124024795	1.89946972763306	Increased
AT1G17580	gbM	loss	1031	264.529459307856	-0.815246953570947	0.232979345291936	-3.499224158903	0.000466614124325922	0.00181601864682786	TRUE	337.325386221734	0.0374341090652333	1.47941551732088	191.733532393978	0.038221067916044	1.13183185216254	-0.347583665158341	None
AT1G17590	non-methylated	loss	1032	57.4494827048902	-0.700855122085756	0.328283172631131	-2.13491028634982	0.0327683389440045	0.0688669120384664	TRUE	71.0898578669304	0.124920575879268	1.79076997754256	43.80910754285	0.0635040661188311	0.0110027726493181	-1.77976720489325	Decreased
AT1G17620	non-methylated	maintained	1033	240.705462520696	-0.795739399599314	0.196223379437159	-4.05527313759343	5.00757532404589e-05	0.000255071682394668	TRUE	305.459639754393	0.00717797130725333	-0.969629038282569	175.951285286999	0.0187998622448849	0.0113567255327805	0.98098576381535	Increased
AT1G17650	gbM	loss	1034	315.351919919602	0.868080403032255	0.206070050729793	4.2125500525572	2.52503737979873e-05	0.000139977257795329	TRUE	223.058685476141	0.0395355803014414	1.25829734192723	407.645154363062	0.00325355012830253	-1.66141940285238	-2.91971674477961	Decreased
AT1G17680	gbM	loss	1035	171.567790521411	-0.521981797456697	0.189470005647492	-2.75495741752308	0.00586997745916907	0.0161285106015441	TRUE	202.212499306567	0.00580547134747906	-1.58951282889186	140.923081736254	0.000300188216364923	-6.21559754363791	-4.62608471474605	Decreased
AT1G17690	gbM	loss	1036	165.943346808148	0.596267444574678	0.24554653763048	2.42832764138582	0.015168633095901	0.0359656074040534	TRUE	132.055906393702	0.0438209321326146	0.940165975843896	199.830787222594	0.0459340076315149	1.44299503508861	0.502829059244713	Increased
AT1G17720	gbM	loss	1037	562.048514802938	0.246553846684845	0.168093527108738	1.466765859017	0.14243976010915	0.22988059578025	TRUE	514.068163371667	0.0108501893781043	-0.0640958570880946	610.028866234209	0.00118006308241672	-2.79420380952054	-2.73010795243245	Decreased
AT1G17730	non-methylated	maintained	1038	249.352096760213	-0.249862263990739	0.203202059404238	-1.2296246638607	0.218837689735029	0.322170139744824	TRUE	270.956079495056	0.0163324169883164	0.131605943819412	227.748114025369	0.0191634022237012	0.324160276986298	0.192554333166886	None
AT1G17745	non-methylated	maintained	1039	268.80824684768	-0.438013485599138	0.259468599578208	-1.68811750751795	0.0913886743242521	0.160252130279832	TRUE	309.267695158342	0.055953833853963	2.00143591041694	228.348798537018	0.0728491156535919	2.2535383345777	0.25210242416076	None
AT1G17760	gbM	loss	1040	168.331722643669	-0.662665263924245	0.200396937844114	-3.30676342190281	0.000943805644699101	0.00334888115950512	TRUE	206.262638781152	0.0155578317595954	-0.150883599250038	130.400806506186	0.00254510515625155	-3.22460172026504	-3.07371812101501	Decreased
AT1G17780	non-methylated	maintained	1041	125.986753620112	-0.295376677075469	0.220504793593958	-1.33954764547832	0.180392454533506	0.277820827061051	TRUE	138.81577738656	0.0130135985943818	-0.763046834398582	113.157729853664	0.022234232468765	-0.270266846809789	0.492779987588793	None
AT1G17790	non-methylated	maintained	1042	95.7209020168941	-0.180341525470548	0.274902493741505	-0.65601996917542	0.511811275759743	0.621676064554132	TRUE	101.768138589348	0.072176101744804	1.39513236235869	89.6736654444405	0.0418967711797374	0.3529196581606	-1.04221270419809	Decreased
AT1G17820	gbM	loss	1043	111.395761404254	-0.139108882786174	0.224253795050781	-0.620318968312992	0.535047809199585	0.642039267577847	TRUE	116.712476558658	0.0205743279080633	-0.273670058422208	106.07904624985	0.0122358295377664	-1.21180185685546	-0.938131798433253	Decreased
AT1G17840	non-methylated	maintained	1044	489.588644461957	-0.481116534167981	0.210173773029045	-2.28913687580559	0.0220714008470622	0.0494558351629165	TRUE	570.456987842719	0.0239510784409169	1.12911845070523	408.720301081194	0.0296535930354666	1.52904391838878	0.399925467683546	None
AT1G17850	gbM	loss	1045	147.260937261361	0.510913886982919	0.217272082001448	2.35149349275124	0.0186982166727448	0.0430465598376433	TRUE	121.511954732668	0.0189027107168887	-0.355254750277728	173.009919790054	0.01718974195455	-0.137031808334902	0.218222941942826	None
AT1G17860	non-methylated	maintained	1046	728.370764461486	0.0653739884548604	0.177600469759553	0.368095808211362	0.712801796370465	0.792896281918875	TRUE	711.803011138199	0.012781578808494	0.319958157082234	744.938517784773	0.00889370600040926	0.261926074158387	-0.0580320829238474	None
AT1G17880	non-methylated	maintained	1047	1197.39211717689	0.824085579660867	0.189719753669957	4.34369939724081	1.40103193869337e-05	8.29855494041926e-05	TRUE	864.298334929608	0.0233099554600001	1.26000670322143	1530.48589942418	0.0115509494412799	1.03582100935529	-0.224185693866138	None
AT1G17890	gbM	loss	1048	302.264195229741	0.578768528745333	0.218237639321785	2.65201058141925	0.00800140342943835	0.0210355650574523	TRUE	242.261271597963	0.0500571749336074	1.66352061748174	362.26711886152	0.0125971245158119	0.184202431597574	-1.47931818588416	Decreased
AT1G17930	gbM	loss	1049	91.4720889994703	-0.0346656336817668	0.219524325812567	-0.157912493540077	0.874525753167948	0.914898402244875	TRUE	92.5624917834236	0.00463136207008386	-2.66818856896183	90.3816862155169	0.00436639776311554	-2.89942622064944	-0.231237651687614	None
AT1G17940	gbM	loss	1050	134.505668555957	-0.195864622607367	0.201521899207292	-0.971927236582335	0.331086748784024	0.447569916094556	TRUE	143.689215800272	0.00597476419062543	-1.85313539493848	125.322121311642	0.00427127891904353	-2.52562851740628	-0.672493122467793	Decreased
AT1G17970	non-methylated	loss	1051	174.292208563224	-0.22915972093961	0.195382633718792	-1.17287660923556	0.240845290851314	0.347607212943	TRUE	188.00819290258	0.0109700964578895	-0.733106854041745	160.576224223868	0.00420979615013673	-2.25256382089372	-1.51945696685198	Decreased
AT1G17980	gbM	loss	1052	194.257067373271	-0.529178768035741	0.229635700709565	-2.30442725761108	0.0211986713687171	0.0478403359905537	TRUE	229.546175396899	0.00227253491533561	-2.83970800908252	158.967959349642	0.0692933342516744	1.77665086999744	4.61635887907996	Increased
AT1G18030	gbM	loss	1053	80.4720964614997	-0.228719656044374	0.271572370455082	-0.842205175957708	0.399673117086912	0.516617144696649	TRUE	86.8454580860545	0.0092719337115396	-1.73625155777687	74.098734836945	0.0944292862473321	1.28051401860674	3.01676557638361	Increased
AT1G18040	gbM	loss	1054	71.3225919410626	-0.0472620857232772	0.298250195169336	-0.158464559248464	0.874090745392223	0.914578205792453	TRUE	72.3801267385355	0.134829519007144	1.92151033239602	70.2650571435898	0.0228345301193059	-0.836553951948331	-2.75806428434435	Decreased
AT1G18070	gbM	loss	1056	954.498415941272	0.463875310689181	0.15074055250323	3.07730934367671	0.00208878410673919	0.00666925305833943	TRUE	802.346104351974	0.000197204034842577	-5.65190705547252	1106.65072753057	0.00314442423761926	-0.998315368853248	4.65359168661928	Increased
AT1G18080	non-methylated	maintained	1057	2585.5645218487	0.72479153375378	0.159283872484851	4.55031336473009	5.35660812344787e-06	3.58268943136405e-05	TRUE	1949.34681712163	0.00363410963786507	-1.2117587305288	3221.78222657578	0.00827358884496074	0.801773823849886	2.01353255437869	Increased
AT1G18150	gbM	loss	1059	502.836808889543	-0.361308734761755	0.163706242429145	-2.20705532910961	0.0273101941081253	0.0591665262092036	TRUE	565.379407691942	0.00571999432215426	-0.941117339242566	440.294210087143	0.00156961432739664	-2.6454702500522	-1.70435291080964	Decreased
AT1G18160	gbM	loss	1060	429.282737255747	-0.4415067125381	0.204448006238682	-2.15950608010657	0.0308109261425321	0.065411474499706	TRUE	494.522920810332	0.00381683647217667	-1.59120506842025	364.042553701162	0.0444082915923955	2.00647810546003	3.59768317388028	Increased
AT1G18170	non-methylated	maintained	1061	298.345329304718	0.454010399870179	0.218537478547707	2.07749445489767	0.0377559465018995	0.0774220666487346	TRUE	251.931318011784	0.0494062585623326	1.67449434628342	344.759340597652	0.0103159830756058	-0.15046493700508	-1.8249592832885	Decreased
AT1G18190	gbM	loss	1062	164.291545347012	-0.406650596349249	0.20650972833769	-1.96915951428827	0.0489347763709941	0.0955919495454314	TRUE	187.211725911038	0.0234974732707652	0.362169966640344	141.371364782986	0.00297592375275251	-2.90242809582414	-3.26459806246449	Decreased
AT1G18250	non-methylated	maintained	1064	142.989488081519	0.282713322098639	0.245604642184658	1.15109111775697	0.249694751757473	0.3574699514009	TRUE	128.914903556629	0.0589740725793418	1.34501227335391	157.064072606409	0.0252878243355545	0.308366865275201	-1.03664540807871	Decreased
AT1G18260	gbM	loss	1065	332.833705600594	-0.20298814978228	0.198136139681462	-1.02448826402199	0.305604711269373	0.421225173971273	TRUE	356.260317972776	0.0227101422590601	0.793407725677532	309.407093228412	0.0128836371310543	0.0659726660357925	-0.72743505964174	Decreased
AT1G18265	non-methylated	maintained	1066	82.9194818400186	-0.923677311733015	0.301745192608205	-3.06111691042695	0.00220512973918452	0.00699194691105758	TRUE	108.622940246138	0.083132250292339	1.66719953352227	57.2160234338996	0.0822128607285268	0.741345805084452	-0.925853728437823	Decreased
AT1G18270	gbM	loss	1067	491.451068073027	-0.303536635806254	0.208117719020869	-1.45848530934465	0.14470682150643	0.232836488968988	TRUE	542.883477882687	0.0288239032741782	1.3725281364151	440.018658263367	0.0201452376352802	1.03594589836545	-0.336582238049652	None
AT1G18300	non-methylated	maintained	1068	79.8314058203241	0.434960577323248	0.239913004553194	1.81299291438288	0.0698329141796803	0.128405666954367	TRUE	67.9261492537621	0.0145008275892552	-1.36854580136465	91.736662386886	0.0155826966874955	-1.04514394903468	0.323401852329973	None
AT1G18335	gbM	loss	1070	79.6279655518462	-0.278615096474575	0.262412169430973	-1.06174609614614	0.288350966712841	0.401348784712359	TRUE	87.3070134442302	0.0419443373869932	0.447101501482552	71.9489176594621	0.0349738474949463	-0.190667978375383	-0.637769479857935	Decreased
AT1G18340	gbM	loss	1071	80.0723978091053	-0.0467579820946296	0.245012191376362	-0.190839410202265	0.848651411199158	0.89730683015486	TRUE	81.2787486498017	0.0366272309458311	0.172382061062436	78.8660469684088	0.00770485777560546	-2.25430872912107	-2.4266907901835	Decreased
AT1G18370	gbM	loss	1073	180.353646017403	0.318582374029444	0.23154897788869	1.37587467210757	0.168860437926471	0.263584305944643	TRUE	160.35088127654	0.0672058959664414	1.74076826867531	200.356410758267	0.00399349232999945	-2.07794030275214	-3.81870857142745	Decreased
AT1G18420	non-methylated	loss	1075	60.4482635414516	-0.795972146486788	0.276211596934085	-2.88174774456243	0.00395476201650225	0.0114987198126872	TRUE	76.6661145300203	0.0533066525388933	0.648176150177197	44.2304125528828	0.0169778190192787	-1.87925491429253	-2.52743106446972	Decreased
AT1G18440	non-methylated	maintained	1076	126.650089296861	0.492826530782669	0.205625158435569	2.39672292307117	0.0165424274984514	0.0387181779397842	TRUE	105.263901624071	0.00355211879545836	-2.91415952296755	148.036276969651	0.00685677216994535	-1.64377739320646	1.27038212976108	Increased
AT1G18450	gbM	loss	1077	427.678154292854	0.266785656214328	0.22508827499446	1.18524901495156	0.235919005498363	0.342133205070515	TRUE	388.378578335994	0.0545848301863914	2.11174752564511	466.977730249713	0.0172560495562418	0.863355398219685	-1.24839212742542	Decreased
AT1G18480	gbM	loss	1080	172.745158534076	0.865860485073383	0.20015060515685	4.32604480208712	1.51810558433109e-05	8.89910984269456e-05	TRUE	122.411918373722	0.00250230028193935	-3.26512807676878	223.078398694429	0.0129641149311957	-0.261918457840625	3.00320961892816	Increased
AT1G18485	non-methylated	loss	1081	87.5206128987082	0.506301168307703	0.287619037364797	1.76031869429263	0.0783537862423535	0.141092512266315	TRUE	72.2567880057829	0.0876664653460108	1.29851952924297	102.784437791634	0.0499238537126027	0.777544586073265	-0.520974943169708	Decreased
AT1G18490	non-methylated	maintained	1082	126.990666435635	-0.16025893807721	0.261881296360624	-0.611952591896921	0.540569124184477	0.646477288457342	TRUE	134.1351181003	0.0786810648278339	1.79978934911961	119.846214770969	0.0199705470886972	-0.354810459291642	-2.15459980841125	Decreased
AT1G18500	non-methylated	loss	1083	501.102366808495	-0.0332582065748409	0.24481723165896	-0.135849124465107	0.891940555293927	0.927372377411291	TRUE	506.862599200923	0.0386505321066786	1.76150520046359	495.342134416066	0.0682756491445711	2.89672262952818	1.13521742906459	Increased
AT1G18540	non-methylated	maintained	1084	2049.97852183325	0.866621876221707	0.166198767954114	5.21437003949976	1.84442957581858e-07	1.74550219897014e-06	TRUE	1452.00412605941	0.015602978406834	0.830144405835246	2647.95291760709	0.00153759350436955	-1.67803679768468	-2.50818120351993	Decreased
AT1G18550	gbM	loss	1085	61.3941045707986	0.066744239114245	0.25095936914078	0.265956355177175	0.790272822299052	0.85454762231377	TRUE	60.0138491808552	0.00555483120733257	-2.89807713591409	62.7743599607421	0.0151060554290727	-1.58032802108009	1.317749114834	Increased
AT1G18570	non-methylated	maintained	1086	146.069667446592	0.996961303550662	0.20661425362877	4.82523004120487	1.39841764305006e-06	1.08463382637005e-05	TRUE	97.4288667829227	0.00526731543401895	-2.42749913399707	194.71046811026	0.00999729771116402	-0.785753083550943	1.64174605044612	Increased
AT1G18580	gbM	loss	1087	134.203808282881	0.034697289528524	0.220271512996442	0.157520548420096	0.874834614749551	0.915019084630033	TRUE	132.560076680035	0.0189289376512061	-0.267139453132336	135.847539885726	0.0189568820900244	-0.278593835969431	-0.0114543828370943	None
AT1G18590	non-methylated	maintained	1088	280.781950329035	0.0546322743040806	0.285312206870106	0.1914824286819	0.848147645717438	0.897026951625108	TRUE	275.320780982935	0.181347971619278	3.61616872854989	286.243119675135	0.0052023577740188	-1.31957321027672	-4.93574193882661	Decreased
AT1G18600	non-methylated	loss	1089	151.198227067883	0.680743049200597	0.204661708957412	3.32618667492049	0.000880429426767182	0.00314841740562623	TRUE	116.216718677127	0.00314461414563725	-2.98788474903859	186.179735458638	0.0142386123156232	-0.325656588714394	2.6622281603242	Increased
AT1G18610	gbM	loss	1090	81.289266424008	-0.128605132964098	0.225834163105989	-0.569467131081229	0.569039170580951	0.672217306077554	TRUE	84.8590609800973	0.0062046640527548	-2.34125672480061	77.7194718679186	0.0014748494313493	-4.65838624991216	-2.31712952511155	Decreased
AT1G18640	gbM	loss	1092	309.003151182538	0.660775314593276	0.242316893523714	2.7269056852968	0.00639313097153277	0.0173807888007213	TRUE	239.523633897847	0.0624629878959228	1.97417295228698	378.482668467228	0.033743113490517	1.64609088536215	-0.328082066924835	None
AT1G18650	non-methylated	maintained	1093	281.083817016962	-0.917675691725486	0.181262270390305	-5.06269556124112	4.13369678865979e-07	3.58220052803469e-06	TRUE	367.572996986377	0.00537715827792015	-1.26545148163476	194.594637047546	0.00681879923517029	-1.33843571228844	-0.0729842306536788	None
AT1G18660	gbM	loss	1094	440.171200412424	-0.430314304317531	0.159978131883845	-2.68983203673093	0.00714879901168972	0.019087683564809	TRUE	505.347512367491	0.00230580334592253	-2.30717006598336	374.994888457357	0.0003763912131394	-4.84861155725499	-2.54144149127163	Decreased
AT1G18670	gbM	loss	1095	177.719269659	-0.314463106790824	0.211649038953804	-1.48577620926246	0.137338324952358	0.222788047772916	TRUE	196.908997945958	0.031757956246775	0.839825927602288	158.529541372042	0.00562017701194893	-1.8505866449737	-2.69041257257598	Decreased
AT1G18680	non-methylated	maintained	1096	52.9417567284876	0.654786948089782	0.301364157170194	2.17274328253972	0.0297996442092338	0.063445557969712	TRUE	41.2468876799686	0.105988191105817	0.897541698345335	64.6366257770065	0.0158782460060148	-1.46995771267501	-2.36749941102034	Decreased
AT1G18690	gbM	loss	1097	69.4821223645896	-0.319300622614539	0.246089348302364	-1.29749875326673	0.194459633808022	0.294439573615177	TRUE	77.1889985586041	0.00454017421133931	-2.8976439343124	61.7752461705752	0.0252384655930988	-0.860971825907732	2.03667210840467	Increased
AT1G18700	gbM	loss	1098	283.693751969443	-0.305626599735301	0.191766845217383	-1.59374056234199	0.110994155138591	0.187662777664253	TRUE	313.647325210946	0.00669966207075912	-1.05108756977044	253.74017872794	0.0184691513597285	0.385038346165375	1.43612591593581	Increased
AT1G18720	non-methylated	maintained	1099	701.497502646835	0.637385510295154	0.157549874511953	4.0456110312344	5.21868233652284e-05	0.000264495275548099	TRUE	549.095643007577	0.00212366395341923	-2.38458265483748	853.899362286093	0.00333034732994794	-1.06626711068789	1.31831554414959	Increased
AT1G18730	non-methylated	maintained	1100	1174.45289130623	-0.059744849315017	0.234861148585516	-0.254383705754821	0.79919913794522	0.86098217800023	TRUE	1198.82891561591	0.0448808843647511	2.30639227392922	1150.07686699655	0.0508696931253326	3.03804962862917	0.731657354699943	Increased
AT1G18740	non-methylated	maintained	1101	255.631102160299	0.155474608887926	0.237511147283358	0.654599207937132	0.512725834192091	0.622520428265064	TRUE	241.931755095766	0.0617712240175956	1.96583048064198	269.330449224831	0.0240323387573285	0.826420932579143	-1.13940954806284	Decreased
AT1G18840	gbM	loss	1103	304.992863059807	-0.258057288993223	0.20682107383134	-1.24773208171071	0.21212918844384	0.314710799755733	TRUE	332.101694493287	0.018020350872069	0.414489355569708	277.884031626327	0.0258675024442062	0.964421820339294	0.549932464769586	Increased
AT1G18890	gbM	loss	1107	213.738941391019	-0.00980731842904245	0.186056934384683	-0.0527113835422296	0.957961868881432	0.971816597303948	TRUE	214.410640071225	0.0076325584463039	-1.14650400037958	213.067242710813	0.00369304677781532	-2.12328509639972	-0.976781096020131	Decreased
AT1G18900	gbM	loss	1108	119.294607611825	0.160229355757018	0.232852901580102	0.688114061150743	0.4913809564027	0.603378678660287	TRUE	112.620549816392	0.0489514701116627	0.940413307336223	125.968665407258	0.00365206827129289	-2.74535173884669	-3.68576504618292	Decreased
AT1G18910	gbM	loss	1109	124.484439405395	0.259862465650079	0.239506601101524	1.08499082887459	0.277925717209595	0.389860004383992	TRUE	113.21882310618	0.0385494684098548	0.601203322899671	135.75005570461	0.0272470734812469	0.24392762078894	-0.357275702110731	None
AT1G18950	gbM	loss	1110	239.992052671049	-0.576041126319081	0.221782140898624	-2.59732872982946	0.00939519610801985	0.0240101336675139	TRUE	287.257208931081	0.0257651885364415	0.831296977099118	192.726896411018	0.0329788180344216	0.924770047860501	0.0934730707613831	None
AT1G19000	non-methylated	maintained	1111	1878.29550443214	-0.867207340310358	0.225241948622581	-3.85011471270595	0.000118062516487175	0.000546260554105369	TRUE	2426.46733267637	0.0625720392142056	2.92984186582698	1330.12367618791	0.0210812324154161	1.83996849121276	-1.08987337461421	Decreased
AT1G19010	gbM	loss	1112	68.6716060572513	0.189316235298318	0.283351981320351	0.668130974119717	0.504049991728171	0.615357416751793	TRUE	64.2926199773491	0.105030023665583	1.42400454736404	73.0505921371534	0.0143071124977593	-1.4604693695388	-2.88447391690284	Decreased
AT1G19020	non-methylated	maintained	1113	88.9525893385876	-0.1989777694048	0.231169229710733	-0.860745046621408	0.389378477200798	0.50681008143596	TRUE	95.0738825002098	0.0196424345848995	-0.554867553370124	82.8312961769655	0.00788562364917058	-2.15783957758434	-1.60297202421422	Decreased
AT1G19080	gbM	loss	1115	56.8406078192887	-0.122450283569622	0.273978842030958	-0.446933356831202	0.65492317862843	0.745346186283426	TRUE	59.1756684715001	0.0210930213981635	-0.98982722398492	54.5055471670772	0.0445785910712792	-0.206193655944723	0.783633568040197	Increased
AT1G19100	gbM	loss	1116	95.9937831747398	-0.183661710592288	0.265541615689236	-0.691649443028273	0.489157503654616	0.601733294037841	TRUE	102.032934917123	0.0961288720963467	1.8113221827715	89.9546314323571	2.30354914152823e-05	-10.4718752985061	-12.2831974812776	Decreased
AT1G19110	gbM	loss	1117	355.229239422285	-0.3336938781547	0.211667148529359	-1.57650292203193	0.114909945886921	0.192867071977266	TRUE	396.037469783725	0.0436990546937827	1.80251623062223	314.421009060844	0.00402975727817225	-1.59508100431194	-3.39759723493417	Decreased
AT1G19120	non-methylated	maintained	1118	176.841717289925	0.256899635562693	0.273681023174522	0.938682677311069	0.347893689925563	0.465091668309802	TRUE	161.168532860868	0.0738890782785615	1.88218592343192	192.514901718983	0.0682192418669883	1.97218148793575	0.0899955645038266	None
AT1G19130	non-methylated	maintained	1119	280.628414437749	0.64666156006374	0.220932963833181	2.92695824490913	0.00342294832712528	0.0101841327534814	TRUE	218.89015545092	0.0532478439785612	1.67272471247356	342.366673424577	0.0124435481214331	0.113456165286253	-1.5592685471873	Decreased
AT1G19140	gbM	loss	1120	164.646866941903	0.414703089962343	0.226348791689225	1.83214183237932	0.066930292325509	0.124097912289854	TRUE	141.183159626877	0.0190492299366883	-0.197124297467709	188.110574256928	0.0328421525130478	0.891666346175147	1.08879064364286	Increased
AT1G19150	non-methylated	maintained	1121	835.549778029667	-0.821969197568546	0.183309147020924	-4.48405991150414	7.32360852674237e-06	4.72239593456215e-05	TRUE	1067.40265208533	0.0239592091796999	1.36789177689849	603.696903974004	0.00203574474911699	-2.01533310935399	-3.38322488625247	Decreased
AT1G19170	non-methylated	loss	1122	162.128143173057	0.47165010128172	0.232018600821332	2.03281159188145	0.0420715615569941	0.0844765990442347	TRUE	136.017270927179	0.0663870868939533	1.56819197063274	188.239015418935	0.00286759135479731	-2.62520564733948	-4.19339761797222	Decreased
AT1G19230	gbM	loss	1125	70.1843512255718	-0.764579586532187	0.388923651279065	-1.96588606534391	0.0493117730566865	0.0962223951282194	TRUE	88.3381398239038	0.181180697264053	2.57084627323178	52.0305626272398	0.227368189746576	2.08240121957111	-0.488445053660669	None
AT1G19240	gbM	loss	1126	77.380444467882	0.721061729897548	0.25194361094684	2.86199648876864	0.00420981570747875	0.01211859692092	TRUE	58.5138833791923	0.0199115865099862	-1.08636874325969	96.2470055565717	0.0268626057283705	-0.198917439020852	0.887451304238835	Increased
AT1G19270	gbM	loss	1127	149.516161133171	-0.332855183829046	0.206634647424323	-1.61083916941349	0.107214781336707	0.182302395785992	TRUE	166.726382112071	0.0180194245264529	-0.122886387682074	132.305940154271	0.00486783768992984	-2.27160975715686	-2.14872336947479	Decreased
AT1G19290	gbM	loss	1128	83.9236739398458	0.711565383159935	0.230032509039337	3.09332531358972	0.00197927038971371	0.00636687749398611	TRUE	63.5733446676996	0.00477560824027226	-3.04815813664253	104.274003211992	0.00792620576617603	-1.85955243713386	1.18860569950867	Increased
AT1G19300	non-methylated	maintained	1129	53.0395922924041	-0.365122656808276	0.317805601574973	-1.14888678802013	0.250602666232995	0.35844418463211	TRUE	59.6724011132417	0.113648990250608	1.44985078511915	46.4067834715666	0.0390723357182459	-0.61193577356014	-2.06178655867929	Decreased
AT1G19310	gbM	loss	1130	125.874454687287	-0.638390077970156	0.220874728767659	-2.89028120841152	0.00384897352452017	0.0112650172104071	TRUE	153.246544942434	0.0171805160795377	-0.268806897792342	98.5023644321394	0.0168863071312298	-0.83956255889535	-0.570755661103009	Decreased
AT1G19330	non-methylated	loss	1131	187.742259599662	-0.864714562283113	0.214497948666269	-4.03134187370947	5.54593035510789e-05	0.000278987829849506	TRUE	242.396921776363	0.0159880851775942	0.0173718014942416	133.087597422961	0.0267183872582544	0.191939481846488	0.174567680352246	None
AT1G19350	gbM	loss	1132	783.034934345092	-0.477587116050939	0.183926973947436	-2.59661269796907	0.00941480150705658	0.0240472405796011	TRUE	911.349460776668	0.0261816061924295	1.4458155896174	654.720407913516	0.00038233449585444	-4.36819152909457	-5.81400711871197	Decreased
AT1G19360	gbM	loss	1133	185.845439546622	0.322855461979539	0.191637899157864	1.68471614121371	0.0920433507896077	0.161320357586036	TRUE	165.187934034785	0.00558024838998569	-1.82240370352021	206.502945058459	0.00676455874654688	-1.28431442916701	0.538089274353208	Increased
AT1G19370	gbM	loss	1134	217.98327840967	0.303254762185523	0.227498921714111	1.33299428366791	0.182533679713582	0.280392288079792	TRUE	195.283356698652	0.0600197803102172	1.75114117386555	240.683200120688	0.003188608454932	-2.20445094388869	-3.95559211775425	Decreased
AT1G19430	gbM	loss	1136	232.357560167367	-0.120528692091383	0.185267437393089	-0.650565980656666	0.515326696654967	0.624609066878619	TRUE	241.984377161903	0.0057367765183721	-1.46262468542401	222.73074317283	0.00712105868395682	-1.1279582639001	0.334666421523913	None
AT1G19440	gbM	loss	1137	131.063729844928	0.317051587528569	0.226260151361476	1.40127011151002	0.161133315367361	0.253306428612742	TRUE	116.577941759158	0.0492817400018293	0.985366696123276	145.549517930697	0.000656539394743514	-5.04832771268915	-6.03369440881243	Decreased
AT1G19450	gbM	loss	1138	291.910561037368	-0.344962694731011	0.256220186743338	-1.3463525224754	0.178188854737122	0.275148263121891	TRUE	326.51086970257	0.123582598229883	3.18107099040083	257.310252372166	0.00374615879150464	-1.9020860228492	-5.08315701325003	Decreased
AT1G19480	non-methylated	maintained	1139	66.404831247368	-0.0826165314406749	0.269713327858534	-0.306312380246955	0.759366813900808	0.829346186927158	TRUE	68.2903766473379	0.0156375509330253	-1.25347299986011	64.5192858473982	0.0607269625626462	0.462941312574294	1.7164143124344	Increased
AT1G19520	gbM	loss	1141	216.663696399967	0.597933753485655	0.2214711366358	2.69982699582624	0.0069375541787678	0.0185971548715041	TRUE	172.260030328047	0.0478590025330507	1.31558399192213	261.067362471886	0.0115618262155991	-0.261207333997244	-1.57679132591938	Decreased
AT1G19570	non-methylated	maintained	1142	2159.63120759144	-0.751716131841656	0.152052810126371	-4.94378322384774	7.6620900229505e-07	6.30843929573859e-06	TRUE	2709.95481745862	0.00303125155555706	-1.42213404524922	1609.30759772426	0.00415642745204429	-0.417406882258215	1.00472716299101	Increased
AT1G19580	non-methylated	loss	1143	313.954414629299	0.599836017327832	0.227359010249783	2.63827686735984	0.00833285180995205	0.0217137832064621	TRUE	249.71861333472	0.0531387146456467	1.77288248135437	378.190215923878	0.0217868481964973	1.01424783224043	-0.758634649113939	Decreased
AT1G19600	non-methylated	loss	1144	656.579867396999	0.366015740284498	0.236948509353298	1.54470581513031	0.122417437665596	0.202946566638324	TRUE	573.840270307045	0.0598872728350244	2.45406151859173	739.319464486954	0.0352207735207047	2.24236891793354	-0.21169260065819	None
AT1G19650	gbM	loss	1145	202.605165482942	-0.86309785362887	0.189349186415784	-4.55823375830953	5.15856043186358e-06	3.46493079007655e-05	TRUE	261.49255915688	0.00294244001101628	-2.36721172652809	143.717771809003	0.00886318114492761	-1.3084293134583	1.05878241306979	Increased
AT1G19670	non-methylated	maintained	1147	312.78725686069	-0.89894119520762	0.206413559189314	-4.35504914860341	1.33037065339802e-05	7.93968787930346e-05	TRUE	407.288346422494	0.0263497682257983	1.0892073370042	218.286167298887	0.0145712517553623	-0.116765190607107	-1.20597252761131	Decreased
AT1G19680	gbM	loss	1148	233.94203052816	-0.673681273739842	0.180876442864643	-3.72453849196926	0.000195672856130749	0.000853571690366175	TRUE	287.625783145748	0.0065050096556687	-1.15359490075058	180.258277910572	0.000680948343047627	-4.74823230939932	-3.59463740864873	Decreased
AT1G19690	non-methylated	maintained	1149	95.8335401219525	-0.00534473767551844	0.23166546241232	-0.0230709300379261	0.981593693981233	0.987090674333152	TRUE	95.9425808606315	0.0301116453076803	0.0712397568834229	95.7244993832736	0.00421809209414956	-2.87670579733244	-2.94794555421586	Decreased
AT1G19700	non-methylated	maintained	1150	300.349304980377	-0.747105082458507	0.168584392447666	-4.43163849043992	9.35197168645647e-06	5.85209838306447e-05	TRUE	376.385867711215	0.00168740812127143	-2.92289042350124	224.312742249539	0.000500296061331884	-4.95157880877682	-2.02868838527558	Decreased
AT1G19710	non-methylated	maintained	1151	131.768747234972	0.418166899771947	0.217677885236573	1.92103529174533	0.0547272583821156	0.10498456895317	TRUE	112.798374454942	0.0275768727697176	0.114138187417283	150.739120015003	0.00489373122824352	-2.10910795043853	-2.22324613785581	Decreased
AT1G19730	non-methylated	maintained	1154	139.35076042375	0.0873202606290343	0.316314635053929	0.276055076029431	0.78250576451808	0.848088224879936	TRUE	135.221024585239	0.175853567176727	2.96790436224963	143.480496262261	0.0680089246553442	1.62944230220905	-1.33846206004058	Decreased
AT1G19740	non-methylated	maintained	1155	703.016386922203	-0.728576258403417	0.199118924284448	-3.65900057476517	0.000253200772409581	0.00106743125034244	TRUE	876.952969602999	0.0373206098080956	1.94409733781009	529.079804241407	0.00250284557567148	-1.81959909643028	-3.76369643424037	Decreased
AT1G19770	non-methylated	maintained	1156	394.628468111708	-0.887821248228337	0.278616521615813	-3.18653482241288	0.00143988153365288	0.00484032214132695	TRUE	512.432232917809	0.0453445154107834	1.99749939042705	276.824703305607	0.135202176376302	3.34645391974155	1.3489545293145	Increased
AT1G19800	gbM	loss	1157	297.847442843249	0.844753043380317	0.187298497815063	4.51019657517179	6.4767580362819e-06	4.22239381905767e-05	TRUE	212.994475935569	0.0138120912649662	-0.296209391539361	382.700409750929	0.00568934601294377	-0.912046889889384	-0.615837498350023	Decreased
AT1G19835	gbM	loss	1158	534.801237922885	-0.832509994170702	0.226476175390844	-3.67592746890037	0.000236986852846744	0.00100685699145969	TRUE	684.911220515521	0.0466466008530753	2.17187447497428	384.691255330249	0.0316754196129266	1.56970635517391	-0.602168119800375	Decreased
AT1G19850	gbM	loss	1159	173.52333901662	-0.618772519127145	0.227972302403888	-2.71424428582949	0.00664271621460301	0.017932173590934	TRUE	210.15674522085	0.0480444927177468	1.49125575780537	136.889932812391	0.00865339090605819	-1.4008470030003	-2.89210276080568	Decreased
AT1G19860	gbM	loss	1160	127.215937937542	-0.350710969761957	0.242823979611951	-1.44430121902465	0.148654263039905	0.237609767208866	TRUE	142.488770179852	0.0574722954627304	1.4047947684756	111.943105695232	0.0103893580435488	-1.38123366312014	-2.78602843159574	Decreased
AT1G19870	gbM	loss	1161	771.015912489326	-0.127090877618705	0.163782892197514	-0.775971628742762	0.437765737708109	0.553538172308337	TRUE	805.028096231275	0.00856659599641304	-0.209711303868667	737.003728747378	0.00272604763565339	-1.45130538721211	-1.24159408334344	Decreased
AT1G19880	gbM	loss	1162	363.063370646131	0.198286121706021	0.165823484806099	1.19576622055604	0.231787801366878	0.337003356584046	TRUE	338.130339167946	0.00419323069230289	-1.67725375335811	387.996402124316	0.000374772117655637	-4.82373037414415	-3.14647662078603	Decreased
AT1G19910	non-methylated	maintained	1163	1439.86432053649	0.184244525144741	0.19269606909564	0.956140548218943	0.339001231348891	0.456048001847197	TRUE	1348.18879741309	0.0256332874800308	1.52864208230147	1531.53984365989	0.0149201957263874	1.40537406822097	-0.123268014080494	None
AT1G19920	gbM	loss	1164	581.846372211673	0.71984795906867	0.231143408093012	3.11429153445294	0.00184387202317843	0.00599659984429371	TRUE	439.403800591063	0.0882575174170571	2.87648281538117	724.288943832283	0.000372449674344105	-4.33488073508886	-7.21136355047003	Decreased
AT1G19950	non-methylated	loss	1165	44.3994026482	-0.0639105941391702	0.314989260064382	-0.202897692848662	0.83921499761701	0.890234349524782	TRUE	45.2624568818635	0.100164378700763	0.931958598309999	43.5363484145365	0.0318303928488782	-0.993889590501616	-1.92584818881162	Decreased
AT1G19980	gbM	loss	1167	43.6290166925497	-0.244371987356478	0.271853450226266	-0.898910744568757	0.36870020441265	0.486275669375033	TRUE	47.3209317759226	0.000275563587482745	-7.5188268607759	39.9371016091768	3.65252285478186e-05	-10.878238936513	-3.35941207573708	Decreased
AT1G20010	non-methylated	maintained	1169	3201.3867256621	0.12268755262924	0.169304334104025	0.724656892444683	0.468662547018505	0.582175734851533	TRUE	3065.43593288628	0.0151765812489732	0.917336262171196	3337.33751843792	0.00408119245805565	-0.209268530970673	-1.12660479314187	Decreased
AT1G20020	non-methylated	maintained	1170	14067.2631090502	0.12733072831913	0.26815543111063	0.47483926688249	0.634901542556357	0.728227141227723	TRUE	13447.0153359312	0.11040952013341	3.87573662095546	14687.5108821691	0.0283809255055091	2.78456765898778	-1.09116896196768	Decreased
AT1G20050	gbM	loss	1172	560.476664207717	0.308399015426859	0.182464740385325	1.69018416805126	0.0909927262744137	0.159747845721196	TRUE	500.819127693963	0.0184100288970001	0.685367062687764	620.13420072147	0.00571397562738584	-0.506335719232504	-1.19170278192027	Decreased
AT1G20060	non-methylated	loss	1173	38.0374972865753	-0.368934746206239	0.354151021771384	-1.04174412475477	0.297530325621638	0.412264621925039	TRUE	42.8093905239406	0.170109295817437	1.62668058957747	33.2656040492099	0.0218846393605405	-1.90123973959279	-3.52792032917026	Decreased
AT1G20090	non-methylated	maintained	1175	525.666024460873	0.530206529513715	0.230823940713325	2.29701705930154	0.0216177965869202	0.0486160530092025	TRUE	430.052771225094	0.0336656684965958	1.47395803026582	621.279277696652	0.0431496264010165	2.4118135368893	0.937855506623482	Increased
AT1G20100	non-methylated	maintained	1176	416.910451847599	0.529950250242872	0.217785547357264	2.43335821257928	0.0149594930779993	0.0355350584066474	TRUE	341.04429328539	0.0636841040652684	2.25310915240635	492.776610409808	0.00194747123682017	-2.23924904464485	-4.49235819705121	Decreased
AT1G20110	non-methylated	loss	1177	426.014676112677	-0.547941291579191	0.247964623430471	-2.20975590791415	0.0271221073118418	0.058884942504712	TRUE	505.972630566953	0.0215938625550949	0.92074139072593	346.0567216584	0.0930640753105831	3.02642873782397	2.10568734709804	Increased
AT1G20140	non-methylated	maintained	1178	77.9393294184535	0.661080190079221	0.299568304280087	2.20677615299759	0.0273297018796215	0.0591997481851138	TRUE	60.5379351002956	0.130835475502793	1.67009327563778	95.3407237366114	0.0355914679207774	0.195103794823728	-1.47498948081405	Decreased
AT1G20160	gbM	loss	1179	164.166295109964	-0.659235744782907	0.212769038797903	-3.09836312889996	0.00194592832512051	0.00627813036619504	TRUE	201.040154593412	0.0111045741430892	-0.658700067512095	127.292435626516	0.0247962712443489	0.0306287454125235	0.689328812924619	Increased
AT1G20200	gbM	loss	1181	507.393028563636	0.268008168154494	0.195175823135865	1.3731627403868	0.169701760002843	0.264751915473478	TRUE	460.320696115015	0.0221795343753934	0.909576537481485	554.465361012257	0.0131973954196482	0.616058673774488	-0.293517863706997	None
AT1G20220	gbM	loss	1182	306.191915705621	0.48413560264447	0.181451126339199	2.6681322536375	0.00762742271941877	0.0201960273292494	TRUE	255.168993345699	0.0145466085134811	-0.0798949003090113	357.214838065542	0.000897553722943494	-3.63983894838656	-3.55994404807755	Decreased
AT1G20225	non-methylated	loss	1183	294.456389463044	-0.131107402316566	0.206213609680006	-0.635784430135398	0.524916937030497	0.633434332461125	TRUE	307.909762388549	0.0234455172134653	0.743506879710409	281.003016537538	0.0193311458903569	0.555502893248177	-0.188003986462232	None
AT1G20260	gbM	loss	1184	1876.64197841174	0.250351428846128	0.143995810612071	1.73860217031302	0.082104764519589	0.146507948361621	TRUE	1714.15290132233	0.00231927639053508	-1.88412145553857	2039.13105550115	3.82064496390181e-05	-7.0918799390986	-5.20775848356004	Decreased
AT1G20270	gbM	loss	1185	89.9136993530099	-0.150610349975052	0.245806716494173	-0.61271861128588	0.540062414275112	0.64608917261821	TRUE	94.6075139287565	0.0214584369102309	-0.432582120303574	85.2198847772633	0.032613711591667	-0.0732973860508888	0.359284734252685	None
AT1G20300	gbM	loss	1186	63.6405401267042	0.384928676654435	0.270170638142684	1.42476132602961	0.15422620511822	0.24423453290992	TRUE	55.1026826021305	0.0612054130173525	0.461760419765863	72.178397651278	0.0148745429194668	-1.41995947632326	-1.88171989608913	Decreased
AT1G20330	non-methylated	maintained	1187	797.08857747464	-0.037895219788967	0.162736040967803	-0.232863104961884	0.815867708882286	0.872912637795943	TRUE	807.572947491701	0.00987490761730019	-0.00350117787952486	786.604207457579	0.00100327641173597	-2.84989166943492	-2.8463904915554	Decreased
AT1G20340	non-methylated	maintained	1188	25110.915592814	0.0569453704500164	0.229934435260083	0.247659165907901	0.804398128591232	0.864615233535022	TRUE	24615.4790446947	0.0423034704109678	2.50500170139204	25606.3521409333	0.0429944412025422	3.41035782569852	0.905356124306475	Increased
AT1G20370	non-methylated	loss	1189	138.428927027125	0.963716791917168	0.232977334384702	4.13652596061485	3.5260347973658e-05	0.000187342058559667	TRUE	93.8662134037549	0.014707183352171	-0.986075620985228	182.991640650495	0.0340467054557471	0.912600596992583	1.89867621797781	Increased
AT1G20380	gbM	loss	1190	83.3748643030454	0.615864216841806	0.274979878537962	2.23967011737836	0.0251123469411085	0.0551973588017608	TRUE	65.7425332062622	0.0731026614193905	0.927259954353398	101.007195399829	0.0328274897900944	0.150937039269239	-0.776322915084159	Decreased
AT1G20410	gbM	loss	1191	137.792374463212	0.749411088883547	0.21538722711167	3.47936643659471	0.000502600832593812	0.00193747157912386	TRUE	102.778441644526	0.00447933326187891	-2.60462228673818	172.806307281899	0.0221177720565418	0.225281682241973	2.82990396898016	Increased
AT1G20430	non-methylated	maintained	1192	268.653588751646	0.794851785232106	0.293085176402654	2.71201633254936	0.00668752976496223	0.0180297363450232	TRUE	196.596165634678	0.151138195787286	3.08916266355263	340.711011868614	0.0539555988758765	2.22523067504306	-0.863931988509574	Decreased
AT1G20450	non-methylated	maintained	1194	1383.87058028166	-0.853202749211299	0.171020110086908	-4.98890305226516	6.07231092706719e-07	5.12139136809602e-06	TRUE	1781.45311850943	0.00644333755736315	-0.4023812934893	986.288042053879	0.0124691119830749	0.92506941154306	1.32745070503236	Increased
AT1G20460	non-methylated	loss	1195	83.2356038211145	-0.00707691588099492	0.250252730506747	-0.0282790755835693	0.977439569190578	0.984029361190657	TRUE	83.3967497935806	0.00713878019001313	-2.15817104727352	83.0744578486483	0.0471171721280404	0.424871169862474	2.58304221713599	Increased
AT1G20510	non-methylated	maintained	1196	218.174083248736	-0.190124668553208	0.243337174665039	-0.781321920150183	0.434613180907961	0.550140321616877	TRUE	232.466818698177	0.0467610226859208	1.53317329577123	203.881347799294	0.0442387327707904	1.41088485607382	-0.12228843969741	None
AT1G20540	non-methylated	loss	1197	165.912061135495	-0.094464859298304	0.223720418398869	-0.422245139600461	0.672846096736684	0.761345994121927	TRUE	171.474072361466	0.048594659587298	1.33351893690142	160.350049909524	0.00564883820929522	-1.8299940745139	-3.16351301141532	Decreased
AT1G20560	gbM	loss	1198	281.796677457585	-0.312228640597993	0.191929400624366	-1.62678901503512	0.103781915468282	0.177593516626423	TRUE	312.261371564799	0.00327769948782622	-2.08549331382311	251.331983350371	0.0218805652115913	0.619635257046872	2.70512857086999	Increased
AT1G20575	non-methylated	maintained	1199	165.825766521695	0.320852079396709	0.230268067453827	1.39338503573035	0.163503388404268	0.256407148784319	TRUE	147.506731919103	0.0271690246588839	0.356676110703445	184.144801124287	0.03411187031764	0.922441655944702	0.565765545241256	Increased
AT1G20580	non-methylated	maintained	1200	359.413013685262	0.610438996500902	0.230893632705615	2.64381043923892	0.00819785525263069	0.0214421639219946	TRUE	284.59082135859	0.0435825857138951	1.58300288211878	434.235206011934	0.0372383679843323	1.91083876877562	0.327835886656835	None
AT1G20610	non-methylated	loss	1201	93.942955606467	0.528254311088593	0.233059201186733	2.26660997891837	0.0234140619563566	0.0520125090687245	TRUE	76.8601755792397	0.00960846967311168	-1.82090462637111	111.025735633694	0.0207356507609029	-0.39437494961068	1.42652967676043	Increased
AT1G20620	non-methylated	loss	1202	14519.0136835757	-0.751503317115118	0.218825865979615	-3.4342526819253	0.000594190019318815	0.00223882592670829	TRUE	18217.3346508396	0.0339759284479323	2.18310735086445	10820.6927163118	0.0443125663691187	3.4054724782474	1.22236512738295	Increased
AT1G20630	gbM	loss	1203	608.42218457646	-0.373999956571802	0.243747615834879	-1.53437380419408	0.124937718311475	0.206329042138136	TRUE	686.936820771297	0.0848058099368488	3.03549181531168	529.907548381623	0.0227094181921873	1.36329884016668	-1.672192975145	Decreased
AT1G20670	gbM	loss	1206	130.126564138963	-0.991617818592656	0.249542928724416	-3.97373639742665	7.07538662225419e-05	0.00034827007155898	TRUE	173.132487110624	0.0469656162943136	1.29288930875899	87.1206411673015	0.0327978539070757	-0.0370427854352779	-1.32993209419426	Decreased
AT1G20693	non-methylated	maintained	1207	3743.86807491007	-0.131882398718446	0.256783795429187	-0.513593151382542	0.607536468788757	0.705048457643759	TRUE	3914.96969888499	0.0927207764358036	3.55457959639644	3572.76645093515	0.0389709839809449	3.06178023464258	-0.492799361753859	None
AT1G20696	non-methylated	maintained	1208	2097.65112434631	-0.152291225864623	0.247624727680862	-0.6150081508051	0.538549337616752	0.645237957125479	TRUE	2208.34613004627	0.0681290293747205	3.038057297829	1986.95611864634	0.0450727353101104	3.10314693168756	0.0650896338585647	None
AT1G20760	gbM	loss	1209	379.098603343269	-0.806181673962054	0.240726716365101	-3.34894973908649	0.000811185095703235	0.00293782787021856	TRUE	482.330808111897	0.041262291325208	1.83012979302899	275.866398574641	0.0538927129732954	2.01597687326327	0.185847080234282	None
AT1G20770	non-methylated	loss	1210	237.603775902364	0.848494637641465	0.247208572783595	3.43230264261197	0.000598479293008371	0.00225199661820073	TRUE	169.775986407916	0.0862572510543033	2.15247942328882	305.431565396811	0.0180667843912262	0.541065899006996	-1.61141352428183	Decreased
AT1G20780	gbM	loss	1211	209.784936031288	0.834368257134115	0.191368498340017	4.36000838367681	1.30057461093593e-05	7.78807574113003e-05	TRUE	150.642106013317	0.0156519359151704	-0.41921291005754	268.927766049259	0.000360509774878101	-5.23390489574744	-4.8146919856899	Decreased
AT1G20810	non-methylated	maintained	1212	398.25732312519	-0.0274310361726944	0.21797829881574	-0.125842968413485	0.899856228243719	0.932322557249883	TRUE	402.073533491036	0.0170751477526437	0.455757389345921	394.441112759344	0.0433244839159895	2.04418662501038	1.58842923566446	Increased
AT1G20816	non-methylated	maintained	1213	94.9256376152525	0.641982010442761	0.296439833425821	2.16564016725979	0.0303386944652645	0.0645157727003811	TRUE	74.2028203845171	0.0961004089677952	1.46136609358892	115.648454845988	0.0798073743734784	1.60022188610961	0.13885579252069	None
AT1G20830	gbM	loss	1214	147.637133344233	-0.0407063436008834	0.192348669687318	-0.211627892550833	0.832397347052755	0.885385676335787	TRUE	149.68915255679	0.00238016330299671	-3.14235993993314	145.585114131676	0.00119624017993586	-4.18248536064727	-1.04012542071413	Decreased
AT1G20840	gbM	loss	1215	549.8331011119	0.0178480539614193	0.298103886925943	0.0598719263457752	0.952257639301842	0.967931692596477	TRUE	546.372183984242	0.0930350130590925	3.06615327440501	553.294018239558	0.133249676313776	3.95021078687573	0.884057512470717	Increased
AT1G20850	non-methylated	maintained	1216	415.705649938202	-0.0436384003393609	0.209490891625385	-0.208306910151473	0.83498933647055	0.88741075270986	TRUE	422.109786958254	0.0393379262870836	1.68799975725044	409.301512918151	0.0103499431707958	0.0117229392402845	-1.67627681801015	Decreased
AT1G20890	non-methylated	maintained	1218	69.9651938322996	0.2980601787098	0.253915010906104	1.17385804662026	0.24045188906938	0.347251399606864	TRUE	62.8552647678624	0.0463266696411202	0.216583349521318	77.0751228967369	0.00551542937236673	-2.76622477686816	-2.98280812638948	Decreased
AT1G20900	non-methylated	maintained	1219	57.5856226577334	-0.306510498605812	0.279496533736275	-1.09665223574839	0.272793443663457	0.384147395904921	TRUE	63.6871361736151	0.00233375461402415	-4.07909142071581	51.4841091418516	0.0784463650690865	0.533030390364834	4.61212181108064	Increased
AT1G20910	gbM	loss	1220	105.745061550732	0.186837670281391	0.217695766090902	0.858251281760682	0.390753724533622	0.508366868693503	TRUE	98.9330387869871	0.000911526097916703	-4.94188906834284	112.557084314477	0.0167267463342094	-0.6874444750623	4.25444459328054	Increased
AT1G20930	gbM	loss	1222	126.767222027859	0.737756959431357	0.211157711383974	3.49386699920138	0.000476078130557591	0.00184677176923434	TRUE	95.0406612181107	0.00628875981530196	-2.19836931900812	158.493782837608	0.0105124540307208	-0.947436782363076	1.25093253664504	Increased
AT1G20950	gbM	loss	1223	506.622035789324	0.495252167560724	0.192316325750672	2.57519566073029	0.0100183395858881	0.0253695404079631	TRUE	420.353101889506	0.0331487350386691	1.43864478379706	592.890969689142	0.00250820306702845	-1.72786849181136	-3.16651327560842	Decreased
AT1G20960	gbM	loss	1224	733.055609784278	-0.789572953787928	0.330986828796773	-2.38551170346639	0.0170553796948231	0.0397743903256224	TRUE	928.777628497553	0.119444715890367	3.64186066588514	537.333591071002	0.182371977229868	4.37989510907219	0.738034443187049	Increased
AT1G20970	gbM	loss	1225	490.125128649566	-0.195474346054254	0.248373086145166	-0.787019032891536	0.431270724566172	0.546934248050752	TRUE	523.176955086222	0.0796494720635157	2.82067501526006	457.07330221291	0.0265762618146962	1.46823881202567	-1.35243620323439	Decreased
AT1G20980	gbM	loss	1226	573.676136149532	-0.163269638299689	0.232331727436694	-0.702743616212199	0.482215540960753	0.595154834180376	TRUE	606.054419211551	0.0426455488423881	1.98940337914543	541.297853087514	0.0408897939540485	2.22864545224868	0.23924207310325	None
AT1G21000	non-methylated	maintained	1227	407.694678719035	-0.684503824688325	0.260558626989768	-2.62706260236475	0.00861254875160813	0.0222992547162462	TRUE	502.75191418029	0.114621350667434	3.32565649197863	312.63744325778	0.00397911528631764	-1.61888049645627	-4.9445369884349	Decreased
AT1G21010	non-methylated	maintained	1228	97.1480479204312	-0.942357448676469	0.30231603280658	-3.1171269347775	0.00182622921977502	0.00594603803344698	TRUE	127.864155743316	0.176919976350689	2.92188692189818	66.4319400975464	0.00344680454213786	-3.63774020646429	-6.55962712836247	Decreased
AT1G21050	non-methylated	maintained	1229	141.059448758238	-0.876024245464281	0.203614198781237	-4.30237306979501	1.68978476641076e-05	9.75632344171879e-05	TRUE	182.662744212467	0.0103578139396625	-0.84090325819422	99.4561533040095	0.00152839956874786	-4.29324201201712	-3.4523387538229	Decreased
AT1G21060	gbM	loss	1230	94.4261094443943	-0.980958916923123	0.348186502730453	-2.81733757406021	0.00484236004358107	0.0136540885665357	TRUE	125.290700857451	0.208122099661218	3.13608268489974	63.5615180313371	0.0836613765352538	0.905506781254056	-2.23057590364568	Decreased
AT1G21070	gbM	loss	1232	57.7092372928162	0.590759934048722	0.257748592241599	2.29200062320797	0.0219056072162489	0.0491704436003947	TRUE	46.0046586172093	0.0136585443869894	-1.9223870733427	69.4138159684231	0.00763971582511964	-2.4320738331859	-0.509686759843199	Decreased
AT1G21080	gbM	loss	1233	407.205818029103	-0.31221434374804	0.193183404926597	-1.61615509296293	0.106060785225074	0.180643330436176	TRUE	451.21580992235	0.028824746309133	1.2767551115976	363.195826135856	0.00133646323857747	-3.05002083892304	-4.32677595052064	Decreased
AT1G21090	non-methylated	maintained	1234	49.3297579766066	-0.661067639795813	0.296674721399552	-2.2282573880149	0.0258633561414974	0.0565763408208609	TRUE	60.3979186576708	0.0651414070993353	0.661243890416748	38.2615972955423	0.0203614597951194	-1.81386415327235	-2.47510804368909	Decreased
AT1G21110	gbM	maintained	1236	168.121046748163	-0.851629185522571	0.238377076518819	-3.57261360009732	0.000353436080333369	0.00142156059983248	TRUE	216.308796528277	0.0360434297175267	1.10014977429847	119.933296968049	0.0326030608923459	0.3532091773737	-0.746940596924771	Decreased
AT1G21130	non-methylated	maintained	1237	1619.53708457592	-0.560562247441051	0.195935700084611	-2.86095003207165	0.00422373616507163	0.0121414227432029	TRUE	1930.33245704584	0.0306900381313332	1.86456973683869	1308.74171210599	0.0117400541313287	0.987680639280826	-0.876889097557865	Decreased
AT1G21160	gbM	loss	1238	193.743030175591	-0.420375693104622	0.224410085195644	-1.87324777644521	0.0610341776944489	0.115213685265928	TRUE	221.76856370427	0.0141619545740823	-0.22747688972993	165.717496646911	0.0456272547986395	1.22192736561075	1.44940425534068	Increased
AT1G21170	gbM	loss	1239	187.399532315199	-0.132627904567397	0.192789480268655	-0.687941605437071	0.491489554943199	0.603450824513089	TRUE	195.964236244634	0.00486449629795905	-1.87099069261035	178.834828385764	0.00953378296751874	-0.949782078571825	0.921208614038521	Increased
AT1G21190	non-methylated	maintained	1240	234.336154855032	0.360043807788733	0.279072041837402	1.29014646332257	0.196999810179566	0.297460277510092	TRUE	205.363109958256	0.108278552982873	2.64453232660115	263.309199751808	0.0527093715140881	1.93629791468548	-0.708234411915678	Decreased
AT1G21200	gbM	loss	1241	75.8937641690807	-0.313633437860281	0.228792394155787	-1.37082108440513	0.17043073656998	0.265597103040946	TRUE	84.0991938125794	0.000207762844382505	-7.25154592518231	67.6883345255819	0.00395192947853277	-3.41591762353639	3.83562830164592	Increased
AT1G21350	non-methylated	loss	1245	246.983973436265	0.147878886159612	0.181781377565439	0.813498545011178	0.415932280152772	0.532432352124817	TRUE	234.330171270849	0.00109742267490507	-3.87368903850997	259.637775601681	0.00916889421990858	-0.601429139027432	3.27225989948254	Increased
AT1G21370	gbM	loss	1246	155.67001680121	0.666414658933011	0.237093989791487	2.81076150230164	0.00494244071363922	0.013919687108137	TRUE	120.433933672568	0.0402102475972015	0.724765056190635	190.906099929852	0.0289938070936044	0.72837717082858	0.00361211463794542	None
AT1G21380	gbM	loss	1247	367.916208791084	-0.0740189047511538	0.21334325358225	-0.346947482558277	0.728630773685117	0.805890858841187	TRUE	377.256154323768	0.0375433554015646	1.55419852487332	358.576263258399	0.0160715799099946	0.526082331183047	-1.02811619369027	Decreased
AT1G21390	non-methylated	maintained	1248	94.0794398532123	-0.131380450546334	0.25756832402025	-0.510079999340312	0.60999541670001	0.70730454964245	TRUE	98.4664430848883	0.0576785393091357	1.03668835181943	89.6924366215363	0.0207225993999427	-0.662448755348071	-1.6991371071675	Decreased
AT1G21400	non-methylated	loss	1249	356.13461082798	-0.573586398650568	0.297157572052956	-1.93024325339537	0.053576704553129	0.103084633534328	TRUE	426.109480186576	0.153918572281928	3.66155210463857	286.159741469384	0.0174497088973605	0.42609954693199	-3.23545255770658	Decreased
AT1G21410	gbM	loss	1250	140.240788133435	-0.956606070938735	0.269876917756583	-3.54460129043549	0.000393207390414064	0.00156247620179661	TRUE	185.1481241611	0.0730771193024613	1.9895181732381	95.3334521057695	0.0418885078850069	0.430030769595475	-1.55948740364262	Decreased
AT1G21440	gbM	loss	1251	479.98923437041	0.023648994743759	0.19622658165912	0.120518813219921	0.904072177470362	0.935106838662421	TRUE	475.924703944537	0.0384904626293223	1.72273705027782	484.053764796284	0.000141145033888507	-6.04037511388941	-7.76311216416724	Decreased
AT1G21450	gbM	loss	1252	426.762873386575	-0.234753009609293	0.206820231001038	-1.13505825069945	0.256350912616913	0.365196497642954	TRUE	461.507970224088	0.0357207286055702	1.59850459589229	392.017776549063	0.0100381400582107	-0.0710641222932251	-1.66956871818552	Decreased
AT1G21480	gbM	loss	1254	132.1636584502	-0.163997488720587	0.203071030070592	-0.807586826459577	0.419328472823253	0.535716292819764	TRUE	139.67981528329	0.00968111906093063	-1.18386237700572	124.647501617111	0.00202745595786203	-3.60716767956296	-2.42330530255724	Decreased
AT1G21500	non-methylated	maintained	1255	1582.14867746606	-0.969301131145377	0.168399487553577	-5.75596247486793	8.61495227993476e-09	1.07960877246603e-07	TRUE	2094.57675855149	0.0152469143801982	0.86959219640567	1069.72059638063	0.00128742124032498	-2.30505304417593	-3.1746452405816	Decreased
AT1G21560	gbM	loss	1256	192.930303578919	0.351993449036294	0.223915173032206	1.57199462756223	0.115951797171892	0.194293904403551	TRUE	169.485498604441	0.004451943640561	-2.12519173900851	216.375108553398	0.0472680299242563	1.57144392486702	3.69663566387552	Increased
AT1G21600	non-methylated	loss	1259	929.161933293195	0.899212573204558	0.219776411547313	4.09148810317606	4.28613937880903e-05	0.000222233820276992	TRUE	648.761697571364	0.0408421295490565	1.95718374267446	1209.56216901503	0.0284638939451439	2.22639106149283	0.26920731881837	None
AT1G21610	non-methylated	loss	1260	288.369632604181	-0.703546779253015	0.186307632606919	-3.77626385676529	0.000159198347192717	0.000711975962571211	TRUE	357.348180459181	0.00837012900908222	-0.644684093230028	219.39108474918	0.0101133294252744	-0.63816898579529	0.0065151074347386	None
AT1G21640	gbM	loss	1262	549.057309995426	-0.488450007955427	0.199248169796751	-2.45146546868504	0.0142275836997279	0.0340933281020844	TRUE	641.185536115663	0.0197617696940791	0.904743700749438	456.929083875189	0.0237880436888826	1.30806883661814	0.403325135868705	None
AT1G21660	gbM	loss	1264	310.341077795358	-0.393622379333422	0.19777780163078	-1.99022527345234	0.0465661254331763	0.0918247227404837	TRUE	352.311805658193	0.0282688105064745	1.10222407297875	268.370349932522	0.00334437362633543	-2.02240327697969	-3.12462734995844	Decreased
AT1G21670	non-methylated	maintained	1265	306.59417962867	-0.95390182458146	0.252720313053058	-3.77453562421471	0.000160306000029146	0.000716026736906002	TRUE	404.520516844809	0.0467625089398972	1.91277736585186	208.667842412531	0.0709860842302066	2.11858520122085	0.20580783536899	None
AT1G21680	non-methylated	maintained	1266	1368.56153814225	-0.305071999871076	0.286935870470641	-1.0632062117946	0.287688446019395	0.400859276616357	TRUE	1512.84201509272	0.155950031015977	4.16066525560719	1224.28106119179	0.00333102629361245	-0.862588662993238	-5.02325391860043	Decreased
AT1G21690	gbM	loss	1267	210.146463818192	0.789551905025377	0.224835972105666	3.51167963751954	0.000445284413755723	0.00174401013073956	TRUE	154.063902327294	0.00763639778611185	-1.43367869653708	266.229025309091	0.0435797941635736	1.6732350543602	3.10691375089729	Increased
AT1G21700	gbM	loss	1268	237.690109349182	-0.246887801229764	0.214815864292313	-1.14929966668481	0.250432435497105	0.358309080177703	TRUE	257.894367225855	0.0357088699772059	1.22366510721731	217.485851472509	0.0114890041272486	-0.463614851774655	-1.68727995899197	Decreased
AT1G21710	non-methylated	maintained	1269	126.132521646521	0.70368168450539	0.217596161705582	3.23388831397451	0.00122117200539674	0.00418140141649967	TRUE	96.0435936975195	0.0301825503563245	0.0757605681528462	156.221449595522	0.000779036937725518	-4.71850606319152	-4.79426663134437	Decreased
AT1G21720	non-methylated	maintained	1270	516.288092343644	0.451593219388634	0.182585706797054	2.47332185695447	0.0133863523784286	0.0324280728894105	TRUE	436.263139579148	0.0177098755466565	0.555305805237269	596.313045108141	0.00647207305900299	-0.355937989647025	-0.911243794884295	Decreased
AT1G21740	gbM	loss	1272	69.7737876475913	-0.10638182654977	0.249294987194258	-0.426730708655902	0.669575480795584	0.758434568442596	TRUE	72.2506993517816	0.0379178242831914	0.0892741981187456	67.2968759434009	4.04504034322269e-05	-10.0337644927902	-10.123038690909	Decreased
AT1G21750	non-methylated	loss	1273	1653.42038076536	0.780120580728852	0.160334330584825	4.86558666433655	1.14117791195001e-06	9.00375409283809e-06	TRUE	1216.90761177458	0.00762103896830137	-0.247618518452528	2089.93314975615	0.00412223739586884	-0.329846747848584	-0.0822282293960559	None
AT1G21760	gbM	loss	1274	265.535380035831	-0.484140322064488	0.293805424376775	-1.64782635681916	0.0993883088185217	0.171606931462944	TRUE	309.768755178042	0.124971144543108	3.16182545055329	221.30200489362	0.0566016806557143	1.85578521503556	-1.30604023551774	Decreased
AT1G21780	gbM	loss	1275	397.43137879415	-0.342060931858565	0.231167304980325	-1.47971155301429	0.138950241121377	0.224965546741366	TRUE	444.415567721223	0.0583773096209899	2.28647853582401	350.447189867076	0.021617432328295	0.932283560219148	-1.35419497560486	Decreased
AT1G21790	non-methylated	loss	1276	92.1913240358125	0.193609420054214	0.232563789162337	0.832500281972396	0.405126619086675	0.521801908331539	TRUE	85.9842038512691	0.0310487360585649	-0.00362072296554044	98.3984442203558	0.00411934689615941	-2.87625313607323	-2.87263241310769	Decreased
AT1G21830	non-methylated	maintained	1277	167.446984035875	-0.128188485021557	0.210346989531808	-0.609414402872512	0.54224979356738	0.647886429002515	TRUE	174.933081991387	0.0130439248769402	-0.546167903116569	159.960886080363	0.0194860943430443	-0.0463932887933055	0.499774614323264	None
AT1G21880	non-methylated	loss	1278	145.412822815656	-0.172574569588342	0.299480415004098	-0.576246595577813	0.564448514348637	0.668386195705323	TRUE	154.064963599461	0.0724028496030075	1.81141000967074	136.760682031852	0.135151729903371	2.56319582461439	0.75178581494365	Increased
AT1G21900	non-methylated	loss	1279	341.346343208008	0.904195288388105	0.246565771164325	3.66715657294337	0.000245262627135196	0.00103921613755672	TRUE	237.845990557369	0.0461632830642402	1.53246855013467	444.846695858647	0.0528511084211335	2.43684568465754	0.904377134522868	Increased
AT1G21930	gbM	loss	1281	177.759496948162	0.305298693084266	0.263164443337661	1.16010616484592	0.246005584514075	0.353365251307884	TRUE	159.091264193647	0.076862368452083	1.92723948830241	196.427729702678	0.0457250950924481	1.41738335350423	-0.509856134798188	Decreased
AT1G21980	non-methylated	loss	1282	218.853739265505	-0.43832397944273	0.265467430807927	-1.65114032297193	0.0987099253098566	0.170684909854416	TRUE	251.795300084049	0.067742714833289	2.1294581302443	185.91217844696	0.063840696240557	1.83739464380012	-0.292063486444185	None
AT1G22020	gbM	loss	1283	276.692702757429	0.215525038741151	0.189012407140406	1.14026926592735	0.254174137962291	0.362602003331964	TRUE	256.165977789796	0.0159295004002741	0.0540498520193359	297.219427725062	0.0048512394122729	-1.38279923087168	-1.43684908289101	Decreased
AT1G22030	non-methylated	maintained	1284	50.8112825378294	-0.689543548512573	0.278087515392912	-2.47959189228006	0.0131532832735725	0.0319719424513614	TRUE	62.7705618915115	0.0168879919517841	-1.24084788872341	38.8520031841473	0.0357304762056866	-0.981683702954448	0.259164185768959	None
AT1G22040	gbM	loss	1285	149.546216338121	0.0910440203767361	0.213163692845316	0.427108477815698	0.669300318306202	0.758301598553772	TRUE	144.831269993006	0.00181792497311054	-3.56221257845941	154.261162683236	0.0307404211056229	0.569061888696625	4.13127446715604	Increased
AT1G22050	gbM	loss	1286	76.1409092288736	-0.470953550751131	0.319174892046201	-1.47553445614688	0.140068911828465	0.226569849851608	TRUE	88.4657518278806	0.096854671269527	1.66888956643417	63.8160666298666	0.106823436079676	1.26335748834433	-0.405532078089836	None
AT1G22065	non-methylated	maintained	1288	82.8858651826742	-0.747375705341206	0.290777028049959	-2.57027080286685	0.0101619044399509	0.0256689416640212	TRUE	103.943489331779	0.0787133501961353	1.5424751325023	61.8282410335698	0.0614447520916496	0.423824429517445	-1.11865070298486	Decreased
AT1G22070	gbM	loss	1289	404.315528864055	0.206440731009248	0.164042218086208	1.25846098289624	0.208225089281902	0.310771290536881	TRUE	375.526710096586	0.00360428657343607	-1.82938485638688	433.104347631525	0.00106351244075932	-3.22130768785979	-1.3919228314729	Decreased
AT1G22180	non-methylated	loss	1291	146.532746288013	0.438568343229723	0.268900964506419	1.6309660474247	0.102897483883042	0.17631401212282	TRUE	124.458142409911	0.11103881360619	2.22308522275029	168.607350166114	0.0106101655907692	-0.862641927612784	-3.08572715036307	Decreased
AT1G22190	non-methylated	maintained	1292	348.918707492818	0.411046958919909	0.30720905630527	1.33800404149368	0.180895119339115	0.27841794108112	TRUE	299.701541325924	0.213774472440167	3.91361371131427	398.135873659711	0.0310094335982399	1.57009875845519	-2.34351495285909	Decreased
AT1G22200	non-methylated	loss	1293	349.31739784048	0.546326278178748	0.172203792772267	3.17255659346158	0.00151103106071837	0.00505315573487761	TRUE	283.95392517449	0.00531863070234008	-1.45321790481453	414.680870506469	0.0033616477701334	-1.59908563672901	-0.145867731914481	None
AT1G22250	gbM	maintained	1294	63.2940227766133	0.106561319361977	0.291398066853926	0.365689863740226	0.714596510589914	0.794455074229506	TRUE	60.8594740158465	0.0601356056955042	0.554900386448714	65.72857153738	0.0559072035510973	0.368010613153847	-0.186889773294867	None
AT1G22280	non-methylated	maintained	1296	318.730659929065	0.540089185161337	0.192776312672345	2.8016366620691	0.00508441011097877	0.0142544351451274	TRUE	259.698420679454	0.00370134514394679	-2.04129468755145	377.762899178676	0.0212861632670551	0.979671215872939	3.02096590342439	Increased
AT1G22300	non-methylated	loss	1297	1761.563764119	0.224663075522518	0.190148803960931	1.18151190458541	0.237399427091575	0.343753013445042	TRUE	1624.63451441088	0.0178093454614153	1.04574315420962	1898.49301382712	0.0176732106830256	1.73585786303217	0.690114708822559	Increased
AT1G22310	non-methylated	loss	1298	96.7649636352118	-0.695112458868095	0.21884054477095	-3.17634220658533	0.0014914490228385	0.00499473461708853	TRUE	119.664525759257	0.00137736316744223	-4.1492693609741	73.8654015111664	0.00941321762314141	-2.05004977098464	2.09921958998946	Increased
AT1G22360	non-methylated	maintained	1300	581.731078561948	0.825784201034982	0.175796033823599	4.69739949800919	2.63494764388398e-06	1.90772778953298e-05	TRUE	419.594055901421	0.00393620442837105	-1.63646871515348	743.868101222476	0.0130963767788876	0.819265054766632	2.45573376992011	Increased
AT1G22370	non-methylated	maintained	1301	234.14723148973	-0.218614630333931	0.243073726034766	-0.899375814491211	0.368452517105533	0.486084572459694	TRUE	251.951233644891	0.0688464773863636	2.15324312076889	216.343229334568	0.02283071261175	0.521395201835373	-1.63184791893352	Decreased
AT1G22410	non-methylated	loss	1303	1378.69810960482	0.624733897028486	0.168413402469206	3.70952601080972	0.000207647624839911	0.000898349864586452	TRUE	1084.61842655736	0.0139914569591158	0.596586239882874	1672.77779265228	0.00378725797019431	-0.535649837894649	-1.13223607777752	Decreased
AT1G22430	non-methylated	maintained	1304	465.951713126373	-0.86213653916622	0.204618837086774	-4.21337815931683	2.51579325571218e-05	0.000139624609525172	TRUE	601.224686011914	0.0295560649269977	1.45682983172297	330.678740240833	0.0164715441042799	0.484903846432484	-0.971925985290482	Decreased
AT1G22440	non-methylated	maintained	1305	261.1012290378	-0.885870705499595	0.297482114830752	-2.97789568291727	0.00290234748106689	0.00886006054796964	TRUE	338.762809331237	0.0759436685755562	2.50275572775755	183.439648744364	0.104078194893213	2.52743932397829	0.024683596220739	None
AT1G22450	non-methylated	loss	1306	732.444631271029	0.717993406693792	0.1847885017692	3.88548746171751	0.00010212476402548	0.000481469558812051	TRUE	553.839507765994	0.0229426957451069	1.05297631226444	911.049754776064	0.00455754220881374	-0.573803087638534	-1.62677939990297	Decreased
AT1G22500	non-methylated	maintained	1307	332.446621737311	0.436542475144817	0.23581971625647	1.85117038589788	0.0641450446948117	0.119962062874105	TRUE	282.682811344337	0.0714986093845753	2.29236951303328	382.210432130284	0.0209411270997842	0.966789604523383	-1.3255799085099	Decreased
AT1G22510	non-methylated	loss	1308	53.623422157599	0.357305647747573	0.265353624708651	1.34652635003529	0.17813282834636	0.275143526262074	TRUE	47.006763436141	0.00542616736726968	-3.22756324399232	60.240080879057	0.0208367654091328	-1.17068283097369	2.05688041301863	Increased
AT1G22520	non-methylated	maintained	1309	211.281071572314	0.727416365621009	0.264790863312951	2.74713544311871	0.00601183019443607	0.016460880744696	TRUE	159.183110515122	0.0622723735263588	1.62408329648114	263.379032629506	0.0631296051081879	2.19682818781154	0.572744891330396	Increased
AT1G22530	non-methylated	maintained	1310	803.24561485525	-0.180867678902974	0.151926467147589	-1.19049486438245	0.2338519473223	0.339575076459275	TRUE	853.480426075237	0.00240310920081402	-2.02239915147685	753.010803635262	0.00083123307963216	-3.15027087841954	-1.12787172694269	Decreased
AT1G22540	gbM	loss	1311	109.001025175424	-0.635851115878466	0.27013232770396	-2.3538505046138	0.0185800818112048	0.04280237748843	TRUE	132.626746374879	0.0405219906835413	0.831462840938908	85.3753039759684	0.0797304005258466	1.21868031164906	0.38721747071015	None
AT1G22550	non-methylated	maintained	1312	131.509077336302	-0.642954939053842	0.206165529564546	-3.11863452834169	0.00181691176649984	0.0059252207631188	TRUE	160.401982159368	0.00213083590542562	-3.23803693122395	102.616172513236	0.0127056254418339	-1.19876127415641	2.03927565706754	Increased
AT1G22570	non-methylated	maintained	1313	167.529929182723	-0.689143612464445	0.258973077280256	-2.66106276259237	0.00778944359334626	0.0205583342912019	TRUE	206.922080679525	0.0659521660625866	1.9355339985726	128.137777685921	0.0371933699126389	0.623544949192284	-1.31198904938031	Decreased
AT1G22590	non-methylated	maintained	1314	200.009805967212	0.573335324406681	0.318918145654964	1.79775071509092	0.0722165206721191	0.131967481934134	TRUE	160.913884289762	0.215499088397374	3.42499168789379	239.105727644661	0.0539447085732195	1.86908390805505	-1.55590777983875	Decreased
AT1G22620	gbM	loss	1315	284.178745032561	-0.252474729996667	0.208221725303416	-1.2125282778671	0.225310224793286	0.329680335112693	TRUE	309.082560531802	0.0257048379948702	0.878830458505275	259.274929533321	0.0175941516911753	0.337401112053201	-0.541429346452074	Decreased
AT1G22650	non-methylated	maintained	1318	96.3459244731282	0.0543574539499057	0.237603613638909	0.228773683688641	0.819044821759492	0.875647738449028	TRUE	94.5020677588215	0.0238814682056045	-0.279435230851985	98.1897811874349	0.020880805363404	-0.537227060700749	-0.257791829848764	None
AT1G22660	non-methylated	loss	1319	103.396366725491	0.28628866777811	0.21703818447711	1.3190705058091	0.187145542420613	0.285897767044886	TRUE	93.2013504500352	0.000473517312233524	-5.95070339046752	113.591383000946	0.0133467017087122	-1.00186062889479	4.94884276157273	Increased
AT1G22690	non-methylated	maintained	1320	680.194395655947	-0.246393533581357	0.276238181780514	-0.891960452364729	0.372414130253868	0.490034955178683	TRUE	738.240810872701	0.120780653020933	3.57476349949826	622.147980439194	0.0336767045582253	2.05525174424008	-1.51951175525818	Decreased
AT1G22700	non-methylated	maintained	1321	979.895383670905	0.651888213639687	0.229394097928857	2.84178285110832	0.00448620366603415	0.0127563209473563	TRUE	762.35946329848	0.0594746031136953	2.56523336732487	1197.43130404333	0.0218148555196835	1.83743645913995	-0.727796908184919	Decreased
AT1G22730	gbM	loss	1323	273.190302424672	0.394996975512442	0.180691782188469	2.18602623057004	0.0288136863218097	0.0618289145607613	TRUE	236.120250645608	0.0101675265664669	-0.655972309754361	310.260354203736	0.00181595806394174	-2.75806534532841	-2.10209303557405	Decreased
AT1G22740	non-methylated	maintained	1324	168.292257743963	0.155753613543113	0.226339939000473	0.688140211713973	0.49136449003634	0.603378678660287	TRUE	159.186121307711	0.0143125692398149	-0.497208966856012	177.398394180214	0.0372938577424372	1.00888364079895	1.50609260765496	Increased
AT1G22750	non-methylated	loss	1325	307.616944890519	-0.268410940388329	0.196116933817499	-1.36862704899366	0.171115884378936	0.266459927091064	TRUE	336.226381775316	0.0235391337192149	0.80799777819505	279.007508005722	0.00557386529763678	-1.24588160911259	-2.05387938730764	Decreased
AT1G22790	gbM	loss	1328	198.121662950553	0.208840275395805	0.216698386034595	0.963737105833657	0.335177746075116	0.452023149141705	TRUE	183.812088950058	0.0104350863141755	-0.824732334878378	212.431236951048	0.0334486939503239	1.05252410581099	1.87725644068937	Increased
AT1G22800	gbM	loss	1329	156.980489970431	0.639063613046487	0.220236893178793	2.90171008055259	0.00371131838902377	0.0109209737264949	TRUE	122.814848692522	0.0117386281475105	-1.03190408741615	191.14613124834	0.0277257355402529	0.665262303877296	1.69716639129344	Increased
AT1G22840	non-methylated	maintained	1330	1128.45092772401	0.965101480249103	0.213217171233501	4.52637784595776	6.00032565995967e-06	3.94808069629814e-05	TRUE	764.481550300297	0.0363131102171917	1.85451837102002	1492.42030514772	0.0227617418224841	2.00341727225273	0.148898901232717	None
AT1G22850	gbM	loss	1331	688.253871826634	-0.56968649616648	0.160185972793854	-3.55640688276507	0.000375961652520097	0.00150109541307349	TRUE	822.414310141612	0.004596399968565	-1.10009588015864	554.093433511656	0.00290612355076587	-1.56755149185422	-0.467455611695582	None
AT1G22860	gbM	loss	1332	158.200016228787	-0.479932285005939	0.2306628705402	-2.08066553529817	0.0374645307769889	0.0769134346747271	TRUE	184.29522174334	0.00693243791165762	-1.41246430570246	132.104810714234	0.054932629124829	1.22287371514055	2.635338020843	Increased
AT1G22870	gbM	loss	1333	97.6635229590374	-0.935911632133362	0.334496916419884	-2.79796789205237	0.00514252243896767	0.0143889197868236	TRUE	128.291827870589	0.0604055473721658	1.37483787050499	67.0352180474853	0.236508985812753	2.47459017750872	1.09975230700373	Increased
AT1G22880	gbM	loss	1334	104.938157353723	-0.0621498980878669	0.243889008754883	-0.254828614069811	0.798855473848081	0.860847210834781	TRUE	107.270968473745	0.0596170755910151	1.17451207230306	102.605346233701	0.00147542937591653	-4.3051535377126	-5.47966561001566	Decreased
AT1G22882	non-methylated	maintained	1335	137.529784951858	0.487695559102211	0.226033409370039	2.15762599193381	0.0309569221792411	0.0656532961630609	TRUE	114.381620592498	0.0323443654689371	0.358457685803964	160.677949311218	0.0141373305930515	-0.504142321976592	-0.862600007780556	Decreased
AT1G22885	non-methylated	maintained	1336	112.107159455711	0.186687791804667	0.258557757660176	0.722035159548498	0.470272861168275	0.583971534360395	TRUE	104.790095408025	0.0291017498871582	0.115474614428485	119.424223503396	0.0561546247382695	1.13241614445098	1.0169415300225	Increased
AT1G22890	non-methylated	maintained	1337	80.0488825360653	-0.317120827757373	0.254020153731956	-1.24840814045015	0.211881629398194	0.314507983116331	TRUE	88.7400889014483	0.00758746486904783	-2.00185725327225	71.3576761706823	0.0578070825961864	0.523568940123184	2.52542619339543	Increased
AT1G22910	non-methylated	maintained	1338	186.679167799058	-0.433269998633976	0.224668225221085	-1.92848809931896	0.0537944430887603	0.103446925533029	TRUE	214.396139012421	0.0483806820635942	1.51763345138044	158.962196585694	0.00840744002041181	-1.26636932507715	-2.7840027764576	Decreased
AT1G22920	non-methylated	loss	1339	281.549587690042	0.670462329373828	0.20720619493195	3.23572531021102	0.00121334085470338	0.00416161831838061	TRUE	217.452573110788	0.0420100246634244	1.32541573570902	345.646602269296	0.00220979299774631	-2.37093295117024	-3.69634868687925	Decreased
AT1G22930	gbM	loss	1340	1038.57271705347	-0.944965661276158	0.177828285402099	-5.31392213077596	1.07290480940065e-07	1.06016353571013e-06	TRUE	1367.08410166466	0.0152350567461862	0.781423104711449	710.061332442279	0.0091662209719409	0.272650438359659	-0.50877266635179	Decreased
AT1G22940	gbM	loss	1341	211.134047810894	0.546591406224636	0.214581702086171	2.54724145120788	0.0108578278455903	0.0271273592493033	TRUE	171.594032552294	0.00440331518092882	-2.12999356913935	250.674063069495	0.0362666199258747	1.34589198729298	3.47588555643233	Increased
AT1G22950	gbM	loss	1342	141.054059424376	0.984120246839057	0.225869331746956	4.35703350794688	1.31837091141864e-05	7.88465841036462e-05	TRUE	94.5991750738204	0.0510689733638699	0.818225136886613	187.508943774932	0.000824270659354928	-4.42821383533009	-5.2464389722167	Decreased
AT1G22970	gbM	loss	1343	167.37897193794	0.655226932228248	0.246284386958682	2.66044851774616	0.00780366562199087	0.0205882091340083	TRUE	130.16134264713	0.074697336404633	1.69544905852683	204.59660122875	0.0153605192869063	-0.111344754501853	-1.80679381302868	Decreased
AT1G23000	non-methylated	maintained	1344	73.4979163974776	-0.146625497821443	0.263580878057949	-0.556282758073243	0.578017572108863	0.679631767752701	TRUE	77.2035796483199	0.0126844718038857	-1.4151869079742	69.7922531466353	0.064064899315427	0.642961507748077	2.05814841572228	Increased
AT1G23020	non-methylated	loss	1345	417.698089176669	0.36126918021225	0.30250984979806	1.19423939568717	0.232384336681114	0.337801434589434	TRUE	365.625849228742	0.0591779554860919	2.19139323238432	469.770329124596	0.168607367941813	4.15686889494465	1.96547566256033	Increased
AT1G23030	gbM	loss	1346	287.521912262331	0.487913992372332	0.184520036988527	2.64423311600934	0.00818762457453798	0.0214246700224985	TRUE	239.306205123729	0.00604758390191083	-1.39510085667539	335.737619400933	0.0101519309609166	-0.198788643573029	1.19631221310236	Increased
AT1G23040	non-methylated	maintained	1347	65.8337255088708	-0.303922766268425	0.285956372430095	-1.06282914308099	0.287859440758732	0.400903048520304	TRUE	72.7142842612911	0.076333035101047	1.10602016148588	58.9531667564505	0.0296958463739475	-0.688114505942656	-1.79413466742854	Decreased
AT1G23130	Transposable-like	maintained	1350	4663.50984333767	-0.595840525357591	0.299969833356277	-1.98633482137487	0.0469961586187671	0.0925183883105509	TRUE	5613.1793851679	0.191668759596761	4.63138329854368	3713.84030150745	0.0230654249900568	2.31364313282424	-2.31774016571943	Decreased
AT1G23170	non-methylated	loss	1351	67.4602248979515	0.297792815183873	0.241830369775352	1.23141198295527	0.218168817470285	0.321452310410622	TRUE	60.5243352518354	0.00278343424134297	-3.8849167310529	74.3961145440676	0.0103249112219867	-1.90739975835865	1.97751697269426	Increased
AT1G23180	gbM	loss	1352	193.048300221572	0.348409229809148	0.232664800586923	1.4974728834368	0.134270256241489	0.218912522128693	TRUE	169.746235829548	0.0462900607626777	1.25437933819628	216.350364613596	0.0228315508581262	0.521483957237685	-0.732895380958599	Decreased
AT1G23190	gbM	loss	1353	754.423240519918	0.188653822226523	0.208921434758112	0.902989310048276	0.366531568475671	0.484269605585337	TRUE	705.048113420441	0.0383803655957442	1.90239171170764	803.798367619395	0.0184190234988531	1.36262125704196	-0.539770454665686	Decreased
AT1G23220	non-methylated	maintained	1354	181.006557830799	0.573133864936559	0.228754430666209	2.50545470646144	0.0122294060505641	0.030025329566165	TRUE	145.586096816601	0.0357857087076766	0.741727802324128	216.427018844996	0.0259245623975184	0.705159098488017	-0.0365687038361117	None
AT1G23230	gbM	loss	1355	169.789680870147	-0.803635832454326	0.362043772258263	-2.21972008368384	0.0264377746660741	0.0576462144809295	TRUE	215.879199973566	0.155907942227357	3.21142432352756	123.700161766728	0.224050329689243	3.17158502789898	-0.0398392956285769	None
AT1G23260	gbM	loss	1356	349.683503165032	-0.19529578717535	0.255786898439042	-0.763509735514824	0.445159458496773	0.560436669826016	TRUE	373.365627632463	0.0721179160303787	2.48964533206957	326.001378697601	0.0489131915043444	2.04145169927731	-0.448193632792255	None
AT1G23330	gbM	loss	1359	143.580984680232	-0.685610793521394	0.218067142688876	-3.14403529604448	0.00166635339592944	0.00549291924164226	TRUE	177.082501996576	0.0148934769943498	-0.344089160418634	110.079467363887	0.0221985808178886	-0.306589663656064	0.03749949676257	None
AT1G23360	gbM	loss	1360	243.203775362337	0.646985326843246	0.217060839736857	2.98066352100906	0.0028762463275268	0.00878983851837467	TRUE	189.594811101016	0.00805858146843425	-1.17087338111472	296.812739623658	0.0392578029861201	1.63239488263525	2.80326826374996	Increased
AT1G23380	non-methylated	maintained	1361	57.0060459935959	-0.580175850149312	0.260280760351384	-2.22903855577364	0.0258113395474694	0.0565061208056174	TRUE	68.2799282101566	0.00281911809945402	-3.72534887871084	45.7321637770352	0.0257019632790092	-1.23594582102509	2.48940305768576	Increased
AT1G23390	non-methylated	maintained	1362	2014.98592311982	-0.940018878967248	0.271199663385358	-3.46615061107778	0.000527967437583387	0.00201988836827344	TRUE	2649.22188745834	0.115803138222793	3.83041709219366	1380.7499587813	0.0194788405014842	1.74350336109373	-2.08691373109993	Decreased
AT1G23400	non-methylated	loss	1363	601.71793570423	-0.215020435748771	0.206552742710979	-1.04099530670305	0.297877726450367	0.412665373771964	TRUE	646.574862212569	0.0300029467248157	1.51076987432126	556.861009195892	0.0204218171134869	1.24928523606056	-0.261484638260697	None
AT1G23440	gbM	loss	1364	438.191558394806	0.137653242113398	0.211705816030384	0.650210016401448	0.515556571886265	0.624727558621214	TRUE	417.308359263821	0.0109754718128269	-0.160202935618206	459.07475752579	0.0398776367725077	2.05739329124546	2.21759622686367	Increased
AT1G23460	gbM	loss	1365	91.9492666724663	0.740950978207109	0.245832279815559	3.01405079415537	0.00257784642863496	0.00799854099663506	TRUE	68.9594458034592	0.0511252450824485	0.466822926069517	114.939087541473	0.00441588673525902	-2.58307549037269	-3.0498984164422	Decreased
AT1G23480	gbM	loss	1366	220.439195340986	0.201606700388275	0.272982791380782	0.738532635586744	0.460190842862933	0.574519695226047	TRUE	204.922691567177	0.0973752793574528	2.48963229131326	235.955699114795	0.0469699531046176	1.65529145627785	-0.834340835035411	Decreased
AT1G23490	non-methylated	loss	1367	1528.14413793603	0.411943261451895	0.189549744279837	2.17327257821954	0.0297598080837999	0.0633797684246787	TRUE	1311.47353964212	0.0101944910037979	0.191541743705025	1744.81473622994	0.0258601737598497	2.25274172647902	2.06119998277399	Increased
AT1G23710	non-methylated	maintained	1368	167.387710198969	0.357205707844174	0.306397372590916	1.16582497044155	0.243685219183025	0.350455559270294	TRUE	146.894999399545	0.150799524794126	2.82535733089159	187.880420998393	0.0546458361489747	1.62485622213458	-1.20050110875701	Decreased
AT1G23750	non-methylated	maintained	1371	132.472048705273	-0.00902241894775247	0.268395715424741	-0.0336161064772377	0.973183278415633	0.981642258981383	TRUE	132.881756214276	0.060212438094722	1.4046931917923	132.06234119627	0.0538017337380354	1.19247686204253	-0.212216329749776	None
AT1G23780	gbM	loss	1372	246.865727722484	-0.0402721520003794	0.186531778444747	-0.215899683883132	0.829065943514309	0.882967678280329	TRUE	250.352670918949	0.0107177795532062	-0.534951329180776	243.37878452602	0.00562824710568934	-1.37295260391744	-0.838001274736665	Decreased
AT1G23800	gbM	loss	1373	138.885352157472	-0.560344297999316	0.206881081630639	-2.70853329643618	0.00675813305246516	0.0182021787511431	TRUE	165.58673170105	0.00585810116439396	-1.75012114263166	112.183972613894	0.0133052878849091	-1.02169172402255	0.72842941860911	Increased
AT1G23820	gbM	loss	1374	1074.54143935116	0.985520049211378	0.186527190621526	5.28351950151361	1.26725366823889e-07	1.23674358737799e-06	TRUE	721.269976255929	0.0131273723256648	0.363787395990132	1427.81290244639	0.0174236921672035	1.59805101175644	1.23426361576631	Increased
AT1G23860	gbM	loss	1375	202.917839185442	0.0718015286099262	0.20353571753789	0.352771147386255	0.724260015918016	0.801744251721653	TRUE	198.002789024542	0.0268384225304511	0.601674878814767	207.832889346342	0.00260780279880984	-2.65243558317081	-3.25411046198558	Decreased
AT1G23870	gbM	loss	1376	423.113692665833	-0.301424175644815	0.215612783730519	-1.3979884236435	0.162116543525195	0.254513643918594	TRUE	467.170984407847	0.0341595785061966	1.54061061346775	379.05640092382	0.0271698887544953	1.33489216981529	-0.205718443652465	None
AT1G23890	gbM	loss	1377	69.8410622270189	-0.784659780079734	0.257275117955425	-3.04988599875283	0.00228928244833616	0.00721362967838665	TRUE	88.3255082546104	0.0334707898976603	0.134235064115729	51.3566161994275	0.0129906655730962	-2.06451807345558	-2.19875313757131	Decreased
AT1G23900	gbM	loss	1378	254.066569967707	-0.633041347305643	0.331525390916418	-1.90948073556527	0.0562001045452062	0.10727323507512	TRUE	308.919710656481	0.101908235179191	2.86562973659082	199.213429278932	0.195383908755768	3.52824869077525	0.662618954184429	Increased
AT1G23950	gbM	loss	1379	169.626645880268	-0.772763522083337	0.221418092595252	-3.49006494015796	0.000482903184709534	0.00187017870005172	TRUE	214.09781424099	0.0429275665311869	1.34397365091416	125.155477519546	0.00406352256826487	-2.59917782097677	-3.94315147189093	Decreased
AT1G23960	non-methylated	maintained	1380	473.859552523666	0.0164684413461686	0.315168743547837	0.0522527746907396	0.958327282212091	0.972031376051818	TRUE	471.25309956875	0.185574080247507	3.98690503562418	476.466005478582	0.0771052558727121	3.03996825837263	-0.946936777251547	Decreased
AT1G24040	gbM	loss	1382	163.286713387549	0.449500513857559	0.249204310792491	1.80374293056211	0.0712716161127098	0.130627796663424	TRUE	138.167518592846	0.0631705686994643	1.51168258328748	188.405908182252	0.0293206828785869	0.729795210809915	-0.781887372477561	Decreased
AT1G24050	gbM	loss	1383	581.908757699413	0.461379039146725	0.240909376653295	1.9151560041215	0.0554726113806835	0.10617032717841	TRUE	489.732964770174	0.0685343906433809	2.5701142215348	674.084550628651	0.0335816240760577	2.10940102418664	-0.46071319734816	None
AT1G24100	non-methylated	loss	1384	501.179451581417	0.217697676320418	0.177718529628332	1.22495767197543	0.220591169112209	0.32421325373247	TRUE	463.373084072804	0.00937000173457415	-0.329955009596618	538.98581909003	0.00958782300081899	0.132792056288146	0.462747065884764	None
AT1G24120	gbM	loss	1385	253.444562060801	0.0411458261471276	0.180269707612471	0.228245924909245	0.819455060626757	0.875822307696163	TRUE	249.8320370913	0.0011268901180768	-3.78611748823448	257.057087030303	0.00852058524420405	-0.717565934083262	3.06855155415122	Increased
AT1G24150	non-methylated	maintained	1388	100.309246854688	0.527495660955864	0.245912362421862	2.14505548139523	0.0319484112942381	0.067383312908127	TRUE	82.1075357130981	0.0242575316843925	-0.410797020183111	118.510957996278	0.0366576336810795	0.507749108076213	0.918546128259324	Increased
AT1G24160	gbM	loss	1389	543.570589828308	-0.408598187508074	0.176966238271406	-2.3089047464603	0.020948867551762	0.0473542221209044	TRUE	620.102520387933	0.0152369246872095	0.514873831247966	467.038659268683	0.00365769959200259	-1.37462834960761	-1.88950218085558	Decreased
AT1G24180	non-methylated	loss	1391	917.569580068559	0.599972759488075	0.196022594728418	3.06073266869728	0.00220796136283174	0.00699936086997342	TRUE	729.365541465866	0.026991973649422	1.40819214657643	1105.77361867125	0.0151285727313191	1.26766672728736	-0.140525419289069	None
AT1G24190	gbM	loss	1392	348.476930798444	-0.709789582714228	0.230233697105647	-3.08290919894549	0.00204987691129277	0.00656571548060492	TRUE	432.493445275265	0.0255727540064437	1.08048192547809	264.460416321622	0.0527405806008999	1.94164111661985	0.861159191141759	Increased
AT1G24240	gbM	loss	1393	122.398782842383	0.43147635071461	0.254705400603951	1.6940212091754	0.0902612528833723	0.158785482812936	TRUE	104.313051268745	0.0548192943438863	1.02427262410077	140.48451441602	0.0367146050047317	0.715042289370799	-0.309230334729974	None
AT1G24267	gbM	loss	1394	229.70643283012	0.27732481082099	0.208085997673594	1.33274133733883	0.182616702713552	0.280459082461238	TRUE	207.777179191486	0.00205091467194388	-3.06814305944476	251.635686468753	0.0375060503854857	1.39836827710973	4.46651133655449	Increased
AT1G24310	non-methylated	loss	1397	131.028759272733	0.602553133629163	0.20636149816542	2.91989125387215	0.00350153548423672	0.0103729516246128	TRUE	103.989268633304	0.0120536451653167	-1.16420172789015	158.068249912163	0.00244746505234703	-3.0533012227732	-1.88909949488305	Decreased
AT1G24340	gbM	loss	1398	125.416950939307	-0.783700103789266	0.238643977491753	-3.28397184804862	0.00102355146133099	0.00359408441347559	TRUE	158.718103065155	0.0221056171655459	0.127221623482605	92.115798813459	0.0440312259985599	0.458657445264533	0.331435821781928	None
AT1G24350	non-methylated	loss	1399	140.858560790363	0.129905821294926	0.223418555315536	0.581445982011023	0.560939914654434	0.665342276696304	TRUE	134.617496782972	0.0273611237410112	0.279388384518237	147.099624797755	0.0190910783605483	-0.173956778570278	-0.453345163088514	None
AT1G24360	non-methylated	loss	1400	881.980666580034	0.47491184940111	0.155133776159965	3.06130528861368	0.00220374272476769	0.00698911117673919	TRUE	738.076110119809	0.00558684286933664	-0.859536703302457	1025.88522304026	0.000318219052315869	-4.34469980607189	-3.48516310276943	Decreased
AT1G24440	gbM	loss	1401	207.546674819324	-0.646019866958866	0.31366443533999	-2.05958914742319	0.0394378346005946	0.080164081049439	TRUE	253.322893919746	0.168073689891704	3.44498028757056	161.770455718903	0.0577537890340744	1.53411211721081	-1.91086817035976	Decreased
AT1G24450	non-methylated	maintained	1402	124.632836838639	-0.380695803761816	0.218065474700093	-1.74578669220972	0.0808480242489577	0.144665750756271	TRUE	141.071471222162	0.0281250701282199	0.364243153989719	108.194202455115	0.00209386634911364	-3.73418536342079	-4.09842851741051	Decreased
AT1G24460	gbM	loss	1403	410.506655338276	-0.397879899825804	0.211762637508931	-1.87889565650609	0.0602587420472719	0.114007804038757	TRUE	466.684933814976	0.0335738630627374	1.51509955422814	354.328376861577	0.018130667622088	0.688860032193671	-0.826239522034465	Decreased
AT1G24490	non-methylated	loss	1404	184.720364872386	0.0689649341709376	0.23867529828137	0.288948771270147	0.772620580664957	0.83942678695819	TRUE	180.293111771215	0.0130797372198415	-0.515673994987218	189.147617973557	0.0659774539523736	1.90425199900125	2.41992599398847	Increased
AT1G24510	gbM	loss	1405	1596.26714452921	0.877357058076765	0.171090431457501	5.12803112718024	2.92788041291044e-07	2.63546393004743e-06	TRUE	1125.39635672936	0.0116454546223032	0.342486918931187	2067.13793232907	0.00821505574144879	0.661198381034246	0.318711462103059	None
AT1G24560	non-methylated	loss	1407	217.066222367902	-0.389428938205045	0.234916213416878	-1.65773546466106	0.0973708722482998	0.168834528415171	TRUE	246.119752973848	0.0600190942955244	1.93748531897928	188.012691761956	0.00985696780529192	-0.845250200493663	-2.78273551947294	Decreased
AT1G24575	non-methylated	maintained	1408	81.1570083469694	0.123060502510046	0.225168200119779	0.546527007119936	0.584703728427315	0.685454631871312	TRUE	77.6723520014865	0.00206877531516546	-4.02457510279801	84.6416646924523	0.00364593016453988	-3.24311408658075	0.781461016217257	Increased
AT1G24610	gbM	loss	1409	195.311289963505	-0.167669235637921	0.22942195293705	-0.730833442447099	0.464880893892983	0.578948324182764	TRUE	206.617318947891	0.0245026831399097	0.505835772227271	184.005260979118	0.0404947019502507	1.16904682568524	0.663211053457964	Increased
AT1G24706	gbM	loss	1411	362.521489778258	-0.796039707988526	0.268065876854239	-2.96956747098913	0.00298219314935929	0.00906673639451584	TRUE	460.064858615141	0.050818876918183	2.10541045093354	264.978120941375	0.0937459734967985	2.77349501968926	0.668084568755718	Increased
AT1G24764	gbM	loss	1412	259.184504986404	-0.0786143467684328	0.179365552871566	-0.43829121874212	0.661175190695247	0.750895144920565	TRUE	266.152248018911	0.00469935374814241	-1.67870626847447	252.216761953897	0.00520841481937618	-1.44743406605086	0.231272202423607	None
AT1G25220	gbM	loss	1414	229.321976995785	0.103178580271959	0.182355137912827	0.565811204734368	0.57152212876375	0.673963183916498	TRUE	221.084079316912	0.00637344529724932	-1.38183118567211	237.559874674658	0.00312888785851405	-2.24554073919352	-0.863709553521407	Decreased
AT1G25260	non-methylated	loss	1416	516.00226146483	0.90351937650206	0.226768877530465	3.98431824658424	6.76741295295123e-05	0.000334387043366653	TRUE	359.651664535703	0.0620710307838181	2.24995637190625	672.352858393957	0.0189996765099678	1.28587179132084	-0.964084580585407	Decreased
AT1G25275	non-methylated	maintained	1417	935.217711122881	0.759779582379215	0.248783338465588	3.05398097422954	0.00225826402090186	0.00713173049877867	TRUE	694.66870893152	0.0916618458606093	3.1522741426846	1175.76671331424	0.0269214683316023	2.1315003703498	-1.0207737723348	Decreased
AT1G25280	gbM	loss	1418	286.304917665194	-0.13881625976844	0.204146406028492	-0.679983853103274	0.49651468494924	0.60814689351493	TRUE	299.999431279197	0.0218090278941786	0.62120999057489	272.610404051191	0.0182280624435122	0.43996603752095	-0.18124395305394	None
AT1G25290	non-methylated	maintained	1419	173.429943827813	0.495218739989327	0.235165903373194	2.10582713261559	0.0352193710688202	0.0729907959068347	TRUE	144.0391563036	0.0481669466776993	1.16026464602141	202.820731352025	0.0245966457166596	0.558291377323289	-0.601973268698124	Decreased
AT1G25320	gbM	loss	1420	101.948797149612	0.166610821560686	0.21743124229737	0.766269004400119	0.443516257133906	0.559015692909959	TRUE	96.0102253156864	0.0145667369527997	-0.975648742926562	107.887368983537	0.00120650998650363	-4.53303304969073	-3.55738430676417	Decreased
AT1G25350	gbM	loss	1421	462.158992717225	0.133221012860072	0.19881928283616	0.670060825890086	0.502819016040435	0.61411886022812	TRUE	440.79176434541	0.0169946839266585	0.501605478156289	483.526221089041	0.0226560526653665	1.28529354050841	0.783688062352125	Increased
AT1G25375	non-methylated	loss	1422	114.463652017842	0.368027489254298	0.212355905913522	1.73306924368833	0.083083362187496	0.147826486390545	TRUE	99.8766721473216	0.00598517331165598	-2.21677146897366	129.050631888362	0.00873165937089478	-1.45860902272529	0.758162446248366	Increased
AT1G25380	gbM	loss	1423	207.511872227265	0.407680336407212	0.184687621335114	2.20740477060712	0.0272857933896121	0.0591226920765293	TRUE	178.296339777944	0.008328188192761	-1.17668953313742	236.727404676587	0.000555505241282169	-4.74303868873779	-3.56634915560037	Decreased
AT1G25390	gbM	loss	1424	140.843635079727	0.0596171936286841	0.249895807689842	0.238568202403291	0.81144042403437	0.869746418991429	TRUE	137.90101200619	0.0477472664328116	1.10598867682596	143.786258153264	0.0392057396929844	0.837302914425762	-0.2686857624002	None
AT1G25420	gbM	loss	1426	288.562156184892	-0.116592346755258	0.260396927152892	-0.447748550760742	0.654334678175681	0.744915475852677	TRUE	300.291255111175	0.0887684927467642	2.64700569415222	276.83305725861	0.0411741810021167	1.63117802595337	-1.01582766819884	Decreased
AT1G25440	non-methylated	maintained	1427	1709.20702879574	-0.937822241095462	0.173582556524653	-5.40274472200361	6.56288285741445e-08	6.8155970875023e-07	TRUE	2246.01562575581	0.0145106801147528	0.809603768014932	1172.39843183567	0.00680000756827515	0.144867281561481	-0.66473648645345	Decreased
AT1G25450	non-methylated	maintained	1428	166.395279819221	0.149976868077369	0.23889712411789	0.627788503654647	0.530142498231365	0.63779574121893	TRUE	157.715023486012	0.0311764800853548	0.617443682291693	175.075536152431	0.0444447546898454	1.24696788721962	0.629524204927929	Increased
AT1G25470	gbM	loss	1429	84.1392086055695	0.191857668006423	0.279869534567591	0.68552537632526	0.493012453069758	0.60500645841242	TRUE	78.4292148574594	0.129880336697813	1.95860344139658	89.8492023536796	0.00338854732513518	-3.27269863398911	-5.23130207538569	Decreased
AT1G25490	gbM	loss	1431	810.085222790451	0.162133094125354	0.148014380333703	1.09538744654283	0.27334693143893	0.384730585315275	TRUE	764.581373377224	0.000525563506366086	-4.25591309499353	855.589072203678	0.000361242634742354	-4.2696607982523	-0.0137477032587698	None
AT1G25500	gbM	loss	1432	52.4218448682657	-0.380027025596461	0.299912471206506	-1.26712645215341	0.205110078546721	0.307091459025201	TRUE	59.3730345127769	0.0466882966079738	0.16042546115101	45.4706552237544	0.0704463139297652	0.210963843331044	0.0505383821800334	None
AT1G25510	non-methylated	maintained	1433	61.0667221275868	-0.356480475629886	0.379785242937272	-0.93863698566288	0.347917156640605	0.465091668309802	TRUE	68.5440439771885	0.144368890542962	1.95749053750918	53.589400277985	0.258984360530082	2.30965329724171	0.352162759732533	None
AT1G25520	non-methylated	loss	1434	170.808446232465	0.276352046580681	0.209809311751967	1.31715815791522	0.187785615971952	0.286721208500496	TRUE	154.523354584269	0.0196480204879451	-0.0674990517398534	187.093537880661	0.0132447303719645	-0.424546703338082	-0.357047651598229	None
AT1G25530	non-methylated	maintained	1435	91.1921990546975	-0.580109776587777	0.248011102342757	-2.33904761161076	0.0193329695326766	0.0443065437464541	TRUE	109.237830658019	0.0441912260056544	0.761397533256135	73.146567451376	0.0131424407160279	-1.58126427235185	-2.34266180560799	Decreased
AT1G25540	gbM	loss	1436	191.09783872823	-0.618103641137325	0.255304035266269	-2.42104924229919	0.0154757807556299	0.0366021050015615	TRUE	231.422619450008	0.0494826597808323	1.61125377750467	150.773058006453	0.0572335437754916	1.43901033477421	-0.172243442730464	None
AT1G25550	non-methylated	maintained	1437	637.760087224431	0.0525463350301944	0.172172685757375	0.30519553551161	0.760217232456534	0.829960691171059	TRUE	626.119294916147	0.00588758440558995	-0.852660986995411	649.400879532716	0.010109097356332	0.350578932185047	1.20323991918046	Increased
AT1G25570	non-methylated	loss	1439	250.727921514003	-0.0945258350436572	0.211898359088398	-0.446090453226322	0.655531908608398	0.745859452640258	TRUE	258.838074136057	0.0352337273833727	1.20706715753827	242.617768891949	0.0110862931874946	-0.398230650301744	-1.60529780784002	Decreased
AT1G25580	gbM	loss	1440	130.687134143993	0.470090701208277	0.207936015027872	2.26074689920967	0.0237749344919227	0.0527151017040349	TRUE	109.537190777439	0.0095857769074724	-1.44056412650988	151.837077510546	0.00732756454657224	-1.51819986373769	-0.0776357372278078	None
AT1G25682	gbM	loss	1441	207.53853401341	-0.0210658619187658	0.204362523494288	-0.103080846520055	0.917898806298653	0.945011427981181	TRUE	209.15109614832	0.0303974931452534	0.826896915301696	205.9259718785	0.00357216559309042	-2.208582937577	-3.0354798528787	Decreased
AT1G26090	non-methylated	maintained	1442	87.1463212113356	0.0676333819086714	0.229717271327303	0.294420099620227	0.768436909915189	0.836048541591596	TRUE	85.0395957307235	0.0215407192134854	-0.543268491847587	89.2530466919477	0.00142566621024062	-4.53018067065309	-3.9869121788055	Decreased
AT1G26100	non-methylated	maintained	1443	62.7709015754444	-0.151556796656828	0.294588689685173	-0.514469163153536	0.60692401460563	0.704625916293925	TRUE	66.0921730290778	0.0495855693102432	0.37343858307992	59.4496301218111	0.0740970271422497	0.642137686306435	0.268699103226515	None
AT1G26110	gbM	loss	1444	1052.13121829274	-0.705352958842616	0.235212760198586	-2.99878696311841	0.0027105676393667	0.00834464247657466	TRUE	1304.30696219426	0.0480399416192168	2.42660394434033	799.955474391221	0.0427402828785556	2.57390891040244	0.147304966062118	None
AT1G26120	non-methylated	maintained	1445	146.334899834627	-0.449772217031887	0.231923367061403	-1.93931393257501	0.0524631233918172	0.101312533138622	TRUE	168.980052877383	0.0133059578707098	-0.548302065486375	123.689746791871	0.0491456226733713	0.98279479413932	1.5310968596257	Increased
AT1G26130	gbM	loss	1446	118.386891764163	-0.730658790260579	0.261761481213505	-2.79131515788077	0.00524943312565311	0.0146476117860966	TRUE	147.752660923849	0.0335103023853518	0.660886185139696	89.0211226044766	0.0652317642172042	0.982380876031513	0.321494690891817	None
AT1G26160	gbM	loss	1448	223.290689939526	0.365728867790282	0.221113716750002	1.65403066424769	0.098121282417074	0.169915589888746	TRUE	195.232697115026	0.0395697751268207	1.14988239134479	251.348682764026	0.0187402018658541	0.396191059923315	-0.753691331421474	Decreased
AT1G26170	gbM	loss	1449	169.03447760112	-0.403841077313923	0.246226860439042	-1.64011788394589	0.10098065862916	0.173767003995727	TRUE	192.510119858902	0.0333838336709151	0.892710994297843	145.558835343338	0.0587699253617782	1.43580055341875	0.543089559120907	Increased
AT1G26180	gbM	loss	1450	146.221834949063	0.131253407260919	0.240457727524672	0.545848156397687	0.585170317738115	0.685514971676996	TRUE	139.494927230528	0.0561775747037804	1.35161533316569	152.948742667597	0.0146788783597944	-0.507322530234395	-1.85893786340009	Decreased
AT1G26190	gbM	loss	1451	91.7567479828633	-0.261418229643796	0.24690972495195	-1.058760361483	0.289708930107886	0.403080706405499	TRUE	99.9591248227376	0.0443332473288166	0.673027727625401	83.5543711429889	0.0149944396615334	-1.21957978179991	-1.89260750942532	Decreased
AT1G26220	non-methylated	maintained	1453	151.846347076468	0.0140397187338443	0.20925157905978	0.0670949237130172	0.946506135080878	0.964039060328643	TRUE	151.123349873954	0.00792279369038744	-1.39849324201418	152.569344278982	0.0180844029935679	-0.209225013258988	1.18926822875519	Increased
AT1G26230	gbM	loss	1454	222.49398512852	0.614452169049094	0.197592381302296	3.10969565222783	0.00187280205564103	0.00607814458049042	TRUE	175.890168100447	0.0216258958700308	0.188034913059428	269.097802156592	0.00408293349114957	-1.73176228997207	-1.91979720303149	Decreased
AT1G26270	gbM	loss	1455	405.017737936595	0.27810557626137	0.190249634278812	1.46179296120908	0.143797953545329	0.231598293482521	TRUE	366.103628035499	0.020042816801482	0.630230765682656	443.93184783769	0.00924249114410918	-0.0805054548021085	-0.710736220484764	Decreased
AT1G26300	gbM	loss	1456	112.294162948741	0.341140112547617	0.22642836387218	1.50661386547929	0.131909661266215	0.215857706162479	TRUE	99.1647544513526	0.0258542564994727	-0.1134284790568	125.423571446129	0.00998826803293906	-1.29908188815759	-1.18565340910079	Decreased
AT1G26370	gbM	loss	1458	176.550316266039	0.248780821095774	0.194437570635058	1.27948945403517	0.200724750975738	0.30205593691968	TRUE	161.356137506751	0.00286051834744242	-2.80776563787832	191.744495025326	0.0107449548423926	-0.698812977635263	2.10895266024306	Increased
AT1G26440	non-methylated	maintained	1459	295.596406752855	-0.925544797543281	0.212776621641456	-4.34984252688668	1.36235329218621e-05	8.11008972008123e-05	TRUE	387.35858743529	0.0368894895662143	1.54487600966191	203.83422607042	0.00903125677622929	-0.881680991143879	-2.42655700080579	Decreased
AT1G26450	non-methylated	maintained	1460	82.320299644771	-0.743650516109423	0.243363928023933	-3.05571381160601	0.00224525453418462	0.00710293537391511	TRUE	103.020759326851	0.0351328919142458	0.369321785198247	61.619839962691	0.000380696313242333	-6.91513333846588	-7.28445512366413	Decreased
AT1G26460	gbM	loss	1461	270.708972038417	0.645444384896198	0.239396036286017	2.69613647289071	0.0070148919861347	0.0187674154097418	TRUE	211.042281352967	0.0426405981580412	1.32255961718684	330.375662723867	0.0462125703922798	1.97233351613088	0.64977389894404	Increased
AT1G26520	gbM	loss	1463	56.5129661401238	0.257460352145166	0.255110589196702	1.00921076210856	0.312873566357494	0.42858482158627	TRUE	51.5035764986732	0.00401463683633895	-3.5502963314614	61.5223557815744	0.0101491355111283	-2.18064921609251	1.36964711536889	Increased
AT1G26550	non-methylated	maintained	1464	716.922135803505	0.351393756556803	0.223268941560631	1.5738586571898	0.115520129661794	0.193730767157135	TRUE	630.107332997773	0.0569347849783624	2.42370633021161	803.736938609237	0.0175501587431093	1.29285919153777	-1.13084713867383	Decreased
AT1G26560	non-methylated	maintained	1465	117.680866594664	-0.509539826510345	0.228693204941299	-2.22804969933905	0.0258772010113338	0.056597899097561	TRUE	138.288680674531	0.0214249950676687	-0.0474313048444744	97.0730525147965	0.0210080797559434	-0.542825624251387	-0.495394319406913	None
AT1G26580	non-methylated	loss	1467	696.649188533531	-0.796141465846408	0.183346943378237	-4.34226745849807	1.41019712675992e-05	8.34301879036228e-05	TRUE	884.084244670973	0.0123914171523729	0.35626361405352	509.214132396089	0.0141146831119515	0.645123477552541	0.288859863499021	None
AT1G26620	gbM	loss	1468	134.844840360894	-0.639494286997508	0.225322533616341	-2.83812842299377	0.00453789207001596	0.0128877951762255	TRUE	164.191997900766	0.0330263158899538	0.737338203984605	105.497682821023	0.00758421591699666	-1.90866986473684	-2.64600806872144	Decreased
AT1G26630	non-methylated	maintained	1469	4786.27483330099	0.525333221993525	0.160663668190631	3.26976987336183	0.00107635010275894	0.00374977960651728	TRUE	3924.23926217256	0.0106775606386394	0.436494390746638	5648.31040442943	0.0036495335812351	-0.270110238884278	-0.706604629630916	Decreased
AT1G26640	gbM	loss	1470	240.4282709494	0.270314737502086	0.207644670288149	1.30181399371806	0.192979978907959	0.292792939121744	TRUE	218.04025086366	0.0162094947543264	-0.0462980810507205	262.81629103514	0.0235614111564091	0.772734518988376	0.819032600039097	Increased
AT1G26650	non-methylated	maintained	1471	139.320448466723	-0.277317326161723	0.252614419364968	-1.09778898155875	0.272296643910489	0.383671055871494	TRUE	152.537791619833	0.0814769226119214	1.97250085236715	126.103105313612	0.0121649211451137	-1.00811939041769	-2.98062024278484	Decreased
AT1G26665	non-methylated	loss	1472	341.185302585777	0.718079360976173	0.309087747574517	2.32322169549297	0.0201672458556957	0.0459217575776723	TRUE	258.139209865451	0.188282929769008	3.62292197330665	424.231395306104	0.0479874466089115	2.25637426326907	-1.36654771003758	Decreased
AT1G26670	gbM	loss	1473	814.699681552184	-0.301467128373435	0.302429755471279	-0.996817022530261	0.318853334076762	0.435053707532264	TRUE	899.583329919052	0.141851928908534	3.87918169825024	729.816033185317	0.0795232466835699	3.40851050690986	-0.47067119134038	None
AT1G26690	non-methylated	loss	1474	133.278024267921	0.558602855184178	0.197461309842898	2.8289230717076	0.00467049240969999	0.013216757495313	TRUE	107.771159688322	0.00204643691733063	-3.68519169479254	158.784888847519	0.00031910470518581	-5.98723046794371	-2.30203877315117	Decreased
AT1G26820	non-methylated	maintained	1480	61.7240401778944	0.0956494505465796	0.354997158040362	0.26943722894735	0.787593240497648	0.852494865687443	TRUE	59.7946785738273	0.227120418406673	2.45115301804742	63.6534017819615	0.0283861757898765	-0.651966515624628	-3.10311953367205	Decreased
AT1G26830	gbM	loss	1481	519.274616645228	-0.120445019661551	0.167456897902739	-0.719259828469458	0.47198084244914	0.5853750857653	TRUE	540.930663327119	0.00223601637803172	-2.3174942944469	497.618569963336	0.00852896217514198	-0.100439995309988	2.21705429913691	Increased
AT1G26850	gbM	loss	1482	1372.76028879172	-0.0246809707370381	0.186582092901386	-0.132279418422446	0.894763286031098	0.92874163866519	TRUE	1384.42800863959	0.0187940569937009	1.08735489727715	1361.09256894384	0.0141570826085856	1.27642118383056	0.189066286553411	None
AT1G26900	gbM	loss	1484	45.1139755284647	0.0576964572032482	0.273561134557489	0.210908824079041	0.832958418386646	0.885783217633655	TRUE	44.2051055654806	0.00120813088594094	-5.47085382156592	46.0228454914487	0.0130223988402865	-2.20828526552503	3.26256855604089	Increased
AT1G26910	non-methylated	loss	1485	106.046566833027	0.643091407633169	0.222907993636078	2.88500828141268	0.0039140336570181	0.0114036725114929	TRUE	82.7266258463367	0.0192815874235046	-0.733652517128524	129.366507819717	0.00638555101273248	-1.9071068456441	-1.17345432851558	Decreased
AT1G26930	non-methylated	maintained	1487	115.458723125175	-0.32096186362993	0.247124126156267	-1.29878805692558	0.194016674417325	0.293925730807793	TRUE	128.195695315802	0.00468836258448714	-2.31342650436811	102.721750934549	0.0753390973503105	1.37045300601263	3.68387951038074	Increased
AT1G26940	gbM	loss	1488	125.231552813802	0.168602269279375	0.305341627303234	0.552175839136198	0.580827886049513	0.681918761193279	TRUE	118.004915600286	0.102888098012225	2.05965115584693	132.458190027319	0.086163336361059	1.87549214901846	-0.18415900682847	None
AT1G27000	gbM	loss	1489	518.706552321965	0.1912744203486	0.190056024005647	1.00641072204539	0.314218038036142	0.429928345638571	TRUE	484.410608217432	0.00546373413898086	-1.08447257512818	553.002496426499	0.0255063437590806	1.56459414057063	2.64906671569881	Increased
AT1G27030	non-methylated	maintained	1491	431.884074586512	-0.978955739237181	0.208196597303487	-4.70207367419249	2.57532536313972e-06	1.87159659843751e-05	TRUE	573.052228682395	0.0324637085930548	1.56999384754721	290.71592049063	0.0168189922282547	0.388820571549792	-1.18117327599742	Decreased
AT1G27070	gbM	loss	1493	108.84624685099	-0.063945687304202	0.238852709392287	-0.267720167239882	0.788914725089263	0.853534494365183	TRUE	111.223099422987	0.00175350384320335	-3.87545881760728	106.469394278993	0.0520525972830712	0.88161709397462	4.7570759115819	Increased
AT1G27090	non-methylated	maintained	1494	891.906218395025	0.0678939730349106	0.182258958617181	0.372513776826279	0.709510356475799	0.790040338851309	TRUE	871.071411266222	0.0254996820411485	1.39226635836226	912.741025523827	0.000201131154432607	-5.07473067895807	-6.46699703732033	Decreased
AT1G27100	non-methylated	maintained	1495	587.201847743049	-0.169612601080251	0.203738003454379	-0.832503500596201	0.405124803092947	0.521801908331539	TRUE	621.793529965182	0.042676734842646	2.00196444941802	552.610165520916	0.00101198772106852	-3.09155409935752	-5.09351854877554	Decreased
AT1G27130	non-methylated	maintained	1497	550.679243612572	-0.8735200432949	0.206299095042825	-4.23424079060341	2.29325125776339e-05	0.000128585226650717	TRUE	712.502351371609	0.0255163690129071	1.31771209373484	388.856135853535	0.0239119767933722	1.17385175347116	-0.143860340263681	None
AT1G27150	gbM	loss	1498	387.173099826657	-0.362580728242327	0.258933529521833	-1.40028496468533	0.161428001408214	0.253707247592736	TRUE	435.636446089643	0.093876428471741	2.96070856522039	338.709753563671	0.0375220569612792	1.69559622940375	-1.26511233581664	Decreased
AT1G27180	gbM	loss	1499	62.840596182307	-0.91933964819987	0.338430170279804	-2.71648253889358	0.00659796754540953	0.017833543488744	TRUE	82.1534621143577	0.180660718368688	2.48660351105563	43.5277302502564	0.0501990883646235	-0.33690124067704	-2.82350475173267	Decreased
AT1G27190	gbM	loss	1500	304.398307278643	-0.580314409298423	0.22562617633683	-2.57201721325141	0.0101107864567636	0.0255664924462012	TRUE	364.747076661519	0.0358250548376976	1.46580423241932	244.049537895767	0.0331625640581801	1.18874095867856	-0.277063273740769	None
AT1G27200	non-methylated	maintained	1501	161.321570670164	-0.604842703841746	0.196419025520953	-3.07934886774614	0.00207453596013761	0.0066297290224177	TRUE	194.677345914953	0.0107569997495267	-0.731653481321191	127.965795425375	0.000391548951368917	-5.94778538657693	-5.21613190525574	Decreased
AT1G27210	non-methylated	maintained	1502	445.491038138476	-0.669679605523741	0.167897293632231	-3.98862656470589	6.64569431801093e-05	0.000328830901971758	TRUE	547.016204170333	0.00164586154580533	-2.75413380707799	343.965872106619	0.00738778811730985	-0.634312251714711	2.11982155536328	Increased
AT1G27290	non-methylated	maintained	1503	427.178435816471	-0.400162800983657	0.179565115425406	-2.22851081088682	0.0258464712313125	0.0565528085817444	TRUE	486.052626494098	0.00310277717773168	-1.89902479419603	368.304245138845	0.0156899863717699	0.516271710012311	2.41529650420834	Increased
AT1G27300	non-methylated	maintained	1504	245.230960505868	0.181299998593486	0.294353842431536	0.615925367563886	0.537943778142073	0.644587417579479	TRUE	229.955929868371	0.162813924807814	3.32447671648054	260.505991143365	0.0429802872505755	1.63087591196463	-1.69360080451591	Decreased
AT1G27310	non-methylated	maintained	1505	769.942244558156	0.587102382065036	0.265158198867477	2.21415888542245	0.0268178510457402	0.0583314987633962	TRUE	615.565464604928	0.118681500612257	3.47304407945514	924.319024511384	0.0336237714392484	2.31805016057512	-1.15499391888002	Decreased
AT1G27320	gbM	loss	1506	739.348300437681	-0.91299030917371	0.224648361762681	-4.06408621015539	4.82210019041976e-05	0.000246598101302432	TRUE	965.807188745948	0.0338416622865453	1.83516026441559	512.889412129414	0.0437541652373057	2.28318081729467	0.448020552879085	None
AT1G27340	gbM	loss	1508	303.593210461576	0.373821783092524	0.194086400494315	1.92605861173397	0.0540970557570179	0.103925562311453	TRUE	264.382838387869	0.0194548347614827	0.365970765909793	342.803582535283	0.00883345612019127	-0.379682859281393	-0.745653625191186	Decreased
AT1G27350	non-methylated	maintained	1509	425.552285847105	0.90287065708244	0.245586082145894	3.67639179383983	0.000236556126126695	0.0010056293692638	TRUE	296.561759822841	0.0608609989939238	2.09379349716911	554.54281187137	0.0351562694320018	2.02969666529716	-0.0640968318719453	None
AT1G27360	non-methylated	loss	1510	63.0265229544092	-0.514336750640779	0.260444042482267	-1.97484552051445	0.0482856814510093	0.0946657283323074	TRUE	74.1796733092198	0.00603492027895517	-2.53212493240709	51.8733725995987	0.043244142367048	-0.316097584386031	2.21602734802106	Increased
AT1G27385	non-methylated	loss	1512	282.783186679739	0.166739829379748	0.215765766570172	0.772781669818414	0.439651603309485	0.555328790361353	TRUE	266.544796969352	0.0281918827788491	0.907123633730993	299.021576390125	0.0230988173715968	0.874591935585629	-0.0325316981453642	None
AT1G27390	gbM	loss	1513	290.090346677134	0.993990189332002	0.214333094344537	4.63759547899858	3.52485795311235e-06	2.46566247154101e-05	TRUE	193.813087368623	0.0299830116895599	0.743441850571098	386.367605985644	0.0208705872142817	0.971765879128664	0.228324028557566	None
AT1G27430	gbM	loss	1515	273.274550135029	-0.759086445752561	0.263947996120735	-2.87589395225164	0.00402885044076398	0.0116830074310462	TRUE	343.555836751761	0.0508040444632484	1.93185570988594	202.993263518297	0.0824210681505056	2.303780027159	0.371924317273064	None
AT1G27440	gbM	loss	1517	66.293694698318	-0.489410101523861	0.289361741713407	-1.69134350182543	0.0907712161348661	0.159465073942936	TRUE	77.3393228197205	0.105997663302843	1.64969211197185	55.2480665769155	0.00895287026279778	-2.50410755022726	-4.15379966219911	Decreased
AT1G27460	non-methylated	loss	1519	256.110042446751	0.146173047642967	0.195071900123806	0.749329080970632	0.453658884071614	0.568566563251163	TRUE	243.023014736036	0.0208479602930464	0.402265087103169	269.197070157466	0.00515877947900592	-1.39396120580745	-1.79622629291062	Decreased
AT1G27470	gbM	loss	1520	169.153510840977	0.984422886626948	0.215118737462078	4.57618382406362	4.73534492996064e-06	3.21414369265175e-05	TRUE	113.564330276461	0.00504493019626134	-2.32948168462197	224.742691405494	0.028055183372347	0.859821160299847	3.18930284492181	Increased
AT1G27480	gbM	maintained	1521	354.919768378893	0.785463389559844	0.223884259275181	3.50834575017806	0.000450902626556605	0.00176212249595923	TRUE	260.733366069061	0.059098219073079	1.95865802418168	449.106170688724	0.00917480426594437	-0.0811596190835553	-2.03981764326523	Decreased
AT1G27500	gbM	loss	1522	79.2210652588018	0.831159405857202	0.245840918682935	3.3808830942792	0.000722532767006376	0.00266437479406094	TRUE	56.9554461189322	0.00435657212219977	-3.31094383404393	101.486684398671	0.0283159128510295	-0.0564349554894824	3.25450887855444	Increased
AT1G27510	gbM	loss	1523	557.587858077685	0.290061224661263	0.224052513263281	1.2946126800212	0.195453875960909	0.295471939938348	TRUE	501.891567636893	0.0655862229539334	2.51936671953269	613.284148518477	0.00264536722300919	-1.62562511464736	-4.14499183418005	Decreased
AT1G27520	gbM	loss	1524	246.005115101625	-0.874424132658924	0.204744401837065	-4.27080850471696	1.94765593287916e-05	0.000111140173225357	TRUE	318.410577791311	0.00131994568781656	-3.38453642104658	173.599652411939	0.038427020106949	1.02742533144342	4.41196175249	Increased
AT1G27530	non-methylated	maintained	1525	674.740570847227	0.527475600753802	0.296230067634833	1.7806281616356	0.074973216016125	0.135936866360525	TRUE	552.866005741307	0.14363043325546	3.69838386809161	796.615135953146	0.0741709709299895	3.36644300658904	-0.331940861502568	None
AT1G27540	non-methylated	maintained	1526	113.52963387347	-0.51523176802264	0.213184463650596	-2.41683544475873	0.0156560931290237	0.0369462635740482	TRUE	133.586983895218	0.00951630832273321	-1.25173696439776	93.472283851722	0.0062003927713919	-2.35096000914874	-1.09922304475098	Decreased
AT1G27600	non-methylated	loss	1528	305.449990510098	-0.00278766585359165	0.183869305565622	-0.0151611267852249	0.987903634426762	0.991817492757294	TRUE	305.87000123674	0.0161758561468786	0.203486093833932	305.029979783456	0.00148489856805889	-3.0651332303602	-3.26861932419413	Decreased
AT1G27630	gbM	loss	1529	348.271809012117	-0.109410294338968	0.172448344495593	-0.634452564093846	0.525785514800794	0.634143284557393	TRUE	361.55607535843	0.00460286025203765	-1.50004981392244	334.987542665804	0.0046017390229146	-1.3424274162966	0.15762239762584	None
AT1G27650	gbM	loss	1530	399.408733982783	0.123048613657264	0.169176324846619	0.727339441667294	0.467018042094031	0.580671629982661	TRUE	382.411802273797	0.00270707314052537	-2.23129145006777	416.40566569177	0.0057802984986751	-0.813443261219955	1.41784818884781	Increased
AT1G27660	non-methylated	maintained	1531	57.6671138025496	-0.1383401919666	0.296204302531997	-0.467043154957737	0.640469002930154	0.732953636299384	TRUE	60.4251983855027	0.0105014404507334	-1.97120886580372	54.9090292195965	0.116111595230387	1.18471727586913	3.15592614167284	Increased
AT1G27680	gbM	loss	1532	141.720460193173	0.383900893172463	0.211504938881149	1.81509186122688	0.0695097937275426	0.127894414243699	TRUE	122.870021640106	0.0252355616928679	0.0727392857084854	160.570898746239	0.00233148986132556	-3.10510048432555	-3.17783977003403	Decreased
AT1G27690	gbM	loss	1533	129.841012714058	0.111975635012281	0.206251891827205	0.542907189942737	0.587193705308327	0.686979504230759	TRUE	124.844014307415	0.00707492138501373	-1.74604022148443	134.838011120702	0.00787109860006082	-1.55560036473783	0.190439856746594	None
AT1G27700	gbM	loss	1534	109.207990964636	0.392454978003565	0.251726662304083	1.55905208614527	0.118984052735573	0.198466784312061	TRUE	94.50634751109	0.0664034100053689	1.19597928773915	123.909634418182	0.0174825532173283	-0.506196359216902	-1.70217564695606	Decreased
AT1G27730	non-methylated	maintained	1535	81.6261440717848	-0.107302048681447	0.252954279896679	-0.424195426641031	0.67142329586283	0.760099822449135	TRUE	84.6419999553146	0.0187747663246821	-0.746716580469925	78.610288188255	0.0436220125852164	0.242723071810475	0.9894396522804	Increased
AT1G27750	gbM	loss	1536	144.16207928344	-0.955004099050239	0.316641034633989	-3.01604654669646	0.00256093943739346	0.00795129937817108	TRUE	190.222706481377	0.0868136487506098	2.26128135587462	98.1014520855035	0.149935422163003	2.30573541562871	0.0444540597540906	None
AT1G27752	gbM	loss	1537	224.626453881281	-0.395235928749737	0.18415997182091	-2.14615545844073	0.0318605778797211	0.0672280466758475	TRUE	255.258803634795	0.00187698114996177	-3.03382734335374	193.994104127767	0.00901163435498306	-0.93960539336585	2.09422194998789	Increased
AT1G27760	non-methylated	loss	1538	388.654589404997	-0.100120491516988	0.198428016182346	-0.50456832378439	0.613862062742081	0.710645276812401	TRUE	402.060700715275	0.0212875933997854	0.773853396039893	375.248478094718	0.0160654006581331	0.567589277285478	-0.206264118754416	None
AT1G27770	gbM	loss	1539	430.958870531614	0.790525181364821	0.173307959244698	4.56138993736957	5.08161107410327e-06	3.42296935884278e-05	TRUE	315.665067628447	0.00884403900834327	-0.64613760447144	546.252673434782	0.0036911051975154	-1.2337806461472	-0.587643041675761	Decreased
AT1G27840	gbM	loss	1540	190.866609432638	-0.0147374130459808	0.186412982153959	-0.079057868586691	0.936986594574678	0.957367605202851	TRUE	191.883879799495	0.00465907187912006	-1.95110014602801	189.84933906578	0.00325523609768426	-2.43274138596574	-0.481641239937732	None
AT1G27850	gbM	loss	1541	275.976206971472	-0.707800517041802	0.238345179163837	-2.96964477957938	0.0029814428376468	0.00906639830543571	TRUE	342.328325572067	0.0448471752080092	1.74962125253975	209.624088370877	0.0393450862955282	1.27223487053729	-0.477386382002467	None
AT1G27900	gbM	loss	1542	153.42792876854	0.11468807709251	0.202106856999081	0.567462572994404	0.570399947799749	0.673209487502431	TRUE	147.335296615067	0.0029537802082678	-2.84574750796259	159.520560922014	0.014434565944265	-0.482508986128704	2.36323852183389	Increased
AT1G27910	gbM	loss	1543	118.93955430144	-0.67670729793775	0.238359038604955	-2.8390251189899	0.00452515945600292	0.0128542074575205	TRUE	146.285242324586	0.0336130147161547	0.655892048351816	91.5938662782936	0.0239353258632165	-0.427919478428069	-1.08381152677988	Decreased
AT1G27930	non-methylated	maintained	1545	408.464506924369	0.279068973266711	0.200458318772306	1.39215461336726	0.163875583284466	0.256877240273307	TRUE	369.239657597472	0.0369860061118989	1.5194145090701	447.689356251266	0.000901896174319421	-3.43051219098271	-4.9499267000528	Decreased
AT1G27950	non-methylated	maintained	1546	684.690510140991	0.030156885059193	0.18687116536175	0.161377947211998	0.871795734586835	0.91285018385362	TRUE	677.367721787927	0.0302611181845301	1.54294625363365	692.013298494055	0.00155214464095028	-2.30737624305477	-3.85032249668842	Decreased
AT1G27960	gbM	loss	1547	61.6872025416354	-0.124242656187281	0.255061051845191	-0.487109479430401	0.62618074904609	0.720643641338061	TRUE	64.3385463786087	0.0235797568668536	-0.730340313549007	59.0358587046622	0.00750790490896869	-2.67003791516441	-1.93969760161541	Decreased
AT1G28050	non-methylated	maintained	1550	157.033701198097	0.156048316488198	0.217276498004592	0.718201544673737	0.472633025672098	0.585825434878495	TRUE	148.612786817645	0.0337158961781627	0.675167390878288	165.45461557855	0.00814590719587798	-1.26565023352837	-1.94081762440666	Decreased
AT1G28060	gbM	loss	1551	267.271708120747	-0.33317300162402	0.238560792412927	-1.39659580375357	0.162535152882599	0.25511437030234	TRUE	297.953207243008	0.0432525889167987	1.60432064495033	236.590208998486	0.0414080214407031	1.4763125110346	-0.128008133915736	None
AT1G28070	non-methylated	maintained	1552	70.065373103371	-0.576961172887324	0.301122482898112	-1.91603485510095	0.0553606592743938	0.106013271121295	TRUE	83.9666820833692	0.116811896475408	1.88174214392625	56.1640641233729	0.0267238941406707	-0.904531786074118	-2.78627393000037	Decreased
AT1G28090	gbM	loss	1553	145.449538773825	0.243054097463582	0.224848720348835	1.08096722581522	0.279711692704582	0.391977681784768	TRUE	133.141365098393	0.0300086132742645	0.401911083574532	157.757712449257	0.0192701283903561	-0.0785821377863386	-0.480493221360871	None
AT1G28100	gbM	loss	1554	106.912683800091	-0.0236300011747672	0.21939193442836	-0.107706790754805	0.914228282610861	0.942463659408304	TRUE	107.819035610004	0.0165932420387295	-0.665320655713003	106.006331990177	0.00610055233620747	-2.21675368134799	-1.55143302563498	Decreased
AT1G28110	non-methylated	loss	1555	141.736679381812	0.077544545494489	0.229031846549446	0.338575384440031	0.734929628831896	0.810708531462619	TRUE	137.8645592819	0.0309331120450445	0.479467808219472	145.608799481724	0.0214827785446317	-0.0156916569847369	-0.495159465204208	None
AT1G28120	gbM	loss	1556	311.604207587453	0.260347734008948	0.205404715878745	1.26748664408775	0.204981336244716	0.306931099426592	TRUE	283.534457764507	0.0174824525379417	0.262508972977721	339.673957410399	0.0222666957708493	0.945448728427863	0.682939755450142	Increased
AT1G28140	non-methylated	maintained	1558	953.034669883654	0.301201251204974	0.261881130369794	1.15014491796205	0.250084188519133	0.357907728509155	TRUE	854.028668493787	0.0883013465844594	3.17728924217346	1052.04067127352	0.0440193274395135	2.78133717132569	-0.395952070847768	None
AT1G28150	non-methylated	maintained	1559	411.502691658768	-0.200293285646001	0.297198008934828	-0.673938854314204	0.50035018864919	0.611788293068214	TRUE	440.128365076793	0.152751762677833	3.66879978016515	382.877018240744	0.0324941587028967	1.60221922342791	-2.06658055673723	Decreased
AT1G28190	non-methylated	maintained	1560	56.2912497658738	0.109219336840081	0.288937292750516	0.378003600021225	0.705427919627391	0.786525831773839	TRUE	54.21947670186	0.0698999482214461	0.633920802621136	58.3630228298877	0.0322847002751833	-0.580849131816418	-1.21476993443755	Decreased
AT1G28200	non-methylated	maintained	1561	235.565158414695	-0.410910610417488	0.20238681685301	-2.03032300624564	0.0423237171726446	0.0848867880405961	TRUE	268.996514336684	0.0208683699520252	0.47988069448963	202.133802492707	0.0108601001113481	-0.624873523341628	-1.10475421783126	Decreased
AT1G28240	gbM	loss	1563	201.517503566712	-0.27228183737043	0.26248550997642	-1.03732140259815	0.299586094460367	0.414608542712674	TRUE	220.398105320273	0.0774696171147341	2.21915824928065	182.636901813152	0.0442366238101994	1.2881370234869	-0.931021225793753	Decreased
AT1G28250	non-methylated	maintained	1564	126.523902839052	-0.29013037034724	0.235673205020485	-1.2310706697523	0.218296434214624	0.321573542655104	TRUE	139.13836461219	0.0260916788918874	0.242753427417572	113.909441065915	0.0295213907248858	0.146854952763748	-0.0958984746538246	None
AT1G28280	non-methylated	maintained	1566	269.10061605506	-0.251236364358188	0.194774694126407	-1.28988196071887	0.197091644988753	0.297567270733338	TRUE	292.414825844665	0.0170922119178828	0.251763690923781	245.786406265455	0.00933320902634904	-0.632918366300478	-0.88468205722426	Decreased
AT1G28310	non-methylated	maintained	1568	80.4832554003146	-0.716484564185605	0.243274622244768	-2.94516771858235	0.00322779641717394	0.00968065961395973	TRUE	100.032103821184	0.0191323082525006	-0.53857659567501	60.9344069794455	0.0165069216676048	-1.49160670349516	-0.953030107820146	Decreased
AT1G28320	gbM	loss	1569	268.971196114384	-0.182363106645808	0.204446176976231	-0.891985897427711	0.372400491404247	0.490034955178683	TRUE	285.969190260411	0.00671036632090004	-1.11285028014979	251.973201968358	0.0332085087615644	1.22419551850061	2.3370457986504	Increased
AT1G28330	non-methylated	maintained	1570	2381.55528496483	-0.286057231832166	0.405249103070661	-0.705879987554934	0.480262773861423	0.593415879278648	TRUE	2616.98035114183	0.369431708181176	5.50236782307451	2146.13021878783	0.0631419832323152	3.61631132516228	-1.88605649791222	Decreased
AT1G28340	gbM	loss	1571	380.080167529149	-0.196088087460247	0.185451364364299	-1.05735586326048	0.290349206889143	0.403813122444058	TRUE	405.774573084859	0.0194168545536153	0.646548639978908	354.385761973439	0.00286745568546231	-1.97157719469156	-2.61812583467046	Decreased
AT1G28350	gbM	loss	1572	281.689098563158	0.689353673479446	0.18127725918742	3.80275869444127	0.000143093718688675	0.000647298307818092	TRUE	215.758399160172	0.0109989416458391	-0.614287511582934	347.619797966143	0.00235205167075586	-2.27554991130134	-1.6612623997184	Decreased
AT1G28380	gbM	loss	1573	295.320220724642	0.010251823357173	0.204674988868712	0.05008830543408	0.960052018953115	0.973085020067797	TRUE	294.314410492026	0.0198145164760903	0.469520841969134	296.326030957257	0.0218051041432129	0.782450469600634	0.3129296276315	None
AT1G28390	non-methylated	maintained	1574	94.471223530257	0.120461174193812	0.233387848919591	0.516141584711698	0.60575552572557	0.703787705810232	TRUE	90.6346396859307	0.0227175246571032	-0.396714889437794	98.3078073745832	0.014030741665472	-1.10930566028211	-0.712590770844314	Decreased
AT1G28400	non-methylated	maintained	1576	1034.24796130714	-0.656473397290922	0.167368108346793	-3.92233265808732	8.76957991551063e-05	0.000421417075544594	TRUE	1265.52423829611	0.0132297774109786	0.558429862018042	802.971684318168	0.00132486201974044	-2.43532885288934	-2.99375871490738	Decreased
AT1G28410	gbM	loss	1577	230.037469273292	0.0739586840685632	0.304613801213523	0.242794921877886	0.808164269642095	0.867545844051665	TRUE	224.233561627611	0.14521518027728	3.13946072562751	235.841376918974	0.0724621975648766	2.28026752749956	-0.859193198127953	Decreased
AT1G28420	gbM	loss	1578	310.562346379823	-0.652630527984758	0.296351709864483	-2.20221617173458	0.0276500422602759	0.0597752336577308	TRUE	379.604755753011	0.0887730302947608	2.79954793004028	241.519937006634	0.121967388933588	3.05663563965282	0.257087709612545	None
AT1G28440	gbM	loss	1579	574.29665613069	-0.667088548327508	0.226316556613709	-2.94759057096355	0.00320260920811297	0.00961905317836479	TRUE	704.747323448325	0.034143639605015	1.73346635315494	443.845988813056	0.0424282542165371	2.1179997226411	0.384533369486161	None
AT1G28490	gbM	loss	1580	199.349240855348	-0.139934389637238	0.21321695718315	-0.656300471997812	0.511630813924762	0.621616540453638	TRUE	209.024679554155	0.0107938889476636	-0.667337902962771	189.673802156541	0.0300563649757519	0.773059788205955	1.44039769116873	Increased
AT1G28510	gbM	loss	1581	150.169035545993	0.804659432736515	0.225436070413507	3.5693464282826	0.000357872930685336	0.00143696161752114	TRUE	109.210698029921	0.0481447895338691	0.88476016439289	191.127373062065	0.00498601697855191	-1.81011338716733	-2.69487355156022	Decreased
AT1G28520	gbM	loss	1582	326.356473366938	-0.261030376011636	0.169001444690184	-1.54454523445146	0.122456301772818	0.202987274707781	TRUE	355.815294055932	0.0046780141942257	-1.48675024852766	296.897652677945	0.000435471069186345	-4.86157970160628	-3.37482945307862	Decreased
AT1G28570	non-methylated	maintained	1584	68.3734683879785	-0.423647649534433	0.244043607928295	-1.73595060788853	0.0825725683077257	0.147157594725301	TRUE	78.3403728475296	0.00159209362021468	-4.39278530856347	58.4065639284274	0.0200419976747687	-1.26768542048292	3.12509988808054	Increased
AT1G28580	gbM	loss	1585	636.882039835788	0.348438512533884	0.156969162471099	2.21978958827686	0.0264330540197691	0.0576447816025279	TRUE	560.438011180575	0.00485815686444996	-1.18090070956439	713.326068491002	5.95328265231964e-06	-10.3126001181959	-9.13169940863152	Decreased
AT1G28610	non-methylated	maintained	1587	159.821075486485	-0.448329946126106	0.212943873323841	-2.10539020976806	0.0352573553099192	0.0730588434745127	TRUE	184.500025429208	0.0226351962239099	0.295631052064764	135.142125543761	0.012130971391499	-0.928846370772056	-1.22447742283682	Decreased
AT1G28670	non-methylated	maintained	1589	272.453698722237	0.343122523808252	0.206199179498095	1.6640343799788	0.0961055591011208	0.167098107783858	TRUE	240.136120528015	0.0139117162262994	-0.190552879658346	304.771276916459	0.0269269666186711	1.11464633079688	1.30519921045523	Increased
AT1G28680	non-methylated	loss	1590	253.657302032628	-0.252375925229707	0.250927229870276	-1.0057733684789	0.314524600826475	0.430264801092032	TRUE	275.676435909885	0.0982545151747683	2.73293781244051	231.638168155371	0.0154553135813807	0.0320100702718371	-2.70092774216867	Decreased
AT1G28710	gbM	loss	1591	88.1635832379782	-0.310075053272853	0.263546237321749	-1.17654896698183	0.239375577052641	0.346034624847879	TRUE	97.6593805564316	0.0479118879772308	0.760266660630119	78.6677859195248	0.0437565312452433	0.248107107678135	-0.512159552951985	Decreased
AT1G29030	gbM	loss	1593	96.5204582541981	0.896920876198645	0.220950843388539	4.05936842079132	4.92056255866545e-05	0.000251180642163469	TRUE	67.5054799529229	0.00952414255227606	-1.98222278933428	125.535436555473	0.00136743622117936	-4.16676311238504	-2.18454032305076	Decreased
AT1G29040	non-methylated	maintained	1594	253.170856381121	0.468461834037512	0.20315035617375	2.30598578737832	0.021111426501818	0.0476799433068875	TRUE	212.526825442348	0.0248327129105105	0.548306672627507	293.814887319894	0.0120891996460968	-0.0769671207846258	-0.625273793412133	Decreased
AT1G29050	non-methylated	maintained	1595	248.219159261269	-0.37857103408852	0.207347270794783	-1.8257825754707	0.0678830189821334	0.125503519781121	TRUE	280.595107202024	0.0264190804227625	0.850729934404192	215.843211320514	0.0122660111963829	-0.377426014645767	-1.22815594904996	Decreased
AT1G29070	gbM	loss	1596	1765.19268737824	0.776172182277213	0.172396542009988	4.50224913578744	6.72380972685214e-06	4.3714007692541e-05	TRUE	1301.28161553396	0.0219404999359515	1.29537817913201	2229.10375922253	8.36689667990539e-05	-5.93074639664936	-7.22612457578138	Decreased
AT1G29120	gbM	loss	1597	263.538799900182	-0.192180957674559	0.187620211965542	-1.02430839226348	0.305689635276629	0.421225173971273	TRUE	281.148808730994	0.00965224305728899	-0.600501495993536	245.928791069371	0.00872309563171716	-0.729843511125231	-0.129342015131695	None
AT1G29150	gbM	loss	1598	867.129429419351	0.414122432301794	0.152605382306953	2.71368169353832	0.00665400676773923	0.0179558189094824	TRUE	743.621315670823	0.00363143081081777	-1.47809159554876	990.637543167879	0.00037485558430525	-4.12827716430855	-2.65018556875979	Decreased
AT1G29170	gbM	loss	1599	131.289743576578	-0.44058423237784	0.277206199547121	-1.58937366154738	0.111976057309757	0.189061217447776	TRUE	151.119150152597	0.0858507497579984	2.03923040450512	111.460337000559	0.0520469757924158	0.938145617142118	-1.101084787363	Decreased
AT1G29220	non-methylated	loss	1600	152.99221881437	-0.0733629883902416	0.206293094369519	-0.355625032502695	0.72212139439827	0.800188639565832	TRUE	156.916594011959	0.0122007847651185	-0.740711583709807	149.067843616781	0.0106141615773677	-1.00521890006742	-0.264507316357611	None
AT1G29260	non-methylated	maintained	1602	180.93903618355	0.29794245831039	0.204902335332946	1.45407058356003	0.145926738173838	0.234335149166184	TRUE	162.417541444757	0.0217230631879348	0.123084943360962	199.460530922343	0.00586020050194171	-1.5295973082998	-1.65268225166076	Decreased
AT1G29280	non-methylated	maintained	1603	327.684432587082	0.0937741910807163	0.245011698712254	0.382733524862609	0.701917354459505	0.783368703513692	TRUE	317.157196462154	0.0699323983582146	2.34022308581921	338.211668712009	0.0333202186498133	1.52285434739537	-0.81736873842384	Decreased
AT1G29300	non-methylated	maintained	1604	70.0531253919612	-0.211396679065279	0.251090184227184	-0.841915344942392	0.399835340414714	0.516617144696649	TRUE	75.255885467587	0.0342879798663428	-0.00946017114199577	64.8503653163354	0.00497766339471414	-3.13913344703179	-3.1296732758898	Decreased
AT1G29310	gbM	loss	1605	318.499761090726	0.547069081016663	0.172634505178504	3.16894400948983	0.00152993865037009	0.0051091595325212	TRUE	258.826791557354	0.00176613201338296	-3.11125737974407	378.172730624097	0.00521724075171374	-1.04789307902724	2.06336430071683	Increased
AT1G29330	non-methylated	loss	1607	107.460006116884	-0.17829668892528	0.218795274126157	-0.814901919784952	0.415128454192797	0.531547274228633	TRUE	114.038363623152	0.0196782762726473	-0.361523654463353	100.881648610617	0.00191461254995158	-3.95039818690591	-3.58887453244255	Decreased
AT1G29340	gbM	loss	1608	308.157459810104	-0.115344552587839	0.231089715689383	-0.499133214317845	0.617685540019883	0.71367381256899	TRUE	320.417203341784	0.0559214974572828	2.02452709706255	295.897716278424	0.0185209078705122	0.54550130869823	-1.47902578836432	Decreased
AT1G29350	gbM	loss	1609	142.831050868161	-0.585519121518094	0.273879716148983	-2.13786960842178	0.0325273274957216	0.0683907911448505	TRUE	171.391184867892	0.0678222207008714	1.81404819364937	114.27091686843	0.0626594482227954	1.23652047204423	-0.577527721605134	Decreased
AT1G29370	gbM	loss	1611	167.441411852759	-0.603783904173479	0.250119360254653	-2.41398308215226	0.0157791950017004	0.0371895099342285	TRUE	201.994309940795	0.00533567139468181	-1.71215698425216	132.888513764723	0.0866507277250216	1.88752252619679	3.59967951044895	Increased
AT1G29390	non-methylated	maintained	1612	362.026696020989	-0.548440383548962	0.182545177737982	-3.00440904736563	0.00266097305508092	0.00822229661498104	TRUE	430.085605314725	0.010039379477746	-0.271606813318107	293.967786727253	0.00892986785819188	-0.513456665471456	-0.241849852153348	None
AT1G29400	gbM	loss	1614	1100.49341722511	-0.83929105782596	0.16769656604974	-5.00481958334807	5.59143752784887e-07	4.74991122640552e-06	TRUE	1411.94119287199	0.0137049382257952	0.636471598161499	789.045641578237	0.00127180387734959	-2.50570251765049	-3.14217411581199	Decreased
AT1G29410	gbM	loss	1615	51.7976329168702	-0.203350785743001	0.259455351585328	-0.783760228881322	0.433180814452183	0.548785630165624	TRUE	55.4554803172694	0.00162488723302248	-4.76581073035466	48.1397855164709	0.00788675229807601	-2.87123887166102	1.89457185869364	Increased
AT1G29470	gbM	loss	1616	1341.45086612763	0.0322299333136407	0.179061835086216	0.179993315147935	0.857157816231147	0.901849794634358	TRUE	1326.34734609962	0.021189940737649	1.24995718676734	1356.55438615564	0.00419112551110785	-0.481262672321684	-1.73121985908902	Decreased
AT1G29520	non-methylated	maintained	1617	164.189208859856	-0.501334555553484	0.222312244109962	-2.2550919656297	0.0241275568472603	0.0534051367506998	TRUE	192.496654148087	0.0318308261534165	0.823926401620695	135.881763571625	0.0147211615766743	-0.64312293093998	-1.46704933256067	Decreased
AT1G29530	non-methylated	loss	1618	179.429994266493	0.369657582574941	0.255310672996755	1.44787359743335	0.14765240488933	0.236357144635527	TRUE	156.640227387058	0.0520006441329464	1.34921955261697	202.219761145927	0.0540248931749486	1.69018234143901	0.340962788822035	None
AT1G29550	non-methylated	maintained	1619	67.4109806459104	-0.260902294315813	0.252855998029024	-1.03182165481344	0.302155672878613	0.417369072585784	TRUE	73.4730966376864	0.0198500878321935	-0.825289964381334	61.3488646541344	0.018498651350583	-1.31831141104912	-0.49302144666779	None
AT1G29660	non-methylated	maintained	1620	473.06853522243	-0.455149674048597	0.313175510579873	-1.45333737368495	0.146130105336397	0.234635164040987	TRUE	546.945968520379	0.275758451879123	4.63422220434258	399.191101924482	0.000863876534926024	-3.59326363663883	-8.22748584098141	Decreased
AT1G29670	non-methylated	maintained	1621	764.357501370094	-0.531973936849701	0.171618419851015	-3.09974848452466	0.00193685037832459	0.00625168588553188	TRUE	903.579881608612	0.0169231791857684	0.813372322027454	625.135121131576	0.000342250626386296	-4.56175854861463	-5.37513087064208	Decreased
AT1G29690	gbM	loss	1622	138.132824005304	-0.262379235815561	0.255317477036459	-1.02765873633513	0.304110384435535	0.419538064144948	TRUE	150.598215644435	0.0546977440117815	1.38565492327632	125.667432366173	0.0404684007413919	0.721759914198962	-0.663895009077362	Decreased
AT1G29720	non-methylated	maintained	1624	81.9179480653061	-0.858613492148499	0.279096792181036	-3.07640043240468	0.00209516264154464	0.00668209919805581	TRUE	105.549815475809	0.075402260970134	1.49653169620416	58.286080654803	0.0330172332468252	-0.550228447070168	-2.04676014327433	Decreased
AT1G29750	gbM	loss	1625	142.415763721657	-0.809605110960974	0.236201055943978	-3.42761004062994	0.000608919462034553	0.00228824675189991	TRUE	181.378644025774	0.0101977282712788	-0.869518618364133	103.45288341754	0.0558844360952178	0.948344207206725	1.81786282557086	Increased
AT1G29760	gbM	loss	1626	140.314274258013	-0.151158661569227	0.198186399934351	-0.762709558371809	0.445636628868959	0.560841129980043	TRUE	147.636913416467	0.00826730540404016	-1.35896704738818	132.991635099559	0.000279471565196041	-6.38791339693098	-5.0289463495428	Decreased
AT1G29790	non-methylated	maintained	1627	132.176862606891	-0.220724512245884	0.261814326123321	-0.843057427430146	0.399196326905909	0.516320121579798	TRUE	142.21105456436	0.0596368133383595	1.45627164505	122.142670649421	0.046444844131286	0.885955541080335	-0.570316103969661	Decreased
AT1G29800	gbM	loss	1628	169.182984984279	-0.050959883064264	0.272898066867168	-0.186735962072859	0.851867658363609	0.89930881893826	TRUE	172.264150018493	0.0904244395132926	2.23352769233905	166.101819950064	0.0407666579117711	1.06208890955211	-1.17143878278694	Decreased
AT1G29810	gbM	loss	1629	93.4496753656979	0.27076187005263	0.269910639177466	1.00315375072935	0.31578668383665	0.431533561015963	TRUE	84.7778837454048	0.101126243373339	1.68434655439486	102.121466985991	0.0132203179018729	-1.14750319182288	-2.83184974621774	Decreased
AT1G29820	gbM	loss	1630	149.563301195872	0.23062026858933	0.229172448380788	1.00631760152135	0.314262816121152	0.429948144420355	TRUE	137.527691647068	0.03546658426789	0.674418110848606	161.598910744676	0.0215363013574222	0.109738846543322	-0.564679264305283	Decreased
AT1G29850	non-methylated	maintained	1631	437.979305331423	-0.0990787455455835	0.182099949358377	-0.544089912680834	0.586379601624741	0.68636977325396	TRUE	452.987562747326	0.00939056271189121	-0.339120347030848	422.97104791552	0.0115287764460832	0.196347682981181	0.535468030012029	Increased
AT1G29880	gbM	loss	1632	703.743733046176	0.562672686485784	0.226409988936505	2.48519373694056	0.0129480946686313	0.031544164686451	TRUE	568.120950913947	0.040436242160161	1.88273816018587	839.366515178406	0.0371940464835284	2.40424405654005	0.521505896354181	Increased
AT1G29890	gbM	loss	1633	179.82830757085	0.0632398535914535	0.239460786966785	0.264092732645305	0.791708463672884	0.855447959910392	TRUE	175.777437866699	0.061276780669569	1.6900495759175	183.879177275002	0.0143396016871715	-0.329453842342463	-2.01950341825997	Decreased
AT1G29900	gbM	loss	1634	851.600018909347	0.92730823946338	0.240700247070669	3.8525437790312	0.000116897068207675	0.000541397913677468	TRUE	586.835603160104	0.055877568579715	2.36452501534606	1116.36443465859	0.0430607597912661	2.78187206980454	0.41734705445848	None
AT1G29940	gbM	loss	1638	290.131230651378	0.926823892899431	0.220010737484082	4.21263027204065	2.52414048138883e-05	0.000139977257795329	TRUE	199.944327482451	0.0165643498889526	-0.0863483014247527	380.318133820306	0.0429124421869612	1.99731690103069	2.08366520245545	Increased
AT1G29950	gbM	loss	1639	385.93205689393	-0.576597516435843	0.168183616829696	-3.42838099991457	0.000607192665748796	0.00228236225657457	TRUE	461.999608415173	0.00162304485550472	-2.8609059256554	309.864505372687	0.00555781844750062	-1.14552849626681	1.71537742938859	Increased
AT1G29970	gbM	loss	1640	246.967518723261	-0.616791223444881	0.240292283103965	-2.56683741765448	0.0102630720132781	0.0258830114809533	TRUE	299.085314885541	0.0799212097213215	2.49274689870478	194.849722560981	0.00500523662739029	-1.78305757926168	-4.27580447796646	Decreased
AT1G29990	non-methylated	maintained	1642	261.521363404097	0.381436480597649	0.221682161757171	1.72064580015902	0.085315117112495	0.151190537333898	TRUE	227.208396635217	0.0343649981773276	1.07076034051067	295.834330172978	0.0262406262643992	1.04793558590005	-0.0228247546106251	None
AT1G30000	gbM	loss	1643	232.494625990359	0.0798076922774372	0.198092057190165	0.402881838926146	0.68703515218631	0.772236591740928	TRUE	225.919943146389	0.0205878879880741	0.327101729027775	239.069308834329	0.00685014523200326	-1.10835215123132	-1.4354538802591	Decreased
AT1G30070	non-methylated	maintained	1644	85.0207355315854	0.161172260420882	0.233884535379438	0.689110377303942	0.490753810093461	0.602993846143395	TRUE	80.2663424934228	0.0183963952290465	-0.835114260865097	89.775128569748	0.00903812365034979	-1.85838893923666	-1.02327467837156	Decreased
AT1G30090	gbM	loss	1645	188.151092878672	-0.173682079610929	0.222514146200346	-0.780543990468588	0.435070744847595	0.550538689266632	TRUE	199.490056188088	0.0170649866194661	-0.0452979107422227	176.812129569256	0.039120516478004	1.07411001604788	1.1194079267901	Increased
AT1G30120	non-methylated	loss	1647	808.474024859609	-0.68664518941947	0.171289642421301	-4.00867898206367	6.10593521309709e-05	0.000304995763848575	TRUE	997.354762708768	0.0033160686298414	-1.50588171174061	619.59328701045	0.0134626545233399	0.729412884174302	2.23529459591491	Increased
AT1G30130	non-methylated	maintained	1648	193.220502638776	-0.201689640955193	0.202226629846526	-0.997344618304027	0.318597263274756	0.434787953517623	TRUE	206.823097393971	0.0173271430530334	0.00675246753448722	179.617907883581	0.00852949247431149	-1.10541940276252	-1.112171870297	Decreased
AT1G30200	non-methylated	loss	1649	284.91868044172	-0.42197623874586	0.197345590046849	-2.13826029071987	0.032495623507048	0.0683342595717436	TRUE	326.243215331791	0.0162243536515041	0.251284933167713	243.59414555165	0.0141041891659852	-0.0466556523774122	-0.297940585545126	None
AT1G30210	non-methylated	maintained	1650	295.859385428269	0.346652815626823	0.209891081872343	1.65158430045951	0.0986193226313458	0.170569825755702	TRUE	260.319399745337	0.0440512914945845	1.53354596226926	331.399371111201	0.00538790812488279	-1.12518706387675	-2.65873302614601	Decreased
AT1G30230	gbM	loss	1651	4138.39187983943	0.708791720276067	0.284424365328612	2.49202180501364	0.0127018239359204	0.0310631462008216	TRUE	3141.91023394104	0.141139957248582	4.13745894760152	5134.87352573782	0.0531599949443981	3.57950468060571	-0.557954266995806	Decreased
AT1G30240	gbM	loss	1652	57.6693531990128	-0.0726421305266768	0.357067586910121	-0.203440841985363	0.838790479919382	0.889983676001223	TRUE	59.0357991286093	0.210171270347065	2.32408657167269	56.3029072694162	0.092345955767312	0.887667765147074	-1.43641880652562	Decreased
AT1G30260	non-methylated	maintained	1653	68.5332574451942	0.130478872879768	0.266718879446543	0.489199988956608	0.624700117354874	0.719434637505784	TRUE	65.4564722547896	0.020991984866056	-0.87791266191243	71.6100426355988	0.0492499140451737	0.297037004606604	1.17494966651903	Increased
AT1G30270	gbM	loss	1654	509.113888864006	-0.852304714880681	0.17934268150615	-4.75238079258592	2.01035298479559e-06	1.49469955148377e-05	TRUE	655.226906963568	0.0137189066962293	0.387558942383718	363.000870764444	0.00631988257814529	-0.809041983928699	-1.19660092631242	Decreased
AT1G30280	non-methylated	maintained	1655	85.4117135417821	0.559688411098479	0.246352230040863	2.2719031648532	0.023092359716529	0.0514509525582975	TRUE	69.1683150730398	0.0311073506054448	-0.246464527817335	101.655112010524	0.0206095129244084	-0.51266583078918	-0.266201302971845	None
AT1G30290	gbM	loss	1656	54.3922964560073	0.010639220426178	0.259449888530473	0.0410068413844332	0.967290441815324	0.978185215824935	TRUE	54.1934724147518	0.00359415827236588	-3.64822363259662	54.5911204972628	0.0159148982785125	-1.69007713470616	1.95814649789046	Increased
AT1G30300	non-methylated	maintained	1657	88.314188259809	-0.345099932284988	0.236037444384392	-1.46205587501187	0.143725899001824	0.231534817538027	TRUE	98.8642659909427	0.0267525705982158	-0.0673787356453286	77.7641105286753	0.00872624763333439	-2.09285184411993	-2.0254731084746	Decreased
AT1G30320	gbM	loss	1658	182.739600878697	0.221643459161875	0.222757230525494	0.995000066390703	0.319736232061132	0.435881048243246	TRUE	168.826644273811	0.0390679036638846	1.00479519013066	196.652557483584	0.011242063975824	-0.60542581001514	-1.6102210001458	Decreased
AT1G30360	gbM	loss	1660	2269.12938612118	-0.786037401123958	0.239375346986086	-3.28370239885082	0.00102453047998495	0.00359574205568198	TRUE	2872.47112808708	0.0446185351084566	2.4651178875835	1665.78764415528	0.0622916597016126	3.50245839116703	1.03734050358353	Increased
AT1G30380	non-methylated	maintained	1661	13550.7000600735	-0.587785993202315	0.272192387884273	-2.15945051869791	0.0308152322065089	0.065411474499706	TRUE	16273.6453325826	0.127254169211783	4.08565509804963	10827.7547875644	0.0399404391420811	3.25566060984519	-0.829994488204435	Decreased
AT1G30410	gbM	loss	1663	216.408476890286	0.0820942432020783	0.294736991111602	0.278533898620799	0.780602546817176	0.846413493017539	TRUE	210.165471268254	0.113416728112223	2.73048029971789	222.651482512319	0.089371803834981	2.52131441542684	-0.209165884291048	None
AT1G30440	gbM	loss	1665	338.583225312114	-0.325046688470503	0.237850608254337	-1.36660019857055	0.171750654954854	0.267325493637986	TRUE	376.471264110397	0.0657786267985269	2.36198641171002	300.69518651383	0.0234457082941463	0.901624154501125	-1.4603622572089	Decreased
AT1G30450	gbM	loss	1666	248.601701934118	-0.299025656872079	0.235146638235694	-1.27165609985186	0.203495334870091	0.305189218782864	TRUE	274.23343899545	0.033954380611819	1.19621073108924	222.969964872785	0.0471213025749492	1.59941368850077	0.403202957411531	None
AT1G30460	gbM	loss	1667	130.279855898668	-0.0754991357677975	0.208742699001194	-0.361685156554221	0.717587320521128	0.79675767671161	TRUE	133.747750112472	0.00903951832108107	-1.32472241449938	126.811961684864	0.0101179759100886	-1.26714486559286	0.0575775489065191	None
AT1G30470	gbM	loss	1668	443.82997993142	-0.0199742148164515	0.192979833287139	-0.103504156243784	0.917562851007838	0.944857199106944	TRUE	446.906614467789	0.00678230150430453	-0.815990024259974	440.753345395051	0.0266422420820012	1.44066303445929	2.25665305871926	Increased
AT1G30480	non-methylated	loss	1669	122.698068533534	0.0203974151801934	0.226118854022768	0.0902066095653379	0.92812303206971	0.951006088298315	TRUE	121.922175596326	0.0348233136191527	0.529584300406434	123.473961470743	0.00623122242395883	-1.99880098320859	-2.52838528361502	Decreased
AT1G30490	gbM	loss	1670	219.347221780715	-0.537454356409004	0.253696385743138	-2.11849433658533	0.0341332240461455	0.0711347019712973	TRUE	259.713762360824	0.0438519997678649	1.52527037189463	178.980681200607	0.064714965257374	1.81412085297009	0.288850481075459	None
AT1G30500	non-methylated	maintained	1671	89.6706244943812	-0.980648174207079	0.281472541457555	-3.48399232525122	0.000493993653084466	0.00190740173180627	TRUE	119.065571908727	0.095026740839519	1.95402307438882	60.2756770800359	0.0291200124684227	-0.687022605372972	-2.64104567976179	Decreased
AT1G30510	gbM	loss	1672	848.79158189052	-0.588439988742272	0.234346430044754	-2.51098337034575	0.0120395368405312	0.0296359403486158	TRUE	1019.40126850455	0.0657873024351932	2.81118342336405	678.181895276493	0.0252614408539891	1.70297272534753	-1.10821069801652	Decreased
AT1G30520	gbM	loss	1673	328.865208515681	0.423370308557712	0.187028601102537	2.26366612412185	0.0235946575242296	0.0523808781907233	TRUE	281.00389904418	0.00707133333570394	-1.04975277984582	376.726517987181	0.0141066636742727	0.38361512637635	1.43336790622217	Increased
AT1G30530	non-methylated	maintained	1674	190.120694518776	-0.483705723058342	0.236969272834174	-2.04121706275745	0.0412292564559248	0.0831383414475833	TRUE	221.599458632081	0.053653774954949	1.69357090931313	158.641930405471	0.0187471623538828	-0.111778389695017	-1.80534929900815	Decreased
AT1G30540	gbM	loss	1675	131.028049411144	0.455149511164785	0.242657316631001	1.87568838839882	0.0606980812812974	0.114731909534508	TRUE	110.667815291736	0.0423036105309658	0.711852714040125	151.388283530551	0.0297708007940949	0.500823185636785	-0.21102952840334	None
AT1G30570	gbM	loss	1676	142.179142124452	-0.262561652091708	0.210675193669219	-1.24628651109231	0.212659228201005	0.315233418104436	TRUE	155.016708684086	0.022623112324609	0.138865493824144	129.341575564818	0.0031327216591445	-2.93473366583421	-3.07359915965836	Decreased
AT1G30580	gbM	loss	1677	1444.95039623033	0.727379176471373	0.149402305285085	4.86859406274494	1.12395020699807e-06	8.90248890925439e-06	TRUE	1088.18323714447	0.000844301448502208	-3.45309563839039	1801.71755531618	0.00339018407072346	-0.666044604662561	2.78705103372783	Increased
AT1G30590	gbM	loss	1678	339.300847668087	-0.670352448509751	0.194847007178811	-3.44040413150697	0.000580846171394735	0.00219437650796424	TRUE	416.728665578639	0.0107167499726707	-0.195419217366466	261.873029757535	0.0212050373144191	0.617009493890491	0.812428711256957	Increased
AT1G30600	gbM	loss	1679	92.8313761423635	-0.329222726285404	0.311107728449977	-1.05822741185402	0.289951776936505	0.403379023989532	TRUE	103.290963747884	0.150983133085143	2.47556899989196	82.3717885368428	0.0479383226247649	0.43891444689755	-2.0366545529944	Decreased
AT1G30610	gbM	loss	1680	185.368059884953	-0.257980915264453	0.196146438567012	-1.31524649210654	0.188427074652164	0.287545877906153	TRUE	201.88051843488	0.00755943008402993	-1.21001965524407	168.855601335026	0.0108238733535022	-0.832183657844815	0.377835997399253	None
AT1G30620	gbM	loss	1681	110.908896575671	0.538823771052802	0.206635510746479	2.60760490346639	0.00911781274343684	0.0234423970888975	TRUE	90.4592188290946	0.000535066271623535	-5.80676593846039	131.358574322247	0.00154037522729009	-3.94024259616757	1.86652334229282	Increased
AT1G30630	gbM	loss	1682	655.732733291923	0.381721901765229	0.16310502497858	2.34034421573068	0.0192659741041067	0.0441958455111349	TRUE	569.389562319535	0.00675782697438769	-0.697225021238336	742.07590426431	0.00246225131966028	-1.59348519584918	-0.896260174610849	Decreased
AT1G30640	gbM	loss	1683	131.419340493726	0.311844353639538	0.212699846445143	1.4661240186648	0.142614503382601	0.230084083360124	TRUE	117.193874000073	0.0217196587498337	-0.19133761482375	145.644806987379	0.00386671643866507	-2.48939943121184	-2.29806181638809	Decreased
AT1G30690	gbM	loss	1686	634.054286571896	0.300851573895559	0.168368222084031	1.7868667268186	0.0739590314258204	0.134441673475998	TRUE	568.107178872768	0.00573155641390246	-0.935923374982932	700.001394271024	0.00707396673225084	-0.111082918860675	0.824840456122257	Increased
AT1G30700	non-methylated	maintained	1687	263.021138314381	-0.371517830686964	0.201751935408142	-1.84145857106841	0.065554386379898	0.122011210975633	TRUE	296.695325511981	0.0260259229019597	0.868538613289889	229.346951116782	0.0087333818604358	-0.802094884172824	-1.67063349746271	Decreased
AT1G30720	non-methylated	maintained	1688	100.640955950075	0.848120463384445	0.225162403343795	3.76670550140411	0.000165415932413104	0.000736300727082613	TRUE	71.9229246824954	0.000945754420266039	-5.24119856447155	129.358987217654	0.0163708023712238	-0.548934898398924	4.69226366607262	Increased
AT1G30730	non-methylated	maintained	1689	57.9745191252949	-0.741239320760809	0.266209360350593	-2.78442245526082	0.00536231414654673	0.0149068760499534	TRUE	72.489632011138	0.0296351218983105	-0.262516985621334	43.4594062394518	0.00908259243271258	-2.8055118581273	-2.54299487250596	Decreased
AT1G30755	gbM	loss	1690	88.9339091898266	0.276481290652113	0.231760271733635	1.19296240284822	0.232884097874523	0.338423869334971	TRUE	80.4112521802366	0.0148595491056173	-1.14112951280023	97.4565661994166	0.013193189719009	-1.20902207790257	-0.0678925651023401	None
AT1G30760	non-methylated	loss	1691	100.546847093004	0.158493184459056	0.240168656516818	0.659924516203293	0.50930227058554	0.619424040682996	TRUE	95.1574570355711	0.0502519428708951	0.801281858354501	105.936237150436	0.0005820718835594	-5.60724594744039	-6.40852780579489	Decreased
AT1G30810	gbM	loss	1692	203.183451222633	-0.371356718557206	0.21188759225222	-1.75261191375077	0.0796686448757773	0.143024474336595	TRUE	229.213066184222	0.0109699223131133	-0.569675497099246	177.153836261045	0.0291596088390465	0.652349915664814	1.22202541276406	Increased
AT1G30820	gbM	loss	1693	580.523701876287	-0.108988774248248	0.167400397144344	-0.651066401917021	0.515003623737528	0.624430889430818	TRUE	602.379543966659	0.0091731625371042	-0.230260197146292	558.667859785914	0.00222334324126069	-1.94749672689999	-1.7172365297537	Decreased
AT1G30825	gbM	loss	1694	90.8885022475682	0.855100746747247	0.223793284527416	3.82094015266349	0.000132943913043832	0.000607130341650144	TRUE	64.6672958081061	0.00503668812536823	-2.9513769350394	117.10970868703	0.00333833781989952	-2.96371147247264	-0.0123345374332464	None
AT1G30840	non-methylated	maintained	1695	76.9928734953733	-0.348321963686906	0.317699416948101	-1.09638842599389	0.272908826826942	0.384266463262233	TRUE	86.2668797797729	0.189652776212026	2.61074598323217	67.7188672109738	0.030886872727094	-0.448963133345567	-3.05970911657773	Decreased
[truncated: 20,903 more rows]
