# Supplementary material for: Gene body methylation buffers noise in gene expression in plants
Source: Nucleic Acids Res. 2026 Feb 17;54(4):gkag127. doi: 10.1093/nar/gkag127 (PMC12910109; doi:10.1093/nar/gkag127)
Supplement: gkag127_Supplemental_Files [file gkag127_supplemental_files.zip › Supplementary_Table_S3_epialleles_epistatus_Met1.csv]

gene_id	epi01	epi02	epi03	epi04	epi05	epi06	epi07	epi08	epi09	epi10	epi12	epi13	epi14	epi15	epi16	epi17	epi18	epi19	epi20	epi21	epi22	epi23	epi24	epi26	epi28	epi30	epi31	epi32	epi33	epi34	epi35	epi37	epi39	epi41	epi42	epi43
AT1G01010	epi01	NA	NA	NA	NA	epi06	NA	NA	NA	NA	NA	NA	NA	NA	epi16	epi17	epi18	epi19	epi20	epi21	NA	NA	epi24	NA	NA	epi30	epi31	NA	NA	epi34	NA	NA	NA	NA	epi42	epi43
AT1G01020	epi01	NA	NA	NA	NA	epi06	NA	NA	NA	NA	NA	NA	NA	NA	epi16	epi17	epi18	epi19	epi20	epi21	NA	NA	epi24	NA	NA	epi30	epi31	NA	NA	epi34	NA	NA	NA	NA	epi42	epi43
AT1G01030	epi01	NA	NA	NA	NA	epi06	NA	NA	NA	NA	NA	NA	NA	NA	epi16	epi17	epi18	epi19	epi20	epi21	NA	NA	epi24	NA	NA	epi30	epi31	NA	NA	epi34	NA	NA	NA	NA	epi42	epi43
AT1G01040	epi01	NA	NA	NA	NA	epi06	NA	NA	NA	NA	NA	NA	NA	NA	epi16	epi17	epi18	epi19	epi20	epi21	NA	NA	epi24	NA	NA	epi30	epi31	NA	NA	epi34	NA	NA	NA	NA	epi42	epi43
AT1G01046	epi01	NA	NA	NA	NA	epi06	NA	NA	NA	NA	NA	NA	NA	NA	epi16	epi17	epi18	epi19	epi20	epi21	NA	NA	epi24	NA	NA	epi30	epi31	NA	NA	epi34	NA	NA	NA	NA	epi42	epi43
AT1G01050	epi01	NA	NA	NA	NA	epi06	NA	NA	NA	NA	NA	NA	NA	NA	epi16	epi17	epi18	epi19	epi20	epi21	NA	NA	epi24	NA	NA	epi30	epi31	NA	NA	epi34	NA	NA	NA	NA	epi42	epi43
AT1G01060	epi01	NA	NA	NA	NA	epi06	NA	NA	NA	NA	NA	NA	NA	NA	epi16	epi17	epi18	epi19	epi20	epi21	NA	NA	epi24	NA	NA	epi30	epi31	NA	NA	epi34	NA	NA	NA	NA	epi42	epi43
AT1G01070	epi01	NA	NA	NA	NA	epi06	NA	NA	NA	NA	NA	NA	NA	NA	epi16	epi17	epi18	epi19	epi20	epi21	NA	NA	epi24	NA	NA	epi30	epi31	NA	NA	epi34	NA	NA	NA	NA	epi42	epi43
AT1G01073	epi01	NA	NA	NA	NA	epi06	NA	NA	NA	NA	NA	NA	NA	NA	epi16	epi17	epi18	epi19	epi20	epi21	NA	NA	epi24	NA	NA	epi30	epi31	NA	NA	epi34	NA	NA	NA	NA	epi42	epi43
AT1G01080	epi01	NA	NA	NA	NA	epi06	NA	NA	NA	NA	NA	NA	NA	NA	epi16	epi17	epi18	epi19	epi20	epi21	NA	NA	epi24	NA	NA	epi30	epi31	NA	NA	epi34	NA	NA	NA	NA	epi42	epi43
AT1G01090	epi01	NA	NA	NA	NA	epi06	NA	NA	NA	NA	NA	NA	NA	NA	epi16	epi17	epi18	epi19	epi20	epi21	NA	NA	epi24	NA	NA	epi30	epi31	NA	NA	epi34	NA	NA	NA	NA	epi42	epi43
AT1G01100	epi01	NA	NA	NA	NA	epi06	NA	NA	NA	NA	NA	NA	NA	NA	epi16	epi17	epi18	epi19	epi20	epi21	NA	NA	epi24	NA	NA	epi30	epi31	NA	NA	epi34	NA	NA	NA	NA	epi42	epi43
AT1G01110	epi01	NA	NA	NA	NA	epi06	NA	NA	NA	NA	NA	NA	NA	NA	epi16	epi17	epi18	epi19	epi20	epi21	NA	NA	epi24	NA	NA	epi30	epi31	NA	NA	epi34	NA	NA	NA	NA	epi42	epi43
AT1G01115	epi01	NA	NA	NA	NA	epi06	NA	NA	NA	NA	NA	NA	NA	NA	epi16	epi17	epi18	epi19	epi20	epi21	NA	NA	epi24	NA	NA	epi30	epi31	NA	NA	epi34	NA	NA	NA	NA	epi42	epi43
AT1G01120	epi01	NA	NA	NA	NA	epi06	NA	NA	NA	NA	NA	NA	NA	NA	epi16	epi17	epi18	epi19	epi20	epi21	NA	NA	epi24	NA	NA	epi30	epi31	NA	NA	epi34	NA	NA	NA	NA	epi42	epi43
AT1G01130	epi01	NA	NA	NA	NA	epi06	NA	NA	NA	NA	NA	NA	NA	NA	epi16	epi17	epi18	epi19	epi20	epi21	NA	NA	epi24	NA	NA	epi30	epi31	NA	NA	epi34	NA	NA	NA	NA	epi42	epi43
AT1G01140	epi01	NA	NA	NA	NA	epi06	NA	NA	NA	NA	NA	NA	NA	NA	epi16	epi17	epi18	epi19	epi20	epi21	NA	NA	epi24	NA	NA	epi30	epi31	NA	NA	epi34	NA	NA	NA	NA	epi42	epi43
AT1G01150	epi01	NA	NA	NA	NA	epi06	NA	NA	NA	NA	NA	NA	NA	NA	epi16	epi17	epi18	epi19	epi20	epi21	NA	NA	epi24	NA	NA	epi30	epi31	NA	NA	epi34	NA	NA	NA	NA	epi42	epi43
AT1G01160	epi01	NA	NA	NA	NA	epi06	NA	NA	NA	NA	NA	NA	NA	NA	epi16	epi17	epi18	epi19	epi20	epi21	NA	NA	epi24	NA	NA	epi30	epi31	NA	NA	epi34	NA	NA	NA	NA	epi42	epi43
AT1G01170	epi01	NA	NA	NA	NA	epi06	NA	NA	NA	NA	NA	NA	NA	NA	epi16	epi17	epi18	epi19	epi20	epi21	NA	NA	epi24	NA	NA	epi30	epi31	NA	NA	epi34	NA	NA	NA	NA	epi42	epi43
AT1G01180	epi01	NA	NA	NA	NA	epi06	NA	NA	NA	NA	NA	NA	NA	NA	epi16	epi17	epi18	epi19	epi20	epi21	NA	NA	epi24	NA	NA	epi30	epi31	NA	NA	epi34	NA	NA	NA	NA	epi42	epi43
AT1G01183	epi01	NA	NA	NA	NA	epi06	NA	NA	NA	NA	NA	NA	NA	NA	epi16	epi17	epi18	epi19	epi20	epi21	NA	NA	epi24	NA	NA	epi30	epi31	NA	NA	epi34	NA	NA	NA	NA	epi42	epi43
AT1G01190	epi01	NA	NA	NA	NA	epi06	NA	NA	NA	NA	NA	NA	NA	NA	epi16	epi17	epi18	epi19	epi20	epi21	NA	NA	epi24	NA	NA	epi30	epi31	NA	NA	epi34	NA	NA	NA	NA	epi42	epi43
AT1G01200	epi01	NA	NA	NA	NA	epi06	NA	NA	NA	NA	NA	NA	NA	NA	epi16	epi17	epi18	epi19	epi20	epi21	NA	NA	epi24	NA	NA	epi30	epi31	NA	NA	epi34	NA	NA	NA	NA	epi42	epi43
AT1G01210	epi01	NA	NA	NA	NA	epi06	NA	NA	NA	NA	NA	NA	NA	NA	epi16	epi17	epi18	epi19	epi20	epi21	NA	NA	epi24	NA	NA	epi30	epi31	NA	NA	epi34	NA	NA	NA	NA	epi42	epi43
AT1G01220	epi01	NA	NA	NA	NA	epi06	NA	NA	NA	NA	NA	NA	NA	NA	epi16	epi17	epi18	epi19	epi20	epi21	NA	NA	epi24	NA	NA	epi30	epi31	NA	NA	epi34	NA	NA	NA	NA	epi42	epi43
AT1G01225	epi01	NA	NA	NA	NA	epi06	NA	NA	NA	NA	NA	NA	NA	NA	epi16	epi17	epi18	epi19	epi20	epi21	NA	NA	epi24	NA	NA	epi30	epi31	NA	NA	epi34	NA	NA	NA	NA	epi42	epi43
AT1G01230	epi01	NA	NA	NA	NA	epi06	NA	NA	NA	NA	NA	NA	NA	NA	epi16	epi17	epi18	epi19	epi20	epi21	NA	NA	epi24	NA	NA	epi30	epi31	NA	NA	epi34	NA	NA	NA	NA	epi42	epi43
AT1G01240	epi01	NA	NA	NA	NA	epi06	NA	NA	NA	NA	NA	NA	NA	NA	epi16	epi17	epi18	epi19	epi20	epi21	NA	NA	epi24	NA	NA	epi30	epi31	NA	NA	epi34	NA	NA	NA	NA	epi42	epi43
AT1G01250	epi01	NA	NA	NA	NA	epi06	NA	NA	NA	NA	NA	NA	NA	NA	epi16	epi17	epi18	epi19	epi20	epi21	NA	NA	epi24	NA	NA	epi30	epi31	NA	NA	epi34	NA	NA	NA	NA	epi42	epi43
AT1G01260	epi01	NA	NA	NA	NA	epi06	NA	NA	NA	NA	NA	NA	NA	NA	epi16	epi17	epi18	epi19	epi20	epi21	NA	NA	epi24	NA	NA	epi30	epi31	NA	NA	epi34	NA	NA	NA	NA	epi42	epi43
AT1G01270	epi01	NA	NA	NA	NA	epi06	NA	NA	NA	NA	NA	NA	NA	NA	epi16	epi17	epi18	epi19	epi20	epi21	NA	NA	epi24	NA	NA	epi30	epi31	NA	NA	epi34	NA	NA	NA	NA	epi42	epi43
AT1G01280	epi01	NA	NA	NA	NA	epi06	NA	NA	NA	NA	NA	NA	NA	NA	epi16	epi17	epi18	epi19	epi20	epi21	NA	NA	epi24	NA	NA	epi30	epi31	NA	NA	epi34	NA	NA	NA	NA	epi42	epi43
AT1G01290	epi01	NA	NA	NA	NA	epi06	NA	NA	NA	NA	NA	NA	NA	NA	epi16	epi17	epi18	epi19	epi20	epi21	NA	NA	epi24	NA	NA	epi30	epi31	NA	NA	epi34	NA	NA	NA	NA	epi42	epi43
AT1G01300	epi01	NA	NA	NA	NA	epi06	NA	NA	NA	NA	NA	NA	NA	NA	epi16	epi17	epi18	epi19	epi20	epi21	NA	NA	epi24	NA	NA	epi30	epi31	NA	NA	epi34	NA	NA	NA	NA	epi42	epi43
AT1G01305	epi01	NA	NA	NA	NA	epi06	NA	NA	NA	NA	NA	NA	NA	NA	epi16	epi17	epi18	epi19	epi20	epi21	NA	NA	epi24	NA	NA	epi30	epi31	NA	NA	epi34	NA	NA	NA	NA	epi42	epi43
AT1G01310	epi01	NA	NA	NA	NA	epi06	NA	NA	NA	NA	NA	NA	NA	NA	epi16	epi17	epi18	epi19	epi20	epi21	NA	NA	epi24	NA	NA	epi30	epi31	NA	NA	epi34	NA	NA	NA	NA	epi42	epi43
AT1G01320	epi01	NA	NA	NA	NA	epi06	NA	NA	NA	NA	NA	NA	NA	NA	epi16	epi17	epi18	epi19	epi20	epi21	NA	NA	epi24	NA	NA	epi30	epi31	NA	NA	epi34	NA	NA	NA	NA	epi42	epi43
AT1G01340	epi01	NA	NA	NA	NA	epi06	NA	NA	NA	NA	NA	NA	NA	NA	epi16	epi17	epi18	epi19	epi20	epi21	NA	NA	epi24	NA	NA	epi30	epi31	NA	NA	epi34	NA	NA	NA	NA	epi42	epi43
AT1G01350	epi01	NA	NA	NA	NA	epi06	NA	NA	NA	NA	NA	NA	NA	NA	epi16	epi17	epi18	epi19	epi20	epi21	NA	NA	epi24	NA	NA	epi30	epi31	NA	NA	epi34	NA	NA	NA	NA	epi42	epi43
AT1G01355	epi01	NA	NA	NA	NA	epi06	NA	NA	NA	NA	NA	NA	NA	NA	epi16	epi17	epi18	epi19	epi20	epi21	NA	NA	epi24	NA	NA	epi30	epi31	NA	NA	epi34	NA	NA	NA	NA	epi42	epi43
AT1G01360	epi01	NA	NA	NA	NA	epi06	NA	NA	NA	NA	NA	NA	NA	NA	epi16	epi17	epi18	epi19	epi20	epi21	NA	NA	epi24	NA	NA	epi30	epi31	NA	NA	epi34	NA	NA	NA	NA	epi42	epi43
AT1G01370	epi01	NA	NA	NA	NA	epi06	NA	NA	NA	NA	NA	NA	NA	NA	epi16	epi17	epi18	epi19	epi20	epi21	NA	NA	epi24	NA	NA	epi30	epi31	NA	NA	epi34	NA	NA	NA	NA	epi42	epi43
AT1G01380	epi01	NA	NA	NA	NA	epi06	NA	NA	NA	NA	NA	NA	NA	NA	epi16	epi17	epi18	epi19	epi20	epi21	NA	NA	epi24	NA	NA	epi30	epi31	NA	NA	epi34	NA	NA	NA	NA	epi42	epi43
AT1G01390	epi01	NA	NA	NA	NA	epi06	NA	NA	NA	NA	NA	NA	NA	NA	epi16	epi17	epi18	epi19	epi20	epi21	NA	NA	epi24	NA	NA	epi30	epi31	NA	NA	epi34	NA	NA	NA	NA	epi42	epi43
AT1G01400	epi01	NA	NA	NA	NA	epi06	NA	NA	NA	NA	NA	NA	NA	NA	epi16	epi17	epi18	epi19	epi20	epi21	NA	NA	epi24	NA	NA	epi30	epi31	NA	NA	epi34	NA	NA	NA	NA	epi42	epi43
AT1G01410	epi01	NA	NA	NA	NA	epi06	NA	NA	NA	NA	NA	NA	NA	NA	epi16	epi17	epi18	epi19	epi20	epi21	NA	NA	epi24	NA	NA	epi30	epi31	NA	NA	epi34	NA	NA	NA	NA	epi42	epi43
AT1G01420	epi01	NA	NA	NA	NA	epi06	NA	NA	NA	NA	NA	NA	NA	NA	epi16	epi17	epi18	epi19	epi20	epi21	NA	NA	epi24	NA	NA	epi30	epi31	NA	NA	epi34	NA	NA	NA	NA	epi42	epi43
AT1G01430	epi01	NA	NA	NA	NA	epi06	NA	NA	NA	NA	NA	NA	NA	NA	epi16	epi17	epi18	epi19	epi20	epi21	NA	NA	epi24	NA	NA	epi30	epi31	NA	NA	epi34	NA	NA	NA	NA	epi42	epi43
AT1G01440	epi01	NA	NA	NA	NA	epi06	NA	NA	NA	NA	NA	NA	NA	NA	epi16	epi17	epi18	epi19	epi20	epi21	NA	NA	epi24	NA	NA	epi30	epi31	NA	NA	epi34	NA	NA	NA	NA	epi42	epi43
AT1G01448	epi01	NA	NA	NA	NA	epi06	NA	NA	NA	NA	NA	NA	NA	NA	epi16	epi17	epi18	epi19	epi20	epi21	NA	NA	epi24	NA	NA	epi30	epi31	NA	NA	epi34	NA	NA	NA	NA	epi42	epi43
AT1G01450	epi01	NA	NA	NA	NA	epi06	NA	NA	NA	NA	NA	NA	NA	NA	epi16	epi17	epi18	epi19	epi20	epi21	NA	NA	epi24	NA	NA	epi30	epi31	NA	NA	epi34	NA	NA	NA	NA	epi42	epi43
AT1G01453	epi01	NA	NA	NA	NA	epi06	NA	NA	NA	NA	NA	NA	NA	NA	epi16	epi17	epi18	epi19	epi20	epi21	NA	NA	epi24	NA	NA	epi30	epi31	NA	NA	epi34	NA	NA	NA	NA	epi42	epi43
AT1G01460	epi01	NA	NA	NA	NA	epi06	NA	NA	NA	NA	NA	NA	NA	NA	epi16	epi17	epi18	epi19	epi20	epi21	NA	NA	epi24	NA	NA	epi30	epi31	NA	NA	epi34	NA	NA	NA	NA	epi42	epi43
AT1G01470	epi01	NA	NA	NA	NA	epi06	NA	NA	NA	NA	NA	NA	NA	NA	epi16	epi17	epi18	epi19	epi20	epi21	NA	NA	epi24	NA	NA	epi30	epi31	NA	NA	epi34	NA	NA	NA	NA	epi42	epi43
AT1G01471	epi01	NA	NA	NA	NA	epi06	NA	NA	NA	NA	NA	NA	NA	NA	epi16	epi17	epi18	epi19	epi20	epi21	NA	NA	epi24	NA	NA	epi30	epi31	NA	NA	epi34	NA	NA	NA	NA	epi42	epi43
AT1G01480	epi01	NA	NA	NA	NA	epi06	NA	NA	NA	NA	NA	NA	NA	NA	epi16	epi17	epi18	epi19	epi20	epi21	NA	NA	epi24	NA	NA	epi30	epi31	NA	NA	epi34	NA	NA	NA	NA	epi42	epi43
AT1G01490	epi01	NA	NA	NA	NA	epi06	NA	NA	NA	NA	NA	NA	NA	NA	epi16	epi17	epi18	epi19	epi20	epi21	NA	NA	epi24	NA	NA	epi30	epi31	NA	NA	epi34	NA	NA	NA	NA	epi42	epi43
AT1G01500	epi01	NA	NA	NA	NA	epi06	NA	NA	NA	NA	NA	NA	NA	NA	epi16	epi17	epi18	epi19	epi20	epi21	NA	NA	epi24	NA	NA	epi30	epi31	NA	NA	epi34	NA	NA	NA	NA	epi42	epi43
AT1G01510	epi01	NA	NA	NA	NA	epi06	NA	NA	NA	NA	NA	NA	NA	NA	epi16	epi17	epi18	epi19	epi20	epi21	NA	NA	epi24	NA	NA	epi30	epi31	NA	NA	epi34	NA	NA	NA	NA	epi42	epi43
AT1G01520	epi01	NA	NA	NA	NA	epi06	NA	NA	NA	NA	NA	NA	NA	NA	epi16	epi17	epi18	epi19	epi20	epi21	NA	NA	epi24	NA	NA	epi30	epi31	NA	NA	epi34	NA	NA	NA	NA	epi42	epi43
AT1G01530	epi01	NA	NA	NA	NA	epi06	NA	NA	NA	NA	NA	NA	NA	NA	epi16	epi17	epi18	epi19	epi20	epi21	NA	NA	epi24	NA	NA	epi30	epi31	NA	NA	epi34	NA	NA	NA	NA	epi42	epi43
AT1G01540	epi01	NA	NA	NA	NA	epi06	NA	NA	NA	NA	NA	NA	NA	NA	epi16	epi17	epi18	epi19	epi20	epi21	NA	NA	epi24	NA	NA	epi30	epi31	NA	NA	epi34	NA	NA	NA	NA	epi42	epi43
AT1G01550	epi01	NA	NA	NA	NA	epi06	NA	NA	NA	NA	NA	NA	NA	NA	epi16	epi17	epi18	epi19	epi20	epi21	NA	NA	epi24	NA	NA	epi30	epi31	NA	NA	epi34	NA	NA	NA	NA	epi42	epi43
AT1G01560	epi01	NA	NA	NA	NA	epi06	NA	NA	NA	NA	NA	NA	NA	NA	epi16	epi17	epi18	epi19	epi20	epi21	NA	NA	epi24	NA	NA	epi30	epi31	NA	NA	epi34	NA	NA	NA	NA	epi42	epi43
AT1G01570	epi01	NA	NA	NA	NA	epi06	NA	NA	NA	NA	NA	NA	NA	NA	epi16	epi17	epi18	epi19	epi20	epi21	NA	NA	epi24	NA	NA	epi30	epi31	NA	NA	epi34	NA	NA	NA	NA	epi42	epi43
AT1G01580	epi01	NA	NA	NA	NA	epi06	NA	NA	NA	NA	NA	NA	NA	NA	epi16	epi17	epi18	epi19	epi20	epi21	NA	NA	epi24	NA	NA	epi30	epi31	NA	NA	epi34	NA	NA	NA	NA	epi42	epi43
AT1G01590	epi01	NA	NA	NA	NA	epi06	NA	NA	NA	NA	NA	NA	NA	NA	epi16	epi17	epi18	epi19	epi20	epi21	NA	NA	epi24	NA	NA	epi30	epi31	NA	NA	epi34	NA	NA	NA	NA	epi42	epi43
AT1G01600	epi01	NA	NA	NA	NA	epi06	NA	NA	NA	NA	NA	NA	NA	NA	epi16	epi17	epi18	epi19	epi20	epi21	NA	NA	epi24	NA	NA	epi30	epi31	NA	NA	epi34	NA	NA	NA	NA	epi42	epi43
AT1G01610	epi01	NA	NA	NA	NA	epi06	NA	NA	NA	NA	NA	NA	NA	NA	epi16	epi17	epi18	epi19	epi20	epi21	NA	NA	epi24	NA	NA	epi30	epi31	NA	NA	epi34	NA	NA	NA	NA	epi42	epi43
AT1G01620	epi01	NA	NA	NA	NA	epi06	NA	NA	NA	NA	NA	NA	NA	NA	epi16	epi17	epi18	epi19	epi20	epi21	NA	NA	epi24	NA	NA	epi30	epi31	NA	NA	epi34	NA	NA	NA	NA	epi42	epi43
AT1G01630	epi01	NA	NA	NA	NA	epi06	NA	NA	NA	NA	NA	NA	NA	NA	epi16	epi17	epi18	epi19	epi20	epi21	NA	NA	epi24	NA	NA	epi30	epi31	NA	NA	epi34	NA	NA	NA	NA	epi42	epi43
AT1G01640	epi01	NA	NA	NA	NA	epi06	NA	NA	NA	NA	NA	NA	NA	NA	epi16	epi17	epi18	epi19	epi20	epi21	NA	NA	epi24	NA	NA	epi30	epi31	NA	NA	epi34	NA	NA	NA	NA	epi42	epi43
AT1G01650	epi01	NA	NA	NA	NA	epi06	NA	NA	NA	NA	NA	NA	NA	NA	epi16	epi17	epi18	epi19	epi20	epi21	NA	NA	epi24	NA	NA	epi30	epi31	NA	NA	epi34	NA	NA	NA	NA	epi42	epi43
AT1G01660	epi01	NA	NA	NA	NA	epi06	NA	NA	NA	NA	NA	NA	NA	NA	epi16	epi17	epi18	epi19	epi20	epi21	NA	NA	epi24	NA	NA	epi30	epi31	NA	NA	epi34	NA	NA	NA	NA	epi42	epi43
AT1G01670	epi01	NA	NA	NA	NA	epi06	NA	NA	NA	NA	NA	NA	NA	NA	epi16	epi17	epi18	epi19	epi20	epi21	NA	NA	epi24	NA	NA	epi30	epi31	NA	NA	epi34	NA	NA	NA	NA	epi42	epi43
AT1G01680	epi01	NA	NA	NA	NA	epi06	NA	NA	NA	NA	NA	NA	NA	NA	epi16	epi17	epi18	epi19	epi20	epi21	NA	NA	epi24	NA	NA	epi30	epi31	NA	NA	epi34	NA	NA	NA	NA	epi42	epi43
AT1G01690	epi01	NA	NA	NA	NA	epi06	NA	NA	NA	NA	NA	NA	NA	NA	epi16	epi17	epi18	epi19	epi20	epi21	NA	NA	epi24	NA	NA	epi30	epi31	NA	NA	epi34	NA	NA	NA	NA	epi42	epi43
AT1G01695	epi01	NA	NA	NA	NA	epi06	NA	NA	NA	NA	NA	NA	NA	NA	epi16	epi17	epi18	epi19	epi20	epi21	NA	NA	epi24	NA	NA	epi30	epi31	NA	NA	epi34	NA	NA	NA	NA	epi42	epi43
AT1G01700	epi01	NA	NA	NA	NA	epi06	NA	NA	NA	NA	NA	NA	NA	NA	epi16	epi17	epi18	epi19	epi20	epi21	NA	NA	epi24	NA	NA	epi30	epi31	NA	NA	epi34	NA	NA	NA	NA	epi42	epi43
AT1G01710	epi01	NA	NA	NA	NA	epi06	NA	NA	NA	NA	NA	NA	NA	NA	epi16	epi17	epi18	epi19	epi20	epi21	NA	NA	epi24	NA	NA	epi30	epi31	NA	NA	epi34	NA	NA	NA	NA	epi42	epi43
AT1G01720	epi01	NA	NA	NA	NA	epi06	NA	NA	NA	NA	NA	NA	NA	NA	epi16	epi17	epi18	epi19	epi20	epi21	NA	NA	epi24	NA	NA	epi30	epi31	NA	NA	epi34	NA	NA	NA	NA	epi42	epi43
AT1G01725	epi01	NA	NA	NA	NA	epi06	NA	NA	NA	NA	NA	NA	NA	NA	epi16	epi17	epi18	epi19	epi20	epi21	NA	NA	epi24	NA	NA	epi30	epi31	NA	NA	epi34	NA	NA	NA	NA	epi42	epi43
AT1G01730	epi01	NA	NA	NA	NA	epi06	NA	NA	NA	NA	NA	NA	NA	NA	epi16	epi17	epi18	epi19	epi20	epi21	NA	NA	epi24	NA	NA	epi30	epi31	NA	NA	epi34	NA	NA	NA	NA	epi42	epi43
AT1G01740	epi01	NA	NA	NA	NA	epi06	NA	NA	NA	NA	NA	NA	NA	NA	epi16	epi17	epi18	epi19	epi20	epi21	NA	NA	epi24	NA	NA	epi30	epi31	NA	NA	epi34	NA	NA	NA	NA	epi42	epi43
AT1G01750	epi01	NA	NA	NA	NA	epi06	NA	NA	NA	NA	NA	NA	NA	NA	epi16	epi17	epi18	epi19	epi20	epi21	NA	NA	epi24	NA	NA	epi30	epi31	NA	NA	epi34	NA	NA	NA	NA	epi42	epi43
AT1G01760	epi01	NA	NA	NA	NA	epi06	NA	NA	NA	NA	NA	NA	NA	NA	epi16	epi17	epi18	epi19	epi20	epi21	NA	NA	epi24	NA	NA	epi30	epi31	NA	NA	epi34	NA	NA	NA	NA	epi42	epi43
AT1G01770	epi01	NA	NA	NA	NA	epi06	NA	NA	NA	NA	NA	NA	NA	NA	epi16	epi17	epi18	epi19	epi20	epi21	NA	NA	epi24	NA	NA	epi30	epi31	NA	NA	epi34	NA	NA	NA	NA	epi42	epi43
AT1G01780	epi01	NA	NA	NA	NA	epi06	NA	NA	NA	NA	NA	NA	NA	NA	epi16	epi17	epi18	epi19	epi20	epi21	NA	NA	epi24	NA	NA	epi30	epi31	NA	NA	epi34	NA	NA	NA	NA	epi42	epi43
AT1G01790	epi01	NA	NA	NA	NA	epi06	NA	NA	NA	NA	NA	NA	NA	NA	epi16	epi17	epi18	epi19	epi20	epi21	NA	NA	epi24	NA	NA	epi30	epi31	NA	NA	epi34	NA	NA	NA	NA	epi42	epi43
AT1G01800	epi01	NA	NA	NA	NA	epi06	NA	NA	NA	NA	NA	NA	NA	NA	epi16	epi17	epi18	epi19	epi20	epi21	NA	NA	epi24	NA	NA	epi30	epi31	NA	NA	epi34	NA	NA	NA	NA	epi42	epi43
AT1G01810	epi01	NA	NA	NA	NA	epi06	NA	NA	NA	NA	NA	NA	NA	NA	epi16	epi17	epi18	epi19	epi20	epi21	NA	NA	epi24	NA	NA	epi30	epi31	NA	NA	epi34	NA	NA	NA	NA	epi42	epi43
AT1G01820	epi01	NA	NA	NA	NA	epi06	NA	NA	NA	NA	NA	NA	NA	NA	epi16	epi17	epi18	epi19	epi20	epi21	NA	NA	epi24	NA	NA	epi30	epi31	NA	NA	epi34	NA	NA	NA	NA	epi42	epi43
AT1G01830	epi01	NA	NA	NA	NA	epi06	NA	NA	NA	NA	NA	NA	NA	NA	epi16	epi17	epi18	epi19	epi20	epi21	NA	NA	epi24	NA	NA	epi30	epi31	NA	NA	epi34	NA	NA	NA	NA	epi42	epi43
AT1G01840	epi01	NA	NA	NA	NA	epi06	NA	NA	NA	NA	NA	NA	NA	NA	epi16	epi17	epi18	epi19	epi20	epi21	NA	NA	epi24	NA	NA	epi30	epi31	NA	NA	epi34	NA	NA	NA	NA	epi42	epi43
AT1G01860	epi01	NA	NA	NA	NA	epi06	NA	NA	NA	NA	NA	NA	NA	NA	epi16	epi17	epi18	epi19	epi20	epi21	NA	NA	epi24	NA	NA	epi30	epi31	NA	NA	epi34	NA	NA	NA	NA	epi42	epi43
AT1G01870	epi01	NA	NA	NA	NA	epi06	NA	NA	NA	NA	NA	NA	NA	NA	epi16	epi17	epi18	epi19	epi20	epi21	NA	NA	epi24	NA	NA	epi30	epi31	NA	NA	epi34	NA	NA	NA	NA	epi42	epi43
AT1G01880	epi01	NA	NA	NA	NA	epi06	NA	NA	NA	NA	NA	NA	NA	NA	epi16	epi17	epi18	epi19	epi20	epi21	NA	NA	epi24	NA	NA	epi30	epi31	NA	NA	epi34	NA	NA	NA	NA	epi42	epi43
AT1G01890	epi01	NA	NA	NA	NA	epi06	NA	NA	NA	NA	NA	NA	NA	NA	epi16	epi17	epi18	epi19	epi20	epi21	NA	NA	epi24	NA	NA	epi30	epi31	NA	NA	epi34	NA	NA	NA	NA	epi42	epi43
AT1G01900	epi01	NA	NA	NA	NA	epi06	NA	NA	NA	NA	NA	NA	NA	NA	epi16	epi17	epi18	epi19	epi20	epi21	NA	NA	epi24	NA	NA	epi30	epi31	NA	NA	epi34	NA	NA	NA	NA	epi42	epi43
AT1G01910	epi01	NA	NA	NA	NA	epi06	NA	NA	NA	NA	NA	NA	NA	NA	epi16	epi17	epi18	epi19	epi20	epi21	NA	NA	epi24	NA	NA	epi30	epi31	NA	NA	epi34	NA	NA	NA	NA	epi42	epi43
AT1G01920	epi01	NA	NA	NA	NA	epi06	NA	NA	NA	NA	NA	NA	NA	NA	epi16	epi17	epi18	epi19	epi20	epi21	NA	NA	epi24	NA	NA	epi30	epi31	NA	NA	epi34	NA	NA	NA	NA	epi42	epi43
AT1G01930	epi01	NA	NA	NA	NA	epi06	NA	NA	NA	NA	NA	NA	NA	NA	epi16	epi17	epi18	epi19	epi20	epi21	NA	NA	epi24	NA	NA	epi30	epi31	NA	NA	epi34	NA	NA	NA	NA	epi42	epi43
AT1G01940	epi01	NA	NA	NA	NA	epi06	NA	NA	NA	NA	NA	NA	NA	NA	epi16	epi17	epi18	epi19	epi20	epi21	NA	NA	epi24	NA	NA	epi30	epi31	NA	NA	epi34	NA	NA	NA	NA	epi42	epi43
AT1G01950	epi01	NA	NA	NA	NA	epi06	NA	NA	NA	NA	NA	NA	NA	NA	epi16	epi17	epi18	epi19	epi20	epi21	NA	NA	epi24	NA	NA	epi30	epi31	NA	NA	epi34	NA	NA	NA	NA	epi42	epi43
AT1G01960	epi01	NA	NA	NA	NA	epi06	NA	NA	NA	NA	NA	NA	NA	NA	epi16	epi17	epi18	epi19	epi20	epi21	NA	NA	epi24	NA	NA	epi30	epi31	NA	NA	epi34	NA	NA	NA	NA	epi42	epi43
AT1G01970	epi01	NA	NA	NA	NA	epi06	NA	NA	NA	NA	NA	NA	NA	NA	epi16	epi17	epi18	epi19	epi20	epi21	NA	NA	epi24	NA	NA	epi30	epi31	NA	NA	epi34	NA	NA	NA	NA	epi42	epi43
AT1G01980	epi01	NA	NA	NA	NA	epi06	NA	NA	NA	NA	NA	NA	NA	NA	epi16	epi17	epi18	epi19	epi20	epi21	NA	NA	epi24	NA	NA	epi30	epi31	NA	NA	epi34	NA	NA	NA	NA	epi42	epi43
AT1G01990	epi01	NA	NA	NA	NA	epi06	NA	NA	NA	NA	NA	NA	NA	NA	epi16	epi17	epi18	epi19	epi20	epi21	NA	NA	epi24	NA	NA	epi30	epi31	NA	NA	epi34	NA	NA	NA	NA	epi42	epi43
AT1G02000	epi01	NA	NA	NA	NA	epi06	NA	NA	NA	NA	NA	NA	NA	NA	epi16	epi17	epi18	epi19	epi20	epi21	NA	NA	epi24	NA	NA	epi30	epi31	NA	NA	epi34	NA	NA	NA	NA	epi42	epi43
AT1G02010	epi01	NA	NA	NA	NA	epi06	NA	NA	NA	NA	NA	NA	NA	NA	epi16	epi17	epi18	epi19	epi20	epi21	NA	NA	epi24	NA	NA	epi30	epi31	NA	NA	epi34	NA	NA	NA	NA	epi42	epi43
AT1G02020	epi01	NA	NA	NA	NA	epi06	NA	NA	NA	NA	NA	NA	NA	NA	epi16	epi17	epi18	epi19	epi20	epi21	NA	NA	epi24	NA	NA	epi30	epi31	NA	NA	epi34	NA	NA	NA	NA	epi42	epi43
AT1G02030	epi01	NA	NA	NA	NA	epi06	NA	NA	NA	NA	NA	NA	NA	NA	epi16	epi17	epi18	epi19	epi20	epi21	NA	NA	epi24	NA	NA	epi30	epi31	NA	NA	epi34	NA	NA	NA	NA	epi42	epi43
AT1G02040	epi01	NA	NA	NA	NA	epi06	NA	NA	NA	NA	NA	NA	NA	NA	epi16	epi17	epi18	epi19	epi20	epi21	NA	NA	epi24	NA	NA	epi30	epi31	NA	NA	epi34	NA	NA	NA	NA	epi42	epi43
AT1G02050	epi01	NA	NA	NA	NA	epi06	NA	NA	NA	NA	NA	NA	NA	NA	epi16	epi17	epi18	epi19	epi20	epi21	NA	NA	epi24	NA	NA	epi30	epi31	NA	NA	epi34	NA	NA	NA	NA	epi42	epi43
AT1G02060	epi01	NA	NA	NA	NA	epi06	NA	NA	NA	NA	NA	NA	NA	NA	epi16	epi17	epi18	epi19	epi20	epi21	NA	NA	NA	NA	NA	epi30	epi31	NA	NA	epi34	NA	NA	NA	NA	epi42	epi43
AT1G02065	epi01	NA	NA	NA	NA	epi06	NA	NA	NA	NA	NA	NA	NA	NA	epi16	epi17	epi18	epi19	epi20	epi21	NA	NA	NA	NA	NA	epi30	epi31	NA	NA	epi34	NA	NA	NA	NA	epi42	epi43
AT1G02070	epi01	NA	NA	NA	NA	epi06	NA	NA	NA	NA	NA	NA	NA	NA	epi16	epi17	epi18	epi19	epi20	epi21	NA	NA	NA	NA	NA	epi30	epi31	NA	NA	epi34	NA	NA	NA	NA	epi42	epi43
AT1G02074	epi01	NA	NA	NA	NA	epi06	NA	NA	NA	NA	NA	NA	NA	NA	epi16	epi17	epi18	epi19	epi20	epi21	NA	NA	NA	NA	NA	epi30	epi31	NA	NA	epi34	NA	NA	NA	NA	epi42	epi43
AT1G02080	epi01	NA	NA	NA	NA	epi06	NA	NA	NA	NA	NA	NA	NA	NA	epi16	epi17	epi18	epi19	epi20	epi21	NA	NA	NA	NA	NA	epi30	epi31	NA	NA	epi34	NA	NA	NA	NA	epi42	epi43
AT1G02090	epi01	NA	NA	NA	NA	epi06	NA	NA	NA	NA	NA	NA	NA	NA	epi16	epi17	epi18	epi19	epi20	epi21	NA	NA	NA	NA	NA	epi30	epi31	NA	NA	epi34	NA	NA	NA	NA	epi42	epi43
AT1G02100	epi01	NA	NA	NA	NA	epi06	NA	NA	NA	NA	NA	NA	NA	NA	epi16	epi17	epi18	epi19	epi20	epi21	NA	NA	NA	NA	NA	epi30	epi31	NA	NA	epi34	NA	NA	NA	NA	epi42	epi43
AT1G02110	epi01	NA	NA	NA	NA	epi06	NA	NA	NA	NA	NA	NA	NA	NA	epi16	epi17	epi18	epi19	epi20	epi21	NA	NA	NA	NA	NA	epi30	epi31	NA	NA	epi34	NA	NA	NA	NA	epi42	epi43
AT1G02120	epi01	NA	NA	NA	NA	epi06	NA	NA	NA	NA	NA	NA	NA	NA	epi16	epi17	epi18	epi19	epi20	epi21	NA	NA	NA	NA	NA	epi30	epi31	NA	NA	epi34	NA	NA	NA	NA	epi42	epi43
AT1G02130	epi01	NA	NA	NA	NA	epi06	NA	NA	NA	NA	NA	NA	NA	NA	epi16	epi17	epi18	epi19	epi20	epi21	NA	NA	NA	NA	NA	epi30	epi31	NA	NA	epi34	NA	NA	NA	NA	epi42	epi43
AT1G02136	epi01	NA	NA	NA	NA	epi06	NA	NA	NA	NA	NA	NA	NA	NA	epi16	epi17	epi18	epi19	epi20	epi21	NA	NA	NA	NA	NA	epi30	epi31	NA	NA	epi34	NA	NA	NA	NA	epi42	epi43
AT1G02140	epi01	NA	NA	NA	NA	epi06	NA	NA	NA	NA	NA	NA	NA	NA	epi16	epi17	epi18	epi19	epi20	epi21	NA	NA	NA	NA	NA	epi30	epi31	NA	NA	epi34	NA	NA	NA	NA	epi42	epi43
AT1G02145	epi01	NA	NA	NA	NA	epi06	NA	NA	NA	NA	NA	NA	NA	NA	epi16	epi17	epi18	epi19	epi20	epi21	NA	NA	NA	NA	NA	epi30	epi31	NA	NA	epi34	NA	NA	NA	NA	epi42	epi43
AT1G02150	epi01	NA	NA	NA	NA	epi06	NA	NA	NA	NA	NA	NA	NA	NA	epi16	epi17	epi18	epi19	epi20	epi21	NA	NA	NA	NA	NA	epi30	epi31	NA	NA	epi34	NA	NA	NA	NA	epi42	epi43
AT1G02160	epi01	NA	NA	NA	NA	epi06	NA	NA	NA	NA	NA	NA	NA	NA	epi16	epi17	epi18	epi19	epi20	epi21	NA	NA	NA	NA	NA	epi30	epi31	NA	NA	epi34	NA	NA	NA	NA	epi42	epi43
AT1G02170	epi01	NA	NA	NA	NA	epi06	NA	NA	NA	NA	NA	NA	NA	NA	epi16	epi17	epi18	epi19	epi20	epi21	NA	NA	NA	NA	NA	epi30	epi31	NA	NA	epi34	NA	NA	NA	NA	epi42	epi43
AT1G02180	epi01	NA	NA	NA	NA	epi06	NA	NA	NA	NA	NA	NA	NA	NA	epi16	epi17	epi18	epi19	epi20	epi21	NA	NA	NA	NA	NA	epi30	epi31	NA	NA	epi34	NA	NA	NA	NA	epi42	epi43
AT1G02190	epi01	NA	NA	NA	NA	epi06	NA	NA	NA	NA	NA	NA	NA	NA	epi16	epi17	epi18	epi19	epi20	epi21	NA	NA	NA	NA	NA	epi30	epi31	NA	NA	epi34	NA	NA	NA	NA	epi42	epi43
AT1G02205	epi01	NA	NA	NA	NA	epi06	NA	NA	NA	NA	NA	NA	NA	NA	epi16	epi17	epi18	epi19	epi20	epi21	NA	NA	NA	NA	NA	epi30	epi31	NA	NA	epi34	NA	NA	NA	NA	epi42	epi43
AT1G02210	epi01	NA	NA	NA	NA	epi06	NA	NA	NA	NA	NA	NA	NA	NA	epi16	epi17	epi18	epi19	epi20	epi21	NA	NA	NA	NA	NA	epi30	epi31	NA	NA	epi34	NA	NA	NA	NA	epi42	epi43
AT1G02220	epi01	NA	NA	NA	NA	epi06	NA	NA	NA	NA	NA	NA	NA	NA	epi16	epi17	epi18	epi19	epi20	epi21	NA	NA	NA	NA	NA	epi30	epi31	NA	NA	epi34	NA	NA	NA	NA	epi42	epi43
AT1G02228	epi01	NA	NA	NA	NA	epi06	NA	NA	NA	NA	NA	NA	NA	NA	epi16	epi17	epi18	epi19	epi20	epi21	NA	NA	NA	NA	NA	epi30	epi31	NA	NA	epi34	NA	NA	NA	NA	epi42	epi43
AT1G02230	epi01	NA	NA	NA	NA	epi06	NA	NA	NA	NA	NA	NA	NA	NA	epi16	epi17	epi18	epi19	epi20	epi21	NA	NA	NA	NA	NA	epi30	epi31	NA	NA	epi34	NA	NA	NA	NA	epi42	epi43
AT1G02250	epi01	NA	NA	NA	NA	epi06	NA	NA	NA	NA	NA	NA	NA	NA	epi16	epi17	epi18	epi19	epi20	epi21	NA	NA	NA	NA	NA	epi30	epi31	NA	NA	epi34	NA	NA	NA	NA	epi42	epi43
AT1G02260	epi01	NA	NA	NA	NA	epi06	NA	NA	NA	NA	NA	NA	NA	NA	epi16	epi17	epi18	epi19	epi20	epi21	NA	NA	NA	NA	NA	epi30	epi31	NA	NA	epi34	NA	NA	NA	NA	epi42	epi43
AT1G02270	epi01	NA	NA	NA	NA	epi06	NA	NA	NA	NA	NA	NA	NA	NA	epi16	epi17	epi18	epi19	epi20	epi21	NA	NA	NA	NA	NA	epi30	epi31	NA	NA	epi34	NA	NA	NA	NA	epi42	epi43
AT1G02280	epi01	NA	NA	NA	NA	epi06	NA	NA	NA	NA	NA	NA	NA	NA	epi16	epi17	epi18	epi19	epi20	epi21	NA	NA	NA	NA	NA	epi30	epi31	NA	NA	epi34	NA	NA	NA	NA	epi42	epi43
AT1G02290	epi01	NA	NA	NA	NA	epi06	NA	NA	NA	NA	NA	NA	NA	NA	epi16	epi17	epi18	epi19	epi20	epi21	NA	NA	NA	NA	NA	epi30	epi31	NA	NA	epi34	NA	NA	NA	NA	epi42	epi43
AT1G02300	epi01	NA	NA	NA	NA	epi06	NA	NA	NA	NA	NA	NA	NA	NA	epi16	epi17	epi18	epi19	epi20	epi21	NA	NA	NA	NA	NA	epi30	epi31	NA	NA	epi34	NA	NA	NA	NA	epi42	epi43
AT1G02305	epi01	NA	NA	NA	NA	epi06	NA	NA	NA	NA	NA	NA	NA	NA	epi16	epi17	epi18	epi19	epi20	epi21	NA	NA	NA	NA	NA	epi30	epi31	NA	NA	epi34	NA	NA	NA	NA	epi42	epi43
AT1G02310	epi01	NA	NA	NA	NA	epi06	NA	NA	NA	NA	NA	NA	NA	NA	epi16	epi17	epi18	epi19	epi20	epi21	NA	NA	NA	NA	NA	epi30	epi31	NA	NA	epi34	NA	NA	NA	NA	epi42	epi43
AT1G02320	epi01	NA	NA	NA	NA	epi06	NA	NA	NA	NA	NA	NA	NA	NA	epi16	epi17	epi18	epi19	epi20	epi21	NA	NA	NA	NA	NA	epi30	epi31	NA	NA	epi34	NA	NA	NA	NA	epi42	epi43
AT1G02330	epi01	NA	NA	NA	NA	epi06	NA	NA	NA	NA	NA	NA	NA	NA	epi16	epi17	epi18	epi19	epi20	epi21	NA	NA	NA	NA	NA	epi30	epi31	NA	NA	epi34	NA	NA	NA	NA	epi42	epi43
AT1G02335	epi01	NA	NA	NA	NA	epi06	NA	NA	NA	NA	NA	NA	NA	NA	epi16	epi17	epi18	epi19	epi20	epi21	NA	NA	NA	NA	NA	epi30	epi31	NA	NA	epi34	NA	NA	NA	NA	epi42	epi43
AT1G02340	epi01	NA	NA	NA	NA	epi06	NA	NA	NA	NA	NA	NA	NA	NA	epi16	epi17	epi18	epi19	epi20	epi21	NA	NA	NA	NA	NA	epi30	epi31	NA	NA	epi34	NA	NA	NA	NA	epi42	epi43
AT1G02350	epi01	NA	NA	NA	NA	epi06	NA	NA	NA	NA	NA	NA	NA	NA	epi16	epi17	epi18	epi19	epi20	epi21	NA	NA	NA	NA	NA	epi30	epi31	NA	NA	epi34	NA	NA	NA	NA	epi42	epi43
AT1G02360	epi01	NA	NA	NA	NA	epi06	NA	NA	NA	NA	NA	NA	NA	NA	epi16	epi17	epi18	epi19	epi20	epi21	NA	NA	NA	NA	NA	epi30	epi31	NA	NA	epi34	NA	NA	NA	NA	epi42	epi43
AT1G02370	epi01	NA	NA	NA	NA	epi06	NA	NA	NA	NA	NA	NA	NA	NA	epi16	epi17	epi18	epi19	epi20	epi21	NA	NA	NA	NA	NA	epi30	epi31	NA	NA	epi34	NA	NA	NA	NA	epi42	epi43
AT1G02380	epi01	NA	NA	NA	NA	epi06	NA	NA	NA	NA	NA	NA	NA	NA	epi16	epi17	epi18	epi19	epi20	epi21	NA	NA	NA	NA	NA	epi30	epi31	NA	NA	epi34	NA	NA	NA	NA	epi42	epi43
AT1G02390	epi01	NA	NA	NA	NA	epi06	NA	NA	NA	NA	NA	NA	NA	NA	epi16	epi17	epi18	epi19	epi20	epi21	NA	NA	NA	NA	NA	epi30	epi31	NA	NA	epi34	NA	NA	NA	NA	epi42	epi43
AT1G02391	epi01	NA	NA	NA	NA	epi06	NA	NA	NA	NA	NA	NA	NA	NA	epi16	epi17	epi18	epi19	epi20	epi21	NA	NA	NA	NA	NA	epi30	epi31	NA	NA	epi34	NA	NA	NA	NA	epi42	epi43
AT1G02400	epi01	NA	NA	NA	NA	epi06	NA	NA	NA	NA	NA	NA	NA	NA	epi16	epi17	epi18	epi19	epi20	epi21	NA	NA	NA	NA	NA	epi30	epi31	NA	NA	epi34	NA	NA	NA	NA	epi42	epi43
AT1G02405	epi01	NA	NA	NA	NA	epi06	NA	NA	NA	NA	NA	NA	NA	NA	epi16	epi17	epi18	epi19	epi20	epi21	NA	NA	NA	NA	NA	epi30	epi31	NA	NA	epi34	NA	NA	NA	NA	epi42	epi43
AT1G02410	epi01	NA	NA	NA	NA	epi06	NA	NA	NA	NA	NA	NA	NA	NA	epi16	epi17	epi18	epi19	epi20	epi21	NA	NA	NA	NA	NA	epi30	epi31	NA	NA	epi34	NA	NA	NA	NA	epi42	epi43
AT1G02420	epi01	NA	NA	NA	NA	epi06	NA	NA	NA	NA	NA	NA	NA	NA	epi16	epi17	epi18	epi19	epi20	epi21	NA	NA	NA	NA	NA	epi30	epi31	NA	NA	epi34	NA	NA	NA	NA	epi42	epi43
AT1G02430	epi01	NA	NA	NA	NA	epi06	NA	NA	NA	NA	NA	NA	NA	NA	epi16	epi17	epi18	epi19	epi20	epi21	NA	NA	NA	NA	NA	epi30	epi31	NA	NA	epi34	NA	NA	NA	NA	epi42	epi43
AT1G02440	epi01	NA	NA	NA	NA	epi06	NA	NA	NA	NA	NA	NA	NA	NA	epi16	epi17	epi18	epi19	epi20	epi21	NA	NA	NA	NA	NA	epi30	epi31	NA	NA	epi34	NA	NA	NA	NA	epi42	epi43
AT1G02450	epi01	NA	NA	NA	NA	epi06	NA	NA	NA	NA	NA	NA	NA	NA	epi16	epi17	epi18	epi19	epi20	epi21	NA	NA	NA	NA	NA	epi30	epi31	NA	NA	epi34	NA	NA	NA	NA	epi42	epi43
AT1G02460	epi01	NA	NA	NA	NA	epi06	NA	NA	NA	NA	NA	NA	NA	NA	epi16	epi17	epi18	epi19	epi20	epi21	NA	NA	NA	NA	NA	epi30	epi31	NA	NA	epi34	NA	NA	NA	NA	epi42	epi43
AT1G02470	epi01	NA	NA	NA	NA	epi06	NA	NA	NA	NA	NA	NA	NA	NA	epi16	epi17	epi18	epi19	epi20	epi21	NA	NA	NA	NA	NA	epi30	epi31	NA	NA	epi34	NA	NA	NA	NA	epi42	epi43
AT1G02475	epi01	NA	NA	NA	NA	epi06	NA	NA	NA	NA	NA	NA	NA	NA	epi16	epi17	epi18	epi19	epi20	epi21	NA	NA	NA	NA	NA	epi30	epi31	NA	NA	epi34	NA	NA	NA	NA	epi42	epi43
AT1G02480	epi01	NA	NA	NA	NA	epi06	NA	NA	NA	NA	NA	NA	NA	NA	epi16	epi17	epi18	epi19	epi20	epi21	NA	NA	NA	NA	NA	epi30	epi31	NA	NA	epi34	NA	NA	NA	NA	epi42	epi43
AT1G02490	epi01	NA	NA	NA	NA	epi06	NA	NA	NA	NA	NA	NA	NA	NA	epi16	epi17	epi18	epi19	epi20	epi21	NA	NA	NA	NA	NA	epi30	epi31	NA	NA	epi34	NA	NA	NA	NA	epi42	epi43
AT1G02500	epi01	NA	NA	NA	NA	epi06	NA	NA	NA	NA	NA	NA	NA	NA	epi16	epi17	epi18	epi19	epi20	epi21	NA	NA	NA	NA	NA	epi30	epi31	NA	NA	epi34	NA	NA	NA	NA	epi42	epi43
AT1G02510	epi01	NA	NA	NA	NA	epi06	NA	NA	NA	NA	NA	NA	NA	NA	epi16	epi17	epi18	epi19	epi20	epi21	NA	NA	NA	NA	NA	epi30	epi31	NA	NA	epi34	NA	NA	NA	NA	epi42	epi43
AT1G02520	epi01	NA	NA	NA	NA	epi06	NA	NA	NA	NA	NA	NA	NA	NA	epi16	epi17	epi18	epi19	epi20	epi21	NA	NA	NA	NA	NA	epi30	epi31	NA	NA	epi34	NA	NA	NA	NA	epi42	epi43
AT1G02530	epi01	NA	NA	NA	NA	epi06	NA	NA	NA	NA	NA	NA	NA	NA	epi16	epi17	epi18	epi19	epi20	epi21	NA	NA	NA	NA	NA	epi30	epi31	NA	NA	epi34	NA	NA	NA	NA	epi42	epi43
AT1G02540	epi01	NA	NA	NA	NA	epi06	NA	NA	NA	NA	NA	NA	NA	NA	epi16	epi17	epi18	epi19	epi20	epi21	NA	NA	NA	NA	NA	epi30	epi31	NA	NA	epi34	NA	NA	NA	NA	epi42	epi43
AT1G02550	epi01	NA	NA	NA	NA	epi06	NA	NA	NA	NA	NA	NA	NA	NA	epi16	epi17	epi18	epi19	epi20	epi21	NA	NA	NA	NA	NA	epi30	epi31	NA	NA	epi34	NA	NA	NA	NA	epi42	epi43
AT1G02560	epi01	NA	NA	NA	NA	epi06	NA	NA	NA	NA	NA	NA	NA	NA	epi16	epi17	epi18	epi19	epi20	epi21	NA	NA	NA	NA	NA	epi30	epi31	NA	NA	epi34	NA	NA	NA	NA	epi42	epi43
AT1G02570	epi01	NA	NA	NA	NA	epi06	NA	NA	NA	NA	NA	NA	NA	NA	epi16	epi17	epi18	epi19	epi20	epi21	NA	NA	NA	NA	NA	epi30	epi31	NA	NA	epi34	NA	NA	NA	NA	epi42	epi43
AT1G02575	epi01	NA	NA	NA	NA	epi06	NA	NA	NA	NA	NA	NA	NA	NA	epi16	epi17	epi18	epi19	epi20	epi21	NA	NA	NA	NA	NA	epi30	epi31	NA	NA	epi34	NA	NA	NA	NA	epi42	epi43
AT1G02580	epi01	NA	NA	NA	NA	epi06	NA	NA	NA	NA	NA	NA	NA	NA	epi16	epi17	epi18	epi19	epi20	epi21	NA	NA	NA	NA	NA	epi30	epi31	NA	NA	epi34	NA	NA	NA	NA	epi42	epi43
AT1G02590	epi01	NA	NA	NA	NA	epi06	NA	NA	NA	NA	NA	NA	NA	NA	epi16	epi17	epi18	epi19	epi20	epi21	NA	NA	NA	NA	NA	epi30	epi31	NA	NA	epi34	NA	NA	NA	NA	epi42	epi43
AT1G02600	epi01	NA	NA	NA	NA	epi06	NA	NA	NA	NA	NA	NA	NA	NA	epi16	epi17	epi18	epi19	epi20	epi21	NA	NA	NA	NA	NA	epi30	epi31	NA	NA	epi34	NA	NA	NA	NA	epi42	epi43
AT1G02610	epi01	NA	NA	NA	NA	epi06	NA	NA	NA	NA	NA	NA	NA	NA	epi16	epi17	epi18	epi19	epi20	epi21	NA	NA	NA	NA	NA	epi30	epi31	NA	NA	epi34	NA	NA	NA	NA	epi42	epi43
AT1G02620	epi01	NA	NA	NA	NA	epi06	NA	NA	NA	NA	NA	NA	NA	NA	epi16	epi17	epi18	epi19	epi20	epi21	NA	NA	NA	NA	NA	epi30	epi31	NA	NA	epi34	NA	NA	NA	NA	epi42	epi43
AT1G02630	epi01	NA	NA	NA	NA	epi06	NA	NA	NA	NA	NA	NA	NA	NA	epi16	epi17	epi18	epi19	epi20	epi21	NA	NA	NA	NA	NA	epi30	epi31	NA	NA	epi34	NA	NA	NA	NA	epi42	epi43
AT1G02640	epi01	NA	NA	NA	NA	epi06	NA	NA	NA	NA	NA	NA	NA	NA	epi16	epi17	epi18	epi19	epi20	epi21	NA	NA	NA	NA	NA	epi30	epi31	NA	NA	epi34	NA	NA	NA	NA	epi42	epi43
AT1G02650	epi01	NA	NA	NA	NA	epi06	NA	NA	NA	NA	NA	NA	NA	NA	epi16	epi17	epi18	epi19	epi20	epi21	NA	NA	NA	NA	NA	epi30	epi31	NA	NA	epi34	NA	NA	NA	NA	epi42	epi43
AT1G02660	epi01	NA	NA	NA	NA	epi06	NA	NA	NA	NA	NA	NA	NA	NA	epi16	epi17	epi18	epi19	epi20	epi21	NA	NA	NA	NA	NA	epi30	epi31	NA	NA	epi34	NA	NA	NA	NA	epi42	epi43
AT1G02670	epi01	NA	NA	NA	NA	epi06	NA	NA	NA	NA	NA	NA	NA	NA	epi16	epi17	epi18	epi19	epi20	epi21	NA	NA	NA	NA	NA	epi30	epi31	NA	NA	epi34	NA	NA	NA	NA	epi42	epi43
AT1G02680	epi01	NA	NA	NA	NA	epi06	NA	NA	NA	NA	NA	NA	NA	NA	epi16	epi17	epi18	epi19	epi20	epi21	NA	NA	NA	NA	NA	epi30	epi31	NA	NA	epi34	NA	NA	NA	NA	epi42	epi43
AT1G02681	epi01	NA	NA	NA	NA	epi06	NA	NA	NA	NA	NA	NA	NA	NA	epi16	epi17	epi18	epi19	epi20	epi21	NA	NA	NA	NA	NA	epi30	epi31	NA	NA	epi34	NA	NA	NA	NA	epi42	epi43
AT1G02690	epi01	NA	NA	NA	NA	epi06	NA	NA	NA	NA	NA	NA	NA	NA	epi16	epi17	epi18	epi19	epi20	epi21	NA	NA	NA	NA	NA	epi30	epi31	NA	NA	epi34	NA	NA	NA	NA	epi42	epi43
AT1G02700	epi01	NA	NA	NA	NA	epi06	NA	NA	NA	NA	NA	NA	NA	NA	epi16	epi17	epi18	epi19	epi20	epi21	NA	NA	NA	NA	NA	epi30	epi31	NA	NA	epi34	NA	NA	NA	NA	epi42	epi43
AT1G02710	epi01	NA	NA	NA	NA	epi06	NA	NA	NA	NA	NA	NA	NA	NA	epi16	epi17	epi18	epi19	epi20	epi21	NA	NA	NA	NA	NA	epi30	epi31	NA	NA	epi34	NA	NA	NA	NA	epi42	epi43
AT1G02720	epi01	NA	NA	NA	NA	epi06	NA	NA	NA	NA	NA	NA	NA	NA	epi16	epi17	epi18	epi19	epi20	epi21	NA	NA	NA	NA	NA	epi30	epi31	NA	NA	epi34	NA	NA	NA	NA	epi42	epi43
AT1G02730	epi01	NA	NA	NA	NA	epi06	NA	NA	NA	NA	NA	NA	NA	NA	epi16	epi17	epi18	epi19	epi20	epi21	NA	NA	NA	NA	NA	epi30	epi31	NA	NA	epi34	NA	NA	NA	NA	epi42	epi43
AT1G02740	epi01	NA	NA	NA	NA	epi06	NA	NA	NA	NA	NA	NA	NA	NA	epi16	epi17	epi18	epi19	epi20	epi21	NA	NA	NA	NA	NA	epi30	epi31	NA	NA	epi34	NA	NA	NA	NA	epi42	epi43
AT1G02750	epi01	NA	NA	NA	NA	epi06	NA	NA	NA	NA	NA	NA	NA	NA	epi16	epi17	epi18	epi19	epi20	epi21	NA	NA	NA	NA	NA	epi30	epi31	NA	NA	epi34	NA	NA	NA	NA	epi42	epi43
AT1G02760	epi01	NA	NA	NA	NA	epi06	NA	NA	NA	NA	NA	NA	NA	NA	epi16	epi17	epi18	epi19	epi20	epi21	NA	NA	NA	NA	NA	epi30	epi31	NA	NA	epi34	NA	NA	NA	NA	epi42	epi43
AT1G02770	epi01	NA	NA	NA	NA	epi06	NA	NA	NA	NA	NA	NA	NA	NA	epi16	epi17	epi18	epi19	epi20	epi21	NA	NA	NA	NA	NA	epi30	epi31	NA	NA	epi34	NA	NA	NA	NA	epi42	epi43
AT1G02780	epi01	NA	NA	NA	NA	epi06	NA	NA	NA	NA	NA	NA	NA	NA	epi16	epi17	epi18	epi19	epi20	epi21	NA	NA	NA	NA	NA	epi30	epi31	NA	NA	epi34	NA	NA	NA	NA	epi42	epi43
AT1G02790	epi01	NA	NA	NA	NA	epi06	NA	NA	NA	NA	NA	NA	NA	NA	epi16	epi17	epi18	epi19	epi20	epi21	NA	NA	NA	NA	NA	epi30	epi31	NA	NA	epi34	NA	NA	NA	NA	epi42	epi43
AT1G02800	epi01	NA	NA	NA	NA	epi06	NA	NA	NA	NA	NA	NA	NA	NA	epi16	epi17	epi18	epi19	epi20	epi21	NA	NA	NA	NA	NA	epi30	epi31	NA	NA	epi34	NA	NA	NA	NA	epi42	epi43
AT1G02810	epi01	NA	NA	NA	NA	epi06	NA	NA	NA	NA	NA	NA	NA	NA	epi16	epi17	epi18	epi19	epi20	epi21	NA	NA	NA	NA	NA	epi30	epi31	NA	NA	epi34	NA	NA	NA	NA	epi42	epi43
AT1G02813	epi01	NA	NA	NA	NA	epi06	NA	NA	NA	NA	NA	NA	NA	NA	epi16	epi17	epi18	epi19	epi20	epi21	NA	NA	NA	NA	NA	epi30	epi31	NA	NA	epi34	NA	NA	NA	NA	epi42	epi43
AT1G02816	epi01	NA	NA	NA	NA	epi06	NA	NA	NA	NA	NA	NA	NA	NA	epi16	epi17	epi18	epi19	epi20	epi21	NA	NA	NA	NA	NA	epi30	epi31	NA	NA	epi34	NA	NA	NA	NA	epi42	epi43
AT1G02820	epi01	NA	NA	NA	NA	epi06	NA	NA	NA	NA	NA	NA	NA	NA	epi16	epi17	epi18	epi19	epi20	epi21	NA	NA	NA	NA	NA	epi30	epi31	NA	NA	epi34	NA	NA	NA	NA	epi42	epi43
AT1G02830	epi01	NA	NA	NA	NA	epi06	NA	NA	NA	NA	NA	NA	NA	NA	epi16	epi17	epi18	epi19	epi20	epi21	NA	NA	NA	NA	NA	epi30	epi31	NA	NA	epi34	NA	NA	NA	NA	epi42	epi43
AT1G02840	epi01	NA	NA	NA	NA	epi06	NA	NA	NA	NA	NA	NA	NA	NA	epi16	epi17	epi18	epi19	epi20	epi21	NA	NA	NA	NA	NA	epi30	epi31	NA	NA	epi34	NA	NA	NA	NA	epi42	epi43
AT1G02850	epi01	NA	NA	NA	NA	epi06	NA	NA	NA	NA	NA	NA	NA	NA	epi16	epi17	epi18	epi19	epi20	epi21	NA	NA	NA	NA	NA	epi30	epi31	NA	NA	epi34	NA	NA	NA	NA	epi42	epi43
AT1G02860	epi01	NA	NA	NA	NA	epi06	NA	NA	NA	NA	NA	NA	NA	NA	epi16	epi17	epi18	epi19	epi20	epi21	NA	NA	NA	NA	NA	epi30	epi31	NA	NA	epi34	NA	NA	NA	NA	epi42	epi43
AT1G02870	epi01	NA	NA	NA	NA	epi06	NA	NA	NA	NA	NA	NA	NA	NA	epi16	epi17	epi18	epi19	epi20	epi21	NA	NA	NA	NA	NA	epi30	epi31	NA	NA	epi34	NA	NA	NA	NA	epi42	epi43
AT1G02880	epi01	NA	NA	NA	NA	epi06	NA	NA	NA	NA	NA	NA	NA	NA	epi16	epi17	epi18	epi19	epi20	epi21	NA	NA	NA	NA	NA	epi30	epi31	NA	NA	epi34	NA	NA	NA	NA	epi42	epi43
AT1G02890	epi01	NA	NA	NA	NA	epi06	NA	NA	NA	NA	NA	NA	NA	NA	epi16	epi17	epi18	epi19	epi20	epi21	NA	NA	NA	NA	NA	epi30	epi31	NA	NA	epi34	NA	NA	NA	NA	epi42	epi43
AT1G02900	epi01	NA	NA	NA	NA	epi06	NA	NA	NA	NA	NA	NA	NA	NA	epi16	epi17	epi18	epi19	epi20	epi21	NA	NA	NA	NA	NA	epi30	epi31	NA	NA	epi34	NA	NA	NA	NA	epi42	epi43
AT1G02910	epi01	NA	NA	NA	NA	epi06	NA	NA	NA	NA	NA	NA	NA	NA	epi16	epi17	epi18	epi19	epi20	epi21	NA	NA	NA	NA	NA	epi30	epi31	NA	NA	epi34	NA	NA	NA	NA	epi42	epi43
AT1G02920	epi01	NA	NA	NA	NA	epi06	NA	NA	NA	NA	NA	NA	NA	NA	epi16	epi17	epi18	epi19	epi20	epi21	NA	NA	NA	NA	NA	epi30	epi31	NA	NA	epi34	NA	NA	NA	NA	epi42	epi43
AT1G02930	epi01	NA	NA	NA	NA	epi06	NA	NA	NA	NA	NA	NA	NA	NA	epi16	epi17	epi18	epi19	epi20	epi21	NA	NA	NA	NA	NA	epi30	epi31	NA	NA	epi34	NA	NA	NA	NA	epi42	epi43
AT1G02940	epi01	NA	NA	NA	NA	epi06	NA	NA	NA	NA	NA	NA	NA	NA	epi16	epi17	epi18	epi19	epi20	epi21	NA	NA	NA	NA	NA	epi30	epi31	NA	NA	epi34	NA	NA	NA	NA	epi42	epi43
AT1G02950	epi01	NA	NA	NA	NA	epi06	NA	NA	NA	NA	NA	NA	NA	NA	epi16	epi17	epi18	epi19	epi20	epi21	NA	NA	NA	NA	NA	epi30	epi31	NA	NA	epi34	NA	NA	NA	NA	epi42	epi43
AT1G02952	epi01	NA	NA	NA	NA	epi06	NA	NA	NA	NA	NA	NA	NA	NA	epi16	epi17	epi18	epi19	epi20	epi21	NA	NA	NA	NA	NA	epi30	epi31	NA	NA	epi34	NA	NA	NA	NA	epi42	epi43
AT1G02960	epi01	NA	NA	NA	NA	epi06	NA	NA	NA	NA	NA	NA	NA	NA	epi16	epi17	epi18	epi19	epi20	epi21	NA	NA	NA	NA	NA	epi30	epi31	NA	NA	epi34	NA	NA	NA	NA	epi42	epi43
AT1G02965	epi01	NA	NA	NA	NA	epi06	NA	NA	NA	NA	NA	NA	NA	NA	epi16	epi17	epi18	epi19	epi20	epi21	NA	NA	NA	NA	NA	epi30	epi31	NA	NA	epi34	NA	NA	NA	NA	epi42	epi43
AT1G02970	epi01	NA	NA	NA	NA	epi06	NA	NA	NA	NA	NA	NA	NA	NA	epi16	epi17	epi18	epi19	epi20	epi21	NA	NA	NA	NA	NA	epi30	epi31	NA	NA	epi34	NA	NA	NA	NA	epi42	epi43
AT1G02980	epi01	NA	NA	NA	NA	epi06	NA	NA	NA	NA	NA	NA	NA	NA	epi16	epi17	epi18	epi19	epi20	epi21	NA	NA	NA	NA	NA	epi30	epi31	NA	NA	epi34	NA	NA	NA	NA	epi42	epi43
AT1G02990	epi01	NA	NA	NA	NA	epi06	NA	NA	NA	NA	NA	NA	NA	NA	epi16	epi17	epi18	epi19	epi20	epi21	NA	NA	NA	NA	NA	epi30	epi31	NA	NA	epi34	NA	NA	NA	NA	epi42	epi43
AT1G03000	epi01	NA	NA	NA	NA	epi06	NA	NA	NA	NA	NA	NA	NA	NA	epi16	epi17	epi18	epi19	epi20	epi21	NA	NA	NA	NA	NA	epi30	epi31	NA	NA	epi34	NA	NA	NA	NA	epi42	epi43
AT1G03010	epi01	NA	NA	NA	NA	epi06	NA	NA	NA	NA	NA	NA	NA	NA	epi16	epi17	epi18	epi19	epi20	epi21	NA	NA	NA	NA	NA	epi30	epi31	NA	NA	epi34	NA	NA	NA	NA	epi42	epi43
AT1G03020	epi01	NA	NA	NA	NA	epi06	NA	NA	NA	NA	NA	NA	NA	NA	epi16	epi17	epi18	epi19	epi20	epi21	NA	NA	NA	NA	NA	epi30	epi31	NA	NA	epi34	NA	NA	NA	NA	epi42	epi43
AT1G03022	epi01	NA	NA	NA	NA	epi06	NA	NA	NA	NA	NA	NA	NA	NA	epi16	epi17	epi18	epi19	epi20	epi21	NA	NA	NA	NA	NA	epi30	epi31	NA	NA	epi34	NA	NA	NA	NA	epi42	epi43
AT1G03030	epi01	NA	NA	NA	NA	epi06	NA	NA	NA	NA	NA	NA	NA	NA	epi16	epi17	epi18	epi19	epi20	epi21	NA	NA	NA	NA	NA	epi30	epi31	NA	NA	epi34	NA	NA	NA	NA	epi42	epi43
AT1G03040	epi01	NA	NA	NA	NA	epi06	NA	NA	NA	NA	NA	NA	NA	NA	epi16	epi17	epi18	epi19	epi20	epi21	NA	NA	NA	NA	NA	epi30	epi31	NA	NA	epi34	NA	NA	NA	NA	epi42	epi43
AT1G03050	epi01	NA	NA	NA	NA	epi06	NA	NA	NA	NA	NA	NA	NA	NA	epi16	epi17	epi18	epi19	epi20	epi21	NA	NA	NA	NA	NA	epi30	epi31	NA	NA	epi34	NA	NA	NA	NA	epi42	epi43
AT1G03055	epi01	NA	NA	NA	NA	epi06	NA	NA	NA	NA	NA	NA	NA	NA	epi16	epi17	epi18	epi19	epi20	epi21	NA	NA	NA	NA	NA	epi30	epi31	NA	NA	epi34	NA	NA	NA	NA	epi42	epi43
AT1G03060	epi01	NA	NA	NA	NA	epi06	NA	NA	NA	NA	NA	NA	NA	NA	epi16	epi17	epi18	epi19	epi20	epi21	NA	NA	NA	NA	NA	epi30	epi31	NA	NA	epi34	NA	NA	NA	NA	epi42	epi43
AT1G03070	epi01	NA	NA	NA	NA	epi06	NA	NA	NA	NA	NA	NA	NA	NA	epi16	epi17	epi18	epi19	epi20	epi21	NA	NA	NA	NA	NA	epi30	epi31	NA	NA	epi34	NA	NA	NA	NA	epi42	epi43
AT1G03080	epi01	NA	NA	NA	NA	epi06	NA	NA	NA	NA	NA	NA	NA	NA	epi16	epi17	epi18	epi19	epi20	epi21	NA	NA	NA	NA	NA	epi30	epi31	NA	NA	epi34	NA	NA	NA	NA	epi42	epi43
AT1G03090	epi01	NA	NA	NA	NA	epi06	NA	NA	NA	NA	NA	NA	NA	NA	epi16	epi17	epi18	epi19	epi20	epi21	NA	NA	NA	NA	NA	epi30	epi31	NA	NA	epi34	NA	NA	NA	NA	epi42	epi43
AT1G03100	epi01	NA	NA	NA	NA	epi06	NA	NA	NA	NA	NA	NA	NA	NA	epi16	epi17	epi18	epi19	epi20	epi21	NA	NA	NA	NA	NA	epi30	epi31	NA	NA	epi34	NA	NA	NA	NA	epi42	epi43
AT1G03103	epi01	NA	NA	NA	NA	epi06	NA	NA	NA	NA	NA	NA	NA	NA	epi16	epi17	epi18	epi19	epi20	epi21	NA	NA	NA	NA	NA	epi30	epi31	NA	NA	epi34	NA	NA	NA	NA	epi42	epi43
AT1G03106	epi01	NA	NA	NA	NA	epi06	NA	NA	NA	NA	NA	NA	NA	NA	epi16	epi17	epi18	epi19	epi20	epi21	NA	NA	NA	NA	NA	epi30	epi31	NA	NA	epi34	NA	NA	NA	NA	epi42	epi43
AT1G03110	epi01	NA	NA	NA	NA	epi06	NA	NA	NA	NA	NA	NA	NA	NA	epi16	epi17	epi18	epi19	epi20	epi21	NA	NA	NA	NA	NA	epi30	epi31	NA	NA	epi34	NA	NA	NA	NA	epi42	epi43
AT1G03120	epi01	NA	NA	NA	NA	epi06	NA	NA	NA	NA	NA	NA	NA	NA	epi16	epi17	epi18	epi19	epi20	epi21	NA	NA	NA	NA	NA	epi30	epi31	NA	NA	epi34	NA	NA	NA	NA	epi42	epi43
AT1G03130	epi01	NA	NA	NA	NA	epi06	NA	NA	NA	NA	NA	NA	NA	NA	epi16	epi17	epi18	epi19	epi20	epi21	NA	NA	NA	NA	NA	epi30	epi31	NA	NA	epi34	NA	NA	NA	NA	epi42	epi43
AT1G03140	epi01	NA	NA	NA	NA	epi06	NA	NA	NA	NA	NA	NA	NA	NA	epi16	epi17	epi18	epi19	epi20	epi21	NA	NA	NA	NA	NA	epi30	epi31	NA	NA	epi34	NA	NA	NA	NA	epi42	epi43
AT1G03150	epi01	NA	NA	NA	NA	epi06	NA	NA	NA	NA	NA	NA	NA	NA	epi16	epi17	epi18	epi19	epi20	epi21	NA	NA	NA	NA	NA	epi30	epi31	NA	NA	epi34	NA	NA	NA	NA	epi42	epi43
AT1G03160	epi01	NA	NA	NA	NA	epi06	NA	NA	NA	NA	NA	NA	NA	NA	epi16	epi17	epi18	epi19	epi20	epi21	NA	NA	NA	NA	NA	epi30	epi31	NA	NA	epi34	NA	NA	NA	NA	epi42	epi43
AT1G03170	epi01	NA	NA	NA	NA	epi06	NA	NA	NA	NA	NA	NA	NA	NA	epi16	epi17	epi18	epi19	epi20	epi21	NA	NA	NA	NA	NA	epi30	epi31	NA	NA	epi34	NA	NA	NA	NA	epi42	epi43
AT1G03180	epi01	NA	NA	NA	NA	epi06	NA	NA	NA	NA	NA	NA	NA	NA	epi16	epi17	epi18	epi19	epi20	epi21	NA	NA	NA	NA	NA	epi30	epi31	NA	NA	epi34	NA	NA	NA	NA	epi42	epi43
AT1G03190	epi01	NA	NA	NA	NA	epi06	NA	NA	NA	NA	NA	NA	NA	NA	epi16	epi17	epi18	epi19	epi20	epi21	NA	NA	NA	NA	NA	epi30	epi31	NA	NA	epi34	NA	NA	NA	NA	epi42	epi43
AT1G03200	epi01	NA	NA	NA	NA	epi06	NA	NA	NA	NA	NA	NA	NA	NA	epi16	epi17	epi18	epi19	epi20	epi21	NA	NA	NA	NA	NA	epi30	epi31	NA	NA	epi34	NA	NA	NA	NA	epi42	epi43
AT1G03210	epi01	NA	NA	NA	NA	epi06	NA	NA	NA	NA	NA	NA	NA	NA	epi16	epi17	epi18	epi19	epi20	epi21	NA	NA	NA	NA	NA	epi30	epi31	NA	NA	epi34	NA	NA	NA	NA	epi42	epi43
AT1G03220	epi01	NA	NA	NA	NA	epi06	NA	NA	NA	NA	NA	NA	NA	NA	epi16	epi17	epi18	epi19	epi20	epi21	NA	NA	NA	NA	NA	epi30	epi31	NA	NA	epi34	NA	NA	NA	NA	epi42	epi43
AT1G03230	epi01	NA	NA	NA	NA	epi06	NA	NA	NA	NA	NA	NA	NA	NA	epi16	epi17	epi18	epi19	epi20	epi21	NA	NA	NA	NA	NA	epi30	epi31	NA	NA	epi34	NA	NA	NA	NA	epi42	epi43
AT1G03240	epi01	NA	NA	NA	NA	epi06	NA	NA	NA	NA	NA	NA	NA	NA	epi16	epi17	epi18	epi19	epi20	epi21	NA	NA	NA	NA	NA	epi30	epi31	NA	NA	epi34	NA	NA	NA	NA	epi42	epi43
AT1G03250	epi01	NA	NA	NA	NA	epi06	NA	NA	NA	NA	NA	NA	NA	NA	epi16	epi17	epi18	epi19	epi20	epi21	NA	NA	NA	NA	NA	epi30	epi31	NA	NA	epi34	NA	NA	NA	NA	epi42	epi43
AT1G03260	epi01	NA	NA	NA	NA	epi06	NA	NA	NA	NA	NA	NA	NA	NA	epi16	epi17	epi18	epi19	epi20	epi21	NA	NA	NA	NA	NA	epi30	epi31	NA	NA	epi34	NA	NA	NA	NA	epi42	epi43
AT1G03270	epi01	NA	NA	NA	NA	epi06	NA	NA	NA	NA	NA	NA	NA	NA	epi16	epi17	epi18	epi19	epi20	epi21	NA	NA	NA	NA	NA	epi30	epi31	NA	NA	epi34	NA	NA	NA	NA	epi42	epi43
AT1G03280	epi01	NA	NA	NA	NA	epi06	NA	NA	NA	NA	NA	NA	NA	NA	epi16	epi17	epi18	epi19	epi20	epi21	NA	NA	NA	NA	NA	epi30	epi31	NA	NA	epi34	NA	NA	NA	NA	epi42	epi43
AT1G03290	epi01	NA	NA	NA	NA	epi06	NA	NA	NA	NA	NA	NA	NA	NA	epi16	epi17	epi18	epi19	epi20	epi21	NA	NA	NA	NA	NA	epi30	epi31	NA	NA	epi34	NA	NA	NA	NA	epi42	epi43
AT1G03300	epi01	NA	NA	NA	NA	epi06	NA	NA	NA	NA	NA	NA	NA	NA	epi16	epi17	epi18	epi19	epi20	epi21	NA	NA	NA	NA	NA	epi30	epi31	NA	NA	epi34	NA	NA	NA	NA	epi42	epi43
AT1G03310	epi01	NA	NA	NA	NA	epi06	NA	NA	NA	NA	NA	NA	NA	NA	epi16	epi17	epi18	epi19	epi20	epi21	NA	NA	NA	NA	NA	epi30	epi31	NA	NA	epi34	NA	NA	NA	NA	epi42	epi43
AT1G03320	epi01	NA	NA	NA	NA	epi06	NA	NA	NA	NA	NA	NA	NA	NA	epi16	epi17	epi18	epi19	epi20	epi21	NA	NA	NA	NA	NA	epi30	epi31	NA	NA	epi34	NA	NA	NA	NA	epi42	epi43
AT1G03330	epi01	NA	NA	NA	NA	epi06	NA	NA	NA	NA	NA	NA	NA	NA	epi16	epi17	epi18	epi19	epi20	epi21	NA	NA	NA	NA	NA	epi30	epi31	NA	NA	epi34	NA	NA	NA	NA	epi42	epi43
AT1G03340	epi01	NA	NA	NA	NA	epi06	NA	NA	NA	NA	NA	NA	NA	NA	epi16	epi17	epi18	epi19	epi20	epi21	NA	NA	NA	NA	NA	epi30	epi31	NA	NA	epi34	NA	NA	NA	NA	epi42	epi43
AT1G03350	epi01	NA	NA	NA	NA	epi06	NA	NA	NA	NA	NA	NA	NA	NA	epi16	epi17	epi18	epi19	epi20	epi21	NA	NA	NA	NA	NA	epi30	epi31	NA	NA	epi34	NA	NA	NA	NA	epi42	epi43
AT1G03360	epi01	NA	NA	NA	NA	epi06	NA	NA	NA	NA	NA	NA	NA	NA	epi16	epi17	epi18	epi19	epi20	epi21	NA	NA	NA	NA	NA	epi30	epi31	NA	NA	epi34	NA	NA	NA	NA	epi42	epi43
AT1G03365	epi01	NA	NA	NA	NA	epi06	NA	NA	NA	NA	NA	NA	NA	NA	epi16	epi17	epi18	epi19	epi20	epi21	NA	NA	NA	NA	NA	epi30	epi31	NA	NA	epi34	NA	NA	NA	NA	epi42	epi43
AT1G03370	epi01	NA	NA	NA	NA	epi06	NA	NA	NA	NA	NA	NA	NA	NA	epi16	epi17	epi18	epi19	epi20	epi21	NA	NA	NA	NA	NA	epi30	epi31	NA	NA	epi34	NA	NA	NA	NA	epi42	epi43
AT1G03380	epi01	NA	NA	NA	NA	epi06	NA	NA	NA	NA	NA	NA	NA	NA	epi16	epi17	epi18	epi19	epi20	epi21	NA	NA	NA	NA	NA	epi30	epi31	NA	NA	epi34	NA	NA	NA	NA	epi42	epi43
AT1G03390	epi01	NA	NA	NA	NA	epi06	NA	NA	NA	NA	NA	NA	NA	NA	epi16	epi17	epi18	epi19	epi20	epi21	NA	NA	NA	NA	NA	epi30	epi31	NA	NA	epi34	NA	NA	NA	NA	epi42	epi43
AT1G03400	epi01	NA	NA	NA	NA	epi06	NA	NA	NA	NA	NA	NA	NA	NA	epi16	epi17	epi18	epi19	epi20	epi21	NA	NA	NA	NA	NA	epi30	epi31	NA	NA	epi34	NA	NA	NA	NA	epi42	epi43
AT1G03410	epi01	NA	NA	NA	NA	epi06	NA	NA	NA	NA	NA	NA	NA	NA	epi16	epi17	epi18	epi19	epi20	epi21	NA	NA	NA	NA	NA	epi30	epi31	NA	NA	epi34	NA	NA	NA	NA	epi42	epi43
AT1G03420	epi01	NA	NA	NA	NA	epi06	NA	NA	NA	NA	NA	NA	NA	NA	epi16	epi17	epi18	epi19	epi20	epi21	NA	NA	NA	NA	NA	epi30	epi31	NA	NA	epi34	NA	NA	NA	NA	epi42	epi43
AT1G03430	epi01	NA	NA	NA	NA	epi06	NA	NA	NA	NA	NA	NA	NA	NA	epi16	epi17	epi18	epi19	epi20	epi21	NA	NA	NA	NA	NA	epi30	epi31	NA	NA	epi34	NA	NA	NA	NA	epi42	epi43
AT1G03440	epi01	NA	NA	NA	NA	epi06	NA	NA	NA	NA	NA	NA	NA	NA	epi16	epi17	epi18	epi19	epi20	epi21	NA	NA	NA	NA	NA	epi30	epi31	NA	NA	epi34	NA	NA	NA	NA	epi42	epi43
AT1G03445	epi01	NA	NA	NA	NA	epi06	NA	NA	NA	NA	NA	NA	NA	NA	epi16	epi17	epi18	epi19	epi20	epi21	NA	NA	NA	NA	NA	epi30	epi31	NA	NA	epi34	NA	NA	NA	NA	epi42	epi43
AT1G03457	epi01	NA	NA	NA	NA	epi06	NA	NA	NA	NA	NA	NA	NA	NA	epi16	epi17	epi18	epi19	epi20	epi21	NA	NA	NA	NA	NA	epi30	epi31	NA	NA	epi34	NA	NA	NA	NA	epi42	epi43
AT1G03470	epi01	NA	NA	NA	NA	epi06	NA	NA	NA	NA	NA	NA	NA	NA	epi16	epi17	epi18	epi19	epi20	epi21	NA	NA	NA	NA	NA	epi30	epi31	NA	NA	epi34	NA	NA	NA	NA	epi42	epi43
AT1G03475	epi01	NA	NA	NA	NA	epi06	NA	NA	NA	NA	NA	NA	NA	NA	epi16	epi17	epi18	epi19	epi20	epi21	NA	NA	NA	NA	NA	epi30	epi31	NA	NA	epi34	NA	NA	NA	NA	epi42	epi43
AT1G03490	epi01	NA	NA	NA	NA	epi06	NA	NA	NA	NA	NA	NA	NA	NA	epi16	epi17	epi18	epi19	epi20	epi21	NA	NA	NA	NA	NA	epi30	epi31	NA	NA	epi34	NA	NA	NA	NA	epi42	epi43
AT1G03495	epi01	NA	NA	NA	NA	epi06	NA	NA	NA	NA	NA	NA	NA	NA	epi16	epi17	epi18	epi19	epi20	epi21	NA	NA	NA	NA	NA	epi30	epi31	NA	NA	epi34	NA	NA	NA	NA	epi42	epi43
AT1G03502	epi01	NA	NA	NA	NA	epi06	NA	NA	NA	NA	NA	NA	NA	NA	epi16	epi17	epi18	epi19	epi20	epi21	NA	NA	NA	NA	NA	epi30	epi31	NA	NA	epi34	NA	NA	NA	NA	epi42	epi43
AT1G03506	epi01	NA	NA	NA	NA	epi06	NA	NA	NA	NA	NA	NA	NA	NA	epi16	epi17	epi18	epi19	epi20	epi21	NA	NA	NA	NA	NA	epi30	epi31	NA	NA	epi34	NA	NA	NA	NA	epi42	epi43
AT1G03510	epi01	NA	NA	NA	NA	epi06	NA	NA	NA	NA	NA	NA	NA	NA	epi16	epi17	epi18	epi19	epi20	epi21	NA	NA	NA	NA	NA	epi30	epi31	NA	NA	epi34	NA	NA	NA	NA	epi42	epi43
AT1G03515	epi01	NA	NA	NA	NA	epi06	NA	NA	NA	NA	NA	NA	NA	NA	epi16	epi17	epi18	epi19	epi20	epi21	NA	NA	NA	NA	NA	epi30	epi31	NA	NA	epi34	NA	NA	NA	NA	epi42	epi43
AT1G03520	epi01	NA	NA	NA	NA	epi06	NA	NA	NA	NA	NA	NA	NA	NA	epi16	epi17	epi18	epi19	epi20	epi21	NA	NA	NA	NA	NA	epi30	epi31	NA	NA	epi34	NA	NA	NA	NA	epi42	epi43
AT1G03530	epi01	NA	NA	NA	NA	epi06	NA	NA	NA	NA	NA	NA	NA	NA	epi16	epi17	epi18	epi19	epi20	epi21	NA	NA	NA	NA	NA	epi30	epi31	NA	NA	epi34	NA	NA	NA	NA	epi42	epi43
AT1G03540	epi01	NA	NA	NA	NA	epi06	NA	NA	NA	NA	NA	NA	NA	NA	epi16	epi17	epi18	epi19	epi20	epi21	NA	NA	NA	NA	NA	epi30	epi31	NA	NA	epi34	NA	NA	NA	NA	epi42	epi43
AT1G03550	epi01	NA	NA	NA	NA	epi06	NA	NA	NA	NA	NA	NA	NA	NA	epi16	epi17	epi18	epi19	epi20	epi21	NA	NA	NA	NA	NA	epi30	epi31	NA	NA	epi34	NA	NA	NA	NA	epi42	epi43
AT1G03545	epi01	NA	NA	NA	NA	epi06	NA	NA	NA	NA	NA	NA	NA	NA	epi16	epi17	epi18	epi19	epi20	epi21	NA	NA	NA	NA	NA	epi30	epi31	NA	NA	epi34	NA	NA	NA	NA	epi42	epi43
AT1G03560	epi01	NA	NA	NA	NA	epi06	NA	NA	NA	NA	NA	NA	NA	NA	epi16	epi17	epi18	epi19	epi20	epi21	NA	NA	NA	NA	NA	epi30	epi31	NA	NA	epi34	NA	NA	NA	NA	epi42	epi43
AT1G03570	epi01	NA	NA	NA	NA	epi06	NA	NA	NA	NA	NA	NA	NA	NA	epi16	epi17	epi18	epi19	epi20	epi21	NA	NA	NA	NA	NA	epi30	epi31	NA	NA	epi34	NA	NA	NA	NA	epi42	epi43
AT1G03580	epi01	NA	NA	NA	NA	epi06	NA	NA	NA	NA	NA	NA	NA	NA	epi16	epi17	epi18	epi19	epi20	epi21	NA	NA	NA	NA	NA	epi30	epi31	NA	NA	epi34	NA	NA	NA	NA	epi42	epi43
AT1G03590	epi01	NA	NA	NA	NA	epi06	NA	NA	NA	NA	NA	NA	NA	NA	epi16	epi17	epi18	epi19	epi20	epi21	NA	NA	NA	NA	NA	epi30	epi31	NA	NA	epi34	NA	NA	NA	NA	epi42	epi43
AT1G03600	epi01	NA	NA	NA	NA	epi06	NA	NA	NA	NA	NA	NA	NA	NA	epi16	epi17	epi18	epi19	epi20	epi21	NA	NA	NA	NA	NA	epi30	epi31	NA	NA	epi34	NA	NA	NA	NA	epi42	epi43
AT1G03610	epi01	NA	NA	NA	NA	epi06	NA	NA	NA	NA	NA	NA	NA	NA	epi16	epi17	epi18	epi19	epi20	epi21	NA	NA	NA	NA	NA	epi30	epi31	NA	NA	epi34	NA	NA	NA	NA	epi42	epi43
AT1G03620	epi01	NA	NA	NA	NA	epi06	NA	NA	NA	NA	NA	NA	NA	NA	epi16	epi17	epi18	epi19	epi20	epi21	NA	NA	NA	NA	NA	epi30	epi31	NA	NA	epi34	NA	NA	NA	NA	epi42	epi43
AT1G03630	epi01	NA	NA	NA	NA	epi06	NA	NA	NA	NA	NA	NA	NA	NA	epi16	epi17	epi18	epi19	epi20	epi21	NA	NA	NA	NA	NA	epi30	epi31	NA	NA	epi34	NA	NA	NA	NA	epi42	epi43
AT1G03640	epi01	NA	NA	NA	NA	epi06	NA	NA	NA	NA	NA	NA	NA	NA	epi16	epi17	epi18	epi19	epi20	epi21	NA	NA	NA	NA	NA	epi30	epi31	NA	NA	epi34	NA	NA	NA	NA	epi42	epi43
AT1G03650	epi01	NA	NA	NA	NA	epi06	NA	NA	NA	NA	NA	NA	NA	NA	epi16	epi17	epi18	epi19	epi20	epi21	NA	NA	NA	NA	NA	epi30	epi31	NA	NA	epi34	NA	NA	NA	NA	epi42	epi43
AT1G03660	epi01	NA	NA	NA	NA	epi06	NA	NA	NA	NA	NA	NA	NA	NA	epi16	epi17	epi18	epi19	epi20	epi21	NA	NA	NA	NA	NA	epi30	epi31	NA	NA	epi34	NA	NA	NA	NA	epi42	epi43
AT1G03670	epi01	NA	NA	NA	NA	epi06	NA	NA	NA	NA	NA	NA	NA	NA	epi16	epi17	epi18	epi19	epi20	epi21	NA	NA	NA	NA	NA	epi30	epi31	NA	NA	epi34	NA	NA	NA	NA	epi42	epi43
AT1G03680	epi01	NA	NA	NA	NA	epi06	NA	NA	NA	NA	NA	NA	NA	NA	epi16	epi17	epi18	epi19	epi20	epi21	NA	NA	NA	NA	NA	epi30	epi31	NA	NA	epi34	NA	NA	NA	NA	epi42	epi43
AT1G03687	epi01	NA	NA	NA	NA	epi06	NA	NA	NA	NA	NA	NA	NA	NA	epi16	epi17	epi18	epi19	epi20	epi21	NA	NA	NA	NA	NA	epi30	epi31	NA	NA	epi34	NA	NA	NA	NA	epi42	epi43
AT1G03700	epi01	NA	NA	NA	NA	epi06	NA	NA	NA	NA	NA	NA	NA	NA	epi16	epi17	epi18	epi19	epi20	epi21	NA	NA	NA	NA	NA	epi30	epi31	NA	NA	epi34	NA	NA	NA	NA	epi42	epi43
AT1G03710	epi01	NA	NA	NA	NA	epi06	NA	NA	NA	NA	NA	NA	NA	NA	epi16	epi17	epi18	epi19	epi20	epi21	NA	NA	NA	NA	NA	epi30	epi31	NA	NA	epi34	NA	NA	NA	NA	epi42	epi43
AT1G03720	epi01	NA	NA	NA	NA	epi06	NA	NA	NA	NA	NA	NA	NA	NA	epi16	epi17	epi18	epi19	epi20	epi21	NA	NA	NA	NA	NA	epi30	epi31	NA	NA	epi34	NA	NA	NA	NA	epi42	epi43
AT1G03730	epi01	NA	NA	NA	NA	epi06	NA	NA	NA	NA	NA	NA	NA	NA	epi16	epi17	epi18	epi19	epi20	epi21	NA	NA	NA	NA	NA	epi30	epi31	NA	NA	epi34	NA	NA	NA	NA	epi42	epi43
AT1G03740	epi01	NA	NA	NA	NA	epi06	NA	NA	NA	NA	NA	NA	NA	NA	epi16	epi17	epi18	epi19	epi20	epi21	NA	NA	NA	NA	NA	epi30	epi31	NA	NA	epi34	NA	NA	NA	NA	epi42	epi43
AT1G03743	epi01	NA	NA	NA	NA	epi06	NA	NA	NA	NA	NA	NA	NA	NA	epi16	epi17	epi18	epi19	epi20	epi21	NA	NA	NA	NA	NA	epi30	epi31	NA	NA	epi34	NA	NA	NA	NA	epi42	epi43
AT1G03746	epi01	NA	NA	NA	NA	epi06	NA	NA	NA	NA	NA	NA	NA	NA	epi16	epi17	epi18	epi19	epi20	epi21	NA	NA	NA	NA	NA	epi30	epi31	NA	NA	epi34	NA	NA	NA	NA	epi42	epi43
AT1G03750	epi01	NA	NA	NA	NA	epi06	NA	NA	NA	NA	NA	NA	NA	NA	epi16	epi17	epi18	epi19	epi20	epi21	NA	NA	NA	NA	NA	epi30	epi31	NA	NA	epi34	NA	NA	NA	NA	epi42	epi43
AT1G03760	epi01	NA	NA	NA	NA	epi06	NA	NA	NA	NA	NA	NA	NA	NA	epi16	epi17	epi18	epi19	epi20	epi21	NA	NA	NA	NA	NA	epi30	epi31	NA	NA	epi34	NA	NA	NA	NA	epi42	epi43
AT1G03770	epi01	NA	NA	NA	NA	epi06	NA	NA	NA	NA	NA	NA	NA	NA	epi16	epi17	epi18	epi19	epi20	epi21	NA	NA	NA	NA	NA	epi30	epi31	NA	NA	epi34	NA	NA	NA	NA	epi42	epi43
AT1G03780	epi01	NA	NA	NA	NA	epi06	NA	NA	NA	NA	NA	NA	NA	NA	epi16	epi17	epi18	epi19	epi20	epi21	NA	NA	NA	NA	NA	epi30	epi31	NA	NA	epi34	NA	NA	NA	NA	epi42	epi43
AT1G03790	epi01	NA	NA	NA	NA	epi06	NA	NA	NA	NA	NA	NA	NA	NA	epi16	epi17	epi18	epi19	epi20	epi21	NA	NA	NA	NA	NA	epi30	epi31	NA	NA	epi34	NA	NA	NA	NA	epi42	epi43
AT1G03800	epi01	NA	NA	NA	NA	epi06	NA	NA	NA	NA	NA	NA	NA	NA	epi16	epi17	epi18	epi19	epi20	epi21	NA	NA	NA	NA	NA	epi30	epi31	NA	NA	epi34	NA	NA	NA	NA	epi42	epi43
AT1G03810	epi01	NA	NA	NA	NA	epi06	NA	NA	NA	NA	NA	NA	NA	NA	epi16	epi17	epi18	epi19	epi20	epi21	NA	NA	NA	NA	NA	epi30	epi31	NA	NA	epi34	NA	NA	NA	NA	epi42	epi43
AT1G03820	epi01	NA	NA	NA	NA	epi06	NA	NA	NA	NA	NA	NA	NA	NA	epi16	epi17	epi18	epi19	epi20	epi21	NA	NA	NA	NA	NA	epi30	epi31	NA	NA	epi34	NA	NA	NA	NA	epi42	epi43
AT1G03830	epi01	NA	NA	NA	NA	epi06	NA	NA	NA	NA	NA	NA	NA	NA	epi16	epi17	epi18	epi19	epi20	epi21	NA	NA	NA	NA	NA	epi30	epi31	NA	NA	epi34	NA	NA	NA	NA	epi42	epi43
AT1G03840	epi01	NA	NA	NA	NA	epi06	NA	NA	NA	NA	NA	NA	NA	NA	epi16	epi17	epi18	epi19	epi20	epi21	NA	NA	NA	NA	NA	epi30	epi31	NA	NA	epi34	NA	NA	NA	NA	epi42	epi43
AT1G03850	epi01	NA	NA	NA	NA	epi06	NA	NA	NA	NA	NA	NA	NA	NA	epi16	epi17	epi18	epi19	epi20	epi21	NA	NA	NA	NA	NA	epi30	epi31	NA	NA	epi34	NA	NA	NA	NA	epi42	epi43
AT1G03860	epi01	NA	NA	NA	NA	epi06	NA	NA	NA	NA	NA	NA	NA	NA	epi16	epi17	epi18	epi19	epi20	epi21	NA	NA	NA	NA	NA	epi30	epi31	NA	NA	epi34	NA	NA	NA	NA	epi42	epi43
AT1G03870	epi01	NA	NA	NA	NA	epi06	NA	NA	NA	NA	NA	NA	NA	NA	epi16	epi17	epi18	epi19	epi20	epi21	NA	NA	NA	NA	NA	epi30	epi31	NA	NA	epi34	NA	NA	NA	NA	epi42	epi43
AT1G03880	epi01	NA	NA	NA	NA	epi06	NA	NA	NA	NA	NA	NA	NA	NA	epi16	epi17	epi18	epi19	epi20	epi21	NA	NA	NA	NA	NA	epi30	epi31	NA	NA	epi34	NA	NA	NA	NA	epi42	epi43
AT1G03890	epi01	NA	NA	NA	NA	epi06	NA	NA	NA	NA	NA	NA	NA	NA	epi16	epi17	epi18	epi19	epi20	epi21	NA	NA	NA	NA	NA	epi30	epi31	NA	NA	epi34	NA	NA	NA	NA	epi42	epi43
AT1G03900	epi01	NA	NA	NA	NA	epi06	NA	NA	NA	NA	NA	NA	NA	NA	epi16	epi17	epi18	epi19	epi20	epi21	NA	NA	NA	NA	NA	epi30	epi31	NA	NA	epi34	NA	NA	NA	NA	epi42	epi43
AT1G03905	epi01	NA	NA	NA	NA	epi06	NA	NA	NA	NA	NA	NA	NA	NA	epi16	epi17	epi18	epi19	epi20	epi21	NA	NA	NA	NA	NA	epi30	epi31	NA	NA	epi34	NA	NA	NA	NA	epi42	epi43
AT1G03910	epi01	NA	NA	NA	NA	epi06	NA	NA	NA	NA	NA	NA	NA	NA	epi16	epi17	epi18	epi19	epi20	epi21	NA	NA	NA	NA	NA	epi30	epi31	NA	NA	epi34	NA	NA	NA	NA	epi42	epi43
AT1G03920	epi01	NA	NA	NA	NA	epi06	NA	NA	NA	NA	NA	NA	NA	NA	epi16	epi17	epi18	epi19	epi20	epi21	NA	NA	NA	NA	NA	epi30	epi31	NA	NA	epi34	NA	NA	NA	NA	epi42	epi43
AT1G03930	epi01	NA	NA	NA	NA	epi06	NA	NA	NA	NA	NA	NA	NA	NA	epi16	epi17	epi18	epi19	epi20	epi21	NA	NA	NA	NA	NA	epi30	epi31	NA	NA	epi34	NA	NA	NA	NA	epi42	epi43
AT1G03935	epi01	NA	NA	NA	NA	epi06	NA	NA	NA	NA	NA	NA	NA	NA	epi16	epi17	epi18	epi19	epi20	epi21	NA	NA	NA	NA	NA	epi30	epi31	NA	NA	epi34	NA	NA	NA	NA	epi42	epi43
AT1G03940	epi01	NA	NA	NA	NA	epi06	NA	NA	NA	NA	NA	NA	NA	NA	epi16	epi17	epi18	epi19	epi20	epi21	NA	NA	NA	NA	NA	epi30	epi31	NA	NA	epi34	NA	NA	NA	NA	epi42	epi43
AT1G03950	epi01	NA	NA	NA	NA	epi06	NA	NA	NA	NA	NA	NA	NA	NA	epi16	epi17	epi18	epi19	epi20	epi21	NA	NA	NA	NA	NA	epi30	epi31	NA	NA	epi34	NA	NA	NA	NA	epi42	epi43
AT1G03960	epi01	NA	NA	NA	NA	epi06	NA	NA	NA	NA	NA	NA	NA	NA	epi16	epi17	epi18	epi19	epi20	epi21	NA	NA	NA	NA	NA	epi30	epi31	NA	NA	epi34	NA	NA	NA	NA	epi42	epi43
AT1G03970	epi01	NA	NA	NA	NA	epi06	NA	NA	NA	NA	NA	NA	NA	NA	epi16	epi17	epi18	epi19	epi20	epi21	NA	NA	NA	NA	NA	epi30	epi31	NA	NA	epi34	NA	NA	NA	NA	epi42	epi43
AT1G03980	epi01	NA	NA	NA	NA	epi06	NA	NA	NA	NA	NA	NA	NA	NA	epi16	epi17	epi18	epi19	epi20	epi21	NA	NA	NA	NA	NA	epi30	epi31	NA	NA	epi34	NA	NA	NA	NA	epi42	epi43
AT1G03982	epi01	NA	NA	NA	NA	epi06	NA	NA	NA	NA	NA	NA	NA	NA	epi16	epi17	epi18	epi19	epi20	epi21	NA	NA	NA	NA	NA	epi30	epi31	NA	NA	epi34	NA	NA	NA	NA	epi42	epi43
AT1G03990	epi01	NA	NA	NA	NA	epi06	NA	NA	NA	NA	NA	NA	NA	NA	epi16	epi17	epi18	epi19	epi20	epi21	NA	NA	NA	NA	NA	epi30	epi31	NA	NA	epi34	NA	NA	NA	NA	epi42	epi43
AT1G04000	epi01	NA	NA	NA	NA	epi06	NA	NA	NA	NA	NA	NA	NA	NA	epi16	epi17	epi18	epi19	epi20	epi21	NA	NA	NA	NA	NA	epi30	epi31	NA	NA	epi34	NA	NA	NA	NA	epi42	epi43
AT1G04010	epi01	NA	NA	NA	NA	epi06	NA	NA	NA	NA	NA	NA	NA	NA	epi16	epi17	epi18	epi19	epi20	epi21	NA	NA	NA	NA	NA	epi30	epi31	NA	NA	epi34	NA	NA	NA	NA	epi42	epi43
AT1G04020	epi01	NA	NA	NA	NA	epi06	NA	NA	NA	NA	NA	NA	NA	NA	epi16	epi17	epi18	epi19	epi20	epi21	NA	NA	NA	NA	NA	epi30	epi31	NA	NA	epi34	NA	NA	NA	NA	epi42	epi43
AT1G04030	epi01	NA	NA	NA	NA	epi06	NA	NA	NA	NA	NA	NA	NA	NA	epi16	epi17	epi18	epi19	epi20	epi21	NA	NA	NA	NA	NA	epi30	epi31	NA	NA	epi34	NA	NA	NA	NA	epi42	epi43
AT1G04040	epi01	NA	NA	NA	NA	epi06	NA	NA	NA	NA	NA	NA	NA	NA	epi16	epi17	epi18	epi19	epi20	epi21	NA	NA	NA	NA	NA	epi30	epi31	NA	NA	epi34	NA	NA	NA	NA	epi42	epi43
AT1G04050	epi01	NA	NA	NA	NA	epi06	NA	NA	NA	NA	NA	NA	NA	NA	epi16	epi17	epi18	epi19	epi20	epi21	NA	NA	NA	NA	NA	epi30	epi31	NA	NA	epi34	NA	NA	NA	NA	epi42	epi43
AT1G04070	epi01	NA	NA	NA	NA	epi06	NA	NA	NA	NA	NA	NA	NA	NA	epi16	epi17	epi18	epi19	epi20	epi21	NA	NA	NA	NA	NA	epi30	epi31	NA	NA	epi34	NA	NA	NA	NA	epi42	epi43
AT1G04080	epi01	NA	NA	NA	NA	epi06	NA	NA	NA	NA	NA	NA	NA	NA	epi16	epi17	epi18	epi19	epi20	epi21	NA	NA	NA	NA	NA	epi30	epi31	NA	NA	epi34	NA	NA	NA	NA	epi42	epi43
AT1G04090	epi01	NA	NA	NA	NA	epi06	NA	NA	NA	NA	NA	NA	NA	NA	epi16	epi17	epi18	epi19	epi20	epi21	NA	NA	NA	NA	NA	epi30	epi31	NA	NA	epi34	NA	NA	NA	NA	epi42	epi43
AT1G04100	epi01	NA	NA	NA	NA	epi06	NA	NA	NA	NA	NA	NA	NA	NA	epi16	epi17	epi18	epi19	epi20	epi21	NA	NA	NA	NA	NA	epi30	epi31	NA	NA	epi34	NA	NA	NA	NA	epi42	epi43
AT1G04110	epi01	NA	NA	NA	NA	epi06	NA	NA	NA	NA	NA	NA	NA	NA	epi16	epi17	epi18	epi19	epi20	epi21	NA	NA	NA	NA	NA	epi30	epi31	NA	NA	epi34	NA	NA	NA	NA	epi42	epi43
AT1G04120	epi01	NA	NA	NA	NA	epi06	NA	NA	NA	NA	NA	NA	NA	NA	epi16	epi17	epi18	epi19	epi20	epi21	NA	NA	NA	NA	NA	epi30	epi31	NA	NA	epi34	NA	NA	NA	NA	epi42	epi43
AT1G04130	epi01	NA	NA	NA	NA	epi06	NA	NA	NA	NA	NA	NA	NA	NA	epi16	epi17	epi18	epi19	epi20	epi21	NA	NA	NA	NA	NA	epi30	epi31	NA	NA	epi34	NA	NA	NA	NA	epi42	epi43
AT1G04140	epi01	NA	NA	NA	NA	epi06	NA	NA	NA	NA	NA	NA	NA	NA	epi16	epi17	epi18	epi19	epi20	epi21	NA	NA	NA	NA	NA	epi30	epi31	NA	NA	epi34	NA	NA	NA	NA	epi42	epi43
AT1G04150	epi01	NA	NA	NA	NA	epi06	NA	NA	NA	NA	NA	NA	NA	NA	epi16	epi17	epi18	epi19	epi20	epi21	NA	NA	NA	NA	NA	epi30	epi31	NA	NA	epi34	NA	NA	NA	NA	epi42	epi43
AT1G04160	epi01	NA	NA	NA	NA	epi06	NA	NA	NA	NA	NA	NA	NA	NA	epi16	epi17	epi18	epi19	epi20	epi21	NA	NA	NA	NA	NA	epi30	epi31	NA	NA	epi34	NA	NA	NA	NA	epi42	epi43
AT1G04170	epi01	NA	NA	NA	NA	epi06	NA	NA	NA	NA	NA	NA	NA	NA	epi16	epi17	epi18	epi19	epi20	epi21	NA	NA	NA	NA	NA	epi30	epi31	NA	NA	epi34	NA	NA	NA	NA	epi42	epi43
AT1G04171	epi01	NA	NA	NA	NA	epi06	NA	NA	NA	NA	NA	NA	NA	NA	epi16	epi17	epi18	epi19	epi20	epi21	NA	NA	NA	NA	NA	epi30	epi31	NA	NA	epi34	NA	NA	NA	NA	epi42	epi43
AT1G04180	epi01	NA	NA	NA	NA	epi06	NA	NA	NA	NA	NA	NA	NA	NA	epi16	epi17	epi18	epi19	epi20	epi21	NA	NA	NA	NA	NA	epi30	epi31	NA	NA	epi34	NA	NA	NA	NA	epi42	epi43
AT1G04190	epi01	NA	NA	NA	NA	epi06	NA	NA	NA	NA	NA	NA	NA	NA	epi16	epi17	epi18	epi19	epi20	epi21	NA	NA	NA	NA	NA	epi30	epi31	NA	NA	epi34	NA	NA	NA	NA	epi42	epi43
AT1G04200	epi01	NA	NA	NA	NA	epi06	NA	NA	NA	NA	NA	NA	NA	NA	epi16	epi17	epi18	epi19	epi20	epi21	NA	NA	NA	NA	NA	epi30	epi31	NA	NA	epi34	NA	NA	NA	NA	epi42	epi43
AT1G04210	epi01	NA	NA	NA	NA	epi06	NA	NA	NA	NA	NA	NA	NA	NA	epi16	epi17	epi18	epi19	epi20	epi21	NA	NA	NA	NA	NA	epi30	epi31	NA	NA	epi34	NA	NA	NA	NA	epi42	epi43
AT1G04220	epi01	NA	NA	NA	NA	epi06	NA	NA	NA	NA	NA	NA	NA	NA	epi16	epi17	epi18	epi19	epi20	epi21	NA	NA	NA	NA	NA	epi30	epi31	NA	NA	epi34	NA	NA	NA	NA	epi42	epi43
AT1G04230	epi01	NA	NA	NA	NA	epi06	NA	NA	NA	NA	NA	NA	NA	NA	epi16	epi17	epi18	epi19	epi20	epi21	NA	NA	NA	NA	NA	epi30	epi31	NA	NA	epi34	NA	NA	NA	NA	epi42	epi43
AT1G04240	epi01	NA	NA	NA	NA	epi06	NA	NA	NA	NA	NA	NA	NA	NA	epi16	epi17	epi18	epi19	epi20	epi21	NA	NA	NA	NA	NA	epi30	epi31	NA	NA	epi34	NA	NA	NA	NA	epi42	epi43
AT1G04250	epi01	NA	NA	NA	NA	epi06	NA	NA	NA	NA	NA	NA	NA	NA	epi16	epi17	epi18	epi19	epi20	epi21	NA	NA	NA	NA	NA	epi30	epi31	NA	NA	epi34	NA	NA	NA	NA	epi42	epi43
AT1G04260	epi01	NA	NA	NA	NA	epi06	NA	NA	NA	NA	NA	NA	NA	NA	epi16	epi17	epi18	epi19	epi20	epi21	NA	NA	NA	NA	NA	epi30	epi31	NA	NA	epi34	NA	NA	NA	NA	epi42	epi43
AT1G04270	epi01	NA	NA	NA	NA	epi06	NA	NA	NA	NA	NA	NA	NA	NA	epi16	epi17	epi18	epi19	epi20	epi21	NA	NA	NA	NA	NA	epi30	epi31	NA	NA	epi34	NA	NA	NA	NA	epi42	epi43
AT1G04280	epi01	NA	NA	NA	NA	epi06	NA	NA	NA	NA	NA	NA	NA	NA	epi16	epi17	epi18	epi19	epi20	epi21	NA	NA	NA	NA	NA	epi30	epi31	NA	NA	epi34	NA	NA	NA	NA	epi42	epi43
AT1G04290	epi01	NA	NA	NA	NA	epi06	NA	NA	NA	NA	NA	NA	NA	NA	epi16	epi17	epi18	epi19	epi20	epi21	NA	NA	NA	NA	NA	epi30	epi31	NA	NA	epi34	NA	NA	NA	NA	epi42	epi43
AT1G04295	epi01	NA	NA	NA	NA	epi06	NA	NA	NA	NA	NA	NA	NA	NA	epi16	epi17	epi18	epi19	epi20	epi21	NA	NA	NA	NA	NA	epi30	epi31	NA	NA	epi34	NA	NA	NA	NA	epi42	epi43
AT1G04300	epi01	NA	NA	NA	NA	epi06	NA	NA	NA	NA	NA	NA	NA	NA	epi16	epi17	epi18	epi19	epi20	epi21	NA	NA	NA	NA	NA	epi30	epi31	NA	NA	epi34	NA	NA	NA	NA	epi42	epi43
AT1G04310	epi01	NA	NA	NA	NA	epi06	NA	NA	NA	NA	NA	NA	NA	NA	epi16	epi17	epi18	epi19	epi20	epi21	NA	NA	NA	NA	NA	epi30	epi31	NA	NA	epi34	NA	NA	NA	NA	epi42	epi43
AT1G04320	epi01	NA	NA	NA	NA	epi06	NA	NA	NA	NA	NA	NA	NA	NA	epi16	epi17	epi18	epi19	epi20	epi21	NA	NA	NA	NA	NA	epi30	epi31	NA	NA	epi34	NA	NA	NA	NA	epi42	epi43
AT1G04330	epi01	NA	NA	NA	NA	epi06	NA	NA	NA	NA	NA	NA	NA	NA	epi16	epi17	epi18	epi19	epi20	epi21	NA	NA	NA	NA	NA	epi30	epi31	NA	NA	epi34	NA	NA	NA	NA	epi42	epi43
AT1G04340	epi01	NA	NA	NA	NA	epi06	NA	NA	NA	NA	NA	NA	NA	NA	epi16	epi17	epi18	epi19	epi20	epi21	NA	NA	NA	NA	NA	epi30	epi31	NA	NA	epi34	NA	NA	NA	NA	epi42	epi43
AT1G04350	epi01	NA	NA	NA	NA	epi06	NA	NA	NA	NA	NA	NA	NA	NA	epi16	epi17	epi18	epi19	epi20	epi21	NA	NA	NA	NA	NA	epi30	epi31	NA	NA	epi34	NA	NA	NA	NA	epi42	epi43
AT1G04360	epi01	NA	NA	NA	NA	epi06	NA	NA	NA	NA	NA	NA	NA	NA	epi16	epi17	epi18	epi19	epi20	epi21	NA	NA	NA	NA	NA	epi30	epi31	NA	NA	epi34	NA	NA	NA	NA	epi42	epi43
AT1G04370	epi01	NA	NA	NA	NA	epi06	NA	NA	NA	NA	NA	NA	NA	NA	epi16	epi17	epi18	epi19	epi20	epi21	NA	NA	NA	NA	NA	epi30	epi31	NA	NA	epi34	NA	NA	NA	NA	epi42	epi43
AT1G04380	epi01	NA	NA	NA	NA	epi06	NA	NA	NA	NA	NA	NA	NA	NA	epi16	epi17	epi18	epi19	epi20	epi21	NA	NA	NA	NA	NA	epi30	epi31	NA	NA	epi34	NA	NA	NA	NA	epi42	epi43
AT1G04390	epi01	NA	NA	NA	NA	epi06	NA	NA	NA	NA	NA	NA	NA	NA	epi16	epi17	epi18	epi19	epi20	epi21	NA	NA	NA	NA	NA	epi30	epi31	NA	NA	epi34	NA	NA	NA	NA	epi42	epi43
AT1G04400	epi01	NA	NA	NA	NA	epi06	NA	NA	NA	NA	NA	NA	NA	NA	epi16	epi17	epi18	epi19	epi20	epi21	NA	NA	NA	NA	NA	epi30	epi31	NA	NA	epi34	NA	NA	NA	NA	epi42	epi43
AT1G04410	epi01	NA	NA	NA	NA	epi06	NA	NA	NA	NA	NA	NA	NA	NA	epi16	epi17	epi18	epi19	epi20	epi21	NA	NA	NA	NA	NA	epi30	epi31	NA	NA	epi34	NA	NA	NA	NA	epi42	epi43
AT1G04420	epi01	NA	NA	NA	NA	epi06	NA	NA	NA	NA	NA	NA	NA	NA	epi16	epi17	epi18	epi19	epi20	epi21	NA	NA	NA	NA	NA	epi30	epi31	NA	NA	epi34	NA	NA	NA	NA	epi42	epi43
AT1G04425	epi01	NA	NA	NA	NA	epi06	NA	NA	NA	NA	NA	NA	NA	NA	epi16	epi17	epi18	epi19	epi20	epi21	NA	NA	NA	NA	NA	epi30	epi31	NA	NA	epi34	NA	NA	NA	NA	epi42	epi43
AT1G04430	epi01	NA	NA	NA	NA	epi06	NA	NA	NA	NA	NA	NA	NA	NA	epi16	epi17	epi18	epi19	epi20	epi21	NA	NA	NA	NA	NA	epi30	epi31	NA	NA	epi34	NA	NA	NA	NA	epi42	epi43
AT1G04440	epi01	NA	NA	NA	NA	epi06	NA	NA	NA	NA	NA	NA	NA	NA	epi16	epi17	epi18	epi19	epi20	epi21	NA	NA	NA	NA	NA	epi30	epi31	NA	NA	epi34	NA	NA	NA	NA	epi42	epi43
AT1G04445	epi01	NA	NA	NA	NA	epi06	NA	NA	NA	NA	NA	NA	NA	NA	epi16	epi17	epi18	epi19	epi20	epi21	NA	NA	NA	NA	NA	epi30	epi31	NA	NA	epi34	NA	NA	NA	NA	epi42	epi43
AT1G04450	epi01	NA	NA	NA	NA	epi06	NA	NA	NA	NA	NA	NA	NA	NA	epi16	epi17	epi18	epi19	epi20	epi21	NA	NA	NA	NA	NA	epi30	epi31	NA	NA	epi34	NA	NA	NA	NA	epi42	epi43
AT1G04457	epi01	NA	NA	NA	NA	epi06	NA	NA	NA	NA	NA	NA	NA	NA	epi16	epi17	epi18	epi19	epi20	epi21	NA	NA	NA	NA	NA	epi30	epi31	NA	NA	epi34	NA	NA	NA	NA	epi42	epi43
AT1G04470	epi01	NA	NA	NA	NA	epi06	NA	NA	NA	NA	NA	NA	NA	NA	epi16	epi17	epi18	epi19	epi20	epi21	NA	NA	NA	NA	NA	epi30	epi31	NA	NA	epi34	NA	NA	NA	NA	epi42	epi43
AT1G04480	epi01	NA	NA	NA	NA	epi06	NA	NA	NA	NA	NA	NA	NA	NA	epi16	epi17	epi18	epi19	epi20	epi21	NA	NA	NA	NA	NA	epi30	epi31	NA	NA	epi34	NA	NA	NA	NA	epi42	epi43
AT1G04490	epi01	NA	NA	NA	NA	epi06	NA	NA	NA	NA	NA	NA	NA	NA	epi16	epi17	epi18	epi19	epi20	epi21	NA	NA	NA	NA	NA	epi30	epi31	NA	NA	epi34	NA	NA	NA	NA	epi42	epi43
AT1G04500	epi01	NA	NA	NA	NA	epi06	NA	NA	NA	NA	NA	NA	NA	NA	epi16	epi17	epi18	epi19	epi20	epi21	NA	NA	NA	NA	NA	epi30	epi31	NA	NA	epi34	NA	NA	NA	NA	epi42	epi43
AT1G04501	epi01	NA	NA	NA	NA	epi06	NA	NA	NA	NA	NA	NA	NA	NA	epi16	epi17	epi18	epi19	epi20	epi21	NA	NA	NA	NA	NA	epi30	epi31	NA	NA	epi34	NA	NA	NA	NA	epi42	epi43
AT1G04510	epi01	NA	NA	NA	NA	epi06	NA	NA	NA	NA	NA	NA	NA	NA	epi16	epi17	epi18	epi19	epi20	epi21	NA	NA	NA	NA	NA	epi30	epi31	NA	NA	epi34	NA	NA	NA	NA	epi42	epi43
AT1G04520	epi01	NA	NA	NA	NA	epi06	NA	NA	NA	NA	NA	NA	NA	NA	epi16	epi17	epi18	epi19	epi20	epi21	NA	NA	NA	NA	NA	epi30	epi31	NA	NA	epi34	NA	NA	NA	NA	epi42	epi43
AT1G04530	epi01	NA	NA	NA	NA	epi06	NA	NA	NA	NA	NA	NA	NA	NA	epi16	epi17	epi18	epi19	epi20	epi21	NA	NA	NA	NA	NA	epi30	epi31	NA	NA	epi34	NA	NA	NA	NA	epi42	epi43
AT1G04540	epi01	NA	NA	NA	NA	epi06	NA	NA	NA	NA	NA	NA	NA	NA	epi16	epi17	epi18	epi19	epi20	epi21	NA	NA	NA	NA	NA	epi30	epi31	NA	NA	epi34	NA	NA	NA	NA	epi42	epi43
AT1G04550	epi01	NA	NA	NA	NA	epi06	NA	NA	NA	NA	NA	NA	NA	NA	epi16	epi17	epi18	epi19	epi20	epi21	NA	NA	NA	NA	NA	epi30	epi31	NA	NA	epi34	NA	NA	NA	NA	epi42	epi43
AT1G04555	epi01	NA	NA	NA	NA	epi06	NA	NA	NA	NA	NA	NA	NA	NA	epi16	epi17	epi18	epi19	epi20	epi21	NA	NA	NA	NA	NA	epi30	epi31	NA	NA	epi34	NA	NA	NA	NA	epi42	epi43
AT1G04560	epi01	NA	NA	NA	NA	epi06	NA	NA	NA	NA	NA	NA	NA	NA	epi16	epi17	epi18	epi19	epi20	epi21	NA	NA	NA	NA	NA	epi30	epi31	NA	NA	epi34	NA	NA	NA	NA	epi42	epi43
AT1G04570	epi01	NA	NA	NA	NA	epi06	NA	NA	NA	NA	NA	NA	NA	NA	epi16	epi17	epi18	epi19	epi20	epi21	NA	NA	NA	NA	NA	epi30	epi31	NA	NA	epi34	NA	NA	NA	NA	epi42	epi43
AT1G04580	epi01	NA	NA	NA	NA	epi06	NA	NA	NA	NA	NA	NA	NA	NA	epi16	epi17	epi18	epi19	epi20	epi21	NA	NA	NA	NA	NA	epi30	epi31	NA	NA	epi34	NA	NA	NA	NA	epi42	epi43
AT1G04590	epi01	NA	NA	NA	NA	epi06	NA	NA	NA	NA	NA	NA	NA	NA	epi16	epi17	epi18	epi19	epi20	epi21	NA	NA	NA	NA	NA	epi30	epi31	NA	NA	epi34	NA	NA	NA	NA	epi42	epi43
AT1G04600	epi01	NA	NA	NA	NA	epi06	NA	NA	NA	NA	NA	NA	NA	NA	epi16	epi17	epi18	epi19	epi20	epi21	NA	NA	NA	NA	NA	epi30	epi31	NA	NA	epi34	NA	NA	NA	NA	epi42	epi43
AT1G04610	epi01	NA	NA	NA	NA	epi06	NA	NA	NA	NA	NA	NA	NA	NA	epi16	epi17	epi18	epi19	epi20	epi21	NA	NA	NA	NA	NA	epi30	epi31	NA	NA	epi34	NA	NA	NA	NA	epi42	epi43
AT1G04620	epi01	NA	NA	NA	NA	epi06	NA	NA	NA	NA	NA	NA	NA	NA	epi16	epi17	epi18	epi19	epi20	epi21	NA	NA	NA	NA	NA	epi30	epi31	NA	NA	epi34	NA	NA	NA	NA	epi42	epi43
AT1G04625	epi01	NA	NA	NA	NA	epi06	NA	NA	NA	NA	NA	NA	NA	NA	epi16	epi17	epi18	epi19	epi20	epi21	NA	NA	NA	NA	NA	epi30	epi31	NA	NA	epi34	NA	NA	NA	NA	epi42	epi43
AT1G04630	epi01	NA	NA	NA	NA	epi06	NA	NA	NA	NA	NA	NA	NA	NA	epi16	epi17	epi18	epi19	epi20	epi21	NA	NA	NA	NA	NA	epi30	epi31	NA	NA	epi34	NA	NA	NA	NA	epi42	epi43
AT1G04635	epi01	NA	NA	NA	NA	epi06	NA	NA	NA	NA	NA	NA	NA	NA	epi16	epi17	epi18	epi19	epi20	epi21	NA	NA	NA	NA	NA	epi30	epi31	NA	NA	epi34	NA	NA	NA	NA	epi42	epi43
AT1G04640	epi01	NA	NA	NA	NA	epi06	NA	NA	NA	NA	NA	NA	NA	NA	epi16	epi17	epi18	epi19	epi20	epi21	NA	NA	NA	NA	NA	epi30	epi31	NA	NA	epi34	NA	NA	NA	NA	epi42	epi43
AT1G04645	epi01	NA	NA	NA	NA	epi06	NA	NA	NA	NA	NA	NA	NA	NA	epi16	epi17	epi18	epi19	epi20	epi21	NA	NA	NA	NA	NA	epi30	epi31	NA	NA	epi34	NA	NA	NA	NA	epi42	epi43
AT1G04650	epi01	NA	NA	NA	NA	epi06	NA	NA	NA	NA	NA	NA	NA	NA	epi16	epi17	epi18	epi19	epi20	epi21	NA	NA	NA	NA	NA	epi30	epi31	NA	NA	epi34	NA	NA	NA	NA	epi42	epi43
AT1G04660	epi01	NA	NA	NA	NA	epi06	NA	NA	NA	NA	NA	NA	NA	NA	epi16	epi17	epi18	epi19	epi20	epi21	NA	NA	NA	NA	NA	epi30	epi31	NA	NA	epi34	NA	NA	NA	NA	epi42	epi43
AT1G04670	epi01	NA	NA	NA	NA	epi06	NA	NA	NA	NA	NA	NA	NA	NA	epi16	epi17	epi18	epi19	epi20	epi21	NA	NA	NA	NA	NA	epi30	epi31	NA	NA	epi34	NA	NA	NA	NA	epi42	epi43
AT1G04680	epi01	NA	NA	NA	NA	epi06	NA	NA	NA	NA	NA	NA	NA	NA	epi16	epi17	epi18	epi19	epi20	epi21	NA	NA	NA	NA	NA	epi30	epi31	NA	NA	epi34	NA	NA	NA	NA	epi42	epi43
AT1G04684	epi01	NA	NA	NA	NA	epi06	NA	NA	NA	NA	NA	NA	NA	NA	epi16	epi17	epi18	epi19	epi20	epi21	NA	NA	NA	NA	NA	epi30	epi31	NA	NA	epi34	NA	NA	NA	NA	epi42	epi43
AT1G04690	epi01	NA	NA	NA	NA	epi06	NA	NA	NA	NA	NA	NA	NA	NA	epi16	epi17	epi18	epi19	epi20	epi21	NA	NA	NA	NA	NA	epi30	epi31	NA	NA	epi34	NA	NA	NA	NA	epi42	epi43
AT1G04700	epi01	NA	NA	NA	NA	epi06	NA	NA	NA	NA	NA	NA	NA	NA	epi16	epi17	epi18	epi19	epi20	epi21	NA	NA	NA	NA	NA	epi30	epi31	NA	NA	epi34	NA	NA	NA	NA	epi42	epi43
AT1G04710	epi01	NA	NA	NA	NA	epi06	NA	NA	NA	NA	NA	NA	NA	NA	epi16	epi17	epi18	epi19	epi20	epi21	NA	NA	NA	NA	NA	epi30	epi31	NA	NA	epi34	NA	NA	NA	NA	epi42	epi43
AT1G04720	epi01	NA	NA	NA	NA	epi06	NA	NA	NA	NA	NA	NA	NA	NA	epi16	epi17	epi18	epi19	epi20	epi21	NA	NA	NA	NA	NA	epi30	epi31	NA	NA	epi34	NA	NA	NA	NA	epi42	epi43
AT1G04730	epi01	NA	NA	NA	NA	epi06	NA	NA	NA	NA	NA	NA	NA	NA	epi16	epi17	epi18	epi19	epi20	epi21	NA	NA	NA	NA	NA	epi30	epi31	NA	NA	epi34	NA	NA	NA	NA	epi42	epi43
AT1G04750	epi01	NA	NA	NA	NA	epi06	NA	NA	NA	NA	NA	NA	NA	NA	epi16	epi17	epi18	epi19	epi20	epi21	NA	NA	NA	NA	NA	epi30	epi31	NA	NA	epi34	NA	NA	NA	NA	epi42	epi43
AT1G04760	epi01	NA	NA	NA	NA	epi06	NA	NA	NA	NA	NA	NA	NA	NA	epi16	epi17	epi18	epi19	epi20	epi21	NA	NA	NA	NA	NA	epi30	epi31	NA	NA	epi34	NA	NA	NA	NA	epi42	epi43
AT1G04770	epi01	NA	NA	NA	NA	epi06	NA	NA	NA	NA	NA	NA	NA	NA	epi16	epi17	epi18	epi19	epi20	epi21	NA	NA	NA	NA	NA	epi30	epi31	NA	NA	epi34	NA	NA	NA	NA	epi42	epi43
AT1G04778	epi01	NA	NA	NA	NA	epi06	NA	NA	NA	NA	NA	NA	NA	NA	epi16	epi17	epi18	epi19	epi20	epi21	NA	NA	NA	NA	NA	epi30	epi31	NA	NA	epi34	NA	NA	NA	NA	epi42	epi43
AT1G04780	epi01	NA	NA	NA	NA	epi06	NA	NA	NA	NA	NA	NA	NA	NA	epi16	epi17	epi18	epi19	epi20	epi21	NA	NA	NA	NA	NA	epi30	epi31	NA	NA	epi34	NA	NA	NA	NA	epi42	epi43
AT1G04790	epi01	NA	NA	NA	NA	epi06	NA	NA	NA	NA	NA	NA	NA	NA	epi16	epi17	epi18	epi19	epi20	epi21	NA	NA	NA	NA	NA	epi30	epi31	NA	NA	epi34	NA	NA	NA	NA	epi42	epi43
AT1G04800	epi01	NA	NA	NA	NA	epi06	NA	NA	NA	NA	NA	NA	NA	NA	epi16	epi17	epi18	epi19	epi20	epi21	NA	NA	NA	NA	NA	epi30	epi31	NA	NA	epi34	NA	NA	NA	NA	epi42	epi43
AT1G04810	epi01	NA	NA	NA	NA	epi06	NA	NA	NA	NA	NA	NA	NA	NA	epi16	epi17	epi18	epi19	epi20	epi21	NA	NA	NA	NA	NA	epi30	epi31	NA	NA	epi34	NA	NA	NA	NA	epi42	epi43
AT1G04820	epi01	NA	NA	NA	NA	epi06	NA	NA	NA	NA	NA	NA	NA	NA	epi16	epi17	epi18	epi19	epi20	epi21	NA	NA	NA	NA	NA	epi30	epi31	NA	NA	epi34	NA	NA	NA	NA	epi42	epi43
AT1G04830	epi01	NA	NA	NA	NA	epi06	NA	NA	NA	NA	NA	NA	NA	NA	epi16	epi17	epi18	epi19	epi20	epi21	NA	NA	NA	NA	NA	epi30	epi31	NA	NA	epi34	NA	NA	NA	NA	epi42	epi43
AT1G04840	epi01	NA	NA	NA	NA	epi06	NA	NA	NA	NA	NA	NA	NA	NA	epi16	epi17	epi18	epi19	epi20	epi21	NA	NA	NA	NA	NA	epi30	epi31	NA	NA	epi34	NA	NA	NA	NA	epi42	epi43
AT1G04850	epi01	NA	NA	NA	NA	epi06	NA	NA	NA	NA	NA	NA	NA	NA	epi16	epi17	epi18	epi19	epi20	epi21	NA	NA	NA	NA	NA	epi30	epi31	NA	NA	epi34	NA	NA	NA	NA	epi42	epi43
AT1G04860	epi01	NA	NA	NA	NA	epi06	NA	NA	NA	NA	NA	NA	NA	NA	epi16	epi17	epi18	epi19	epi20	epi21	NA	NA	NA	NA	NA	epi30	epi31	NA	NA	epi34	NA	NA	NA	NA	epi42	epi43
AT1G04870	epi01	NA	NA	NA	NA	epi06	NA	NA	NA	NA	NA	NA	NA	NA	epi16	epi17	epi18	epi19	epi20	epi21	NA	NA	NA	NA	NA	epi30	epi31	NA	NA	epi34	NA	NA	NA	NA	epi42	epi43
AT1G04880	epi01	NA	NA	NA	NA	epi06	NA	NA	NA	NA	NA	NA	NA	NA	epi16	epi17	epi18	epi19	epi20	epi21	NA	NA	NA	NA	NA	epi30	epi31	NA	NA	epi34	NA	NA	NA	NA	epi42	epi43
AT1G04890	epi01	NA	NA	NA	NA	epi06	NA	NA	NA	NA	NA	NA	NA	NA	epi16	epi17	epi18	epi19	epi20	epi21	NA	NA	NA	NA	NA	epi30	epi31	NA	NA	epi34	NA	NA	NA	NA	epi42	epi43
AT1G04900	epi01	NA	NA	NA	NA	epi06	NA	NA	NA	NA	NA	NA	NA	NA	epi16	epi17	epi18	epi19	epi20	epi21	NA	NA	NA	NA	NA	epi30	epi31	NA	NA	epi34	NA	NA	NA	NA	epi42	epi43
AT1G04910	epi01	NA	NA	NA	NA	epi06	NA	NA	NA	NA	NA	NA	NA	NA	epi16	epi17	epi18	epi19	epi20	epi21	NA	NA	NA	NA	NA	epi30	epi31	NA	NA	epi34	NA	NA	NA	NA	epi42	epi43
AT1G04920	epi01	NA	NA	NA	NA	epi06	NA	NA	NA	NA	NA	NA	NA	NA	epi16	epi17	epi18	epi19	epi20	epi21	NA	NA	NA	NA	NA	epi30	epi31	NA	NA	epi34	NA	NA	NA	NA	epi42	epi43
AT1G04930	epi01	NA	NA	NA	NA	epi06	NA	NA	NA	NA	NA	NA	NA	NA	epi16	epi17	epi18	epi19	epi20	epi21	NA	NA	NA	NA	NA	epi30	epi31	NA	NA	epi34	NA	NA	NA	NA	epi42	epi43
AT1G04945	epi01	NA	NA	NA	NA	epi06	NA	NA	NA	NA	NA	NA	NA	NA	epi16	epi17	epi18	epi19	epi20	epi21	NA	NA	NA	NA	NA	epi30	epi31	NA	NA	epi34	NA	NA	NA	NA	epi42	epi43
AT1G04940	epi01	NA	NA	NA	NA	epi06	NA	NA	NA	NA	NA	NA	NA	NA	epi16	epi17	epi18	epi19	epi20	epi21	NA	NA	NA	NA	NA	epi30	epi31	NA	NA	epi34	NA	NA	NA	NA	epi42	epi43
AT1G04950	epi01	NA	NA	NA	NA	epi06	NA	NA	NA	NA	NA	NA	NA	NA	epi16	epi17	epi18	epi19	epi20	epi21	NA	NA	NA	NA	NA	epi30	epi31	NA	NA	epi34	NA	NA	NA	NA	epi42	epi43
AT1G04960	epi01	NA	NA	NA	NA	epi06	NA	NA	NA	NA	NA	NA	NA	NA	epi16	epi17	epi18	epi19	epi20	epi21	NA	NA	NA	NA	NA	epi30	epi31	NA	NA	epi34	NA	NA	NA	NA	epi42	epi43
AT1G04970	epi01	NA	NA	NA	NA	epi06	NA	NA	NA	NA	NA	NA	NA	NA	epi16	epi17	epi18	epi19	epi20	epi21	NA	NA	NA	NA	NA	epi30	epi31	NA	NA	epi34	NA	NA	NA	NA	epi42	epi43
AT1G04980	epi01	NA	NA	NA	NA	epi06	NA	NA	NA	NA	NA	NA	NA	NA	epi16	epi17	epi18	epi19	epi20	epi21	NA	NA	NA	NA	NA	epi30	epi31	NA	NA	epi34	NA	NA	NA	NA	epi42	epi43
AT1G04985	epi01	NA	NA	NA	NA	epi06	NA	NA	NA	NA	NA	NA	NA	NA	epi16	epi17	epi18	epi19	epi20	epi21	NA	NA	NA	NA	NA	epi30	epi31	NA	NA	epi34	NA	NA	NA	NA	epi42	epi43
AT1G04990	epi01	NA	NA	NA	NA	epi06	NA	NA	NA	NA	NA	NA	NA	NA	epi16	epi17	epi18	epi19	epi20	epi21	NA	NA	NA	NA	NA	epi30	epi31	NA	NA	epi34	NA	NA	NA	NA	epi42	epi43
AT1G05000	epi01	NA	NA	NA	NA	epi06	NA	NA	NA	NA	NA	NA	NA	NA	epi16	epi17	epi18	epi19	epi20	epi21	NA	NA	NA	NA	NA	epi30	epi31	NA	NA	epi34	NA	NA	NA	NA	epi42	epi43
AT1G05010	epi01	NA	NA	NA	NA	epi06	NA	NA	NA	NA	NA	NA	NA	NA	epi16	epi17	epi18	epi19	epi20	epi21	NA	NA	NA	NA	NA	epi30	epi31	NA	NA	epi34	NA	NA	NA	NA	epi42	epi43
AT1G05020	epi01	NA	NA	NA	NA	epi06	NA	NA	NA	NA	NA	NA	NA	NA	epi16	epi17	epi18	epi19	epi20	epi21	NA	NA	NA	NA	NA	epi30	epi31	NA	NA	epi34	NA	NA	NA	NA	epi42	epi43
AT1G05030	epi01	NA	NA	NA	NA	epi06	NA	NA	NA	NA	NA	NA	NA	NA	epi16	epi17	epi18	epi19	epi20	epi21	NA	NA	NA	NA	NA	epi30	epi31	NA	NA	epi34	NA	NA	NA	NA	epi42	epi43
AT1G05040	epi01	NA	NA	NA	NA	epi06	NA	NA	NA	NA	NA	NA	NA	NA	epi16	epi17	epi18	epi19	epi20	epi21	NA	NA	NA	NA	NA	epi30	epi31	NA	NA	epi34	NA	NA	NA	NA	epi42	epi43
AT1G05055	epi01	NA	NA	NA	NA	epi06	NA	NA	NA	NA	NA	NA	NA	NA	epi16	epi17	epi18	epi19	epi20	epi21	NA	NA	NA	NA	NA	epi30	epi31	NA	NA	epi34	NA	NA	NA	NA	epi42	epi43
AT1G05060	epi01	NA	NA	NA	NA	epi06	NA	NA	NA	NA	NA	NA	NA	NA	epi16	epi17	epi18	epi19	epi20	epi21	NA	NA	NA	NA	NA	epi30	epi31	NA	NA	epi34	NA	NA	NA	NA	epi42	epi43
AT1G05061	epi01	NA	NA	NA	NA	epi06	NA	NA	NA	NA	NA	NA	NA	NA	epi16	epi17	epi18	epi19	epi20	epi21	NA	NA	NA	NA	NA	epi30	epi31	NA	NA	epi34	NA	NA	NA	NA	epi42	epi43
AT1G05065	epi01	NA	NA	NA	NA	epi06	NA	NA	NA	NA	NA	NA	NA	NA	epi16	epi17	epi18	epi19	epi20	epi21	NA	NA	NA	NA	NA	epi30	epi31	NA	NA	epi34	NA	NA	NA	NA	epi42	epi43
AT1G05070	epi01	NA	NA	NA	NA	epi06	NA	NA	NA	NA	NA	NA	NA	NA	epi16	epi17	epi18	epi19	epi20	epi21	NA	NA	NA	NA	NA	epi30	epi31	NA	NA	epi34	NA	NA	NA	NA	epi42	epi43
AT1G05080	epi01	NA	NA	NA	NA	epi06	NA	NA	NA	NA	NA	NA	NA	NA	epi16	epi17	epi18	epi19	epi20	epi21	NA	NA	NA	NA	NA	epi30	epi31	NA	NA	epi34	NA	NA	NA	NA	epi42	epi43
AT1G05085	epi01	NA	NA	NA	NA	epi06	NA	NA	NA	NA	NA	NA	NA	NA	epi16	epi17	epi18	epi19	epi20	epi21	NA	NA	NA	NA	NA	epi30	epi31	NA	NA	epi34	NA	NA	NA	NA	epi42	epi43
AT1G05090	epi01	NA	NA	NA	NA	epi06	NA	NA	NA	NA	NA	NA	NA	NA	epi16	epi17	epi18	epi19	epi20	epi21	NA	NA	NA	NA	NA	epi30	epi31	NA	NA	epi34	NA	NA	NA	NA	epi42	epi43
AT1G05100	epi01	NA	NA	NA	NA	epi06	NA	NA	NA	NA	NA	NA	NA	NA	epi16	epi17	epi18	epi19	epi20	epi21	NA	NA	NA	NA	NA	epi30	epi31	NA	NA	epi34	NA	NA	NA	NA	epi42	epi43
AT1G05120	epi01	NA	NA	NA	NA	epi06	NA	NA	NA	NA	NA	NA	NA	NA	epi16	epi17	epi18	epi19	epi20	epi21	NA	NA	NA	NA	NA	epi30	epi31	NA	NA	epi34	NA	NA	NA	NA	epi42	epi43
AT1G05135	epi01	NA	NA	NA	NA	epi06	NA	NA	NA	NA	NA	NA	NA	NA	epi16	epi17	epi18	epi19	epi20	epi21	NA	NA	NA	NA	NA	epi30	epi31	NA	NA	epi34	NA	NA	NA	NA	epi42	epi43
AT1G05136	epi01	NA	NA	NA	NA	epi06	NA	NA	NA	NA	NA	NA	NA	NA	epi16	epi17	epi18	epi19	epi20	epi21	NA	NA	NA	NA	NA	epi30	epi31	NA	NA	epi34	NA	NA	NA	NA	epi42	epi43
AT1G05140	epi01	NA	NA	NA	NA	epi06	NA	NA	NA	NA	NA	NA	NA	NA	epi16	epi17	epi18	epi19	epi20	epi21	NA	NA	NA	NA	NA	epi30	epi31	NA	NA	epi34	NA	NA	NA	NA	epi42	epi43
AT1G05150	epi01	NA	NA	NA	NA	epi06	NA	NA	NA	NA	NA	NA	NA	NA	epi16	epi17	epi18	epi19	epi20	epi21	NA	NA	NA	NA	NA	epi30	epi31	NA	NA	epi34	NA	NA	NA	NA	epi42	epi43
AT1G05160	epi01	NA	NA	NA	NA	epi06	NA	NA	NA	NA	NA	NA	NA	NA	epi16	epi17	epi18	epi19	epi20	epi21	NA	NA	NA	NA	NA	epi30	epi31	NA	NA	epi34	NA	NA	NA	NA	epi42	epi43
AT1G05170	epi01	NA	NA	NA	NA	epi06	NA	NA	NA	NA	NA	NA	NA	NA	epi16	epi17	epi18	epi19	epi20	epi21	NA	NA	NA	NA	NA	epi30	epi31	NA	NA	epi34	NA	NA	NA	NA	epi42	epi43
AT1G05180	epi01	NA	NA	NA	NA	epi06	NA	NA	NA	NA	NA	NA	NA	NA	epi16	epi17	epi18	epi19	epi20	epi21	NA	NA	NA	NA	NA	epi30	epi31	NA	NA	epi34	NA	NA	NA	NA	epi42	epi43
AT1G05190	epi01	NA	NA	NA	NA	epi06	NA	NA	NA	NA	NA	NA	NA	NA	epi16	epi17	epi18	epi19	epi20	epi21	NA	NA	NA	NA	NA	epi30	epi31	NA	NA	epi34	NA	NA	NA	NA	epi42	epi43
AT1G05200	epi01	NA	NA	NA	NA	epi06	NA	NA	NA	NA	NA	NA	NA	NA	epi16	epi17	epi18	epi19	epi20	epi21	NA	NA	NA	NA	NA	epi30	epi31	NA	NA	epi34	NA	NA	NA	NA	epi42	epi43
AT1G05205	epi01	NA	NA	NA	NA	epi06	NA	NA	NA	NA	NA	NA	NA	NA	epi16	epi17	epi18	epi19	epi20	epi21	NA	NA	NA	NA	NA	epi30	epi31	NA	NA	epi34	NA	NA	NA	NA	epi42	epi43
AT1G05210	epi01	NA	NA	NA	NA	epi06	NA	NA	NA	NA	NA	NA	NA	NA	epi16	epi17	epi18	epi19	epi20	epi21	NA	NA	NA	NA	NA	epi30	epi31	NA	NA	epi34	NA	NA	NA	NA	epi42	epi43
AT1G05220	epi01	NA	NA	NA	NA	epi06	NA	NA	NA	NA	NA	NA	NA	NA	epi16	epi17	epi18	epi19	epi20	epi21	NA	NA	NA	NA	NA	epi30	epi31	NA	NA	epi34	NA	NA	NA	NA	epi42	epi43
AT1G05230	epi01	NA	NA	NA	NA	epi06	NA	NA	NA	NA	NA	NA	NA	NA	epi16	epi17	epi18	epi19	epi20	epi21	NA	NA	NA	NA	NA	epi30	epi31	NA	NA	epi34	NA	NA	NA	NA	epi42	epi43
AT1G05240	epi01	NA	NA	NA	NA	epi06	NA	NA	NA	NA	NA	NA	NA	NA	epi16	epi17	epi18	epi19	epi20	epi21	NA	NA	NA	NA	NA	epi30	epi31	NA	NA	epi34	NA	NA	NA	NA	epi42	epi43
AT1G05250	epi01	NA	NA	NA	NA	epi06	NA	NA	NA	NA	NA	NA	NA	NA	epi16	epi17	epi18	epi19	epi20	epi21	NA	NA	NA	NA	NA	epi30	epi31	NA	NA	epi34	NA	NA	NA	NA	epi42	epi43
AT1G05260	epi01	NA	NA	NA	NA	epi06	NA	NA	NA	NA	NA	NA	NA	NA	epi16	epi17	epi18	epi19	epi20	epi21	NA	NA	NA	NA	NA	epi30	epi31	NA	NA	epi34	NA	NA	NA	NA	epi42	epi43
AT1G05270	epi01	NA	NA	NA	NA	epi06	NA	NA	NA	NA	NA	NA	NA	NA	epi16	epi17	epi18	epi19	epi20	epi21	NA	NA	NA	NA	NA	epi30	epi31	NA	NA	epi34	NA	NA	NA	NA	epi42	epi43
AT1G05280	epi01	NA	NA	NA	NA	epi06	NA	NA	NA	NA	NA	NA	NA	NA	epi16	epi17	epi18	epi19	epi20	epi21	NA	NA	NA	NA	NA	epi30	epi31	NA	NA	epi34	NA	NA	NA	NA	epi42	epi43
AT1G05290	epi01	NA	NA	NA	NA	epi06	NA	NA	NA	NA	NA	NA	NA	NA	epi16	epi17	epi18	epi19	epi20	epi21	NA	NA	NA	NA	NA	epi30	epi31	NA	NA	epi34	NA	NA	NA	NA	epi42	epi43
AT1G05291	epi01	NA	NA	NA	NA	epi06	NA	NA	NA	NA	NA	NA	NA	NA	epi16	epi17	epi18	epi19	epi20	epi21	NA	NA	NA	NA	NA	epi30	epi31	NA	NA	epi34	NA	NA	NA	NA	epi42	epi43
AT1G05300	epi01	NA	NA	NA	NA	epi06	NA	NA	NA	NA	NA	NA	NA	NA	epi16	epi17	epi18	epi19	epi20	epi21	NA	NA	NA	NA	NA	epi30	epi31	NA	NA	epi34	NA	NA	NA	NA	epi42	epi43
AT1G05310	epi01	NA	NA	NA	NA	epi06	NA	NA	NA	NA	NA	NA	NA	NA	epi16	epi17	epi18	epi19	epi20	epi21	NA	NA	NA	NA	NA	epi30	epi31	NA	NA	epi34	NA	NA	NA	NA	epi42	epi43
AT1G05320	epi01	NA	NA	NA	NA	epi06	NA	NA	NA	NA	NA	NA	NA	NA	epi16	epi17	epi18	epi19	epi20	epi21	NA	NA	NA	NA	NA	epi30	epi31	NA	NA	epi34	NA	NA	NA	NA	epi42	epi43
AT1G05330	epi01	NA	NA	NA	NA	epi06	NA	NA	NA	NA	NA	NA	NA	NA	epi16	epi17	epi18	epi19	epi20	epi21	NA	NA	NA	NA	NA	epi30	epi31	NA	NA	epi34	NA	NA	NA	NA	epi42	epi43
AT1G05340	epi01	NA	NA	NA	NA	epi06	NA	NA	NA	NA	NA	NA	NA	NA	epi16	epi17	epi18	epi19	epi20	epi21	NA	NA	NA	NA	NA	epi30	epi31	NA	NA	epi34	NA	NA	NA	NA	epi42	epi43
AT1G05350	epi01	NA	NA	NA	NA	epi06	NA	NA	NA	NA	NA	NA	NA	NA	epi16	epi17	epi18	epi19	epi20	epi21	NA	NA	NA	NA	NA	epi30	epi31	NA	NA	epi34	NA	NA	NA	NA	epi42	epi43
AT1G05360	epi01	NA	NA	NA	NA	epi06	NA	NA	NA	NA	NA	NA	NA	NA	epi16	epi17	epi18	epi19	epi20	epi21	NA	NA	NA	NA	NA	epi30	epi31	NA	NA	epi34	NA	NA	NA	NA	epi42	epi43
AT1G05370	epi01	NA	NA	NA	NA	epi06	NA	NA	NA	NA	NA	NA	NA	NA	epi16	epi17	epi18	epi19	epi20	epi21	NA	NA	NA	NA	NA	epi30	epi31	NA	NA	epi34	NA	NA	NA	NA	epi42	epi43
AT1G05380	epi01	NA	NA	NA	NA	epi06	NA	NA	NA	NA	NA	NA	NA	NA	epi16	epi17	epi18	epi19	epi20	epi21	NA	NA	NA	NA	NA	epi30	epi31	NA	NA	epi34	NA	NA	NA	NA	epi42	epi43
AT1G05385	epi01	NA	NA	NA	NA	epi06	NA	NA	NA	NA	NA	NA	NA	NA	epi16	epi17	epi18	epi19	epi20	epi21	NA	NA	NA	NA	NA	epi30	epi31	NA	NA	epi34	NA	NA	NA	NA	epi42	epi43
AT1G05390	epi01	NA	NA	NA	NA	epi06	NA	NA	NA	NA	NA	NA	NA	NA	epi16	epi17	epi18	epi19	epi20	epi21	NA	NA	NA	NA	NA	epi30	epi31	NA	NA	epi34	NA	NA	NA	NA	epi42	epi43
AT1G05400	epi01	NA	NA	NA	NA	epi06	NA	NA	NA	NA	NA	NA	NA	NA	epi16	epi17	epi18	epi19	epi20	epi21	NA	NA	NA	NA	NA	epi30	epi31	NA	NA	epi34	NA	NA	NA	NA	epi42	epi43
AT1G05410	epi01	NA	NA	NA	NA	epi06	NA	NA	NA	NA	NA	NA	NA	NA	epi16	epi17	epi18	epi19	epi20	epi21	NA	NA	NA	NA	NA	epi30	epi31	NA	NA	epi34	NA	NA	NA	NA	epi42	epi43
AT1G05420	epi01	NA	NA	NA	NA	epi06	NA	NA	NA	NA	NA	NA	NA	NA	epi16	epi17	epi18	epi19	epi20	epi21	NA	NA	NA	NA	NA	epi30	epi31	NA	NA	epi34	NA	NA	NA	NA	epi42	epi43
AT1G05430	epi01	NA	NA	NA	NA	epi06	NA	NA	NA	NA	NA	NA	NA	NA	epi16	epi17	epi18	epi19	epi20	epi21	NA	NA	NA	NA	NA	epi30	epi31	NA	NA	epi34	NA	NA	NA	NA	epi42	epi43
AT1G05440	epi01	NA	NA	NA	NA	epi06	NA	NA	NA	NA	NA	NA	NA	NA	epi16	epi17	epi18	epi19	epi20	epi21	NA	NA	NA	NA	NA	epi30	epi31	NA	NA	epi34	NA	NA	NA	NA	epi42	epi43
AT1G05450	epi01	NA	NA	NA	NA	epi06	NA	NA	NA	NA	NA	NA	NA	NA	epi16	epi17	epi18	epi19	epi20	epi21	NA	NA	NA	NA	NA	epi30	epi31	NA	NA	epi34	NA	NA	NA	NA	epi42	epi43
AT1G05460	epi01	NA	NA	NA	NA	epi06	NA	NA	NA	NA	NA	NA	NA	NA	epi16	epi17	epi18	epi19	epi20	epi21	NA	NA	NA	NA	NA	epi30	epi31	NA	NA	epi34	NA	NA	NA	NA	epi42	epi43
AT1G05470	epi01	NA	NA	NA	NA	epi06	NA	NA	NA	NA	NA	NA	NA	NA	epi16	epi17	epi18	epi19	epi20	epi21	NA	NA	NA	NA	NA	epi30	epi31	NA	NA	epi34	NA	NA	NA	NA	epi42	epi43
AT1G05490	epi01	NA	NA	NA	NA	epi06	NA	NA	NA	NA	NA	NA	NA	NA	epi16	epi17	epi18	epi19	epi20	epi21	NA	NA	NA	NA	NA	epi30	epi31	NA	NA	epi34	NA	NA	NA	NA	epi42	epi43
AT1G05500	epi01	NA	NA	NA	NA	epi06	NA	NA	NA	NA	NA	NA	NA	NA	epi16	epi17	epi18	epi19	epi20	epi21	NA	NA	NA	NA	NA	epi30	epi31	NA	NA	epi34	NA	NA	NA	NA	epi42	epi43
AT1G05510	epi01	NA	NA	NA	NA	epi06	NA	NA	NA	NA	NA	NA	NA	NA	epi16	epi17	epi18	epi19	epi20	epi21	NA	NA	NA	NA	NA	epi30	epi31	NA	NA	epi34	NA	NA	NA	NA	epi42	epi43
AT1G05520	epi01	NA	NA	NA	NA	epi06	NA	NA	NA	NA	NA	NA	NA	NA	epi16	epi17	epi18	epi19	epi20	epi21	NA	NA	NA	NA	NA	epi30	epi31	NA	NA	epi34	NA	NA	NA	NA	epi42	epi43
AT1G05530	epi01	NA	NA	NA	NA	epi06	NA	NA	NA	NA	NA	NA	NA	NA	epi16	epi17	epi18	epi19	epi20	epi21	NA	NA	NA	NA	NA	epi30	epi31	NA	NA	epi34	NA	NA	NA	NA	epi42	epi43
AT1G05540	epi01	NA	NA	NA	NA	epi06	NA	NA	NA	NA	NA	NA	NA	NA	epi16	epi17	epi18	epi19	epi20	epi21	NA	NA	NA	NA	NA	epi30	epi31	NA	NA	epi34	NA	NA	NA	NA	epi42	epi43
AT1G05550	epi01	NA	NA	NA	NA	epi06	NA	NA	NA	NA	NA	NA	NA	NA	epi16	epi17	epi18	epi19	epi20	epi21	NA	NA	NA	NA	NA	epi30	epi31	NA	NA	epi34	NA	NA	NA	NA	epi42	epi43
AT1G05560	epi01	NA	NA	NA	NA	epi06	NA	NA	NA	NA	NA	NA	NA	NA	epi16	epi17	epi18	epi19	epi20	epi21	NA	NA	NA	NA	NA	epi30	epi31	NA	NA	epi34	NA	NA	NA	NA	epi42	epi43
AT1G05562	epi01	NA	NA	NA	NA	epi06	NA	NA	NA	NA	NA	NA	NA	NA	epi16	epi17	epi18	epi19	epi20	epi21	NA	NA	NA	NA	NA	epi30	epi31	NA	NA	epi34	NA	NA	NA	NA	epi42	epi43
AT1G05570	epi01	NA	NA	NA	NA	epi06	NA	NA	NA	NA	NA	NA	NA	NA	epi16	epi17	epi18	epi19	epi20	epi21	NA	NA	NA	NA	NA	epi30	epi31	NA	NA	epi34	NA	NA	NA	NA	epi42	epi43
AT1G05575	epi01	NA	NA	NA	NA	epi06	NA	NA	NA	NA	NA	NA	NA	NA	epi16	epi17	epi18	epi19	epi20	epi21	NA	NA	NA	NA	NA	epi30	epi31	NA	NA	epi34	NA	NA	NA	NA	epi42	epi43
AT1G05577	epi01	NA	NA	NA	NA	epi06	NA	NA	NA	NA	NA	NA	NA	NA	epi16	epi17	epi18	epi19	epi20	epi21	NA	NA	NA	NA	NA	epi30	epi31	NA	NA	epi34	NA	NA	NA	NA	epi42	epi43
AT1G05580	epi01	NA	NA	NA	NA	epi06	NA	NA	NA	NA	NA	NA	NA	NA	epi16	epi17	epi18	epi19	epi20	epi21	NA	NA	NA	NA	NA	epi30	epi31	NA	NA	epi34	NA	NA	NA	NA	epi42	epi43
AT1G05590	epi01	NA	NA	NA	NA	epi06	NA	NA	NA	NA	NA	NA	NA	NA	epi16	epi17	epi18	epi19	epi20	epi21	NA	NA	NA	NA	NA	epi30	epi31	NA	NA	epi34	NA	NA	NA	NA	epi42	epi43
AT1G05600	epi01	NA	NA	NA	NA	epi06	NA	NA	NA	NA	NA	NA	NA	NA	epi16	epi17	epi18	epi19	epi20	epi21	NA	NA	NA	NA	NA	epi30	epi31	NA	NA	epi34	NA	NA	NA	NA	epi42	epi43
AT1G05610	epi01	NA	NA	NA	NA	epi06	NA	NA	NA	NA	NA	NA	NA	NA	epi16	epi17	epi18	epi19	epi20	epi21	NA	NA	NA	NA	NA	epi30	epi31	NA	NA	epi34	NA	NA	NA	NA	epi42	epi43
AT1G05615	epi01	NA	NA	NA	NA	epi06	NA	NA	NA	NA	NA	NA	NA	NA	epi16	epi17	epi18	epi19	epi20	epi21	NA	NA	NA	NA	NA	epi30	epi31	NA	NA	epi34	NA	NA	NA	NA	epi42	epi43
AT1G05620	epi01	NA	NA	NA	NA	epi06	NA	NA	NA	NA	NA	NA	NA	NA	epi16	epi17	epi18	epi19	epi20	epi21	NA	NA	NA	NA	NA	epi30	epi31	NA	NA	epi34	NA	NA	NA	NA	epi42	epi43
AT1G05630	epi01	NA	NA	NA	NA	epi06	NA	NA	NA	NA	NA	NA	NA	NA	epi16	epi17	epi18	epi19	epi20	epi21	NA	NA	NA	NA	NA	epi30	epi31	NA	NA	epi34	NA	NA	NA	NA	epi42	epi43
AT1G05640	epi01	NA	NA	NA	NA	epi06	NA	NA	NA	NA	NA	NA	NA	NA	epi16	epi17	epi18	epi19	epi20	epi21	NA	NA	NA	NA	NA	epi30	epi31	NA	NA	epi34	NA	NA	NA	NA	epi42	epi43
AT1G05650	epi01	NA	NA	NA	NA	epi06	NA	NA	NA	NA	NA	NA	NA	NA	epi16	epi17	epi18	epi19	epi20	epi21	NA	NA	NA	NA	NA	epi30	epi31	NA	NA	epi34	NA	NA	NA	NA	epi42	epi43
AT1G05660	epi01	NA	NA	NA	NA	epi06	NA	NA	NA	NA	NA	NA	NA	NA	epi16	epi17	epi18	epi19	epi20	epi21	NA	NA	NA	NA	NA	epi30	epi31	NA	NA	epi34	NA	NA	NA	NA	epi42	epi43
AT1G05670	epi01	NA	NA	NA	NA	epi06	NA	NA	NA	NA	NA	NA	NA	NA	epi16	epi17	epi18	epi19	epi20	epi21	NA	NA	NA	NA	NA	epi30	epi31	NA	NA	epi34	NA	NA	NA	NA	epi42	epi43
AT1G05675	epi01	NA	NA	NA	NA	epi06	NA	NA	NA	NA	NA	NA	NA	NA	epi16	epi17	epi18	epi19	epi20	epi21	NA	NA	NA	NA	NA	epi30	epi31	NA	NA	epi34	NA	NA	NA	NA	epi42	epi43
AT1G05680	epi01	NA	NA	NA	NA	epi06	NA	NA	NA	NA	NA	NA	NA	NA	epi16	epi17	epi18	epi19	epi20	epi21	NA	NA	NA	NA	NA	epi30	epi31	NA	NA	epi34	NA	NA	NA	NA	epi42	epi43
AT1G05690	epi01	NA	NA	NA	NA	epi06	NA	NA	NA	NA	NA	NA	NA	NA	epi16	epi17	epi18	epi19	epi20	epi21	NA	NA	NA	NA	NA	epi30	epi31	NA	NA	epi34	NA	NA	NA	NA	epi42	epi43
AT1G05700	epi01	NA	NA	NA	NA	epi06	NA	NA	NA	NA	NA	NA	NA	NA	epi16	epi17	epi18	epi19	epi20	epi21	NA	NA	NA	NA	NA	epi30	epi31	NA	NA	epi34	NA	NA	NA	NA	epi42	epi43
AT1G05710	epi01	NA	NA	NA	NA	epi06	NA	NA	NA	NA	NA	NA	NA	NA	epi16	epi17	epi18	epi19	epi20	epi21	NA	NA	NA	NA	NA	epi30	epi31	NA	NA	epi34	NA	NA	NA	NA	epi42	epi43
AT1G05720	epi01	NA	NA	NA	NA	epi06	NA	NA	NA	NA	NA	NA	NA	NA	epi16	epi17	epi18	epi19	epi20	epi21	NA	NA	NA	NA	NA	epi30	epi31	NA	NA	epi34	NA	NA	NA	NA	epi42	epi43
AT1G05730	epi01	NA	NA	NA	NA	epi06	NA	NA	NA	NA	NA	NA	NA	NA	epi16	epi17	epi18	epi19	epi20	epi21	NA	NA	NA	NA	NA	epi30	epi31	NA	NA	epi34	NA	NA	NA	NA	epi42	epi43
AT1G05740	epi01	NA	NA	NA	NA	epi06	NA	NA	NA	NA	NA	NA	NA	NA	epi16	epi17	epi18	epi19	epi20	epi21	NA	NA	NA	NA	NA	epi30	epi31	NA	NA	epi34	NA	NA	NA	NA	epi42	epi43
AT1G05750	epi01	NA	NA	NA	NA	epi06	NA	NA	NA	NA	NA	NA	NA	NA	epi16	epi17	epi18	epi19	epi20	epi21	NA	NA	NA	NA	NA	epi30	epi31	NA	NA	epi34	NA	NA	NA	NA	epi42	epi43
AT1G05760	epi01	NA	NA	NA	NA	epi06	NA	NA	NA	NA	NA	NA	NA	NA	epi16	epi17	epi18	epi19	epi20	epi21	NA	NA	NA	NA	NA	epi30	epi31	NA	NA	epi34	NA	NA	NA	NA	epi42	epi43
AT1G05770	epi01	NA	NA	NA	NA	epi06	NA	NA	NA	NA	NA	NA	NA	NA	epi16	epi17	epi18	epi19	epi20	epi21	NA	NA	NA	NA	NA	epi30	epi31	NA	NA	epi34	NA	NA	NA	NA	epi42	epi43
AT1G05780	epi01	NA	NA	NA	NA	epi06	NA	NA	NA	NA	NA	NA	NA	NA	epi16	epi17	epi18	epi19	epi20	epi21	NA	NA	NA	NA	NA	epi30	epi31	NA	NA	epi34	NA	NA	NA	NA	epi42	epi43
AT1G05785	epi01	NA	NA	NA	NA	epi06	NA	NA	NA	NA	NA	NA	NA	NA	epi16	epi17	epi18	epi19	epi20	epi21	NA	NA	NA	NA	NA	epi30	epi31	NA	NA	epi34	NA	NA	NA	NA	epi42	epi43
AT1G05790	epi01	NA	NA	NA	NA	epi06	NA	NA	NA	NA	NA	NA	NA	NA	epi16	epi17	epi18	epi19	epi20	epi21	NA	NA	NA	NA	NA	epi30	epi31	NA	NA	epi34	NA	NA	NA	NA	epi42	epi43
AT1G05800	epi01	NA	NA	NA	NA	epi06	NA	NA	NA	NA	NA	NA	NA	NA	epi16	epi17	epi18	epi19	epi20	epi21	NA	NA	NA	NA	NA	epi30	epi31	NA	NA	epi34	NA	NA	NA	NA	epi42	epi43
AT1G05805	epi01	NA	NA	NA	NA	epi06	NA	NA	NA	NA	NA	NA	NA	NA	epi16	epi17	epi18	epi19	epi20	epi21	NA	NA	NA	NA	NA	epi30	epi31	NA	NA	epi34	NA	NA	NA	NA	epi42	epi43
AT1G05810	epi01	NA	NA	NA	NA	epi06	NA	NA	NA	NA	NA	NA	NA	NA	epi16	epi17	epi18	epi19	epi20	epi21	NA	NA	NA	NA	NA	epi30	epi31	NA	NA	epi34	NA	NA	NA	NA	epi42	epi43
AT1G05820	epi01	NA	NA	NA	NA	epi06	NA	NA	NA	NA	NA	NA	NA	NA	epi16	epi17	epi18	epi19	epi20	epi21	NA	NA	NA	NA	NA	epi30	epi31	NA	NA	epi34	NA	NA	NA	NA	epi42	epi43
AT1G05830	epi01	NA	NA	NA	NA	epi06	NA	NA	NA	NA	NA	NA	NA	NA	epi16	epi17	epi18	epi19	epi20	epi21	NA	NA	NA	NA	NA	epi30	epi31	NA	NA	epi34	NA	NA	NA	NA	epi42	epi43
AT1G05835	epi01	NA	NA	NA	NA	epi06	NA	NA	NA	NA	NA	NA	NA	NA	epi16	epi17	epi18	epi19	epi20	epi21	NA	NA	NA	NA	NA	epi30	epi31	NA	NA	epi34	NA	NA	NA	NA	epi42	epi43
AT1G05840	epi01	NA	NA	NA	NA	epi06	NA	NA	NA	NA	NA	NA	NA	NA	epi16	epi17	epi18	epi19	epi20	epi21	NA	NA	NA	NA	NA	epi30	epi31	NA	NA	epi34	NA	NA	NA	NA	epi42	epi43
AT1G05850	epi01	NA	NA	NA	NA	epi06	NA	NA	NA	NA	NA	NA	NA	NA	epi16	epi17	epi18	epi19	epi20	epi21	NA	NA	NA	NA	NA	epi30	epi31	NA	NA	epi34	NA	NA	NA	NA	epi42	epi43
AT1G05860	epi01	NA	NA	NA	NA	epi06	NA	NA	NA	NA	NA	NA	NA	NA	epi16	epi17	epi18	epi19	epi20	epi21	NA	NA	NA	NA	NA	epi30	epi31	NA	NA	epi34	NA	NA	NA	NA	epi42	epi43
AT1G05870	epi01	NA	NA	NA	NA	epi06	NA	NA	NA	NA	NA	NA	NA	NA	epi16	epi17	epi18	epi19	epi20	epi21	NA	NA	NA	NA	NA	epi30	epi31	NA	NA	epi34	NA	NA	NA	NA	epi42	epi43
AT1G05880	epi01	NA	NA	NA	NA	epi06	NA	NA	NA	NA	NA	NA	NA	NA	epi16	epi17	epi18	epi19	epi20	epi21	NA	NA	NA	NA	NA	epi30	epi31	NA	NA	epi34	NA	NA	NA	NA	epi42	epi43
AT1G05890	epi01	NA	NA	NA	NA	epi06	NA	NA	NA	NA	NA	NA	NA	NA	epi16	epi17	epi18	epi19	epi20	epi21	NA	NA	NA	NA	NA	epi30	epi31	NA	NA	epi34	NA	NA	NA	NA	epi42	epi43
AT1G05894	epi01	NA	NA	NA	NA	epi06	NA	NA	NA	NA	NA	NA	NA	NA	epi16	epi17	epi18	epi19	epi20	epi21	NA	NA	NA	NA	NA	epi30	epi31	NA	NA	epi34	NA	NA	NA	NA	epi42	epi43
AT1G05900	epi01	NA	NA	NA	NA	epi06	NA	NA	NA	NA	NA	NA	NA	NA	epi16	epi17	epi18	epi19	epi20	epi21	NA	NA	NA	NA	NA	epi30	epi31	NA	NA	epi34	NA	NA	NA	NA	epi42	epi43
AT1G05910	epi01	NA	NA	NA	NA	epi06	NA	NA	NA	NA	NA	NA	NA	NA	epi16	epi17	epi18	epi19	epi20	epi21	NA	NA	NA	NA	NA	epi30	epi31	NA	NA	epi34	NA	NA	NA	NA	epi42	epi43
AT1G05920	epi01	NA	NA	NA	NA	epi06	NA	NA	NA	NA	NA	NA	NA	NA	epi16	epi17	epi18	epi19	epi20	epi21	NA	NA	NA	NA	NA	epi30	epi31	NA	NA	epi34	NA	NA	NA	NA	epi42	epi43
AT1G05925	epi01	NA	NA	NA	NA	epi06	NA	NA	NA	NA	NA	NA	NA	NA	epi16	epi17	epi18	epi19	epi20	epi21	NA	NA	NA	NA	NA	epi30	epi31	NA	NA	epi34	NA	NA	NA	NA	epi42	epi43
AT1G05930	epi01	NA	NA	NA	NA	epi06	NA	NA	NA	NA	NA	NA	NA	NA	epi16	epi17	epi18	epi19	epi20	epi21	NA	NA	NA	NA	NA	epi30	epi31	NA	NA	epi34	NA	NA	NA	NA	epi42	epi43
AT1G05940	epi01	NA	NA	NA	NA	epi06	NA	NA	NA	NA	NA	NA	NA	NA	epi16	epi17	epi18	epi19	epi20	epi21	NA	NA	NA	NA	NA	epi30	epi31	NA	NA	epi34	NA	NA	NA	NA	epi42	epi43
AT1G05950	epi01	NA	NA	NA	NA	epi06	NA	NA	NA	NA	NA	NA	NA	NA	epi16	epi17	epi18	epi19	epi20	epi21	NA	NA	NA	NA	NA	epi30	epi31	NA	NA	epi34	NA	NA	NA	NA	epi42	epi43
AT1G05960	epi01	NA	NA	NA	NA	epi06	NA	NA	NA	NA	NA	NA	NA	NA	epi16	epi17	epi18	epi19	epi20	epi21	NA	NA	NA	NA	NA	epi30	epi31	NA	NA	epi34	NA	NA	NA	NA	epi42	epi43
AT1G05970	epi01	NA	NA	NA	NA	epi06	NA	NA	NA	NA	NA	NA	NA	NA	epi16	epi17	epi18	epi19	epi20	epi21	NA	NA	NA	NA	NA	epi30	epi31	NA	NA	epi34	NA	NA	NA	NA	epi42	epi43
AT1G05980	epi01	NA	NA	NA	NA	epi06	NA	NA	NA	NA	NA	NA	NA	NA	epi16	epi17	epi18	epi19	epi20	epi21	NA	NA	NA	NA	NA	epi30	epi31	NA	NA	epi34	NA	NA	NA	NA	epi42	epi43
AT1G05990	epi01	NA	NA	NA	NA	epi06	NA	NA	NA	NA	NA	NA	NA	NA	epi16	epi17	epi18	epi19	epi20	epi21	NA	NA	NA	NA	NA	epi30	epi31	NA	NA	epi34	NA	NA	NA	NA	epi42	epi43
AT1G06000	epi01	NA	NA	NA	NA	epi06	NA	NA	NA	NA	NA	NA	NA	NA	epi16	epi17	epi18	epi19	epi20	epi21	NA	NA	NA	NA	NA	epi30	epi31	NA	NA	epi34	NA	NA	NA	NA	epi42	epi43
AT1G06002	epi01	NA	NA	NA	NA	epi06	NA	NA	NA	NA	NA	NA	NA	NA	epi16	epi17	epi18	epi19	epi20	epi21	NA	NA	NA	NA	NA	epi30	epi31	NA	NA	epi34	NA	NA	NA	NA	epi42	epi43
AT1G06010	epi01	NA	NA	NA	NA	epi06	NA	NA	NA	NA	NA	NA	NA	NA	epi16	epi17	epi18	epi19	epi20	epi21	NA	NA	NA	NA	NA	epi30	epi31	NA	NA	epi34	NA	NA	NA	NA	epi42	epi43
AT1G06020	epi01	NA	NA	NA	NA	epi06	NA	NA	NA	NA	NA	NA	NA	NA	epi16	epi17	epi18	epi19	epi20	epi21	NA	NA	NA	NA	NA	epi30	epi31	NA	NA	epi34	NA	NA	NA	NA	epi42	epi43
AT1G06030	epi01	NA	NA	NA	NA	epi06	NA	NA	NA	NA	NA	NA	NA	NA	epi16	epi17	epi18	epi19	epi20	epi21	NA	NA	NA	NA	NA	epi30	epi31	NA	NA	epi34	NA	NA	NA	NA	epi42	epi43
AT1G06040	epi01	NA	NA	NA	NA	epi06	NA	NA	NA	NA	NA	NA	NA	NA	epi16	epi17	epi18	epi19	epi20	epi21	NA	NA	NA	NA	NA	epi30	epi31	NA	NA	epi34	NA	NA	NA	NA	epi42	epi43
AT1G06050	epi01	NA	NA	NA	NA	epi06	NA	NA	NA	NA	NA	NA	NA	NA	epi16	epi17	epi18	epi19	epi20	epi21	NA	NA	NA	NA	NA	epi30	epi31	NA	NA	epi34	NA	NA	NA	NA	epi42	epi43
AT1G06060	epi01	NA	NA	NA	NA	epi06	NA	NA	NA	NA	NA	NA	NA	NA	epi16	epi17	epi18	epi19	epi20	epi21	NA	NA	NA	NA	NA	epi30	epi31	NA	NA	epi34	NA	NA	NA	NA	epi42	epi43
AT1G06070	epi01	NA	NA	NA	NA	epi06	NA	NA	NA	NA	NA	NA	NA	NA	epi16	epi17	epi18	epi19	epi20	epi21	NA	NA	NA	NA	NA	epi30	epi31	NA	NA	epi34	NA	NA	NA	NA	epi42	epi43
AT1G06080	epi01	NA	NA	NA	NA	epi06	NA	NA	NA	NA	NA	NA	NA	NA	epi16	epi17	epi18	epi19	epi20	epi21	NA	NA	NA	NA	NA	epi30	epi31	NA	NA	epi34	NA	NA	NA	NA	epi42	epi43
AT1G06090	epi01	NA	NA	NA	NA	epi06	NA	NA	NA	NA	NA	NA	NA	NA	epi16	epi17	epi18	epi19	epi20	epi21	NA	NA	NA	NA	NA	epi30	epi31	NA	NA	epi34	NA	NA	NA	NA	epi42	epi43
AT1G06100	epi01	NA	NA	NA	NA	epi06	NA	NA	NA	NA	NA	NA	NA	NA	epi16	epi17	epi18	epi19	epi20	epi21	NA	NA	NA	NA	NA	epi30	epi31	NA	NA	epi34	NA	NA	NA	NA	epi42	epi43
AT1G06110	epi01	NA	NA	NA	NA	epi06	NA	NA	NA	NA	NA	NA	NA	NA	epi16	epi17	epi18	epi19	epi20	epi21	NA	NA	NA	NA	NA	epi30	epi31	NA	NA	epi34	NA	NA	NA	NA	epi42	epi43
AT1G06120	epi01	NA	NA	NA	NA	epi06	NA	NA	NA	NA	NA	NA	NA	NA	epi16	epi17	epi18	epi19	epi20	epi21	NA	NA	NA	NA	NA	epi30	epi31	NA	NA	epi34	NA	NA	NA	NA	epi42	epi43
AT1G06130	epi01	NA	NA	NA	NA	epi06	NA	NA	NA	NA	NA	NA	NA	NA	epi16	epi17	epi18	epi19	epi20	epi21	NA	NA	NA	NA	NA	epi30	epi31	NA	NA	epi34	NA	NA	NA	NA	epi42	epi43
AT1G06135	epi01	NA	NA	NA	NA	epi06	NA	NA	NA	NA	NA	NA	NA	NA	epi16	epi17	epi18	epi19	epi20	epi21	NA	NA	NA	NA	NA	epi30	epi31	NA	NA	epi34	NA	NA	NA	NA	epi42	epi43
AT1G06137	epi01	NA	NA	NA	NA	epi06	NA	NA	NA	NA	NA	NA	NA	NA	epi16	epi17	epi18	epi19	epi20	epi21	NA	NA	NA	NA	NA	epi30	epi31	NA	NA	epi34	NA	NA	NA	NA	epi42	epi43
AT1G06140	epi01	NA	NA	NA	NA	epi06	NA	NA	NA	NA	NA	NA	NA	NA	epi16	epi17	epi18	epi19	epi20	epi21	NA	NA	NA	NA	NA	epi30	epi31	NA	NA	epi34	NA	NA	NA	NA	epi42	epi43
AT1G06150	epi01	NA	NA	NA	NA	epi06	NA	NA	NA	NA	NA	NA	NA	NA	epi16	epi17	epi18	epi19	epi20	epi21	NA	NA	NA	NA	NA	epi30	epi31	NA	NA	epi34	NA	NA	NA	NA	epi42	epi43
AT1G06149	epi01	NA	NA	NA	NA	epi06	NA	NA	NA	NA	NA	NA	NA	NA	epi16	epi17	epi18	epi19	epi20	epi21	NA	NA	NA	NA	NA	epi30	epi31	NA	NA	epi34	NA	NA	NA	NA	epi42	epi43
AT1G06148	epi01	NA	NA	NA	NA	epi06	NA	NA	NA	NA	NA	NA	NA	NA	epi16	epi17	epi18	epi19	epi20	epi21	NA	NA	NA	NA	NA	epi30	epi31	NA	NA	epi34	NA	NA	NA	NA	epi42	epi43
AT1G06160	epi01	NA	NA	NA	NA	epi06	NA	NA	NA	NA	NA	NA	NA	NA	epi16	epi17	epi18	epi19	epi20	epi21	NA	NA	NA	NA	NA	epi30	epi31	NA	NA	epi34	NA	NA	NA	NA	epi42	epi43
AT1G06170	epi01	NA	NA	NA	NA	epi06	NA	NA	NA	NA	NA	NA	NA	NA	epi16	epi17	epi18	epi19	epi20	epi21	NA	NA	NA	NA	NA	epi30	epi31	NA	NA	epi34	NA	NA	NA	NA	epi42	epi43
AT1G06180	epi01	NA	NA	NA	NA	epi06	NA	NA	NA	NA	NA	NA	NA	NA	epi16	epi17	epi18	epi19	epi20	epi21	NA	NA	NA	NA	NA	epi30	epi31	NA	NA	epi34	NA	NA	NA	NA	epi42	epi43
AT1G06190	epi01	NA	NA	NA	NA	epi06	NA	NA	NA	NA	NA	NA	NA	NA	epi16	epi17	epi18	epi19	epi20	epi21	NA	NA	NA	NA	NA	epi30	epi31	NA	NA	epi34	NA	NA	NA	NA	epi42	epi43
AT1G06200	epi01	NA	NA	NA	NA	epi06	NA	NA	NA	NA	NA	NA	NA	NA	epi16	epi17	epi18	epi19	epi20	epi21	NA	NA	NA	NA	NA	epi30	epi31	NA	NA	epi34	NA	NA	NA	NA	epi42	epi43
AT1G06210	epi01	NA	NA	NA	NA	epi06	NA	NA	NA	NA	NA	NA	NA	NA	epi16	epi17	epi18	epi19	epi20	epi21	NA	NA	NA	NA	NA	epi30	epi31	NA	NA	epi34	NA	NA	NA	NA	epi42	epi43
AT1G06220	epi01	NA	NA	NA	NA	epi06	NA	NA	NA	NA	NA	NA	NA	NA	epi16	epi17	epi18	epi19	epi20	epi21	NA	NA	NA	NA	NA	epi30	epi31	NA	NA	epi34	NA	NA	NA	NA	epi42	epi43
AT1G06225	epi01	NA	NA	NA	NA	epi06	NA	NA	NA	NA	NA	NA	NA	NA	epi16	epi17	epi18	epi19	epi20	epi21	NA	NA	NA	NA	NA	epi30	epi31	NA	NA	epi34	NA	NA	NA	NA	epi42	epi43
AT1G06230	epi01	NA	NA	NA	NA	epi06	NA	NA	NA	NA	NA	NA	NA	NA	epi16	epi17	epi18	epi19	epi20	epi21	NA	NA	NA	NA	NA	epi30	epi31	NA	NA	epi34	NA	NA	NA	NA	epi42	epi43
AT1G06240	epi01	NA	NA	NA	NA	epi06	NA	NA	NA	NA	NA	NA	NA	NA	epi16	epi17	epi18	epi19	epi20	epi21	NA	NA	NA	NA	NA	epi30	epi31	NA	NA	epi34	NA	NA	NA	NA	epi42	epi43
AT1G06250	epi01	NA	NA	NA	NA	epi06	NA	NA	NA	NA	NA	NA	NA	NA	epi16	epi17	epi18	epi19	epi20	epi21	NA	NA	NA	NA	NA	epi30	epi31	NA	NA	epi34	NA	NA	NA	NA	epi42	epi43
AT1G06265	epi01	NA	NA	NA	NA	epi06	NA	NA	NA	NA	NA	NA	NA	NA	epi16	epi17	epi18	epi19	epi20	epi21	NA	NA	NA	NA	NA	epi30	epi31	NA	NA	epi34	NA	NA	NA	NA	epi42	epi43
AT1G06260	epi01	NA	NA	NA	NA	epi06	NA	NA	NA	NA	NA	NA	NA	NA	epi16	epi17	epi18	epi19	epi20	epi21	NA	NA	NA	NA	NA	epi30	epi31	NA	NA	epi34	NA	NA	NA	NA	epi42	epi43
AT1G06270	epi01	NA	NA	NA	NA	epi06	NA	NA	NA	NA	NA	NA	NA	NA	epi16	epi17	epi18	epi19	epi20	epi21	NA	NA	NA	NA	NA	epi30	epi31	NA	NA	epi34	NA	NA	NA	NA	epi42	epi43
AT1G06280	epi01	NA	NA	NA	NA	epi06	NA	NA	NA	NA	NA	NA	NA	NA	epi16	epi17	epi18	epi19	epi20	epi21	NA	NA	NA	NA	NA	epi30	epi31	NA	NA	epi34	NA	NA	NA	NA	epi42	epi43
AT1G06290	epi01	NA	NA	NA	NA	epi06	NA	NA	NA	NA	NA	NA	NA	NA	epi16	epi17	epi18	epi19	epi20	epi21	NA	NA	NA	NA	NA	epi30	epi31	NA	NA	epi34	NA	NA	NA	NA	epi42	epi43
AT1G06310	epi01	NA	NA	NA	NA	epi06	NA	NA	NA	NA	NA	NA	NA	NA	epi16	epi17	epi18	epi19	epi20	epi21	NA	NA	NA	NA	NA	epi30	epi31	NA	NA	epi34	NA	NA	NA	NA	epi42	epi43
AT1G06320	epi01	NA	NA	NA	NA	epi06	NA	NA	NA	NA	NA	NA	NA	NA	epi16	epi17	epi18	epi19	epi20	epi21	NA	NA	NA	NA	NA	epi30	epi31	NA	NA	epi34	NA	NA	NA	NA	epi42	epi43
AT1G06330	epi01	NA	NA	NA	NA	epi06	NA	NA	NA	NA	NA	NA	NA	NA	epi16	epi17	epi18	epi19	epi20	epi21	NA	NA	NA	NA	NA	epi30	epi31	NA	NA	epi34	NA	NA	NA	NA	epi42	epi43
AT1G06340	epi01	NA	NA	NA	NA	epi06	NA	NA	NA	NA	NA	NA	NA	NA	epi16	epi17	epi18	epi19	epi20	epi21	NA	NA	NA	NA	NA	epi30	epi31	NA	NA	epi34	NA	NA	NA	NA	epi42	epi43
AT1G06350	epi01	NA	NA	NA	NA	epi06	NA	NA	NA	NA	NA	NA	NA	NA	epi16	epi17	epi18	epi19	epi20	epi21	NA	NA	NA	NA	NA	epi30	epi31	NA	NA	epi34	NA	NA	NA	NA	epi42	epi43
AT1G06360	epi01	NA	NA	NA	NA	epi06	NA	NA	NA	NA	NA	NA	NA	NA	epi16	epi17	epi18	epi19	epi20	epi21	NA	NA	NA	NA	NA	epi30	epi31	NA	NA	epi34	NA	NA	NA	NA	epi42	epi43
AT1G06370	epi01	NA	NA	NA	NA	epi06	NA	NA	NA	NA	NA	NA	NA	NA	epi16	epi17	epi18	epi19	epi20	epi21	NA	NA	NA	NA	NA	epi30	epi31	NA	NA	epi34	NA	NA	NA	NA	epi42	epi43
AT1G06380	epi01	NA	NA	NA	NA	epi06	NA	NA	NA	NA	NA	NA	NA	NA	epi16	epi17	epi18	epi19	epi20	epi21	NA	NA	NA	NA	NA	epi30	epi31	NA	NA	epi34	NA	NA	NA	NA	epi42	epi43
AT1G06390	epi01	NA	NA	NA	NA	epi06	NA	NA	NA	NA	NA	NA	NA	NA	epi16	epi17	epi18	epi19	epi20	epi21	NA	NA	NA	NA	NA	epi30	epi31	NA	NA	epi34	NA	NA	NA	NA	epi42	epi43
AT1G06400	epi01	NA	NA	NA	NA	epi06	NA	NA	NA	NA	NA	NA	NA	NA	epi16	epi17	epi18	epi19	epi20	epi21	NA	NA	NA	NA	NA	epi30	epi31	NA	NA	epi34	NA	NA	NA	NA	epi42	epi43
AT1G06410	epi01	NA	NA	NA	NA	epi06	NA	NA	NA	NA	NA	NA	NA	NA	epi16	epi17	epi18	epi19	epi20	epi21	NA	NA	NA	NA	NA	epi30	epi31	NA	NA	epi34	NA	NA	NA	NA	epi42	epi43
AT1G06420	epi01	NA	NA	NA	NA	epi06	NA	NA	NA	NA	NA	NA	NA	NA	epi16	epi17	epi18	epi19	epi20	epi21	NA	NA	NA	NA	NA	epi30	epi31	NA	NA	epi34	NA	NA	NA	NA	epi42	epi43
AT1G06430	epi01	NA	NA	NA	NA	epi06	NA	NA	NA	NA	NA	NA	NA	NA	epi16	epi17	epi18	epi19	epi20	epi21	NA	NA	NA	NA	NA	epi30	epi31	NA	NA	epi34	NA	NA	NA	NA	epi42	epi43
AT1G06440	epi01	NA	NA	NA	NA	epi06	NA	NA	NA	NA	NA	NA	NA	NA	epi16	epi17	epi18	epi19	epi20	epi21	NA	NA	NA	NA	NA	epi30	epi31	NA	NA	epi34	NA	NA	NA	NA	epi42	epi43
AT1G06450	epi01	NA	NA	NA	NA	epi06	NA	NA	NA	NA	NA	NA	NA	NA	epi16	epi17	epi18	epi19	epi20	epi21	NA	NA	NA	NA	NA	epi30	epi31	NA	NA	epi34	NA	NA	NA	NA	epi42	epi43
AT1G06460	epi01	NA	NA	NA	NA	epi06	NA	NA	NA	NA	NA	NA	NA	NA	epi16	epi17	epi18	epi19	epi20	epi21	NA	NA	NA	NA	NA	epi30	epi31	NA	NA	epi34	NA	NA	NA	NA	epi42	epi43
AT1G06470	epi01	NA	NA	NA	NA	epi06	NA	NA	NA	NA	NA	NA	NA	NA	epi16	epi17	epi18	epi19	epi20	epi21	NA	NA	NA	NA	NA	epi30	epi31	NA	NA	epi34	NA	NA	NA	NA	epi42	epi43
AT1G06475	epi01	NA	NA	NA	NA	epi06	NA	NA	NA	NA	NA	NA	NA	NA	epi16	epi17	epi18	epi19	epi20	epi21	NA	NA	NA	NA	NA	epi30	epi31	NA	NA	epi34	NA	NA	NA	NA	epi42	epi43
AT1G06480	epi01	NA	NA	NA	NA	epi06	NA	NA	NA	NA	NA	NA	NA	NA	epi16	epi17	epi18	epi19	epi20	epi21	NA	NA	NA	NA	NA	epi30	epi31	NA	NA	epi34	NA	NA	NA	NA	epi42	epi43
AT1G06490	epi01	NA	NA	NA	NA	epi06	NA	NA	NA	NA	NA	NA	NA	NA	epi16	epi17	epi18	epi19	epi20	epi21	NA	NA	NA	NA	NA	epi30	epi31	NA	NA	epi34	NA	NA	NA	NA	epi42	epi43
AT1G06500	epi01	NA	NA	NA	NA	epi06	NA	NA	NA	NA	NA	NA	NA	NA	epi16	epi17	epi18	epi19	epi20	epi21	NA	NA	NA	NA	NA	epi30	epi31	NA	NA	epi34	NA	NA	NA	NA	epi42	epi43
AT1G06515	epi01	NA	NA	NA	NA	epi06	NA	NA	NA	NA	NA	NA	NA	NA	epi16	epi17	epi18	epi19	epi20	epi21	NA	NA	NA	NA	NA	epi30	epi31	NA	NA	epi34	NA	NA	NA	NA	epi42	epi43
AT1G06510	epi01	NA	NA	NA	NA	epi06	NA	NA	NA	NA	NA	NA	NA	NA	epi16	epi17	epi18	epi19	epi20	epi21	NA	NA	NA	NA	NA	epi30	epi31	NA	NA	epi34	NA	NA	NA	NA	epi42	epi43
AT1G06520	epi01	NA	NA	NA	NA	epi06	NA	NA	NA	NA	NA	NA	NA	NA	epi16	epi17	epi18	epi19	epi20	epi21	NA	NA	NA	NA	NA	epi30	epi31	NA	NA	epi34	NA	NA	NA	NA	epi42	epi43
AT1G06530	epi01	NA	NA	NA	NA	epi06	NA	NA	NA	NA	NA	NA	NA	NA	epi16	epi17	epi18	epi19	epi20	epi21	NA	NA	NA	NA	NA	epi30	epi31	NA	NA	epi34	NA	NA	NA	NA	epi42	epi43
AT1G06540	epi01	NA	NA	NA	NA	epi06	NA	NA	NA	NA	NA	NA	NA	NA	epi16	epi17	epi18	epi19	epi20	epi21	NA	NA	NA	NA	NA	epi30	epi31	NA	NA	epi34	NA	NA	NA	NA	epi42	epi43
AT1G06550	epi01	NA	NA	NA	NA	epi06	NA	NA	NA	NA	NA	NA	NA	NA	epi16	epi17	epi18	epi19	epi20	epi21	NA	NA	NA	NA	NA	epi30	epi31	NA	NA	epi34	NA	NA	NA	NA	epi42	epi43
AT1G06560	epi01	NA	NA	NA	NA	epi06	NA	NA	NA	NA	NA	NA	NA	NA	epi16	epi17	epi18	epi19	epi20	epi21	NA	NA	NA	NA	NA	epi30	epi31	NA	NA	epi34	NA	NA	NA	NA	epi42	epi43
AT1G06570	epi01	NA	NA	NA	NA	epi06	NA	NA	NA	NA	NA	NA	NA	NA	epi16	epi17	epi18	epi19	epi20	epi21	NA	NA	NA	NA	NA	epi30	epi31	NA	NA	epi34	NA	NA	NA	NA	epi42	epi43
AT1G06580	epi01	NA	NA	NA	NA	epi06	NA	NA	NA	NA	NA	NA	NA	NA	epi16	epi17	epi18	epi19	epi20	epi21	NA	NA	NA	NA	NA	epi30	epi31	NA	NA	epi34	NA	NA	NA	NA	epi42	epi43
AT1G06590	epi01	NA	NA	NA	NA	epi06	NA	NA	NA	NA	NA	NA	NA	NA	epi16	epi17	epi18	epi19	epi20	epi21	NA	NA	NA	NA	NA	epi30	epi31	NA	NA	epi34	NA	NA	NA	NA	epi42	epi43
AT1G06610	epi01	NA	NA	NA	NA	epi06	NA	NA	NA	NA	NA	NA	NA	NA	epi16	epi17	epi18	epi19	epi20	epi21	NA	NA	NA	NA	NA	epi30	epi31	NA	NA	epi34	NA	NA	NA	NA	epi42	epi43
AT1G06620	epi01	NA	NA	NA	NA	epi06	NA	NA	NA	NA	NA	NA	NA	NA	epi16	epi17	epi18	epi19	epi20	epi21	NA	NA	NA	NA	NA	epi30	epi31	NA	NA	epi34	NA	NA	NA	NA	epi42	epi43
AT1G06630	epi01	NA	NA	NA	NA	epi06	NA	NA	NA	NA	NA	NA	NA	NA	epi16	epi17	epi18	epi19	epi20	epi21	NA	NA	NA	NA	NA	epi30	epi31	NA	NA	epi34	NA	NA	NA	NA	epi42	epi43
AT1G06640	epi01	NA	NA	NA	NA	epi06	NA	NA	NA	NA	NA	NA	NA	NA	epi16	epi17	epi18	epi19	epi20	epi21	NA	NA	NA	NA	NA	epi30	epi31	NA	NA	epi34	NA	NA	NA	NA	epi42	epi43
AT1G06645	epi01	NA	NA	NA	NA	epi06	NA	NA	NA	NA	NA	NA	NA	NA	epi16	epi17	epi18	epi19	epi20	epi21	NA	NA	NA	NA	NA	epi30	epi31	NA	NA	epi34	NA	NA	NA	NA	epi42	epi43
AT1G06650	epi01	NA	NA	NA	NA	epi06	NA	NA	NA	NA	NA	NA	NA	NA	epi16	epi17	epi18	epi19	epi20	epi21	NA	NA	NA	NA	NA	epi30	epi31	NA	NA	epi34	NA	NA	NA	NA	epi42	epi43
AT1G06660	epi01	NA	NA	NA	NA	epi06	NA	NA	NA	NA	NA	NA	NA	NA	epi16	epi17	epi18	epi19	epi20	epi21	NA	NA	NA	NA	NA	epi30	epi31	NA	NA	epi34	NA	NA	NA	NA	epi42	epi43
AT1G06670	epi01	NA	NA	NA	NA	epi06	NA	NA	NA	NA	NA	NA	NA	NA	epi16	epi17	epi18	epi19	epi20	epi21	NA	NA	NA	NA	NA	epi30	epi31	NA	NA	epi34	NA	NA	NA	NA	epi42	epi43
AT1G06680	epi01	NA	NA	NA	NA	epi06	NA	NA	NA	NA	NA	NA	NA	NA	epi16	epi17	epi18	epi19	epi20	epi21	NA	NA	NA	NA	NA	epi30	epi31	NA	NA	epi34	NA	NA	NA	NA	epi42	epi43
AT1G06690	epi01	NA	NA	NA	NA	epi06	NA	NA	NA	NA	NA	NA	NA	NA	epi16	epi17	epi18	epi19	epi20	epi21	NA	NA	NA	NA	NA	epi30	epi31	NA	NA	epi34	NA	NA	NA	NA	epi42	epi43
AT1G06700	epi01	NA	NA	NA	NA	epi06	NA	NA	NA	NA	NA	NA	NA	NA	epi16	epi17	epi18	epi19	epi20	epi21	NA	NA	NA	NA	NA	epi30	epi31	NA	NA	epi34	NA	NA	NA	NA	epi42	epi43
AT1G06710	epi01	NA	NA	NA	NA	epi06	NA	NA	NA	NA	NA	NA	NA	NA	epi16	epi17	epi18	epi19	epi20	epi21	NA	NA	NA	NA	NA	epi30	epi31	NA	NA	epi34	NA	NA	NA	NA	epi42	epi43
AT1G06720	epi01	NA	NA	NA	NA	epi06	NA	NA	NA	NA	NA	NA	NA	NA	epi16	epi17	epi18	epi19	epi20	epi21	NA	NA	NA	NA	NA	epi30	epi31	NA	NA	epi34	NA	NA	NA	NA	epi42	epi43
AT1G06730	epi01	NA	NA	NA	NA	epi06	NA	NA	NA	NA	NA	NA	NA	NA	epi16	epi17	epi18	epi19	epi20	epi21	NA	NA	NA	NA	NA	epi30	epi31	NA	NA	epi34	NA	NA	NA	NA	epi42	epi43
AT1G06740	epi01	NA	NA	NA	NA	epi06	NA	NA	NA	NA	NA	NA	NA	NA	epi16	epi17	epi18	epi19	epi20	epi21	NA	NA	NA	NA	NA	epi30	epi31	NA	NA	epi34	NA	NA	NA	NA	epi42	epi43
AT1G06750	epi01	NA	NA	NA	NA	epi06	NA	NA	NA	NA	NA	NA	NA	NA	epi16	epi17	epi18	epi19	epi20	epi21	NA	NA	NA	NA	NA	epi30	epi31	NA	NA	epi34	NA	NA	NA	NA	epi42	epi43
AT1G06760	epi01	NA	NA	NA	NA	epi06	NA	NA	NA	NA	NA	NA	NA	NA	epi16	epi17	epi18	epi19	epi20	epi21	NA	NA	NA	NA	NA	epi30	epi31	NA	NA	epi34	NA	NA	NA	NA	epi42	epi43
AT1G06770	epi01	NA	NA	NA	NA	epi06	NA	NA	NA	NA	NA	NA	NA	NA	epi16	epi17	epi18	epi19	epi20	epi21	NA	NA	NA	NA	NA	epi30	epi31	NA	NA	epi34	NA	NA	NA	NA	epi42	epi43
AT1G06780	epi01	NA	NA	NA	NA	epi06	NA	NA	NA	NA	NA	NA	NA	NA	epi16	epi17	epi18	epi19	epi20	epi21	NA	NA	NA	NA	NA	epi30	epi31	NA	NA	epi34	NA	NA	NA	NA	epi42	epi43
AT1G06790	epi01	NA	NA	NA	NA	epi06	NA	NA	NA	NA	NA	NA	NA	NA	epi16	epi17	epi18	epi19	epi20	epi21	NA	NA	NA	NA	NA	epi30	epi31	NA	NA	epi34	NA	NA	NA	NA	epi42	epi43
AT1G06800	epi01	NA	NA	NA	NA	epi06	NA	NA	NA	NA	NA	NA	NA	NA	epi16	epi17	epi18	epi19	epi20	epi21	NA	NA	NA	NA	NA	epi30	epi31	NA	NA	epi34	NA	NA	NA	NA	epi42	epi43
AT1G06810	epi01	NA	NA	NA	NA	epi06	NA	NA	NA	NA	NA	NA	NA	NA	epi16	epi17	epi18	epi19	epi20	epi21	NA	NA	NA	NA	NA	epi30	epi31	NA	NA	epi34	NA	NA	NA	NA	epi42	epi43
AT1G06820	epi01	NA	NA	NA	NA	epi06	NA	NA	NA	NA	NA	NA	NA	NA	epi16	epi17	epi18	epi19	epi20	epi21	NA	NA	NA	NA	NA	epi30	epi31	NA	NA	epi34	NA	NA	NA	NA	epi42	epi43
AT1G06830	epi01	NA	NA	NA	NA	epi06	NA	NA	NA	NA	NA	NA	NA	NA	epi16	epi17	epi18	epi19	epi20	epi21	NA	NA	NA	NA	NA	epi30	epi31	NA	NA	epi34	NA	NA	NA	NA	epi42	epi43
AT1G06840	epi01	NA	NA	NA	NA	epi06	NA	NA	NA	NA	NA	NA	NA	NA	epi16	epi17	epi18	epi19	epi20	epi21	NA	NA	NA	NA	NA	epi30	epi31	NA	NA	epi34	NA	NA	NA	NA	epi42	epi43
AT1G06850	epi01	NA	NA	NA	NA	epi06	NA	NA	NA	NA	NA	NA	NA	NA	epi16	epi17	epi18	epi19	epi20	epi21	NA	NA	NA	NA	NA	epi30	epi31	NA	NA	epi34	NA	NA	NA	NA	epi42	epi43
AT1G06860	epi01	NA	NA	NA	NA	epi06	NA	NA	NA	NA	NA	NA	NA	NA	epi16	epi17	epi18	epi19	epi20	epi21	NA	NA	NA	NA	NA	epi30	epi31	NA	NA	epi34	NA	NA	NA	NA	epi42	epi43
AT1G06870	epi01	NA	NA	NA	NA	epi06	NA	NA	NA	NA	NA	NA	NA	NA	epi16	epi17	epi18	epi19	epi20	epi21	NA	NA	NA	NA	NA	epi30	epi31	NA	NA	epi34	NA	NA	NA	NA	epi42	epi43
AT1G06880	epi01	NA	NA	NA	NA	epi06	NA	NA	NA	NA	NA	NA	NA	NA	epi16	epi17	epi18	epi19	epi20	epi21	NA	NA	NA	NA	NA	epi30	epi31	NA	NA	epi34	NA	NA	NA	NA	epi42	epi43
AT1G06890	epi01	NA	NA	NA	NA	epi06	NA	NA	NA	NA	NA	NA	NA	NA	epi16	epi17	epi18	epi19	epi20	epi21	NA	NA	NA	NA	NA	epi30	epi31	NA	NA	epi34	NA	NA	NA	NA	epi42	epi43
AT1G06900	epi01	NA	NA	NA	NA	epi06	NA	NA	NA	NA	NA	NA	NA	NA	epi16	epi17	epi18	epi19	epi20	epi21	NA	NA	NA	NA	NA	epi30	epi31	NA	NA	epi34	NA	NA	NA	NA	epi42	epi43
AT1G06910	epi01	NA	NA	NA	NA	epi06	NA	NA	NA	NA	NA	NA	NA	NA	epi16	epi17	epi18	epi19	epi20	epi21	NA	NA	NA	NA	NA	epi30	epi31	NA	NA	epi34	NA	NA	NA	NA	epi42	epi43
AT1G06920	epi01	NA	NA	NA	NA	epi06	NA	NA	NA	NA	NA	NA	NA	NA	epi16	epi17	epi18	epi19	epi20	epi21	NA	NA	NA	NA	NA	epi30	epi31	NA	NA	epi34	NA	NA	NA	NA	epi42	epi43
AT1G06923	epi01	NA	NA	NA	NA	epi06	NA	NA	NA	NA	NA	NA	NA	NA	epi16	epi17	epi18	epi19	epi20	epi21	NA	NA	NA	NA	NA	epi30	epi31	NA	NA	epi34	NA	NA	NA	NA	epi42	epi43
AT1G06925	epi01	NA	NA	NA	NA	epi06	NA	NA	NA	NA	NA	NA	NA	NA	epi16	epi17	epi18	epi19	epi20	epi21	NA	NA	NA	NA	NA	epi30	epi31	NA	NA	epi34	NA	NA	NA	NA	epi42	epi43
AT1G06930	epi01	NA	NA	NA	NA	epi06	NA	NA	NA	NA	NA	NA	NA	NA	epi16	epi17	epi18	epi19	epi20	epi21	NA	NA	NA	NA	NA	epi30	epi31	NA	NA	epi34	NA	NA	NA	NA	epi42	epi43
AT1G06950	epi01	NA	NA	NA	NA	epi06	NA	NA	NA	NA	NA	NA	NA	NA	epi16	epi17	epi18	epi19	epi20	epi21	NA	NA	NA	NA	NA	epi30	epi31	NA	NA	epi34	NA	NA	NA	NA	epi42	epi43
AT1G06960	epi01	NA	NA	NA	NA	epi06	NA	NA	NA	NA	NA	NA	NA	NA	epi16	epi17	epi18	epi19	epi20	epi21	NA	NA	NA	NA	NA	epi30	epi31	NA	NA	epi34	NA	NA	NA	NA	epi42	epi43
AT1G06970	epi01	NA	NA	NA	NA	epi06	NA	NA	NA	NA	NA	NA	NA	NA	epi16	epi17	epi18	epi19	epi20	epi21	NA	NA	NA	NA	NA	epi30	epi31	NA	NA	epi34	NA	NA	NA	NA	epi42	epi43
AT1G06980	epi01	NA	NA	NA	NA	epi06	NA	NA	NA	NA	NA	NA	NA	NA	epi16	epi17	epi18	epi19	epi20	epi21	NA	NA	NA	NA	NA	epi30	epi31	NA	NA	epi34	NA	NA	NA	NA	epi42	epi43
AT1G06990	epi01	NA	NA	NA	NA	epi06	NA	NA	NA	NA	NA	NA	NA	NA	epi16	epi17	epi18	epi19	epi20	epi21	NA	NA	NA	NA	NA	epi30	epi31	NA	NA	epi34	NA	NA	NA	NA	epi42	epi43
AT1G07000	epi01	NA	NA	NA	NA	epi06	NA	NA	NA	NA	NA	NA	NA	NA	epi16	epi17	epi18	epi19	epi20	epi21	NA	NA	NA	NA	NA	epi30	epi31	NA	NA	epi34	NA	NA	NA	NA	epi42	epi43
AT1G07010	epi01	NA	NA	NA	NA	epi06	NA	NA	NA	NA	NA	NA	NA	NA	epi16	epi17	epi18	epi19	epi20	epi21	NA	NA	NA	NA	NA	epi30	epi31	NA	NA	epi34	NA	NA	NA	NA	epi42	epi43
AT1G07020	epi01	NA	NA	NA	NA	epi06	NA	NA	NA	NA	NA	NA	NA	NA	epi16	epi17	epi18	epi19	epi20	epi21	NA	NA	NA	NA	NA	epi30	epi31	NA	NA	epi34	NA	NA	NA	NA	epi42	epi43
AT1G07025	epi01	NA	NA	NA	NA	epi06	NA	NA	NA	NA	NA	NA	NA	NA	epi16	epi17	epi18	epi19	epi20	epi21	NA	NA	NA	NA	NA	epi30	epi31	NA	NA	epi34	NA	NA	NA	NA	epi42	epi43
AT1G07030	epi01	NA	NA	NA	NA	epi06	NA	NA	NA	NA	NA	NA	NA	NA	epi16	epi17	epi18	epi19	epi20	epi21	NA	NA	NA	NA	NA	epi30	epi31	NA	NA	epi34	NA	NA	NA	NA	epi42	epi43
AT1G07040	epi01	NA	NA	NA	NA	epi06	NA	NA	NA	NA	NA	NA	NA	NA	epi16	epi17	epi18	epi19	epi20	epi21	NA	NA	NA	NA	NA	epi30	epi31	NA	NA	epi34	NA	NA	NA	NA	epi42	epi43
AT1G07050	epi01	NA	NA	NA	NA	epi06	NA	NA	NA	NA	NA	NA	NA	NA	epi16	epi17	epi18	epi19	epi20	epi21	NA	NA	NA	NA	NA	epi30	epi31	NA	NA	epi34	NA	NA	NA	NA	epi42	epi43
AT1G07051	epi01	NA	NA	NA	NA	epi06	NA	NA	NA	NA	NA	NA	NA	NA	epi16	epi17	epi18	epi19	epi20	epi21	NA	NA	NA	NA	NA	epi30	epi31	NA	NA	epi34	NA	NA	NA	NA	epi42	epi43
AT1G07060	epi01	NA	NA	NA	NA	epi06	NA	NA	NA	NA	NA	NA	NA	NA	epi16	epi17	epi18	epi19	epi20	epi21	NA	NA	NA	NA	NA	epi30	epi31	NA	NA	epi34	NA	NA	NA	NA	epi42	epi43
AT1G07070	epi01	NA	NA	NA	NA	epi06	NA	NA	NA	NA	NA	NA	NA	NA	epi16	epi17	epi18	epi19	epi20	epi21	NA	NA	NA	NA	NA	epi30	epi31	NA	NA	epi34	NA	NA	NA	NA	epi42	epi43
AT1G07080	epi01	NA	NA	NA	NA	epi06	NA	NA	NA	NA	NA	NA	NA	NA	epi16	epi17	epi18	epi19	epi20	epi21	NA	NA	NA	NA	NA	epi30	epi31	NA	NA	epi34	NA	NA	NA	NA	epi42	epi43
AT1G07090	epi01	NA	NA	NA	NA	epi06	NA	NA	NA	NA	NA	NA	NA	NA	epi16	epi17	epi18	epi19	epi20	epi21	NA	NA	NA	NA	NA	epi30	epi31	NA	NA	epi34	NA	NA	NA	NA	epi42	epi43
AT1G07100	epi01	NA	NA	NA	NA	epi06	NA	NA	NA	NA	NA	NA	NA	NA	epi16	epi17	epi18	epi19	epi20	epi21	NA	NA	NA	NA	NA	epi30	epi31	NA	NA	epi34	NA	NA	NA	NA	epi42	epi43
AT1G07110	epi01	NA	NA	NA	NA	epi06	NA	NA	NA	NA	NA	NA	NA	NA	epi16	epi17	epi18	epi19	epi20	epi21	NA	NA	NA	NA	NA	epi30	epi31	NA	NA	epi34	NA	NA	NA	NA	epi42	epi43
AT1G07119	epi01	NA	NA	NA	NA	epi06	NA	NA	NA	NA	NA	NA	NA	NA	epi16	epi17	epi18	epi19	epi20	epi21	NA	NA	NA	NA	NA	epi30	epi31	NA	NA	epi34	NA	NA	NA	NA	epi42	epi43
AT1G07120	epi01	NA	NA	NA	NA	epi06	NA	NA	NA	NA	NA	NA	NA	NA	epi16	epi17	epi18	epi19	epi20	epi21	NA	NA	NA	NA	NA	epi30	epi31	NA	NA	epi34	NA	NA	NA	NA	epi42	epi43
AT1G07128	epi01	NA	NA	NA	NA	epi06	NA	NA	NA	NA	NA	NA	NA	NA	epi16	epi17	epi18	epi19	epi20	epi21	NA	NA	NA	NA	NA	epi30	epi31	NA	NA	epi34	NA	NA	NA	NA	epi42	epi43
AT1G07130	epi01	NA	NA	NA	NA	epi06	NA	NA	NA	NA	NA	NA	NA	NA	epi16	epi17	epi18	epi19	epi20	epi21	NA	NA	NA	NA	NA	epi30	epi31	NA	NA	epi34	NA	NA	NA	NA	epi42	epi43
AT1G07135	epi01	NA	NA	NA	NA	epi06	NA	NA	NA	NA	NA	NA	NA	NA	epi16	epi17	epi18	epi19	epi20	epi21	NA	NA	NA	NA	NA	epi30	epi31	NA	NA	epi34	NA	NA	NA	NA	epi42	epi43
AT1G07140	epi01	NA	NA	NA	NA	epi06	NA	NA	NA	NA	NA	NA	NA	NA	epi16	epi17	epi18	epi19	epi20	epi21	NA	NA	NA	NA	NA	epi30	epi31	NA	NA	epi34	NA	NA	NA	NA	epi42	epi43
AT1G07150	epi01	NA	NA	NA	NA	epi06	NA	NA	NA	NA	NA	NA	NA	NA	epi16	epi17	epi18	epi19	epi20	epi21	NA	NA	NA	NA	NA	epi30	epi31	NA	NA	epi34	NA	NA	NA	NA	epi42	epi43
AT1G07160	epi01	NA	NA	NA	NA	epi06	NA	NA	NA	NA	NA	NA	NA	NA	epi16	epi17	epi18	epi19	epi20	epi21	NA	NA	NA	NA	NA	epi30	epi31	NA	NA	epi34	NA	NA	NA	NA	epi42	epi43
AT1G07170	epi01	NA	NA	NA	NA	epi06	NA	NA	NA	NA	NA	NA	NA	NA	epi16	epi17	epi18	epi19	epi20	epi21	NA	NA	NA	NA	NA	epi30	epi31	NA	NA	epi34	NA	NA	NA	NA	epi42	epi43
AT1G07175	epi01	NA	NA	NA	NA	epi06	NA	NA	NA	NA	NA	NA	NA	NA	epi16	epi17	epi18	epi19	epi20	epi21	NA	NA	NA	NA	NA	epi30	epi31	NA	NA	epi34	NA	NA	NA	NA	epi42	epi43
AT1G07180	epi01	NA	NA	NA	NA	epi06	NA	NA	NA	NA	NA	NA	NA	NA	epi16	epi17	epi18	epi19	epi20	epi21	NA	NA	NA	NA	NA	epi30	epi31	NA	NA	epi34	NA	NA	NA	NA	epi42	epi43
AT1G07190	epi01	NA	NA	NA	NA	epi06	NA	NA	NA	NA	NA	NA	NA	NA	epi16	epi17	epi18	epi19	epi20	epi21	NA	NA	NA	NA	NA	epi30	epi31	NA	NA	epi34	NA	NA	NA	NA	epi42	epi43
AT1G07200	epi01	NA	NA	NA	NA	epi06	NA	NA	NA	NA	NA	NA	NA	NA	epi16	epi17	epi18	epi19	epi20	epi21	NA	NA	NA	NA	NA	epi30	epi31	NA	NA	epi34	NA	NA	NA	NA	epi42	epi43
AT1G07210	epi01	NA	NA	NA	NA	epi06	NA	NA	NA	NA	NA	NA	NA	NA	epi16	epi17	epi18	epi19	epi20	epi21	NA	NA	NA	NA	NA	epi30	epi31	NA	NA	epi34	NA	NA	NA	NA	epi42	epi43
AT1G07220	epi01	NA	NA	NA	NA	epi06	NA	NA	NA	NA	NA	NA	NA	NA	epi16	epi17	epi18	epi19	epi20	epi21	NA	NA	NA	NA	NA	epi30	epi31	NA	NA	epi34	NA	NA	NA	NA	epi42	epi43
AT1G07230	epi01	NA	NA	NA	NA	epi06	NA	NA	NA	NA	NA	NA	NA	NA	epi16	epi17	epi18	epi19	epi20	epi21	NA	NA	NA	NA	NA	epi30	epi31	NA	NA	epi34	NA	NA	NA	NA	epi42	epi43
AT1G07240	epi01	NA	NA	NA	NA	epi06	NA	NA	NA	NA	NA	NA	NA	NA	epi16	epi17	epi18	epi19	epi20	epi21	NA	NA	NA	NA	NA	epi30	epi31	NA	NA	epi34	NA	NA	NA	NA	epi42	epi43
AT1G07250	epi01	NA	NA	NA	NA	epi06	NA	NA	NA	NA	NA	NA	NA	NA	epi16	epi17	epi18	epi19	epi20	epi21	NA	NA	NA	NA	NA	epi30	epi31	NA	NA	epi34	NA	NA	NA	NA	epi42	epi43
AT1G07260	epi01	NA	NA	NA	NA	epi06	NA	NA	NA	NA	NA	NA	NA	NA	epi16	epi17	epi18	epi19	epi20	epi21	NA	NA	NA	NA	NA	epi30	epi31	NA	NA	epi34	NA	NA	NA	NA	epi42	epi43
AT1G07270	epi01	NA	NA	NA	NA	epi06	NA	NA	NA	NA	NA	NA	NA	NA	epi16	epi17	epi18	epi19	epi20	epi21	NA	NA	NA	NA	NA	epi30	epi31	NA	NA	epi34	NA	NA	NA	NA	epi42	epi43
AT1G07280	epi01	NA	NA	NA	NA	epi06	NA	NA	NA	NA	NA	NA	NA	NA	epi16	epi17	epi18	epi19	epi20	epi21	NA	NA	NA	NA	NA	epi30	epi31	NA	NA	epi34	NA	NA	NA	NA	epi42	epi43
AT1G07290	epi01	NA	NA	NA	NA	epi06	NA	NA	NA	NA	NA	NA	NA	NA	epi16	epi17	epi18	epi19	epi20	epi21	NA	NA	NA	NA	NA	epi30	epi31	NA	NA	epi34	NA	NA	NA	NA	epi42	epi43
AT1G07300	epi01	NA	NA	NA	NA	epi06	NA	NA	NA	NA	NA	NA	NA	NA	epi16	epi17	epi18	epi19	epi20	epi21	NA	NA	NA	NA	NA	epi30	epi31	NA	NA	epi34	NA	NA	NA	NA	epi42	epi43
AT1G07310	epi01	NA	NA	NA	NA	epi06	NA	NA	NA	NA	NA	NA	NA	NA	epi16	epi17	epi18	epi19	epi20	epi21	NA	NA	NA	NA	NA	epi30	epi31	NA	NA	epi34	NA	NA	NA	NA	epi42	epi43
AT1G07320	epi01	NA	NA	NA	NA	epi06	NA	NA	NA	NA	NA	NA	NA	NA	epi16	epi17	epi18	epi19	epi20	epi21	NA	NA	NA	NA	NA	epi30	epi31	NA	NA	epi34	NA	NA	NA	NA	epi42	epi43
AT1G07330	epi01	NA	NA	NA	NA	epi06	NA	NA	NA	NA	NA	NA	NA	NA	epi16	epi17	epi18	epi19	epi20	epi21	NA	NA	NA	NA	NA	epi30	epi31	NA	NA	epi34	NA	NA	NA	NA	epi42	epi43
AT1G07340	epi01	NA	NA	NA	NA	epi06	NA	NA	NA	NA	NA	NA	NA	NA	epi16	epi17	epi18	epi19	epi20	epi21	NA	NA	NA	NA	NA	epi30	epi31	NA	NA	epi34	NA	NA	NA	NA	epi42	epi43
AT1G07350	epi01	NA	NA	NA	NA	epi06	NA	NA	NA	NA	NA	NA	NA	NA	epi16	epi17	epi18	epi19	epi20	epi21	NA	NA	NA	NA	NA	epi30	epi31	NA	NA	epi34	NA	NA	NA	NA	epi42	epi43
AT1G07360	epi01	NA	NA	NA	NA	epi06	NA	NA	NA	NA	NA	NA	NA	NA	epi16	epi17	epi18	epi19	epi20	epi21	NA	NA	NA	NA	NA	epi30	epi31	NA	NA	epi34	NA	NA	NA	NA	epi42	epi43
AT1G07370	epi01	NA	NA	NA	NA	epi06	NA	NA	NA	NA	NA	NA	NA	NA	epi16	epi17	epi18	epi19	epi20	epi21	NA	NA	NA	NA	NA	epi30	epi31	NA	NA	epi34	NA	NA	NA	NA	epi42	epi43
AT1G07380	epi01	NA	NA	NA	NA	epi06	NA	NA	NA	NA	NA	NA	NA	NA	epi16	epi17	epi18	epi19	epi20	epi21	NA	NA	NA	NA	NA	epi30	epi31	NA	NA	epi34	NA	NA	NA	NA	epi42	epi43
AT1G07390	epi01	NA	NA	NA	NA	epi06	NA	NA	NA	NA	NA	NA	NA	NA	epi16	epi17	epi18	epi19	epi20	epi21	NA	NA	NA	NA	NA	epi30	epi31	NA	NA	epi34	NA	NA	NA	NA	epi42	epi43
AT1G07400	epi01	NA	NA	NA	NA	epi06	NA	NA	NA	NA	NA	NA	NA	NA	epi16	epi17	epi18	epi19	epi20	epi21	NA	NA	NA	NA	NA	epi30	epi31	NA	NA	epi34	NA	NA	NA	NA	epi42	epi43
AT1G07410	epi01	NA	NA	NA	NA	epi06	NA	NA	NA	NA	NA	NA	NA	NA	epi16	epi17	epi18	epi19	epi20	epi21	NA	NA	NA	NA	NA	epi30	epi31	NA	NA	epi34	NA	NA	NA	NA	epi42	epi43
AT1G07420	epi01	NA	NA	NA	NA	epi06	NA	NA	NA	NA	NA	NA	NA	NA	epi16	epi17	epi18	epi19	epi20	epi21	NA	NA	NA	NA	NA	epi30	epi31	NA	NA	epi34	NA	NA	NA	NA	epi42	epi43
AT1G07430	epi01	NA	NA	NA	NA	epi06	NA	NA	NA	NA	NA	NA	NA	NA	epi16	epi17	epi18	epi19	epi20	epi21	NA	NA	NA	NA	NA	epi30	epi31	NA	NA	epi34	NA	NA	NA	NA	epi42	epi43
AT1G07440	epi01	NA	NA	NA	NA	epi06	NA	NA	NA	NA	NA	NA	NA	NA	epi16	epi17	epi18	epi19	epi20	epi21	NA	NA	NA	NA	NA	epi30	epi31	NA	NA	epi34	NA	NA	NA	NA	epi42	epi43
AT1G07450	epi01	NA	NA	NA	NA	epi06	NA	NA	NA	NA	NA	NA	NA	NA	epi16	epi17	epi18	epi19	epi20	epi21	NA	NA	NA	NA	NA	epi30	epi31	NA	NA	epi34	NA	NA	NA	NA	epi42	epi43
AT1G07460	epi01	NA	NA	NA	NA	epi06	NA	NA	NA	NA	NA	NA	NA	NA	epi16	epi17	epi18	epi19	epi20	epi21	NA	NA	NA	NA	NA	epi30	epi31	NA	NA	epi34	NA	NA	NA	NA	epi42	epi43
AT1G07470	epi01	NA	NA	NA	NA	epi06	NA	NA	NA	NA	NA	NA	NA	NA	epi16	epi17	epi18	epi19	epi20	epi21	NA	NA	NA	NA	NA	epi30	epi31	NA	NA	epi34	NA	NA	NA	NA	epi42	epi43
AT1G07473	epi01	NA	NA	NA	NA	epi06	NA	NA	NA	NA	NA	NA	NA	NA	epi16	epi17	epi18	epi19	epi20	epi21	NA	NA	NA	NA	NA	epi30	epi31	NA	NA	epi34	NA	NA	NA	NA	epi42	epi43
AT1G07476	epi01	NA	NA	NA	NA	epi06	NA	NA	NA	NA	NA	NA	NA	NA	epi16	epi17	epi18	epi19	epi20	epi21	NA	NA	NA	NA	NA	epi30	epi31	NA	NA	epi34	NA	NA	NA	NA	epi42	epi43
AT1G07480	epi01	NA	NA	NA	NA	epi06	NA	NA	NA	NA	NA	NA	NA	NA	epi16	epi17	epi18	epi19	epi20	epi21	NA	NA	NA	NA	NA	epi30	epi31	NA	NA	epi34	NA	NA	NA	NA	epi42	epi43
AT1G07485	epi01	NA	NA	NA	NA	epi06	NA	NA	NA	NA	NA	NA	NA	NA	epi16	epi17	epi18	epi19	epi20	epi21	NA	NA	NA	NA	NA	epi30	epi31	NA	NA	epi34	NA	NA	NA	NA	epi42	epi43
AT1G07490	epi01	NA	NA	NA	NA	epi06	NA	NA	NA	NA	NA	NA	NA	NA	epi16	epi17	epi18	epi19	epi20	epi21	NA	NA	NA	NA	NA	epi30	epi31	NA	NA	epi34	NA	NA	NA	NA	epi42	epi43
AT1G07500	epi01	NA	NA	NA	NA	epi06	NA	NA	NA	NA	NA	NA	NA	NA	epi16	epi17	epi18	epi19	epi20	epi21	NA	NA	NA	NA	NA	epi30	epi31	NA	NA	epi34	NA	NA	NA	NA	epi42	epi43
AT1G07510	epi01	NA	NA	NA	NA	epi06	NA	NA	NA	NA	NA	NA	NA	NA	epi16	epi17	epi18	epi19	epi20	epi21	NA	NA	NA	NA	NA	epi30	epi31	NA	NA	epi34	NA	NA	NA	NA	epi42	epi43
AT1G07520	epi01	NA	NA	NA	NA	epi06	NA	NA	NA	NA	NA	NA	NA	NA	epi16	epi17	epi18	epi19	epi20	epi21	NA	NA	NA	NA	NA	epi30	epi31	NA	NA	epi34	NA	NA	NA	NA	epi42	epi43
AT1G07530	epi01	NA	NA	NA	NA	epi06	NA	NA	NA	NA	NA	NA	NA	NA	epi16	epi17	epi18	epi19	epi20	epi21	NA	NA	NA	NA	NA	epi30	epi31	NA	NA	epi34	NA	NA	NA	NA	epi42	epi43
AT1G07540	epi01	NA	NA	NA	NA	epi06	NA	NA	NA	NA	NA	NA	NA	NA	epi16	epi17	epi18	epi19	epi20	epi21	NA	NA	NA	NA	NA	epi30	epi31	NA	NA	epi34	NA	NA	NA	NA	epi42	epi43
AT1G07550	epi01	NA	NA	NA	NA	epi06	NA	NA	NA	NA	NA	NA	NA	NA	epi16	epi17	epi18	epi19	epi20	epi21	NA	NA	NA	NA	NA	epi30	epi31	NA	NA	epi34	NA	NA	NA	NA	epi42	epi43
AT1G07560	epi01	NA	NA	NA	NA	epi06	NA	NA	NA	NA	NA	NA	NA	NA	epi16	epi17	epi18	epi19	epi20	epi21	NA	NA	NA	NA	NA	epi30	epi31	NA	NA	epi34	NA	NA	NA	NA	epi42	epi43
AT1G07570	epi01	NA	NA	NA	NA	epi06	NA	NA	NA	NA	NA	NA	NA	NA	epi16	epi17	epi18	epi19	epi20	epi21	NA	NA	NA	NA	NA	epi30	epi31	NA	NA	epi34	NA	NA	NA	NA	epi42	epi43
AT1G07580	epi01	NA	NA	NA	NA	epi06	NA	NA	NA	NA	NA	NA	NA	NA	epi16	epi17	epi18	epi19	epi20	epi21	NA	NA	NA	NA	NA	epi30	epi31	NA	NA	epi34	NA	NA	NA	NA	epi42	epi43
AT1G07590	epi01	NA	NA	NA	NA	epi06	NA	NA	NA	NA	NA	NA	NA	NA	epi16	epi17	epi18	epi19	epi20	epi21	NA	NA	NA	NA	NA	epi30	epi31	NA	NA	epi34	NA	NA	NA	NA	epi42	epi43
AT1G07600	epi01	NA	NA	NA	NA	epi06	NA	NA	NA	NA	NA	NA	NA	NA	epi16	epi17	epi18	epi19	epi20	epi21	NA	NA	NA	NA	NA	epi30	epi31	NA	NA	epi34	NA	NA	NA	NA	epi42	epi43
AT1G07610	epi01	NA	NA	NA	NA	epi06	NA	NA	NA	NA	NA	NA	NA	NA	epi16	epi17	epi18	epi19	epi20	epi21	NA	NA	NA	NA	NA	epi30	epi31	NA	NA	epi34	NA	NA	NA	NA	epi42	epi43
AT1G07615	epi01	NA	NA	NA	NA	epi06	NA	NA	NA	NA	NA	NA	NA	NA	epi16	epi17	epi18	epi19	epi20	epi21	NA	NA	NA	NA	NA	epi30	epi31	NA	NA	epi34	NA	NA	NA	NA	epi42	epi43
AT1G07620	epi01	NA	NA	NA	NA	epi06	NA	NA	NA	NA	NA	NA	NA	NA	epi16	epi17	epi18	epi19	epi20	epi21	NA	NA	NA	NA	NA	epi30	epi31	NA	NA	epi34	NA	NA	NA	NA	epi42	epi43
AT1G07630	epi01	NA	NA	NA	NA	epi06	NA	NA	NA	NA	NA	NA	NA	NA	epi16	epi17	epi18	epi19	epi20	epi21	NA	NA	NA	NA	NA	epi30	epi31	NA	NA	epi34	NA	NA	NA	NA	epi42	epi43
AT1G07640	epi01	NA	NA	NA	NA	epi06	NA	NA	NA	NA	NA	NA	NA	NA	epi16	epi17	epi18	epi19	epi20	epi21	NA	NA	NA	NA	NA	epi30	epi31	NA	NA	epi34	NA	NA	NA	NA	epi42	epi43
AT1G07650	epi01	NA	NA	NA	NA	epi06	NA	NA	NA	NA	NA	NA	NA	NA	epi16	epi17	epi18	epi19	epi20	epi21	NA	NA	NA	NA	NA	epi30	epi31	NA	NA	epi34	NA	NA	NA	NA	epi42	epi43
AT1G07645	epi01	NA	NA	NA	NA	epi06	NA	NA	NA	NA	NA	NA	NA	NA	epi16	epi17	epi18	epi19	epi20	epi21	NA	NA	NA	NA	NA	epi30	epi31	NA	NA	epi34	NA	NA	NA	NA	epi42	epi43
AT1G07660	epi01	NA	NA	NA	NA	epi06	NA	NA	NA	NA	NA	NA	NA	NA	epi16	epi17	epi18	epi19	epi20	epi21	NA	NA	NA	NA	NA	epi30	epi31	NA	NA	epi34	NA	NA	NA	NA	epi42	epi43
AT1G07670	epi01	NA	NA	NA	NA	epi06	NA	NA	NA	NA	NA	NA	NA	NA	epi16	epi17	epi18	epi19	epi20	epi21	NA	NA	NA	NA	NA	epi30	epi31	NA	NA	epi34	NA	NA	NA	NA	epi42	epi43
AT1G07680	epi01	NA	NA	NA	NA	epi06	NA	NA	NA	NA	NA	NA	NA	NA	epi16	epi17	epi18	epi19	epi20	epi21	NA	NA	NA	NA	NA	epi30	epi31	NA	NA	epi34	NA	NA	NA	NA	epi42	epi43
AT1G07690	epi01	NA	NA	NA	NA	epi06	NA	NA	NA	NA	NA	NA	NA	NA	epi16	epi17	epi18	epi19	epi20	epi21	NA	NA	NA	NA	NA	epi30	epi31	NA	NA	epi34	NA	NA	NA	NA	epi42	epi43
AT1G07700	epi01	NA	NA	NA	NA	epi06	NA	NA	NA	NA	NA	NA	NA	NA	epi16	epi17	epi18	epi19	epi20	epi21	NA	NA	NA	NA	NA	epi30	epi31	NA	NA	epi34	NA	NA	NA	NA	epi42	epi43
AT1G07705	epi01	NA	NA	NA	NA	epi06	NA	NA	NA	NA	NA	NA	NA	NA	epi16	epi17	epi18	epi19	epi20	epi21	NA	NA	NA	NA	NA	epi30	epi31	NA	NA	epi34	NA	NA	NA	NA	epi42	epi43
AT1G07702	epi01	NA	NA	NA	NA	epi06	NA	NA	NA	NA	NA	NA	NA	NA	epi16	epi17	epi18	epi19	epi20	epi21	NA	NA	NA	NA	NA	epi30	epi31	NA	NA	epi34	NA	NA	NA	NA	epi42	epi43
AT1G07710	epi01	NA	NA	NA	NA	epi06	NA	NA	NA	NA	NA	NA	NA	NA	epi16	epi17	epi18	epi19	epi20	epi21	NA	NA	NA	NA	NA	epi30	epi31	NA	NA	epi34	NA	NA	NA	NA	epi42	epi43
AT1G07720	epi01	NA	NA	NA	NA	epi06	NA	NA	NA	NA	NA	NA	NA	NA	epi16	epi17	epi18	epi19	epi20	epi21	NA	NA	NA	NA	NA	epi30	epi31	NA	NA	epi34	NA	NA	NA	NA	epi42	epi43
AT1G07725	epi01	NA	NA	NA	NA	epi06	NA	NA	NA	NA	NA	NA	NA	NA	epi16	epi17	epi18	epi19	epi20	epi21	NA	NA	NA	NA	NA	epi30	epi31	NA	NA	epi34	NA	NA	NA	NA	epi42	epi43
AT1G07728	epi01	NA	NA	NA	NA	epi06	NA	NA	NA	NA	NA	NA	NA	NA	epi16	epi17	epi18	epi19	epi20	epi21	NA	NA	NA	NA	NA	epi30	epi31	NA	NA	epi34	NA	NA	NA	NA	epi42	epi43
AT1G07740	epi01	NA	NA	NA	NA	epi06	NA	NA	NA	NA	NA	NA	NA	NA	epi16	epi17	epi18	epi19	epi20	epi21	NA	NA	NA	NA	NA	epi30	epi31	NA	NA	epi34	NA	NA	NA	NA	epi42	epi43
AT1G07730	epi01	NA	NA	NA	NA	epi06	NA	NA	NA	NA	NA	NA	NA	NA	epi16	epi17	epi18	epi19	epi20	epi21	NA	NA	NA	NA	NA	epi30	epi31	NA	NA	epi34	NA	NA	NA	NA	epi42	epi43
AT1G07745	epi01	NA	NA	NA	NA	epi06	NA	NA	NA	NA	NA	NA	NA	NA	epi16	epi17	epi18	epi19	epi20	epi21	NA	NA	NA	NA	NA	epi30	epi31	NA	NA	epi34	NA	NA	NA	NA	epi42	epi43
AT1G07747	epi01	NA	NA	NA	NA	epi06	NA	NA	NA	NA	NA	NA	NA	NA	epi16	epi17	epi18	epi19	epi20	epi21	NA	NA	NA	NA	NA	epi30	epi31	NA	NA	epi34	NA	NA	NA	NA	epi42	epi43
AT1G07750	epi01	NA	NA	NA	NA	epi06	NA	NA	NA	NA	NA	NA	NA	NA	epi16	epi17	epi18	epi19	epi20	epi21	NA	NA	NA	NA	NA	epi30	epi31	NA	NA	epi34	NA	NA	NA	NA	epi42	epi43
AT1G07760	epi01	NA	NA	NA	NA	epi06	NA	NA	NA	NA	NA	NA	NA	NA	epi16	epi17	epi18	epi19	epi20	epi21	NA	NA	NA	NA	NA	epi30	epi31	NA	NA	epi34	NA	NA	NA	NA	epi42	epi43
AT1G07770	epi01	NA	NA	NA	NA	epi06	NA	NA	NA	NA	NA	NA	NA	NA	epi16	epi17	epi18	epi19	epi20	epi21	NA	NA	NA	NA	NA	epi30	epi31	NA	NA	epi34	NA	NA	NA	NA	epi42	epi43
AT1G07780	epi01	NA	NA	NA	NA	epi06	NA	NA	NA	NA	NA	NA	NA	NA	epi16	epi17	epi18	epi19	epi20	epi21	NA	NA	NA	NA	NA	epi30	epi31	NA	NA	epi34	NA	NA	NA	NA	epi42	epi43
AT1G07790	epi01	NA	NA	NA	NA	epi06	NA	NA	NA	NA	NA	NA	NA	NA	epi16	epi17	epi18	epi19	epi20	epi21	NA	NA	NA	NA	NA	epi30	epi31	NA	NA	epi34	NA	NA	NA	NA	epi42	epi43
AT1G07795	epi01	NA	NA	NA	NA	epi06	NA	NA	NA	NA	NA	NA	NA	NA	epi16	epi17	epi18	epi19	epi20	epi21	NA	NA	NA	NA	NA	epi30	epi31	NA	NA	epi34	NA	NA	NA	NA	epi42	epi43
AT1G07800	epi01	NA	NA	NA	NA	epi06	NA	NA	NA	NA	NA	NA	NA	NA	epi16	epi17	epi18	epi19	epi20	epi21	NA	NA	NA	NA	NA	epi30	epi31	NA	NA	epi34	NA	NA	NA	NA	epi42	epi43
AT1G07810	epi01	NA	NA	NA	NA	epi06	NA	NA	NA	NA	NA	NA	NA	NA	epi16	epi17	epi18	epi19	epi20	epi21	NA	NA	NA	NA	NA	epi30	epi31	NA	NA	epi34	NA	NA	NA	NA	epi42	epi43
AT1G07820	epi01	NA	NA	NA	NA	epi06	NA	NA	NA	NA	NA	NA	NA	NA	epi16	epi17	epi18	epi19	epi20	epi21	NA	NA	NA	NA	NA	epi30	epi31	NA	NA	epi34	NA	NA	NA	NA	epi42	epi43
AT1G07830	epi01	NA	NA	NA	NA	epi06	NA	NA	NA	NA	NA	NA	NA	NA	epi16	epi17	epi18	epi19	epi20	epi21	NA	NA	NA	NA	NA	epi30	epi31	NA	NA	epi34	NA	NA	NA	NA	epi42	epi43
AT1G07840	epi01	NA	NA	NA	NA	epi06	NA	NA	NA	NA	NA	NA	NA	NA	epi16	epi17	epi18	epi19	epi20	epi21	NA	NA	NA	NA	NA	epi30	epi31	NA	NA	epi34	NA	NA	NA	NA	epi42	epi43
AT1G07850	epi01	NA	NA	NA	NA	epi06	NA	NA	NA	NA	NA	NA	NA	NA	epi16	epi17	epi18	epi19	epi20	epi21	NA	NA	NA	NA	NA	epi30	epi31	NA	NA	epi34	NA	NA	NA	NA	epi42	epi43
AT1G07870	epi01	NA	NA	NA	NA	epi06	NA	NA	NA	NA	NA	NA	NA	NA	epi16	epi17	epi18	epi19	epi20	epi21	NA	NA	NA	NA	NA	epi30	epi31	NA	NA	epi34	NA	NA	NA	NA	epi42	epi43
AT1G07860	epi01	NA	NA	NA	NA	epi06	NA	NA	NA	NA	NA	NA	NA	NA	epi16	epi17	epi18	epi19	epi20	epi21	NA	NA	NA	NA	NA	epi30	epi31	NA	NA	epi34	NA	NA	NA	NA	epi42	epi43
AT1G07880	epi01	NA	NA	NA	NA	epi06	NA	NA	NA	NA	NA	NA	NA	NA	epi16	epi17	epi18	epi19	epi20	epi21	NA	NA	NA	NA	NA	epi30	epi31	NA	NA	epi34	NA	NA	NA	NA	epi42	epi43
AT1G07885	epi01	NA	NA	NA	NA	epi06	NA	NA	NA	NA	NA	NA	NA	NA	epi16	epi17	epi18	epi19	epi20	epi21	NA	NA	NA	NA	NA	epi30	epi31	NA	NA	epi34	NA	NA	NA	NA	epi42	epi43
AT1G07890	epi01	NA	NA	NA	NA	epi06	NA	NA	NA	NA	NA	NA	NA	NA	epi16	epi17	epi18	epi19	epi20	epi21	NA	NA	NA	NA	NA	epi30	epi31	NA	NA	epi34	NA	NA	NA	NA	epi42	epi43
AT1G07900	epi01	NA	NA	NA	NA	epi06	NA	NA	NA	NA	NA	NA	NA	NA	epi16	epi17	epi18	epi19	epi20	epi21	NA	NA	NA	NA	NA	epi30	epi31	NA	NA	epi34	NA	NA	NA	NA	epi42	epi43
AT1G07901	epi01	NA	NA	NA	NA	epi06	NA	NA	NA	NA	NA	NA	NA	NA	epi16	epi17	epi18	epi19	epi20	epi21	NA	NA	NA	NA	NA	epi30	epi31	NA	NA	epi34	NA	NA	NA	NA	epi42	epi43
AT1G07910	epi01	NA	NA	NA	NA	epi06	NA	NA	NA	NA	NA	NA	NA	NA	epi16	epi17	epi18	epi19	epi20	epi21	NA	NA	NA	NA	NA	epi30	epi31	NA	NA	epi34	NA	NA	NA	NA	epi42	epi43
AT1G07920	epi01	NA	NA	NA	NA	epi06	NA	NA	NA	NA	NA	NA	NA	NA	epi16	epi17	epi18	epi19	epi20	epi21	NA	NA	NA	NA	NA	epi30	epi31	NA	NA	epi34	NA	NA	NA	NA	epi42	epi43
AT1G07930	epi01	NA	NA	NA	NA	epi06	NA	NA	NA	NA	NA	NA	NA	NA	epi16	epi17	epi18	epi19	epi20	epi21	NA	NA	NA	NA	NA	epi30	epi31	NA	NA	epi34	NA	NA	NA	NA	epi42	epi43
AT1G07940	epi01	NA	NA	NA	NA	epi06	NA	NA	NA	NA	NA	NA	NA	NA	epi16	epi17	epi18	epi19	epi20	epi21	NA	NA	NA	NA	NA	epi30	epi31	NA	NA	epi34	NA	NA	NA	NA	epi42	epi43
AT1G07950	epi01	NA	NA	NA	NA	epi06	NA	NA	NA	NA	NA	NA	NA	NA	epi16	epi17	epi18	epi19	epi20	epi21	NA	NA	NA	NA	NA	epi30	epi31	NA	NA	epi34	NA	NA	NA	NA	epi42	epi43
AT1G07960	epi01	NA	NA	NA	NA	epi06	NA	NA	NA	NA	NA	NA	NA	NA	epi16	epi17	epi18	epi19	epi20	epi21	NA	NA	NA	NA	NA	epi30	epi31	NA	NA	epi34	NA	NA	NA	NA	epi42	epi43
AT1G07970	epi01	NA	NA	NA	NA	epi06	NA	NA	NA	NA	NA	NA	NA	NA	epi16	epi17	epi18	epi19	epi20	epi21	NA	NA	NA	NA	NA	epi30	epi31	NA	NA	epi34	NA	NA	NA	NA	epi42	epi43
AT1G07980	epi01	NA	NA	NA	NA	epi06	NA	NA	NA	NA	NA	NA	NA	NA	epi16	epi17	epi18	epi19	epi20	epi21	NA	NA	NA	NA	NA	epi30	epi31	NA	NA	epi34	NA	NA	NA	NA	epi42	epi43
AT1G07985	epi01	NA	NA	NA	NA	epi06	NA	epi08	NA	NA	NA	NA	NA	NA	epi16	epi17	epi18	epi19	epi20	epi21	NA	NA	NA	NA	NA	epi30	epi31	NA	NA	epi34	NA	NA	NA	NA	epi42	epi43
AT1G07990	epi01	NA	NA	NA	NA	epi06	NA	epi08	NA	NA	NA	NA	NA	NA	epi16	epi17	epi18	epi19	epi20	epi21	NA	NA	NA	NA	NA	epi30	epi31	NA	NA	epi34	NA	NA	NA	NA	epi42	epi43
AT1G08000	epi01	NA	NA	NA	NA	epi06	NA	epi08	NA	NA	NA	NA	NA	NA	epi16	epi17	epi18	epi19	epi20	epi21	NA	NA	NA	NA	NA	epi30	epi31	NA	NA	epi34	NA	NA	NA	NA	epi42	epi43
AT1G08005	epi01	NA	NA	NA	NA	epi06	NA	epi08	NA	NA	NA	NA	NA	NA	epi16	epi17	epi18	epi19	epi20	epi21	NA	NA	NA	NA	NA	epi30	epi31	NA	NA	epi34	NA	NA	NA	NA	epi42	epi43
AT1G08010	epi01	NA	NA	NA	NA	epi06	NA	epi08	NA	NA	NA	NA	NA	NA	epi16	epi17	epi18	epi19	epi20	epi21	NA	NA	NA	NA	NA	epi30	epi31	NA	NA	epi34	NA	NA	NA	NA	epi42	epi43
AT1G08030	epi01	NA	NA	NA	NA	epi06	NA	epi08	NA	NA	NA	NA	NA	NA	epi16	epi17	epi18	epi19	epi20	epi21	NA	NA	NA	NA	NA	epi30	epi31	NA	NA	epi34	NA	NA	NA	NA	epi42	epi43
AT1G08032	epi01	NA	NA	NA	NA	epi06	NA	epi08	NA	NA	NA	NA	NA	NA	epi16	epi17	epi18	epi19	epi20	epi21	NA	NA	NA	NA	NA	epi30	epi31	NA	NA	epi34	NA	NA	NA	NA	epi42	epi43
AT1G08035	epi01	NA	NA	NA	NA	epi06	NA	epi08	NA	NA	NA	NA	NA	NA	epi16	epi17	epi18	epi19	epi20	epi21	NA	NA	NA	NA	NA	epi30	epi31	NA	NA	epi34	NA	NA	NA	NA	epi42	epi43
AT1G08040	epi01	NA	NA	NA	NA	epi06	NA	epi08	NA	NA	NA	NA	NA	NA	epi16	epi17	epi18	epi19	epi20	epi21	NA	NA	NA	NA	NA	epi30	epi31	NA	NA	epi34	NA	NA	NA	NA	epi42	epi43
AT1G08050	epi01	NA	NA	NA	NA	epi06	NA	epi08	NA	NA	NA	NA	NA	NA	epi16	epi17	epi18	epi19	epi20	epi21	NA	NA	NA	NA	NA	epi30	epi31	NA	NA	epi34	NA	NA	NA	NA	epi42	epi43
AT1G08060	epi01	NA	NA	NA	NA	epi06	NA	epi08	NA	NA	NA	NA	NA	NA	epi16	epi17	epi18	epi19	epi20	epi21	NA	NA	NA	NA	NA	epi30	epi31	NA	NA	epi34	NA	NA	NA	NA	epi42	epi43
AT1G08065	epi01	NA	NA	NA	NA	epi06	NA	epi08	NA	NA	NA	NA	NA	NA	epi16	epi17	epi18	epi19	epi20	epi21	NA	NA	NA	NA	NA	epi30	epi31	NA	NA	epi34	NA	NA	NA	NA	epi42	epi43
AT1G08070	epi01	NA	NA	NA	NA	epi06	NA	epi08	NA	NA	NA	NA	NA	NA	epi16	epi17	epi18	epi19	epi20	epi21	NA	NA	NA	NA	NA	epi30	epi31	NA	NA	epi34	NA	NA	NA	NA	epi42	epi43
AT1G08080	epi01	NA	NA	NA	NA	epi06	NA	epi08	NA	NA	NA	NA	NA	NA	epi16	epi17	epi18	epi19	epi20	epi21	NA	NA	NA	NA	NA	epi30	epi31	NA	NA	epi34	NA	NA	NA	NA	epi42	epi43
AT1G08090	epi01	NA	NA	NA	NA	epi06	NA	epi08	NA	NA	NA	NA	NA	NA	epi16	epi17	epi18	epi19	epi20	epi21	NA	NA	NA	NA	NA	epi30	epi31	NA	NA	epi34	NA	NA	NA	NA	epi42	epi43
AT1G08100	epi01	NA	NA	NA	NA	epi06	NA	epi08	NA	NA	NA	NA	NA	NA	epi16	epi17	epi18	epi19	epi20	epi21	NA	NA	NA	NA	NA	epi30	epi31	NA	NA	epi34	NA	NA	NA	NA	epi42	epi43
AT1G08105	epi01	NA	NA	NA	NA	epi06	NA	epi08	NA	NA	NA	NA	NA	NA	epi16	epi17	epi18	epi19	epi20	epi21	NA	NA	NA	NA	NA	epi30	epi31	NA	NA	epi34	NA	NA	NA	NA	epi42	epi43
AT1G08110	epi01	NA	NA	NA	NA	epi06	NA	epi08	NA	NA	NA	NA	NA	NA	epi16	epi17	epi18	epi19	epi20	epi21	NA	NA	NA	NA	NA	epi30	epi31	NA	NA	epi34	NA	NA	NA	NA	epi42	epi43
AT1G08115	epi01	NA	NA	NA	NA	epi06	NA	epi08	NA	NA	NA	NA	NA	NA	epi16	epi17	epi18	epi19	epi20	epi21	NA	NA	NA	NA	NA	epi30	epi31	NA	NA	epi34	NA	NA	NA	NA	epi42	epi43
AT1G08120	epi01	NA	NA	NA	NA	epi06	NA	epi08	NA	NA	NA	NA	NA	NA	epi16	epi17	epi18	epi19	epi20	epi21	NA	NA	NA	NA	NA	epi30	epi31	NA	NA	epi34	NA	NA	NA	NA	epi42	epi43
AT1G08125	epi01	NA	NA	NA	NA	epi06	NA	epi08	NA	NA	NA	NA	NA	NA	epi16	epi17	epi18	epi19	epi20	epi21	NA	NA	NA	NA	NA	epi30	epi31	NA	NA	epi34	NA	NA	NA	NA	epi42	epi43
AT1G08130	epi01	NA	NA	NA	NA	epi06	NA	epi08	NA	NA	NA	NA	NA	NA	epi16	epi17	epi18	epi19	epi20	epi21	NA	NA	NA	NA	NA	epi30	epi31	NA	NA	epi34	NA	NA	NA	NA	epi42	epi43
AT1G08135	epi01	NA	NA	NA	NA	epi06	NA	epi08	NA	NA	NA	NA	NA	NA	epi16	epi17	epi18	epi19	epi20	epi21	NA	NA	NA	NA	NA	epi30	epi31	NA	NA	epi34	NA	NA	NA	NA	epi42	epi43
AT1G08140	epi01	NA	NA	NA	NA	epi06	NA	epi08	NA	NA	NA	NA	NA	NA	epi16	epi17	epi18	epi19	epi20	epi21	NA	NA	NA	NA	NA	epi30	epi31	NA	NA	epi34	NA	NA	NA	NA	epi42	epi43
AT1G08150	epi01	NA	NA	NA	NA	epi06	NA	epi08	NA	NA	NA	NA	NA	NA	epi16	epi17	epi18	epi19	epi20	epi21	NA	NA	NA	NA	NA	epi30	epi31	NA	NA	epi34	NA	NA	NA	NA	epi42	epi43
AT1G08160	epi01	NA	NA	NA	NA	epi06	NA	epi08	NA	NA	NA	NA	NA	NA	epi16	epi17	epi18	epi19	epi20	epi21	NA	NA	NA	NA	NA	epi30	epi31	NA	NA	epi34	NA	NA	NA	NA	epi42	epi43
AT1G08165	epi01	NA	NA	NA	NA	epi06	NA	epi08	NA	NA	NA	NA	NA	NA	epi16	epi17	epi18	epi19	epi20	epi21	NA	NA	NA	NA	NA	epi30	epi31	NA	NA	epi34	NA	NA	NA	NA	epi42	epi43
AT1G08170	epi01	NA	NA	NA	NA	epi06	NA	epi08	NA	NA	NA	NA	NA	NA	epi16	epi17	epi18	epi19	epi20	epi21	NA	NA	NA	NA	NA	epi30	epi31	NA	NA	epi34	NA	NA	NA	NA	epi42	epi43
AT1G08180	epi01	NA	NA	NA	NA	epi06	NA	epi08	NA	NA	NA	NA	NA	NA	epi16	epi17	epi18	epi19	epi20	epi21	NA	NA	NA	NA	NA	epi30	epi31	NA	NA	epi34	NA	NA	NA	NA	epi42	epi43
AT1G08190	epi01	NA	NA	NA	NA	epi06	NA	epi08	NA	NA	NA	NA	NA	NA	epi16	epi17	epi18	epi19	epi20	epi21	NA	NA	NA	NA	NA	epi30	epi31	NA	NA	epi34	NA	NA	NA	NA	epi42	epi43
AT1G08200	epi01	NA	NA	NA	NA	epi06	NA	epi08	NA	NA	NA	NA	NA	NA	epi16	epi17	epi18	epi19	epi20	epi21	NA	NA	NA	NA	NA	epi30	epi31	NA	NA	epi34	NA	NA	NA	NA	epi42	epi43
AT1G08210	epi01	NA	NA	NA	NA	epi06	NA	epi08	NA	NA	NA	NA	NA	NA	epi16	epi17	epi18	epi19	epi20	epi21	NA	NA	NA	NA	NA	epi30	epi31	NA	NA	epi34	NA	NA	NA	NA	epi42	epi43
AT1G08220	epi01	NA	NA	NA	NA	epi06	NA	epi08	NA	NA	NA	NA	NA	NA	epi16	epi17	epi18	epi19	epi20	epi21	NA	NA	NA	NA	NA	epi30	epi31	NA	NA	epi34	NA	NA	NA	NA	epi42	epi43
AT1G08230	epi01	NA	NA	NA	NA	epi06	NA	epi08	NA	NA	NA	NA	NA	NA	epi16	epi17	epi18	epi19	epi20	epi21	NA	NA	NA	NA	NA	epi30	epi31	NA	NA	epi34	NA	NA	NA	NA	epi42	epi43
AT1G08240	epi01	NA	NA	NA	NA	epi06	NA	epi08	NA	NA	NA	NA	NA	NA	epi16	epi17	epi18	epi19	epi20	epi21	NA	NA	NA	NA	NA	epi30	epi31	NA	NA	epi34	NA	NA	NA	NA	epi42	epi43
AT1G08250	epi01	NA	NA	NA	NA	epi06	NA	epi08	NA	NA	NA	NA	NA	NA	epi16	epi17	epi18	epi19	epi20	epi21	NA	NA	NA	NA	NA	epi30	epi31	NA	NA	epi34	NA	NA	NA	NA	epi42	epi43
AT1G08260	epi01	NA	NA	NA	NA	epi06	NA	epi08	NA	NA	NA	NA	NA	NA	epi16	epi17	epi18	epi19	epi20	epi21	NA	NA	NA	NA	NA	epi30	epi31	NA	NA	epi34	NA	NA	NA	NA	epi42	epi43
AT1G08270	epi01	NA	NA	NA	NA	epi06	NA	epi08	NA	NA	NA	NA	NA	NA	epi16	epi17	epi18	epi19	epi20	epi21	NA	NA	NA	NA	NA	epi30	epi31	NA	NA	epi34	NA	NA	NA	NA	epi42	epi43
AT1G08280	epi01	NA	NA	NA	NA	epi06	NA	epi08	NA	NA	NA	NA	NA	NA	epi16	epi17	epi18	epi19	epi20	epi21	NA	NA	NA	NA	NA	epi30	epi31	NA	NA	epi34	NA	NA	NA	NA	epi42	epi43
AT1G08290	epi01	NA	NA	NA	NA	epi06	NA	epi08	NA	NA	NA	NA	NA	NA	epi16	epi17	epi18	epi19	epi20	epi21	NA	NA	NA	NA	NA	epi30	epi31	NA	NA	epi34	NA	NA	NA	NA	epi42	epi43
AT1G08300	epi01	NA	NA	NA	NA	epi06	NA	epi08	NA	NA	NA	NA	NA	NA	epi16	epi17	epi18	epi19	epi20	epi21	NA	NA	NA	NA	NA	epi30	epi31	NA	NA	epi34	NA	NA	NA	NA	epi42	epi43
AT1G08310	epi01	NA	NA	NA	NA	epi06	NA	epi08	NA	NA	NA	NA	NA	NA	epi16	epi17	epi18	epi19	epi20	epi21	NA	NA	NA	NA	NA	epi30	epi31	NA	NA	epi34	NA	NA	NA	NA	epi42	epi43
AT1G08315	epi01	NA	NA	NA	NA	epi06	NA	epi08	NA	NA	NA	NA	NA	NA	epi16	epi17	epi18	epi19	epi20	epi21	NA	NA	NA	NA	NA	epi30	epi31	NA	NA	epi34	NA	NA	NA	NA	epi42	epi43
AT1G08320	epi01	NA	NA	NA	NA	epi06	NA	epi08	NA	NA	NA	NA	NA	NA	epi16	epi17	epi18	epi19	epi20	epi21	NA	NA	NA	NA	NA	epi30	epi31	NA	NA	epi34	NA	NA	NA	NA	epi42	epi43
AT1G08340	epi01	NA	NA	NA	NA	epi06	NA	epi08	NA	NA	NA	NA	NA	NA	epi16	epi17	epi18	epi19	epi20	epi21	NA	NA	NA	NA	NA	epi30	epi31	NA	NA	epi34	NA	NA	NA	NA	epi42	epi43
AT1G08350	epi01	NA	NA	NA	NA	epi06	NA	epi08	NA	NA	NA	NA	NA	NA	epi16	epi17	epi18	epi19	epi20	epi21	NA	NA	NA	NA	NA	epi30	epi31	NA	NA	epi34	NA	NA	NA	NA	epi42	epi43
AT1G08360	epi01	NA	NA	NA	NA	epi06	NA	epi08	NA	NA	NA	NA	NA	NA	epi16	epi17	epi18	epi19	epi20	epi21	NA	NA	NA	NA	NA	epi30	epi31	NA	NA	epi34	NA	NA	NA	NA	epi42	epi43
AT1G08370	epi01	NA	NA	NA	NA	epi06	NA	epi08	NA	NA	NA	NA	NA	NA	epi16	epi17	epi18	epi19	epi20	epi21	NA	NA	NA	NA	NA	epi30	epi31	NA	NA	epi34	NA	NA	NA	NA	epi42	epi43
AT1G08380	epi01	NA	NA	NA	NA	epi06	NA	epi08	NA	NA	NA	NA	NA	NA	epi16	epi17	epi18	epi19	epi20	epi21	NA	NA	NA	NA	NA	epi30	epi31	NA	NA	epi34	NA	NA	NA	NA	epi42	epi43
AT1G08390	epi01	NA	NA	NA	NA	epi06	NA	epi08	NA	NA	NA	NA	NA	NA	epi16	epi17	epi18	epi19	epi20	epi21	NA	NA	NA	NA	NA	epi30	epi31	NA	NA	epi34	NA	NA	NA	NA	epi42	epi43
AT1G08400	epi01	NA	NA	NA	NA	epi06	NA	epi08	NA	NA	NA	NA	NA	NA	epi16	epi17	epi18	epi19	epi20	epi21	NA	NA	NA	NA	NA	epi30	epi31	NA	NA	epi34	NA	NA	NA	NA	epi42	epi43
AT1G08410	epi01	NA	NA	NA	NA	epi06	NA	epi08	NA	NA	NA	NA	NA	NA	epi16	epi17	epi18	epi19	epi20	epi21	NA	NA	NA	NA	NA	epi30	epi31	NA	NA	epi34	NA	NA	NA	NA	epi42	epi43
AT1G08420	epi01	NA	NA	NA	NA	epi06	NA	epi08	NA	NA	NA	NA	NA	NA	epi16	epi17	epi18	epi19	epi20	epi21	NA	NA	NA	NA	NA	epi30	epi31	NA	NA	epi34	NA	NA	NA	NA	epi42	epi43
AT1G08430	epi01	NA	NA	NA	NA	epi06	NA	epi08	NA	NA	NA	NA	NA	NA	epi16	epi17	epi18	epi19	epi20	epi21	NA	NA	NA	NA	NA	epi30	epi31	NA	NA	epi34	NA	NA	NA	NA	epi42	epi43
AT1G08440	epi01	NA	NA	NA	NA	epi06	NA	epi08	NA	NA	NA	NA	NA	NA	epi16	epi17	epi18	epi19	epi20	epi21	NA	NA	NA	NA	NA	epi30	epi31	NA	NA	epi34	NA	NA	NA	NA	epi42	epi43
AT1G08450	epi01	NA	NA	NA	NA	epi06	NA	epi08	NA	NA	NA	NA	NA	NA	epi16	epi17	epi18	epi19	epi20	epi21	NA	NA	NA	NA	NA	epi30	epi31	NA	NA	epi34	NA	NA	NA	NA	epi42	epi43
AT1G08460	epi01	NA	NA	NA	NA	epi06	NA	epi08	NA	NA	NA	NA	NA	NA	epi16	epi17	epi18	epi19	epi20	epi21	NA	NA	NA	NA	NA	epi30	epi31	NA	NA	epi34	NA	NA	NA	NA	epi42	epi43
AT1G08465	epi01	NA	NA	NA	NA	epi06	NA	epi08	NA	NA	NA	NA	NA	NA	epi16	epi17	epi18	epi19	epi20	epi21	NA	NA	NA	NA	NA	epi30	epi31	NA	NA	epi34	NA	NA	NA	NA	epi42	epi43
AT1G08470	epi01	NA	NA	NA	NA	epi06	NA	epi08	NA	NA	NA	NA	NA	NA	epi16	epi17	epi18	epi19	epi20	epi21	NA	NA	NA	NA	NA	epi30	epi31	NA	NA	epi34	NA	NA	NA	NA	epi42	epi43
AT1G08480	epi01	NA	NA	NA	NA	epi06	NA	epi08	NA	NA	NA	NA	NA	NA	epi16	epi17	epi18	epi19	epi20	epi21	NA	NA	NA	NA	NA	epi30	epi31	NA	NA	epi34	NA	NA	NA	NA	epi42	epi43
AT1G08490	epi01	NA	NA	NA	NA	epi06	NA	epi08	NA	NA	NA	NA	NA	NA	epi16	epi17	epi18	epi19	epi20	epi21	NA	NA	NA	NA	NA	epi30	epi31	NA	NA	epi34	NA	NA	NA	NA	epi42	epi43
AT1G08500	epi01	NA	NA	NA	NA	epi06	NA	epi08	NA	NA	NA	NA	NA	NA	epi16	epi17	epi18	epi19	epi20	epi21	NA	NA	NA	NA	NA	epi30	epi31	NA	NA	epi34	NA	NA	NA	NA	epi42	epi43
AT1G08510	epi01	NA	NA	NA	NA	epi06	NA	epi08	NA	NA	NA	NA	NA	NA	epi16	epi17	epi18	epi19	epi20	epi21	NA	NA	NA	NA	NA	epi30	epi31	NA	NA	epi34	NA	NA	NA	NA	epi42	epi43
AT1G08520	epi01	NA	NA	NA	NA	epi06	NA	epi08	NA	NA	NA	NA	NA	NA	epi16	epi17	epi18	epi19	epi20	epi21	NA	NA	NA	NA	NA	epi30	epi31	NA	NA	epi34	NA	NA	NA	NA	epi42	epi43
AT1G08530	epi01	NA	NA	NA	NA	epi06	NA	epi08	NA	NA	NA	NA	NA	NA	epi16	epi17	epi18	epi19	epi20	epi21	NA	NA	NA	NA	NA	epi30	epi31	NA	NA	epi34	NA	NA	NA	NA	epi42	epi43
AT1G08540	epi01	NA	NA	NA	NA	epi06	NA	epi08	NA	NA	NA	NA	NA	NA	epi16	epi17	epi18	epi19	epi20	epi21	NA	NA	NA	NA	NA	epi30	epi31	NA	NA	epi34	NA	NA	NA	NA	epi42	epi43
AT1G08550	epi01	NA	NA	NA	NA	epi06	NA	epi08	NA	NA	NA	NA	NA	NA	epi16	epi17	epi18	epi19	epi20	epi21	NA	NA	NA	NA	NA	epi30	epi31	NA	NA	epi34	NA	NA	epi39	NA	epi42	epi43
AT1G08560	epi01	NA	NA	NA	NA	epi06	NA	epi08	NA	NA	NA	NA	NA	NA	epi16	epi17	epi18	epi19	epi20	epi21	NA	NA	NA	NA	NA	epi30	epi31	NA	NA	epi34	NA	NA	epi39	NA	epi42	epi43
AT1G08570	epi01	NA	NA	NA	NA	epi06	NA	epi08	NA	NA	NA	NA	NA	NA	epi16	epi17	epi18	epi19	epi20	epi21	NA	NA	NA	NA	NA	epi30	epi31	NA	NA	epi34	NA	NA	epi39	NA	epi42	epi43
AT1G08580	epi01	NA	NA	NA	NA	epi06	NA	epi08	NA	NA	NA	NA	NA	NA	epi16	epi17	epi18	epi19	epi20	epi21	NA	NA	NA	NA	NA	epi30	epi31	NA	NA	epi34	NA	NA	epi39	NA	epi42	epi43
AT1G08590	epi01	NA	NA	NA	NA	epi06	NA	epi08	NA	NA	NA	NA	NA	NA	epi16	epi17	epi18	epi19	epi20	epi21	NA	NA	NA	NA	NA	epi30	epi31	NA	NA	epi34	NA	NA	epi39	NA	epi42	epi43
AT1G08592	epi01	NA	NA	NA	NA	epi06	NA	epi08	NA	NA	NA	NA	NA	NA	epi16	epi17	epi18	epi19	epi20	epi21	NA	NA	NA	NA	NA	epi30	epi31	NA	NA	epi34	NA	NA	epi39	NA	epi42	epi43
AT1G08600	epi01	NA	NA	NA	NA	epi06	NA	epi08	NA	NA	NA	NA	NA	NA	epi16	epi17	epi18	epi19	epi20	epi21	NA	NA	NA	NA	NA	epi30	epi31	NA	NA	epi34	NA	NA	epi39	NA	epi42	epi43
AT1G08610	epi01	NA	NA	NA	NA	epi06	NA	epi08	NA	NA	NA	NA	NA	NA	epi16	epi17	epi18	epi19	epi20	epi21	NA	NA	NA	NA	NA	epi30	epi31	NA	NA	epi34	NA	NA	epi39	NA	epi42	epi43
AT1G08620	epi01	NA	NA	NA	NA	epi06	NA	epi08	NA	NA	NA	NA	NA	NA	epi16	epi17	epi18	epi19	epi20	epi21	NA	NA	NA	NA	NA	epi30	epi31	NA	NA	epi34	NA	NA	epi39	NA	epi42	epi43
AT1G08630	epi01	NA	NA	NA	NA	epi06	NA	epi08	NA	NA	NA	NA	NA	NA	epi16	epi17	epi18	epi19	epi20	epi21	NA	NA	NA	NA	NA	epi30	epi31	NA	NA	epi34	NA	NA	epi39	NA	epi42	epi43
AT1G08640	epi01	NA	NA	NA	NA	epi06	NA	epi08	NA	NA	NA	NA	NA	NA	epi16	epi17	epi18	epi19	epi20	epi21	NA	NA	NA	NA	NA	epi30	epi31	NA	NA	epi34	NA	NA	epi39	NA	epi42	epi43
AT1G08650	epi01	NA	NA	NA	NA	epi06	NA	epi08	NA	NA	NA	NA	NA	NA	epi16	epi17	epi18	epi19	epi20	epi21	NA	NA	NA	NA	NA	epi30	epi31	NA	NA	epi34	NA	NA	epi39	NA	epi42	epi43
AT1G08660	epi01	NA	NA	NA	NA	epi06	NA	epi08	NA	NA	NA	NA	NA	NA	epi16	epi17	epi18	epi19	epi20	epi21	NA	NA	NA	NA	NA	epi30	epi31	NA	NA	epi34	NA	NA	epi39	NA	epi42	epi43
AT1G08670	epi01	NA	NA	NA	NA	epi06	NA	epi08	NA	NA	NA	NA	NA	NA	epi16	epi17	epi18	epi19	epi20	epi21	NA	NA	NA	NA	NA	epi30	epi31	NA	NA	epi34	NA	NA	epi39	NA	epi42	epi43
AT1G08680	epi01	NA	NA	NA	NA	epi06	NA	epi08	NA	NA	NA	NA	NA	NA	epi16	epi17	epi18	epi19	epi20	epi21	NA	NA	NA	NA	NA	epi30	epi31	NA	NA	epi34	NA	NA	epi39	NA	epi42	epi43
AT1G08695	epi01	NA	NA	NA	NA	epi06	NA	epi08	NA	NA	NA	NA	NA	NA	epi16	epi17	epi18	epi19	epi20	epi21	NA	NA	NA	NA	NA	epi30	epi31	NA	NA	epi34	NA	NA	epi39	NA	epi42	epi43
AT1G08700	epi01	NA	NA	NA	NA	epi06	NA	epi08	NA	NA	NA	NA	NA	NA	epi16	epi17	epi18	epi19	epi20	epi21	NA	NA	NA	NA	NA	epi30	epi31	NA	NA	epi34	NA	NA	epi39	NA	epi42	epi43
AT1G08710	epi01	NA	NA	NA	NA	epi06	NA	epi08	NA	NA	NA	NA	NA	NA	epi16	epi17	epi18	epi19	epi20	epi21	NA	NA	NA	NA	NA	epi30	epi31	NA	NA	epi34	NA	NA	epi39	NA	epi42	epi43
AT1G08720	epi01	NA	NA	NA	NA	epi06	NA	epi08	NA	NA	NA	NA	NA	NA	epi16	epi17	epi18	epi19	epi20	epi21	NA	NA	NA	NA	NA	epi30	epi31	NA	NA	epi34	NA	NA	epi39	NA	epi42	epi43
AT1G08730	epi01	NA	NA	NA	NA	epi06	NA	epi08	NA	NA	NA	NA	NA	NA	epi16	epi17	epi18	epi19	epi20	epi21	NA	NA	NA	NA	NA	epi30	epi31	NA	NA	epi34	NA	NA	epi39	NA	epi42	epi43
AT1G08735	epi01	NA	NA	NA	NA	epi06	NA	epi08	NA	NA	NA	NA	NA	NA	epi16	epi17	epi18	epi19	epi20	epi21	NA	NA	NA	NA	NA	epi30	epi31	NA	NA	epi34	NA	NA	epi39	NA	epi42	epi43
AT1G08740	epi01	NA	NA	NA	NA	epi06	NA	epi08	NA	NA	NA	NA	NA	NA	epi16	epi17	epi18	epi19	epi20	epi21	NA	NA	NA	NA	NA	epi30	epi31	NA	NA	epi34	NA	NA	epi39	NA	epi42	epi43
AT1G08750	epi01	NA	NA	NA	NA	epi06	NA	epi08	NA	NA	NA	NA	NA	NA	epi16	epi17	epi18	epi19	epi20	epi21	NA	NA	NA	NA	NA	epi30	epi31	NA	NA	epi34	NA	NA	epi39	NA	epi42	epi43
AT1G08760	epi01	NA	NA	NA	NA	epi06	NA	epi08	NA	NA	NA	NA	NA	NA	epi16	epi17	epi18	epi19	epi20	epi21	NA	NA	NA	NA	NA	epi30	epi31	NA	NA	epi34	NA	NA	epi39	NA	epi42	epi43
AT1G08770	epi01	NA	NA	NA	NA	epi06	NA	epi08	NA	NA	NA	NA	NA	NA	epi16	epi17	epi18	epi19	epi20	epi21	NA	NA	NA	NA	NA	epi30	epi31	NA	NA	epi34	NA	NA	epi39	NA	epi42	epi43
AT1G08780	epi01	NA	NA	NA	NA	epi06	NA	epi08	NA	NA	NA	NA	NA	NA	epi16	epi17	epi18	epi19	epi20	epi21	NA	NA	NA	NA	NA	epi30	epi31	NA	NA	epi34	NA	NA	epi39	NA	epi42	epi43
AT1G08790	epi01	NA	NA	NA	NA	epi06	NA	epi08	NA	NA	NA	NA	NA	NA	epi16	epi17	epi18	epi19	epi20	epi21	NA	NA	NA	NA	NA	epi30	epi31	NA	NA	epi34	NA	NA	epi39	NA	epi42	epi43
AT1G08800	epi01	NA	NA	NA	NA	epi06	NA	epi08	NA	NA	NA	NA	NA	NA	epi16	epi17	epi18	epi19	epi20	epi21	NA	NA	NA	NA	NA	epi30	epi31	NA	NA	epi34	NA	NA	epi39	NA	epi42	epi43
AT1G08810	epi01	NA	NA	NA	NA	epi06	NA	epi08	NA	NA	NA	NA	NA	NA	epi16	epi17	epi18	epi19	epi20	epi21	NA	NA	NA	NA	NA	epi30	epi31	NA	NA	epi34	NA	NA	epi39	NA	epi42	epi43
AT1G08820	epi01	NA	NA	NA	NA	epi06	NA	epi08	NA	NA	NA	NA	NA	NA	epi16	epi17	epi18	epi19	epi20	epi21	NA	NA	NA	NA	NA	epi30	epi31	NA	NA	epi34	NA	NA	epi39	NA	epi42	epi43
AT1G08830	epi01	NA	NA	NA	NA	epi06	NA	epi08	NA	NA	NA	NA	NA	NA	epi16	epi17	epi18	epi19	epi20	epi21	NA	NA	NA	NA	NA	epi30	epi31	NA	NA	epi34	NA	NA	epi39	NA	epi42	epi43
AT1G08840	epi01	NA	NA	NA	NA	epi06	NA	epi08	NA	NA	NA	NA	NA	NA	epi16	epi17	epi18	epi19	epi20	epi21	NA	NA	NA	NA	NA	epi30	epi31	NA	NA	epi34	NA	NA	epi39	NA	epi42	epi43
AT1G08845	epi01	NA	NA	NA	NA	epi06	NA	epi08	NA	NA	NA	NA	NA	NA	epi16	epi17	epi18	epi19	epi20	epi21	NA	NA	NA	NA	NA	epi30	epi31	NA	NA	epi34	NA	NA	epi39	NA	epi42	epi43
AT1G08860	epi01	NA	NA	NA	NA	epi06	NA	epi08	NA	NA	NA	NA	NA	NA	epi16	epi17	epi18	epi19	epi20	epi21	NA	NA	NA	NA	NA	epi30	epi31	NA	NA	epi34	NA	NA	epi39	NA	epi42	epi43
AT1G08870	epi01	NA	NA	NA	NA	epi06	NA	epi08	NA	NA	NA	NA	NA	NA	epi16	epi17	epi18	epi19	epi20	epi21	NA	NA	NA	NA	NA	epi30	epi31	NA	NA	epi34	NA	NA	epi39	NA	epi42	epi43
AT1G08880	epi01	NA	NA	NA	NA	epi06	NA	epi08	NA	NA	NA	NA	NA	NA	epi16	epi17	epi18	epi19	epi20	epi21	NA	NA	NA	NA	NA	epi30	epi31	NA	NA	epi34	NA	NA	epi39	NA	epi42	epi43
AT1G08890	epi01	NA	NA	NA	NA	epi06	NA	epi08	NA	NA	NA	NA	NA	NA	epi16	epi17	epi18	epi19	epi20	epi21	NA	NA	NA	NA	NA	epi30	epi31	NA	NA	epi34	NA	NA	epi39	NA	epi42	epi43
AT1G08900	epi01	NA	NA	NA	NA	epi06	NA	epi08	NA	NA	NA	NA	NA	NA	epi16	epi17	epi18	epi19	epi20	epi21	NA	NA	NA	NA	NA	epi30	epi31	NA	NA	epi34	NA	NA	epi39	NA	epi42	epi43
AT1G08910	epi01	NA	NA	NA	NA	epi06	NA	epi08	NA	NA	NA	NA	NA	NA	epi16	epi17	epi18	epi19	epi20	epi21	NA	NA	NA	NA	NA	epi30	epi31	NA	NA	epi34	NA	NA	epi39	NA	epi42	epi43
AT1G08920	epi01	NA	NA	NA	NA	epi06	NA	epi08	NA	NA	NA	NA	NA	NA	epi16	epi17	epi18	epi19	epi20	epi21	NA	NA	NA	NA	NA	epi30	epi31	NA	NA	epi34	NA	NA	epi39	NA	epi42	epi43
AT1G08930	epi01	NA	NA	NA	NA	epi06	NA	epi08	NA	NA	NA	NA	NA	NA	epi16	epi17	epi18	epi19	epi20	epi21	NA	NA	NA	NA	NA	epi30	epi31	NA	NA	epi34	NA	NA	epi39	NA	epi42	epi43
AT1G08940	epi01	NA	NA	NA	NA	epi06	NA	epi08	NA	NA	NA	NA	NA	NA	epi16	epi17	epi18	epi19	epi20	epi21	NA	NA	NA	NA	NA	epi30	epi31	NA	NA	epi34	NA	NA	epi39	NA	epi42	epi43
AT1G08950	epi01	NA	NA	NA	NA	epi06	NA	epi08	NA	NA	NA	NA	NA	NA	epi16	epi17	epi18	epi19	epi20	epi21	NA	NA	NA	NA	NA	epi30	epi31	NA	NA	epi34	NA	NA	epi39	NA	epi42	epi43
AT1G08960	epi01	NA	NA	NA	NA	epi06	NA	epi08	NA	NA	NA	NA	NA	NA	epi16	epi17	epi18	epi19	epi20	epi21	NA	NA	NA	NA	NA	epi30	epi31	NA	NA	epi34	NA	NA	epi39	NA	epi42	epi43
AT1G08970	epi01	NA	NA	NA	NA	epi06	NA	epi08	NA	NA	NA	NA	NA	NA	epi16	epi17	epi18	epi19	epi20	epi21	NA	NA	NA	NA	NA	epi30	epi31	NA	NA	epi34	NA	NA	epi39	NA	epi42	epi43
AT1G08980	epi01	NA	NA	NA	NA	epi06	NA	epi08	NA	NA	NA	NA	NA	NA	epi16	epi17	epi18	epi19	epi20	epi21	NA	NA	NA	NA	NA	epi30	epi31	NA	NA	epi34	NA	NA	epi39	NA	epi42	epi43
AT1G08985	epi01	NA	NA	NA	NA	epi06	NA	epi08	NA	NA	NA	NA	NA	NA	epi16	epi17	epi18	epi19	epi20	epi21	NA	NA	NA	NA	NA	epi30	epi31	NA	NA	epi34	NA	NA	epi39	NA	epi42	epi43
AT1G08990	epi01	NA	NA	NA	NA	epi06	NA	epi08	NA	NA	NA	NA	NA	NA	epi16	epi17	epi18	epi19	epi20	epi21	NA	NA	NA	NA	NA	epi30	epi31	NA	NA	epi34	NA	NA	epi39	NA	epi42	epi43
AT1G09000	epi01	NA	NA	NA	NA	epi06	NA	epi08	NA	NA	NA	NA	NA	NA	epi16	epi17	epi18	epi19	epi20	epi21	NA	NA	NA	NA	NA	epi30	epi31	NA	NA	epi34	NA	NA	epi39	NA	epi42	epi43
AT1G09010	epi01	NA	NA	NA	NA	epi06	NA	epi08	NA	NA	NA	NA	NA	NA	epi16	epi17	epi18	epi19	epi20	epi21	NA	NA	NA	NA	NA	epi30	epi31	NA	NA	epi34	NA	NA	epi39	NA	epi42	epi43
AT1G09020	epi01	NA	NA	NA	NA	epi06	NA	epi08	NA	NA	NA	NA	NA	NA	epi16	epi17	epi18	epi19	epi20	epi21	NA	NA	NA	NA	NA	epi30	epi31	NA	NA	epi34	NA	NA	epi39	NA	epi42	epi43
AT1G09026	epi01	NA	NA	NA	NA	epi06	NA	epi08	NA	NA	NA	NA	NA	NA	epi16	epi17	epi18	epi19	epi20	epi21	NA	NA	NA	NA	NA	epi30	epi31	NA	NA	epi34	NA	NA	epi39	NA	epi42	epi43
AT1G09030	epi01	NA	NA	NA	NA	epi06	NA	epi08	NA	NA	NA	NA	NA	NA	epi16	epi17	epi18	epi19	epi20	epi21	NA	NA	NA	NA	NA	epi30	epi31	NA	NA	epi34	NA	NA	epi39	NA	epi42	epi43
AT1G09040	epi01	NA	NA	NA	NA	epi06	NA	epi08	NA	NA	NA	NA	NA	NA	epi16	epi17	epi18	epi19	epi20	epi21	NA	NA	NA	NA	NA	epi30	epi31	NA	NA	epi34	NA	NA	epi39	NA	epi42	epi43
AT1G09050	epi01	NA	NA	NA	NA	epi06	NA	epi08	NA	NA	NA	NA	NA	NA	epi16	epi17	epi18	epi19	epi20	epi21	NA	NA	NA	NA	NA	epi30	epi31	NA	NA	epi34	NA	NA	epi39	NA	epi42	epi43
AT1G09060	epi01	NA	NA	NA	NA	epi06	NA	epi08	NA	NA	NA	NA	NA	NA	epi16	epi17	epi18	epi19	epi20	epi21	NA	NA	NA	NA	NA	epi30	epi31	NA	NA	epi34	NA	NA	epi39	NA	epi42	epi43
AT1G09070	epi01	NA	NA	NA	NA	epi06	NA	epi08	NA	NA	NA	NA	NA	NA	epi16	epi17	epi18	epi19	epi20	epi21	NA	NA	NA	NA	NA	epi30	epi31	NA	NA	epi34	NA	NA	epi39	NA	epi42	epi43
AT1G09080	epi01	NA	NA	NA	NA	epi06	NA	epi08	NA	NA	NA	NA	NA	NA	epi16	epi17	epi18	epi19	epi20	epi21	NA	NA	NA	NA	NA	epi30	epi31	NA	NA	epi34	NA	NA	epi39	NA	epi42	epi43
AT1G09090	epi01	NA	NA	NA	NA	epi06	NA	epi08	NA	NA	NA	NA	NA	NA	epi16	epi17	epi18	epi19	epi20	epi21	NA	NA	NA	NA	NA	epi30	epi31	NA	NA	epi34	NA	NA	epi39	NA	epi42	epi43
AT1G09100	epi01	NA	NA	NA	NA	epi06	NA	epi08	NA	NA	NA	NA	NA	NA	epi16	epi17	epi18	epi19	epi20	epi21	NA	NA	NA	NA	NA	epi30	epi31	NA	NA	epi34	NA	NA	epi39	NA	epi42	epi43
AT1G09110	epi01	NA	NA	NA	NA	epi06	NA	epi08	NA	NA	NA	NA	NA	NA	epi16	epi17	epi18	epi19	epi20	epi21	NA	NA	NA	NA	NA	epi30	epi31	NA	NA	epi34	NA	NA	epi39	NA	epi42	epi43
AT1G09130	epi01	NA	NA	NA	NA	epi06	NA	epi08	NA	NA	NA	NA	NA	NA	epi16	epi17	epi18	epi19	epi20	epi21	NA	NA	NA	NA	NA	epi30	epi31	NA	NA	epi34	NA	NA	epi39	NA	epi42	epi43
AT1G09140	epi01	NA	NA	NA	NA	epi06	NA	epi08	NA	NA	NA	NA	NA	NA	epi16	epi17	epi18	epi19	epi20	epi21	NA	NA	NA	NA	NA	epi30	epi31	NA	NA	epi34	NA	NA	epi39	NA	epi42	epi43
AT1G09150	epi01	NA	NA	NA	NA	epi06	NA	epi08	NA	NA	NA	NA	NA	NA	epi16	epi17	epi18	epi19	epi20	epi21	NA	NA	NA	NA	NA	epi30	epi31	NA	NA	epi34	NA	NA	epi39	NA	epi42	epi43
AT1G09155	epi01	NA	NA	NA	NA	epi06	NA	epi08	NA	NA	NA	NA	NA	NA	epi16	epi17	epi18	epi19	epi20	epi21	NA	NA	NA	NA	NA	epi30	epi31	NA	NA	epi34	NA	NA	epi39	NA	epi42	epi43
AT1G09157	epi01	NA	NA	NA	NA	epi06	NA	epi08	NA	NA	NA	NA	NA	NA	epi16	epi17	epi18	epi19	epi20	epi21	NA	NA	NA	NA	NA	epi30	epi31	NA	NA	epi34	NA	NA	epi39	NA	epi42	epi43
AT1G09160	epi01	NA	NA	NA	NA	epi06	NA	epi08	NA	NA	NA	NA	NA	NA	epi16	epi17	epi18	epi19	epi20	epi21	NA	NA	NA	NA	NA	epi30	epi31	NA	NA	epi34	NA	NA	epi39	NA	epi42	epi43
AT1G09170	epi01	NA	NA	NA	NA	epi06	NA	epi08	NA	NA	NA	NA	NA	NA	epi16	epi17	epi18	epi19	epi20	epi21	NA	NA	NA	NA	NA	epi30	epi31	NA	NA	epi34	NA	NA	epi39	NA	epi42	epi43
AT1G09176	epi01	NA	NA	NA	NA	epi06	NA	epi08	NA	NA	NA	NA	NA	NA	epi16	epi17	epi18	epi19	epi20	epi21	NA	NA	NA	NA	NA	epi30	epi31	NA	NA	epi34	NA	NA	epi39	NA	epi42	epi43
AT1G09180	epi01	NA	NA	NA	NA	epi06	NA	epi08	NA	NA	NA	NA	NA	NA	epi16	epi17	epi18	epi19	epi20	epi21	NA	NA	NA	NA	NA	epi30	epi31	NA	NA	epi34	NA	NA	epi39	NA	epi42	epi43
AT1G09190	epi01	NA	NA	NA	NA	epi06	NA	epi08	NA	NA	NA	NA	NA	NA	epi16	epi17	epi18	epi19	epi20	epi21	NA	NA	NA	NA	NA	epi30	epi31	NA	NA	epi34	NA	NA	epi39	NA	epi42	epi43
AT1G09195	epi01	NA	NA	NA	NA	epi06	NA	epi08	NA	NA	NA	NA	NA	NA	epi16	epi17	epi18	epi19	epi20	epi21	NA	NA	NA	NA	NA	epi30	epi31	NA	NA	epi34	NA	NA	epi39	NA	epi42	epi43
AT1G09200	epi01	NA	NA	NA	NA	epi06	NA	epi08	NA	NA	NA	NA	NA	NA	epi16	epi17	epi18	epi19	epi20	epi21	NA	NA	NA	NA	NA	epi30	epi31	NA	NA	epi34	NA	NA	epi39	NA	epi42	epi43
AT1G09210	epi01	NA	NA	NA	NA	epi06	NA	epi08	NA	NA	NA	NA	NA	NA	epi16	epi17	epi18	epi19	epi20	epi21	NA	NA	NA	NA	NA	epi30	epi31	NA	NA	epi34	NA	NA	epi39	NA	epi42	epi43
AT1G09220	epi01	NA	NA	NA	NA	epi06	NA	epi08	NA	NA	NA	NA	NA	NA	epi16	epi17	epi18	epi19	epi20	epi21	NA	NA	NA	NA	NA	epi30	epi31	NA	NA	epi34	NA	NA	epi39	NA	epi42	epi43
AT1G09230	epi01	NA	NA	NA	NA	epi06	NA	epi08	NA	NA	NA	NA	NA	NA	epi16	epi17	epi18	epi19	epi20	epi21	NA	NA	NA	NA	NA	epi30	epi31	NA	NA	epi34	NA	NA	epi39	NA	epi42	epi43
AT1G09240	epi01	NA	NA	NA	NA	epi06	NA	epi08	NA	NA	NA	NA	NA	NA	epi16	epi17	epi18	epi19	epi20	epi21	NA	NA	NA	NA	NA	epi30	epi31	NA	NA	epi34	NA	NA	epi39	NA	epi42	epi43
AT1G09245	epi01	NA	NA	NA	NA	epi06	NA	epi08	NA	NA	NA	NA	NA	NA	epi16	epi17	epi18	epi19	epi20	epi21	NA	NA	NA	NA	NA	epi30	epi31	NA	NA	epi34	NA	NA	epi39	NA	epi42	epi43
AT1G09250	epi01	NA	NA	NA	NA	epi06	NA	epi08	NA	NA	NA	NA	NA	NA	epi16	epi17	epi18	epi19	epi20	epi21	NA	NA	NA	NA	NA	epi30	epi31	NA	NA	epi34	NA	NA	epi39	NA	epi42	epi43
AT1G09260	epi01	NA	NA	NA	NA	epi06	NA	epi08	NA	NA	NA	NA	NA	NA	epi16	epi17	epi18	epi19	epi20	epi21	NA	NA	NA	NA	NA	epi30	epi31	NA	NA	epi34	NA	NA	epi39	NA	epi42	epi43
AT1G09270	epi01	NA	NA	NA	NA	epi06	NA	epi08	NA	NA	NA	NA	NA	NA	epi16	epi17	epi18	epi19	epi20	epi21	NA	NA	NA	NA	NA	epi30	epi31	NA	NA	epi34	NA	NA	epi39	NA	epi42	epi43
AT1G09280	epi01	NA	NA	NA	NA	epi06	NA	epi08	NA	NA	NA	NA	NA	NA	epi16	epi17	epi18	epi19	epi20	epi21	NA	NA	NA	NA	NA	epi30	epi31	NA	NA	epi34	NA	NA	epi39	NA	epi42	epi43
AT1G09290	epi01	NA	NA	NA	NA	epi06	NA	epi08	NA	NA	NA	NA	NA	NA	epi16	epi17	epi18	epi19	epi20	epi21	NA	NA	NA	NA	NA	epi30	epi31	NA	NA	epi34	NA	NA	epi39	NA	epi42	epi43
AT1G09300	epi01	NA	NA	NA	NA	epi06	NA	epi08	NA	NA	NA	NA	NA	NA	epi16	epi17	epi18	epi19	epi20	epi21	NA	NA	NA	NA	NA	epi30	epi31	NA	NA	epi34	NA	NA	epi39	NA	epi42	epi43
AT1G09310	epi01	NA	NA	NA	NA	epi06	NA	epi08	NA	NA	NA	NA	NA	NA	epi16	epi17	epi18	epi19	epi20	epi21	NA	NA	NA	NA	NA	epi30	epi31	NA	NA	epi34	NA	NA	epi39	NA	epi42	epi43
AT1G09320	epi01	NA	NA	NA	NA	epi06	NA	epi08	NA	NA	NA	NA	NA	NA	epi16	epi17	epi18	epi19	epi20	epi21	NA	NA	NA	NA	NA	epi30	epi31	NA	NA	epi34	NA	NA	epi39	NA	epi42	epi43
AT1G09330	epi01	NA	NA	NA	NA	epi06	NA	epi08	NA	NA	NA	NA	NA	NA	epi16	epi17	epi18	epi19	epi20	epi21	NA	NA	NA	NA	NA	epi30	epi31	NA	NA	epi34	NA	NA	epi39	NA	epi42	epi43
AT1G09340	epi01	NA	NA	NA	NA	epi06	NA	epi08	NA	NA	NA	NA	NA	NA	epi16	epi17	epi18	epi19	epi20	epi21	NA	NA	NA	NA	NA	epi30	epi31	NA	NA	epi34	NA	NA	epi39	NA	epi42	epi43
AT1G09350	epi01	NA	NA	NA	NA	epi06	NA	epi08	NA	NA	NA	NA	NA	NA	epi16	epi17	epi18	epi19	epi20	epi21	NA	NA	NA	NA	NA	epi30	epi31	NA	NA	epi34	NA	NA	epi39	NA	epi42	epi43
AT1G09360	epi01	NA	NA	NA	NA	epi06	NA	epi08	NA	NA	NA	NA	NA	NA	epi16	epi17	epi18	epi19	epi20	epi21	NA	NA	NA	NA	NA	epi30	epi31	NA	NA	epi34	NA	NA	epi39	NA	epi42	epi43
AT1G09370	epi01	NA	NA	NA	NA	epi06	NA	epi08	NA	NA	NA	NA	NA	NA	epi16	epi17	epi18	epi19	epi20	epi21	NA	NA	NA	NA	NA	epi30	epi31	NA	NA	epi34	NA	NA	epi39	NA	epi42	epi43
AT1G09380	epi01	NA	NA	NA	NA	epi06	NA	epi08	NA	NA	NA	NA	NA	NA	epi16	epi17	epi18	epi19	epi20	epi21	NA	NA	NA	NA	NA	epi30	epi31	NA	NA	epi34	NA	NA	epi39	NA	epi42	epi43
AT1G09390	epi01	NA	NA	NA	NA	epi06	NA	epi08	NA	NA	NA	NA	NA	NA	epi16	epi17	epi18	epi19	epi20	epi21	NA	NA	NA	NA	NA	epi30	epi31	NA	NA	epi34	NA	NA	epi39	NA	epi42	epi43
AT1G09400	epi01	NA	NA	NA	NA	epi06	NA	epi08	NA	NA	NA	NA	NA	NA	epi16	epi17	epi18	epi19	epi20	epi21	NA	NA	NA	NA	NA	epi30	epi31	NA	NA	epi34	NA	NA	epi39	NA	epi42	epi43
AT1G09410	epi01	NA	NA	NA	NA	epi06	NA	epi08	NA	NA	NA	NA	NA	NA	epi16	epi17	epi18	epi19	epi20	epi21	NA	NA	NA	NA	NA	epi30	epi31	NA	NA	epi34	NA	NA	epi39	NA	epi42	epi43
AT1G09415	epi01	NA	NA	NA	NA	epi06	NA	epi08	NA	NA	NA	NA	NA	NA	epi16	epi17	epi18	epi19	epi20	epi21	NA	NA	NA	NA	NA	epi30	epi31	NA	NA	epi34	NA	NA	epi39	NA	epi42	epi43
AT1G09420	epi01	NA	NA	NA	NA	epi06	NA	epi08	NA	NA	NA	NA	NA	NA	epi16	epi17	epi18	epi19	epi20	epi21	NA	NA	NA	NA	NA	epi30	epi31	NA	NA	epi34	NA	NA	epi39	NA	epi42	epi43
AT1G09421	epi01	NA	NA	NA	NA	epi06	NA	epi08	NA	NA	NA	NA	NA	NA	epi16	epi17	epi18	epi19	epi20	epi21	NA	NA	NA	NA	NA	epi30	epi31	NA	NA	epi34	NA	NA	epi39	NA	epi42	epi43
AT1G09430	epi01	NA	NA	NA	NA	epi06	NA	epi08	NA	NA	NA	NA	NA	NA	epi16	epi17	epi18	epi19	epi20	epi21	NA	NA	NA	NA	NA	epi30	epi31	NA	NA	epi34	NA	NA	epi39	NA	epi42	epi43
AT1G09440	epi01	NA	NA	NA	NA	epi06	NA	epi08	NA	NA	NA	NA	NA	NA	epi16	epi17	epi18	epi19	epi20	epi21	NA	NA	NA	NA	NA	epi30	epi31	NA	NA	epi34	NA	NA	epi39	NA	epi42	epi43
AT1G09450	epi01	NA	NA	NA	NA	epi06	NA	epi08	NA	NA	NA	NA	NA	NA	epi16	epi17	epi18	epi19	epi20	epi21	NA	NA	NA	NA	NA	epi30	epi31	NA	NA	epi34	NA	NA	epi39	NA	epi42	epi43
AT1G09460	epi01	NA	NA	NA	NA	epi06	NA	epi08	NA	NA	NA	NA	NA	NA	epi16	epi17	epi18	epi19	epi20	epi21	NA	NA	NA	NA	NA	epi30	epi31	NA	NA	epi34	NA	NA	epi39	NA	epi42	epi43
AT1G09470	epi01	NA	NA	NA	NA	epi06	NA	epi08	NA	NA	NA	NA	NA	NA	epi16	epi17	epi18	epi19	epi20	epi21	NA	NA	NA	NA	NA	epi30	epi31	NA	NA	epi34	NA	NA	epi39	NA	epi42	epi43
AT1G09480	epi01	NA	NA	NA	NA	epi06	NA	epi08	NA	NA	NA	NA	NA	NA	epi16	epi17	epi18	epi19	epi20	epi21	NA	NA	NA	NA	NA	epi30	epi31	NA	NA	epi34	NA	NA	epi39	NA	epi42	epi43
AT1G09483	epi01	NA	NA	NA	NA	epi06	NA	epi08	NA	NA	NA	NA	NA	NA	epi16	epi17	epi18	epi19	epi20	epi21	NA	NA	NA	NA	NA	epi30	epi31	NA	NA	epi34	NA	NA	epi39	NA	epi42	epi43
AT1G09486	epi01	NA	NA	NA	NA	epi06	NA	epi08	NA	NA	NA	NA	NA	NA	epi16	epi17	epi18	epi19	epi20	epi21	NA	NA	NA	NA	NA	epi30	epi31	NA	NA	epi34	NA	NA	epi39	NA	epi42	epi43
AT1G09490	epi01	NA	NA	NA	NA	epi06	NA	epi08	NA	NA	NA	NA	NA	NA	epi16	epi17	epi18	epi19	epi20	epi21	NA	NA	NA	NA	NA	epi30	epi31	NA	NA	epi34	NA	NA	epi39	NA	epi42	epi43
AT1G09500	epi01	NA	NA	NA	NA	epi06	NA	epi08	NA	NA	NA	NA	NA	NA	epi16	epi17	epi18	epi19	epi20	epi21	NA	NA	NA	NA	NA	epi30	epi31	NA	NA	epi34	NA	NA	epi39	NA	epi42	epi43
AT1G09510	epi01	NA	NA	NA	NA	epi06	NA	epi08	NA	NA	NA	NA	NA	NA	epi16	epi17	epi18	epi19	epi20	epi21	NA	NA	NA	NA	NA	epi30	epi31	NA	NA	epi34	NA	NA	epi39	NA	epi42	epi43
AT1G09520	epi01	NA	NA	NA	NA	epi06	NA	epi08	NA	NA	NA	NA	NA	NA	epi16	epi17	epi18	epi19	epi20	epi21	NA	NA	NA	NA	NA	epi30	epi31	NA	NA	epi34	NA	NA	epi39	NA	epi42	epi43
AT1G09530	epi01	NA	NA	NA	NA	epi06	NA	epi08	NA	NA	NA	NA	NA	NA	epi16	epi17	epi18	epi19	epi20	epi21	NA	NA	NA	NA	NA	epi30	epi31	NA	NA	epi34	NA	NA	epi39	NA	epi42	epi43
AT1G09540	epi01	NA	NA	NA	NA	epi06	NA	epi08	NA	NA	NA	NA	NA	NA	epi16	epi17	epi18	epi19	epi20	epi21	NA	NA	NA	NA	NA	epi30	epi31	NA	NA	epi34	NA	NA	epi39	NA	epi42	epi43
AT1G09550	epi01	NA	NA	NA	NA	epi06	NA	epi08	NA	NA	NA	NA	NA	NA	epi16	epi17	epi18	epi19	epi20	epi21	NA	NA	NA	NA	NA	epi30	epi31	NA	NA	epi34	NA	NA	epi39	NA	epi42	epi43
AT1G09560	epi01	NA	NA	NA	NA	epi06	NA	epi08	NA	NA	NA	NA	NA	NA	epi16	epi17	epi18	epi19	epi20	epi21	NA	NA	NA	NA	NA	epi30	epi31	NA	NA	epi34	NA	NA	epi39	NA	epi42	epi43
AT1G09570	epi01	NA	NA	NA	NA	epi06	NA	epi08	NA	NA	NA	NA	NA	NA	epi16	epi17	epi18	epi19	epi20	epi21	NA	NA	NA	NA	NA	epi30	epi31	NA	NA	epi34	NA	NA	epi39	NA	epi42	epi43
AT1G09575	epi01	NA	NA	NA	NA	epi06	NA	epi08	NA	NA	NA	NA	NA	NA	epi16	epi17	epi18	epi19	epi20	epi21	NA	NA	NA	NA	NA	epi30	epi31	NA	NA	epi34	NA	NA	epi39	NA	epi42	epi43
AT1G09580	epi01	NA	NA	NA	NA	epi06	NA	epi08	NA	NA	NA	NA	NA	NA	epi16	epi17	epi18	epi19	epi20	epi21	NA	NA	NA	NA	NA	epi30	epi31	NA	NA	epi34	NA	NA	epi39	NA	epi42	epi43
AT1G09590	epi01	NA	NA	NA	NA	epi06	NA	epi08	NA	NA	NA	NA	NA	NA	epi16	epi17	epi18	epi19	epi20	epi21	NA	NA	NA	NA	NA	epi30	epi31	NA	NA	epi34	NA	NA	epi39	NA	epi42	epi43
AT1G09600	epi01	NA	NA	NA	NA	epi06	NA	epi08	NA	NA	NA	NA	NA	NA	epi16	epi17	epi18	epi19	epi20	epi21	NA	NA	NA	NA	NA	epi30	epi31	NA	NA	epi34	NA	NA	epi39	NA	epi42	epi43
AT1G09610	epi01	NA	NA	NA	NA	epi06	NA	epi08	NA	NA	NA	NA	NA	NA	epi16	epi17	epi18	epi19	epi20	epi21	NA	NA	NA	NA	NA	epi30	epi31	NA	NA	epi34	NA	NA	epi39	NA	epi42	epi43
AT1G09620	epi01	NA	NA	NA	NA	epi06	NA	epi08	NA	NA	NA	NA	NA	NA	epi16	epi17	epi18	epi19	epi20	epi21	NA	NA	NA	NA	NA	epi30	epi31	NA	NA	epi34	NA	NA	epi39	NA	epi42	epi43
AT1G09625	epi01	NA	NA	NA	NA	epi06	NA	epi08	NA	NA	NA	NA	NA	NA	epi16	epi17	epi18	epi19	epi20	epi21	NA	NA	NA	NA	NA	epi30	epi31	NA	NA	epi34	NA	NA	epi39	NA	epi42	epi43
AT1G09630	epi01	NA	NA	NA	NA	epi06	NA	epi08	NA	NA	NA	NA	NA	NA	epi16	epi17	epi18	epi19	epi20	epi21	NA	NA	NA	NA	NA	epi30	epi31	NA	NA	epi34	NA	NA	epi39	NA	epi42	epi43
AT1G09640	epi01	NA	NA	NA	NA	epi06	NA	epi08	NA	NA	NA	NA	NA	NA	epi16	epi17	epi18	epi19	epi20	epi21	NA	NA	NA	NA	NA	epi30	epi31	NA	NA	epi34	NA	NA	epi39	NA	epi42	epi43
AT1G09645	epi01	NA	NA	NA	NA	epi06	NA	epi08	NA	NA	NA	NA	NA	NA	epi16	epi17	epi18	epi19	epi20	epi21	NA	NA	NA	NA	NA	epi30	epi31	NA	NA	epi34	NA	NA	epi39	NA	epi42	epi43
AT1G09650	epi01	NA	NA	NA	NA	epi06	NA	epi08	NA	NA	NA	NA	NA	NA	epi16	epi17	epi18	epi19	epi20	epi21	NA	NA	NA	NA	NA	epi30	epi31	NA	NA	epi34	NA	NA	epi39	NA	epi42	epi43
AT1G09660	epi01	NA	NA	NA	NA	epi06	NA	epi08	NA	NA	NA	NA	NA	NA	epi16	epi17	epi18	epi19	epi20	epi21	NA	NA	NA	NA	NA	epi30	epi31	NA	NA	epi34	NA	NA	epi39	NA	epi42	epi43
AT1G09665	epi01	NA	NA	NA	NA	epi06	NA	epi08	NA	NA	NA	NA	NA	NA	epi16	epi17	epi18	epi19	epi20	epi21	NA	NA	NA	NA	NA	epi30	epi31	NA	NA	epi34	NA	NA	epi39	NA	epi42	epi43
AT1G09680	epi01	NA	NA	NA	NA	epi06	NA	epi08	NA	NA	NA	NA	NA	NA	epi16	epi17	epi18	epi19	epi20	epi21	NA	NA	NA	NA	NA	epi30	epi31	NA	NA	epi34	NA	NA	epi39	NA	epi42	epi43
AT1G09690	epi01	NA	NA	NA	NA	epi06	NA	epi08	NA	NA	NA	NA	NA	NA	epi16	epi17	epi18	epi19	epi20	epi21	NA	NA	NA	NA	NA	epi30	epi31	NA	NA	epi34	NA	NA	epi39	NA	epi42	epi43
AT1G09700	epi01	NA	NA	NA	NA	epi06	NA	epi08	NA	NA	NA	NA	NA	NA	epi16	epi17	epi18	epi19	epi20	epi21	NA	NA	NA	NA	NA	epi30	epi31	NA	NA	epi34	NA	NA	epi39	NA	epi42	epi43
AT1G09710	epi01	NA	NA	NA	NA	epi06	NA	epi08	NA	NA	NA	NA	NA	NA	epi16	epi17	epi18	epi19	epi20	epi21	NA	NA	NA	NA	NA	epi30	epi31	NA	NA	epi34	NA	NA	epi39	NA	epi42	epi43
AT1G09720	epi01	NA	NA	NA	NA	epi06	NA	epi08	NA	NA	NA	NA	NA	NA	epi16	epi17	epi18	epi19	epi20	epi21	NA	NA	NA	NA	NA	epi30	epi31	NA	NA	epi34	NA	NA	epi39	NA	epi42	epi43
AT1G09730	epi01	NA	NA	NA	NA	epi06	NA	epi08	NA	NA	NA	NA	NA	NA	epi16	epi17	epi18	epi19	epi20	epi21	NA	NA	NA	NA	NA	epi30	epi31	NA	NA	epi34	NA	NA	epi39	NA	epi42	epi43
AT1G09740	epi01	NA	NA	NA	NA	epi06	NA	epi08	NA	NA	NA	NA	NA	NA	epi16	epi17	epi18	epi19	epi20	epi21	NA	NA	NA	NA	NA	epi30	epi31	NA	NA	epi34	NA	NA	epi39	NA	epi42	epi43
AT1G09750	epi01	NA	NA	NA	NA	epi06	NA	epi08	NA	NA	NA	NA	NA	NA	epi16	epi17	epi18	epi19	epi20	epi21	NA	NA	NA	NA	NA	epi30	epi31	NA	NA	epi34	NA	NA	epi39	NA	epi42	epi43
AT1G09760	epi01	NA	NA	NA	NA	epi06	NA	epi08	NA	NA	NA	NA	NA	NA	epi16	epi17	epi18	epi19	epi20	epi21	NA	NA	NA	NA	NA	epi30	epi31	NA	NA	epi34	NA	NA	epi39	NA	epi42	epi43
AT1G09770	epi01	NA	NA	NA	NA	epi06	NA	epi08	NA	NA	NA	NA	NA	NA	epi16	epi17	epi18	epi19	epi20	epi21	NA	NA	NA	NA	NA	epi30	epi31	NA	NA	epi34	NA	NA	epi39	NA	epi42	epi43
AT1G09780	epi01	NA	NA	NA	NA	epi06	NA	epi08	NA	NA	NA	NA	NA	NA	epi16	epi17	epi18	epi19	epi20	epi21	NA	NA	NA	NA	NA	epi30	epi31	NA	NA	epi34	NA	NA	epi39	NA	epi42	epi43
AT1G09790	epi01	NA	NA	NA	NA	epi06	NA	epi08	NA	NA	NA	NA	NA	NA	epi16	epi17	epi18	epi19	epi20	epi21	NA	NA	NA	NA	NA	epi30	epi31	NA	NA	epi34	NA	NA	epi39	NA	epi42	epi43
AT1G09794	epi01	NA	NA	NA	NA	epi06	NA	epi08	NA	NA	NA	NA	NA	NA	epi16	epi17	epi18	epi19	epi20	epi21	NA	NA	NA	NA	NA	epi30	epi31	NA	NA	epi34	NA	NA	epi39	NA	epi42	epi43
AT1G09795	epi01	NA	NA	NA	NA	epi06	NA	epi08	NA	NA	NA	NA	NA	NA	epi16	epi17	epi18	epi19	epi20	epi21	NA	NA	NA	NA	NA	epi30	epi31	NA	NA	epi34	NA	NA	epi39	NA	epi42	epi43
AT1G09800	epi01	NA	NA	NA	NA	epi06	NA	epi08	NA	NA	NA	NA	NA	NA	epi16	epi17	epi18	epi19	epi20	epi21	NA	NA	NA	NA	NA	epi30	epi31	NA	NA	epi34	NA	NA	epi39	NA	epi42	epi43
AT1G09810	epi01	NA	NA	NA	NA	epi06	NA	epi08	NA	NA	NA	NA	NA	NA	epi16	epi17	epi18	epi19	epi20	epi21	NA	NA	NA	NA	NA	epi30	epi31	NA	NA	epi34	NA	NA	epi39	NA	epi42	epi43
AT1G09812	epi01	NA	NA	NA	NA	epi06	NA	epi08	NA	NA	NA	NA	NA	NA	epi16	epi17	epi18	epi19	epi20	epi21	NA	NA	NA	NA	NA	epi30	epi31	NA	NA	epi34	NA	NA	epi39	NA	epi42	epi43
AT1G09815	epi01	NA	NA	NA	NA	epi06	NA	epi08	NA	NA	NA	NA	NA	NA	epi16	epi17	epi18	epi19	epi20	epi21	NA	NA	NA	NA	NA	epi30	epi31	NA	NA	epi34	NA	NA	epi39	NA	epi42	epi43
AT1G09820	epi01	NA	NA	NA	NA	epi06	NA	epi08	NA	NA	NA	NA	NA	NA	epi16	epi17	epi18	epi19	epi20	epi21	NA	NA	NA	NA	NA	epi30	epi31	NA	NA	epi34	NA	NA	epi39	NA	epi42	epi43
AT1G09830	epi01	NA	NA	NA	NA	epi06	NA	epi08	NA	NA	NA	NA	NA	NA	epi16	epi17	epi18	epi19	epi20	epi21	NA	NA	NA	NA	NA	epi30	epi31	NA	NA	epi34	NA	NA	epi39	NA	epi42	epi43
AT1G09840	epi01	NA	NA	NA	NA	epi06	NA	epi08	NA	NA	NA	NA	NA	NA	epi16	epi17	epi18	epi19	epi20	epi21	NA	NA	NA	NA	NA	epi30	epi31	NA	NA	epi34	NA	NA	epi39	NA	epi42	epi43
AT1G09850	epi01	NA	NA	NA	NA	epi06	NA	epi08	NA	NA	NA	NA	NA	NA	epi16	epi17	epi18	epi19	epi20	epi21	NA	NA	NA	NA	NA	epi30	epi31	NA	NA	epi34	NA	NA	epi39	NA	epi42	epi43
AT1G09860	epi01	NA	NA	NA	NA	epi06	NA	epi08	NA	NA	NA	NA	NA	NA	epi16	epi17	epi18	epi19	epi20	epi21	NA	NA	NA	NA	NA	epi30	epi31	NA	NA	epi34	NA	NA	epi39	NA	epi42	epi43
AT1G09870	epi01	NA	NA	NA	NA	epi06	NA	epi08	NA	NA	NA	NA	NA	NA	epi16	epi17	epi18	epi19	epi20	epi21	NA	NA	NA	NA	NA	epi30	epi31	NA	NA	epi34	NA	NA	epi39	NA	epi42	epi43
AT1G09880	epi01	NA	NA	NA	NA	epi06	NA	epi08	NA	NA	NA	NA	NA	NA	epi16	epi17	epi18	epi19	epi20	epi21	NA	NA	NA	NA	NA	epi30	epi31	NA	NA	epi34	NA	NA	epi39	NA	epi42	epi43
AT1G09890	epi01	NA	NA	NA	NA	epi06	NA	epi08	NA	NA	NA	NA	NA	NA	epi16	epi17	epi18	epi19	epi20	epi21	NA	NA	NA	NA	NA	epi30	epi31	NA	NA	epi34	NA	NA	epi39	NA	epi42	epi43
AT1G09900	epi01	NA	NA	NA	NA	epi06	NA	epi08	NA	NA	NA	NA	NA	NA	epi16	epi17	epi18	epi19	epi20	epi21	NA	NA	NA	NA	NA	epi30	epi31	NA	NA	epi34	NA	NA	epi39	NA	epi42	epi43
AT1G09910	epi01	NA	NA	NA	NA	epi06	NA	epi08	NA	NA	NA	NA	NA	NA	epi16	epi17	epi18	epi19	epi20	epi21	NA	NA	NA	NA	NA	epi30	epi31	NA	NA	epi34	NA	NA	epi39	NA	epi42	epi43
AT1G09920	epi01	NA	NA	NA	NA	epi06	NA	epi08	NA	NA	NA	NA	NA	NA	epi16	epi17	epi18	epi19	epi20	epi21	NA	NA	NA	NA	NA	epi30	epi31	NA	NA	epi34	NA	NA	epi39	NA	epi42	epi43
AT1G09930	epi01	NA	NA	NA	NA	epi06	NA	epi08	NA	NA	NA	NA	NA	NA	epi16	epi17	epi18	epi19	epi20	epi21	NA	NA	NA	NA	NA	epi30	epi31	NA	NA	epi34	NA	NA	epi39	NA	epi42	epi43
AT1G09932	epi01	NA	NA	NA	NA	epi06	NA	epi08	NA	NA	NA	NA	NA	NA	epi16	epi17	epi18	epi19	epi20	epi21	NA	NA	NA	NA	NA	epi30	epi31	NA	NA	epi34	NA	NA	epi39	NA	epi42	epi43
AT1G09935	epi01	NA	NA	NA	NA	epi06	NA	epi08	NA	NA	NA	NA	NA	NA	epi16	epi17	epi18	epi19	epi20	epi21	NA	NA	NA	NA	NA	epi30	epi31	NA	NA	epi34	NA	NA	epi39	NA	epi42	epi43
AT1G09940	epi01	NA	NA	NA	NA	epi06	NA	epi08	NA	NA	NA	NA	NA	NA	epi16	epi17	epi18	epi19	epi20	epi21	NA	NA	NA	NA	NA	epi30	epi31	NA	NA	epi34	NA	NA	epi39	NA	epi42	epi43
AT1G09950	epi01	NA	NA	NA	NA	epi06	NA	epi08	NA	NA	NA	NA	NA	NA	epi16	epi17	epi18	epi19	epi20	epi21	NA	NA	NA	NA	NA	epi30	epi31	NA	NA	epi34	NA	NA	epi39	NA	epi42	epi43
AT1G09960	epi01	NA	NA	NA	NA	epi06	NA	epi08	NA	NA	NA	NA	NA	NA	epi16	epi17	epi18	epi19	epi20	epi21	NA	NA	NA	NA	NA	epi30	epi31	NA	NA	epi34	NA	NA	epi39	NA	epi42	epi43
AT1G09970	epi01	NA	NA	NA	NA	epi06	NA	epi08	NA	NA	NA	NA	NA	NA	epi16	epi17	epi18	epi19	epi20	epi21	NA	NA	NA	NA	NA	epi30	epi31	NA	NA	epi34	NA	NA	epi39	NA	epi42	epi43
AT1G09980	epi01	NA	NA	NA	NA	epi06	NA	epi08	NA	NA	NA	NA	NA	NA	epi16	epi17	epi18	epi19	epi20	epi21	NA	NA	NA	NA	NA	epi30	epi31	NA	NA	epi34	NA	NA	epi39	NA	epi42	epi43
AT1G09995	epi01	NA	NA	NA	NA	epi06	NA	epi08	NA	NA	NA	NA	NA	NA	epi16	epi17	epi18	epi19	epi20	epi21	NA	NA	NA	NA	NA	epi30	epi31	NA	NA	epi34	NA	NA	epi39	NA	epi42	epi43
AT1G10000	epi01	NA	NA	NA	NA	epi06	NA	epi08	NA	NA	NA	NA	NA	NA	epi16	epi17	epi18	epi19	epi20	epi21	NA	NA	NA	NA	NA	epi30	epi31	NA	NA	epi34	NA	NA	epi39	NA	epi42	epi43
AT1G10010	epi01	NA	NA	NA	NA	epi06	NA	epi08	NA	NA	NA	NA	NA	NA	epi16	epi17	epi18	epi19	epi20	epi21	NA	NA	NA	NA	NA	epi30	epi31	NA	NA	epi34	NA	NA	epi39	NA	epi42	epi43
AT1G10020	epi01	NA	NA	NA	NA	epi06	NA	epi08	NA	NA	NA	NA	NA	NA	epi16	epi17	epi18	epi19	epi20	epi21	NA	NA	NA	NA	NA	epi30	epi31	NA	NA	epi34	NA	NA	epi39	NA	epi42	epi43
AT1G10030	epi01	NA	NA	NA	NA	epi06	NA	epi08	NA	NA	NA	NA	NA	NA	epi16	epi17	epi18	epi19	epi20	epi21	NA	NA	NA	NA	NA	epi30	epi31	NA	NA	epi34	NA	NA	epi39	NA	epi42	epi43
AT1G10040	epi01	NA	NA	NA	NA	epi06	NA	epi08	NA	NA	NA	NA	NA	NA	epi16	epi17	epi18	epi19	epi20	epi21	NA	NA	NA	NA	NA	epi30	epi31	NA	NA	epi34	NA	NA	epi39	NA	epi42	epi43
AT1G10050	epi01	NA	NA	NA	NA	epi06	NA	epi08	NA	NA	NA	NA	NA	NA	epi16	epi17	epi18	epi19	epi20	epi21	NA	NA	NA	NA	NA	epi30	epi31	NA	NA	epi34	NA	NA	epi39	NA	epi42	epi43
AT1G10060	epi01	NA	NA	NA	NA	epi06	NA	epi08	NA	NA	NA	NA	NA	NA	epi16	epi17	epi18	epi19	epi20	epi21	NA	NA	NA	NA	NA	epi30	epi31	NA	NA	epi34	NA	NA	epi39	NA	epi42	epi43
AT1G10070	epi01	NA	NA	NA	NA	epi06	NA	epi08	NA	NA	NA	NA	NA	NA	epi16	epi17	epi18	epi19	epi20	epi21	NA	NA	NA	NA	NA	epi30	epi31	NA	NA	epi34	NA	NA	epi39	NA	epi42	epi43
AT1G10090	epi01	NA	NA	NA	NA	epi06	NA	epi08	NA	NA	NA	NA	NA	NA	epi16	epi17	epi18	epi19	epi20	epi21	NA	NA	NA	NA	NA	epi30	epi31	NA	NA	epi34	NA	NA	epi39	NA	epi42	epi43
AT1G10095	epi01	NA	NA	NA	NA	epi06	NA	epi08	NA	NA	NA	NA	NA	NA	epi16	epi17	epi18	epi19	epi20	epi21	NA	NA	NA	NA	NA	epi30	epi31	NA	NA	epi34	NA	NA	epi39	NA	epi42	epi43
AT1G10100	epi01	NA	NA	NA	NA	epi06	NA	epi08	NA	NA	NA	NA	NA	NA	epi16	epi17	epi18	epi19	epi20	epi21	NA	NA	NA	NA	NA	epi30	epi31	NA	NA	epi34	NA	NA	epi39	NA	epi42	epi43
AT1G10110	epi01	NA	NA	NA	NA	epi06	NA	epi08	NA	NA	NA	NA	NA	NA	epi16	epi17	epi18	epi19	epi20	epi21	NA	NA	NA	NA	NA	epi30	epi31	NA	NA	epi34	NA	NA	epi39	NA	epi42	epi43
AT1G10120	epi01	NA	NA	NA	NA	epi06	NA	epi08	NA	NA	NA	NA	NA	NA	epi16	epi17	epi18	epi19	epi20	epi21	NA	NA	NA	NA	NA	epi30	epi31	NA	NA	epi34	NA	NA	epi39	NA	epi42	epi43
AT1G10130	epi01	NA	NA	NA	NA	epi06	NA	epi08	NA	NA	NA	NA	NA	NA	epi16	epi17	epi18	epi19	epi20	epi21	NA	NA	NA	NA	NA	epi30	epi31	NA	NA	epi34	NA	NA	epi39	NA	epi42	epi43
AT1G10140	epi01	NA	NA	NA	NA	epi06	NA	epi08	NA	NA	NA	NA	NA	NA	epi16	epi17	epi18	epi19	epi20	epi21	NA	NA	NA	NA	NA	epi30	epi31	NA	NA	epi34	NA	NA	epi39	NA	epi42	epi43
AT1G10150	epi01	NA	NA	NA	NA	epi06	NA	epi08	NA	NA	NA	NA	NA	NA	epi16	epi17	epi18	epi19	epi20	epi21	NA	NA	NA	NA	NA	epi30	epi31	NA	NA	epi34	NA	NA	epi39	NA	epi42	epi43
AT1G10155	epi01	NA	NA	NA	NA	epi06	NA	epi08	NA	NA	NA	NA	NA	NA	epi16	epi17	epi18	epi19	epi20	epi21	NA	NA	NA	NA	NA	epi30	epi31	NA	NA	epi34	NA	NA	epi39	NA	epi42	epi43
AT1G10160	epi01	NA	NA	NA	NA	epi06	NA	epi08	NA	NA	NA	NA	NA	NA	epi16	epi17	epi18	epi19	epi20	epi21	NA	NA	NA	NA	NA	epi30	epi31	NA	NA	epi34	NA	NA	epi39	NA	epi42	epi43
AT1G10170	epi01	NA	NA	NA	NA	epi06	NA	epi08	NA	NA	NA	NA	NA	NA	epi16	epi17	epi18	epi19	epi20	epi21	NA	NA	NA	NA	NA	epi30	epi31	NA	NA	epi34	NA	NA	epi39	NA	epi42	epi43
AT1G10180	epi01	NA	NA	NA	NA	epi06	NA	epi08	NA	NA	NA	NA	NA	NA	epi16	epi17	epi18	epi19	epi20	epi21	NA	NA	NA	NA	NA	epi30	epi31	NA	NA	epi34	NA	NA	epi39	NA	epi42	epi43
AT1G10190	epi01	NA	NA	NA	NA	epi06	NA	epi08	NA	NA	NA	NA	NA	NA	epi16	epi17	epi18	epi19	epi20	epi21	NA	NA	NA	NA	NA	epi30	epi31	NA	NA	epi34	NA	NA	epi39	NA	epi42	epi43
AT1G10200	epi01	NA	NA	NA	NA	epi06	NA	epi08	NA	NA	NA	NA	NA	NA	epi16	epi17	epi18	epi19	epi20	epi21	NA	NA	NA	NA	NA	epi30	epi31	NA	NA	epi34	NA	NA	epi39	NA	epi42	epi43
AT1G10210	epi01	NA	NA	NA	NA	epi06	NA	epi08	NA	NA	NA	NA	NA	NA	epi16	epi17	epi18	epi19	epi20	epi21	NA	NA	NA	NA	NA	epi30	epi31	NA	NA	epi34	NA	NA	epi39	NA	epi42	epi43
AT1G10220	epi01	NA	NA	NA	NA	epi06	NA	epi08	NA	NA	NA	NA	NA	NA	epi16	epi17	epi18	epi19	epi20	epi21	NA	NA	NA	NA	NA	epi30	epi31	NA	NA	epi34	NA	NA	epi39	NA	epi42	epi43
AT1G10230	epi01	NA	NA	NA	NA	epi06	NA	epi08	NA	NA	NA	NA	NA	NA	epi16	epi17	epi18	epi19	epi20	epi21	NA	NA	NA	NA	NA	epi30	epi31	NA	NA	epi34	NA	NA	epi39	NA	epi42	epi43
AT1G10240	epi01	NA	NA	NA	NA	epi06	NA	epi08	NA	NA	NA	NA	NA	NA	epi16	epi17	epi18	epi19	epi20	epi21	NA	NA	NA	NA	NA	epi30	epi31	NA	NA	epi34	NA	NA	epi39	NA	epi42	epi43
AT1G10250	epi01	NA	NA	NA	NA	epi06	NA	epi08	NA	NA	NA	NA	NA	NA	epi16	epi17	epi18	epi19	epi20	epi21	NA	NA	NA	NA	NA	epi30	epi31	NA	NA	epi34	NA	NA	epi39	NA	epi42	epi43
AT1G10260	epi01	NA	NA	NA	NA	epi06	NA	epi08	NA	NA	NA	NA	NA	NA	epi16	epi17	epi18	epi19	epi20	epi21	NA	NA	NA	NA	NA	epi30	epi31	NA	NA	epi34	NA	NA	epi39	NA	epi42	epi43
AT1G10270	epi01	NA	NA	NA	NA	epi06	NA	epi08	NA	NA	NA	NA	NA	NA	epi16	epi17	epi18	epi19	epi20	epi21	NA	NA	NA	NA	NA	epi30	epi31	NA	NA	epi34	NA	NA	epi39	NA	epi42	epi43
AT1G10280	epi01	NA	NA	NA	NA	epi06	NA	epi08	NA	NA	NA	NA	NA	NA	epi16	epi17	epi18	epi19	epi20	epi21	NA	NA	NA	NA	NA	epi30	epi31	NA	NA	epi34	NA	NA	epi39	NA	epi42	epi43
AT1G10290	epi01	NA	NA	NA	NA	epi06	NA	epi08	NA	NA	NA	NA	NA	NA	epi16	epi17	epi18	epi19	epi20	epi21	NA	NA	NA	NA	NA	epi30	epi31	NA	NA	epi34	NA	NA	epi39	NA	epi42	epi43
AT1G10300	epi01	NA	NA	NA	NA	epi06	NA	epi08	NA	NA	NA	NA	NA	NA	epi16	epi17	epi18	epi19	epi20	epi21	NA	NA	NA	NA	NA	epi30	epi31	NA	NA	epi34	NA	NA	epi39	NA	epi42	epi43
AT1G10310	epi01	NA	NA	NA	NA	epi06	NA	epi08	NA	NA	NA	NA	NA	NA	epi16	epi17	epi18	epi19	epi20	epi21	NA	NA	NA	NA	NA	epi30	epi31	NA	NA	epi34	NA	NA	epi39	NA	epi42	epi43
AT1G10320	epi01	NA	NA	NA	NA	epi06	NA	epi08	NA	NA	NA	NA	NA	NA	epi16	epi17	epi18	epi19	epi20	epi21	NA	NA	NA	NA	NA	epi30	epi31	NA	NA	epi34	NA	NA	epi39	NA	epi42	epi43
AT1G10330	epi01	NA	NA	NA	NA	epi06	NA	epi08	NA	NA	NA	NA	NA	NA	epi16	epi17	epi18	epi19	epi20	epi21	NA	NA	NA	NA	NA	epi30	epi31	NA	NA	epi34	NA	NA	epi39	NA	epi42	epi43
AT1G10340	epi01	NA	NA	NA	NA	epi06	NA	epi08	NA	NA	NA	NA	NA	NA	epi16	epi17	epi18	epi19	epi20	epi21	NA	NA	NA	NA	NA	epi30	epi31	NA	NA	epi34	NA	NA	epi39	NA	epi42	epi43
AT1G10350	epi01	NA	NA	NA	NA	epi06	NA	epi08	NA	NA	NA	NA	NA	NA	epi16	epi17	epi18	epi19	epi20	epi21	NA	NA	NA	NA	NA	epi30	epi31	NA	NA	epi34	NA	NA	epi39	NA	epi42	epi43
AT1G10360	epi01	NA	NA	NA	NA	epi06	NA	epi08	NA	NA	NA	NA	NA	NA	epi16	epi17	epi18	epi19	epi20	epi21	NA	NA	NA	NA	NA	epi30	epi31	NA	NA	epi34	NA	NA	epi39	NA	epi42	epi43
AT1G10370	epi01	NA	NA	NA	NA	epi06	NA	epi08	NA	NA	NA	NA	NA	NA	epi16	epi17	epi18	epi19	epi20	epi21	NA	NA	NA	NA	NA	epi30	epi31	NA	NA	epi34	NA	NA	epi39	NA	epi42	epi43
AT1G10380	epi01	NA	NA	NA	NA	epi06	NA	epi08	NA	NA	NA	NA	NA	NA	epi16	epi17	epi18	epi19	epi20	epi21	NA	NA	NA	NA	NA	epi30	epi31	NA	NA	epi34	NA	NA	epi39	NA	epi42	epi43
AT1G10385	epi01	NA	NA	NA	NA	epi06	NA	epi08	NA	NA	NA	NA	NA	NA	epi16	epi17	epi18	epi19	epi20	epi21	NA	NA	NA	NA	NA	epi30	epi31	NA	NA	epi34	NA	NA	epi39	NA	epi42	epi43
AT1G10390	epi01	NA	NA	NA	NA	epi06	NA	epi08	NA	NA	NA	NA	NA	NA	epi16	epi17	epi18	epi19	epi20	epi21	NA	NA	NA	NA	NA	epi30	epi31	NA	NA	epi34	NA	NA	epi39	NA	epi42	epi43
AT1G10400	epi01	NA	NA	NA	NA	epi06	NA	epi08	NA	NA	NA	NA	NA	NA	epi16	epi17	epi18	epi19	epi20	epi21	NA	NA	NA	NA	NA	epi30	epi31	NA	NA	epi34	NA	NA	epi39	NA	epi42	epi43
AT1G10410	epi01	NA	NA	NA	NA	epi06	NA	epi08	NA	NA	NA	NA	NA	NA	epi16	epi17	epi18	epi19	epi20	epi21	NA	NA	NA	NA	NA	epi30	epi31	NA	NA	epi34	NA	NA	epi39	NA	epi42	epi43
AT1G10417	epi01	NA	NA	NA	NA	epi06	NA	epi08	NA	NA	NA	NA	NA	NA	epi16	epi17	epi18	epi19	epi20	epi21	NA	NA	NA	NA	NA	epi30	epi31	NA	NA	epi34	NA	NA	epi39	NA	epi42	epi43
AT1G10419	epi01	NA	NA	NA	NA	epi06	NA	epi08	NA	NA	NA	NA	NA	NA	epi16	epi17	epi18	epi19	epi20	epi21	NA	NA	NA	NA	NA	epi30	epi31	NA	NA	epi34	NA	NA	epi39	NA	epi42	epi43
AT1G10430	epi01	NA	NA	NA	NA	epi06	NA	epi08	NA	NA	NA	NA	NA	NA	epi16	epi17	epi18	epi19	epi20	epi21	NA	NA	NA	NA	NA	epi30	epi31	NA	NA	epi34	NA	NA	epi39	NA	epi42	epi43
AT1G10440	epi01	NA	NA	NA	NA	epi06	NA	epi08	NA	NA	NA	NA	NA	NA	epi16	epi17	epi18	epi19	epi20	epi21	NA	NA	NA	NA	NA	epi30	epi31	NA	NA	epi34	NA	NA	epi39	NA	epi42	epi43
AT1G10450	epi01	NA	NA	NA	NA	epi06	NA	epi08	NA	NA	NA	NA	NA	NA	epi16	epi17	epi18	epi19	epi20	epi21	NA	NA	NA	NA	NA	epi30	epi31	NA	NA	epi34	NA	NA	epi39	NA	epi42	epi43
AT1G10455	epi01	NA	NA	NA	NA	epi06	NA	epi08	NA	NA	NA	NA	NA	NA	epi16	epi17	epi18	epi19	epi20	epi21	NA	NA	NA	NA	NA	epi30	epi31	NA	NA	epi34	NA	NA	epi39	NA	epi42	epi43
AT1G10460	epi01	NA	NA	NA	NA	epi06	NA	epi08	NA	NA	NA	NA	NA	NA	epi16	epi17	epi18	epi19	epi20	epi21	NA	NA	NA	NA	NA	epi30	epi31	NA	NA	epi34	NA	NA	epi39	NA	epi42	epi43
AT1G10470	epi01	NA	NA	NA	NA	epi06	NA	epi08	NA	NA	NA	NA	NA	NA	epi16	epi17	epi18	epi19	epi20	epi21	NA	NA	NA	NA	NA	epi30	epi31	NA	NA	epi34	NA	NA	epi39	NA	epi42	epi43
AT1G10480	epi01	NA	NA	NA	NA	epi06	NA	epi08	NA	NA	NA	NA	NA	NA	epi16	epi17	epi18	epi19	epi20	epi21	NA	NA	NA	NA	NA	epi30	epi31	NA	NA	epi34	NA	NA	epi39	NA	epi42	epi43
AT1G10490	epi01	NA	NA	NA	NA	epi06	NA	epi08	NA	NA	NA	NA	NA	NA	epi16	epi17	epi18	epi19	epi20	epi21	NA	NA	NA	NA	NA	epi30	epi31	NA	NA	epi34	NA	NA	epi39	NA	epi42	epi43
AT1G10500	epi01	NA	NA	NA	NA	epi06	NA	epi08	NA	NA	NA	NA	NA	NA	epi16	epi17	epi18	epi19	epi20	epi21	NA	NA	NA	NA	NA	epi30	epi31	NA	NA	epi34	NA	NA	epi39	NA	epi42	epi43
AT1G10510	epi01	NA	NA	NA	NA	epi06	NA	epi08	NA	NA	NA	NA	NA	NA	epi16	epi17	epi18	epi19	epi20	epi21	NA	NA	NA	NA	NA	epi30	epi31	NA	NA	epi34	NA	NA	epi39	NA	epi42	epi43
AT1G10520	epi01	NA	NA	NA	NA	epi06	NA	epi08	NA	NA	NA	NA	NA	NA	epi16	epi17	epi18	epi19	epi20	epi21	NA	NA	NA	NA	NA	epi30	epi31	NA	NA	epi34	NA	NA	epi39	NA	epi42	epi43
AT1G10522	epi01	NA	NA	NA	NA	epi06	NA	epi08	NA	NA	NA	NA	NA	NA	epi16	epi17	epi18	epi19	epi20	epi21	NA	NA	NA	NA	NA	epi30	epi31	NA	NA	epi34	NA	NA	epi39	NA	epi42	epi43
AT1G10530	epi01	NA	NA	NA	NA	epi06	NA	epi08	NA	NA	NA	NA	NA	NA	epi16	epi17	epi18	epi19	epi20	epi21	NA	NA	NA	NA	NA	epi30	epi31	NA	NA	epi34	NA	NA	epi39	NA	epi42	epi43
AT1G10538	epi01	NA	NA	NA	NA	epi06	NA	epi08	NA	NA	NA	NA	NA	NA	epi16	epi17	epi18	epi19	epi20	epi21	NA	NA	NA	NA	NA	epi30	epi31	NA	NA	epi34	NA	NA	epi39	NA	epi42	epi43
AT1G10540	epi01	NA	NA	NA	NA	epi06	NA	epi08	NA	NA	NA	NA	NA	NA	epi16	epi17	epi18	epi19	epi20	epi21	NA	NA	NA	NA	NA	epi30	epi31	NA	NA	epi34	NA	NA	epi39	NA	epi42	epi43
AT1G10550	epi01	NA	NA	NA	NA	epi06	NA	epi08	NA	NA	NA	NA	NA	NA	epi16	epi17	epi18	epi19	epi20	epi21	NA	NA	NA	NA	NA	epi30	epi31	NA	NA	epi34	NA	NA	epi39	NA	epi42	epi43
AT1G10560	epi01	NA	NA	NA	NA	epi06	NA	epi08	NA	NA	NA	NA	NA	NA	epi16	epi17	epi18	epi19	epi20	epi21	NA	NA	NA	NA	NA	epi30	epi31	NA	NA	epi34	NA	NA	epi39	NA	epi42	epi43
AT1G10570	epi01	NA	NA	NA	NA	epi06	NA	epi08	NA	NA	NA	NA	NA	NA	epi16	epi17	epi18	epi19	epi20	epi21	NA	NA	NA	NA	NA	epi30	epi31	NA	NA	epi34	NA	NA	epi39	NA	epi42	epi43
AT1G10580	epi01	NA	NA	NA	NA	epi06	NA	epi08	NA	NA	NA	NA	NA	NA	epi16	epi17	epi18	epi19	epi20	epi21	NA	NA	NA	NA	NA	epi30	epi31	NA	NA	epi34	NA	NA	epi39	NA	epi42	epi43
AT1G10585	epi01	NA	NA	NA	NA	epi06	NA	epi08	NA	NA	NA	NA	NA	NA	epi16	epi17	epi18	epi19	epi20	epi21	NA	NA	NA	NA	NA	epi30	epi31	NA	NA	epi34	NA	NA	epi39	NA	epi42	epi43
AT1G10586	epi01	NA	NA	NA	NA	epi06	NA	epi08	NA	NA	NA	NA	NA	NA	epi16	epi17	epi18	epi19	epi20	epi21	NA	NA	NA	NA	NA	epi30	epi31	NA	NA	epi34	NA	NA	epi39	NA	epi42	epi43
AT1G10588	epi01	NA	NA	NA	NA	epi06	NA	epi08	NA	NA	NA	NA	NA	NA	epi16	epi17	epi18	epi19	epi20	epi21	NA	NA	NA	NA	NA	epi30	epi31	NA	NA	epi34	NA	NA	epi39	NA	epi42	epi43
AT1G10590	epi01	NA	NA	NA	NA	epi06	NA	epi08	NA	NA	NA	NA	NA	NA	epi16	epi17	epi18	epi19	epi20	epi21	NA	NA	NA	NA	NA	epi30	epi31	NA	NA	epi34	NA	NA	epi39	NA	epi42	epi43
AT1G10600	epi01	NA	NA	NA	NA	epi06	NA	epi08	NA	NA	NA	NA	NA	NA	epi16	epi17	epi18	epi19	epi20	epi21	NA	NA	NA	NA	NA	epi30	epi31	NA	NA	epi34	NA	NA	epi39	NA	epi42	epi43
AT1G10610	epi01	NA	NA	NA	NA	epi06	NA	epi08	NA	NA	NA	NA	NA	NA	epi16	epi17	epi18	epi19	epi20	epi21	NA	NA	NA	NA	NA	epi30	epi31	NA	NA	epi34	NA	NA	epi39	NA	epi42	epi43
AT1G10620	epi01	NA	NA	NA	NA	epi06	NA	epi08	NA	NA	NA	NA	NA	NA	epi16	epi17	epi18	epi19	epi20	epi21	NA	NA	NA	NA	NA	epi30	epi31	NA	NA	epi34	NA	NA	epi39	NA	epi42	epi43
AT1G10630	epi01	NA	NA	NA	NA	epi06	NA	epi08	NA	NA	NA	NA	NA	NA	epi16	epi17	epi18	epi19	epi20	epi21	NA	NA	NA	NA	NA	epi30	epi31	NA	NA	epi34	NA	NA	epi39	NA	epi42	epi43
AT1G10640	epi01	NA	NA	NA	NA	epi06	NA	epi08	NA	NA	NA	NA	NA	NA	epi16	epi17	epi18	epi19	epi20	epi21	NA	NA	NA	NA	NA	epi30	epi31	NA	NA	epi34	NA	NA	epi39	NA	epi42	epi43
AT1G10650	epi01	NA	NA	NA	NA	epi06	NA	epi08	NA	NA	NA	NA	NA	NA	epi16	epi17	epi18	epi19	epi20	epi21	NA	NA	NA	NA	NA	epi30	epi31	NA	NA	epi34	NA	NA	epi39	NA	epi42	epi43
AT1G10652	epi01	NA	NA	NA	NA	epi06	NA	epi08	NA	NA	NA	NA	NA	NA	epi16	epi17	epi18	epi19	epi20	epi21	NA	NA	NA	NA	NA	epi30	epi31	NA	NA	epi34	NA	NA	epi39	NA	epi42	epi43
AT1G10657	epi01	NA	NA	NA	NA	epi06	NA	epi08	NA	NA	NA	NA	NA	NA	epi16	epi17	epi18	epi19	epi20	epi21	NA	NA	NA	NA	NA	epi30	epi31	NA	NA	epi34	NA	NA	epi39	NA	epi42	epi43
AT1G10660	epi01	NA	NA	NA	NA	epi06	NA	epi08	NA	NA	NA	NA	NA	NA	epi16	epi17	epi18	epi19	epi20	epi21	NA	NA	NA	NA	NA	epi30	epi31	NA	NA	epi34	NA	NA	epi39	NA	epi42	epi43
AT1G10670	epi01	NA	NA	NA	NA	epi06	NA	epi08	NA	NA	NA	NA	NA	NA	epi16	epi17	epi18	epi19	epi20	epi21	NA	NA	NA	NA	NA	epi30	epi31	NA	NA	epi34	NA	NA	epi39	NA	epi42	epi43
AT1G10680	epi01	NA	NA	NA	NA	epi06	NA	epi08	NA	NA	NA	NA	NA	NA	epi16	epi17	epi18	epi19	epi20	epi21	NA	NA	NA	NA	NA	epi30	epi31	NA	NA	epi34	NA	NA	epi39	NA	epi42	epi43
AT1G10682	epi01	NA	NA	NA	NA	epi06	NA	epi08	NA	NA	NA	NA	NA	NA	epi16	epi17	epi18	epi19	epi20	epi21	NA	NA	NA	NA	NA	epi30	epi31	NA	NA	epi34	NA	NA	epi39	NA	epi42	epi43
AT1G10690	epi01	NA	NA	NA	NA	epi06	NA	epi08	NA	NA	NA	NA	NA	NA	epi16	epi17	epi18	epi19	epi20	epi21	NA	NA	NA	NA	NA	epi30	epi31	NA	NA	epi34	NA	NA	epi39	NA	epi42	epi43
AT1G10700	epi01	NA	NA	NA	NA	epi06	NA	epi08	NA	NA	NA	NA	NA	NA	epi16	epi17	epi18	epi19	epi20	epi21	NA	NA	NA	NA	NA	epi30	epi31	NA	NA	epi34	NA	NA	epi39	NA	epi42	epi43
AT1G10705	epi01	NA	NA	NA	NA	epi06	NA	epi08	NA	NA	NA	NA	NA	NA	epi16	epi17	epi18	epi19	epi20	epi21	NA	NA	NA	NA	NA	epi30	epi31	NA	NA	epi34	NA	NA	epi39	NA	epi42	epi43
AT1G10710	epi01	NA	NA	NA	NA	epi06	NA	epi08	NA	NA	NA	NA	NA	NA	epi16	epi17	epi18	epi19	epi20	epi21	NA	NA	NA	NA	NA	epi30	epi31	NA	NA	epi34	NA	NA	epi39	NA	epi42	epi43
AT1G10717	epi01	NA	NA	NA	NA	epi06	NA	epi08	NA	NA	NA	NA	NA	NA	epi16	epi17	epi18	epi19	epi20	epi21	NA	NA	NA	NA	NA	epi30	epi31	NA	NA	epi34	NA	NA	epi39	NA	epi42	epi43
AT1G10720	epi01	NA	NA	NA	NA	epi06	NA	epi08	NA	NA	NA	NA	NA	NA	epi16	epi17	epi18	epi19	epi20	epi21	NA	NA	NA	NA	NA	epi30	epi31	NA	NA	epi34	NA	NA	epi39	NA	epi42	epi43
AT1G10730	epi01	NA	NA	NA	NA	epi06	NA	epi08	NA	NA	NA	NA	NA	NA	epi16	epi17	epi18	epi19	epi20	epi21	NA	NA	NA	NA	NA	epi30	epi31	NA	NA	epi34	NA	NA	epi39	NA	epi42	epi43
AT1G10740	epi01	NA	NA	NA	NA	epi06	NA	epi08	NA	NA	NA	NA	NA	NA	epi16	epi17	epi18	epi19	epi20	epi21	NA	NA	NA	NA	NA	epi30	epi31	NA	NA	epi34	NA	NA	epi39	NA	epi42	epi43
AT1G10745	epi01	NA	NA	NA	NA	epi06	NA	epi08	NA	NA	NA	NA	NA	NA	epi16	epi17	epi18	epi19	epi20	epi21	NA	NA	NA	NA	NA	epi30	epi31	NA	NA	epi34	NA	NA	epi39	NA	epi42	epi43
AT1G10747	epi01	NA	NA	NA	NA	epi06	NA	epi08	NA	NA	NA	NA	NA	NA	epi16	epi17	epi18	epi19	epi20	epi21	NA	NA	NA	NA	NA	epi30	epi31	NA	NA	epi34	NA	NA	epi39	NA	epi42	epi43
AT1G10750	epi01	NA	NA	NA	NA	epi06	NA	epi08	NA	NA	NA	NA	NA	NA	epi16	epi17	epi18	epi19	epi20	epi21	NA	NA	NA	NA	NA	epi30	epi31	NA	NA	epi34	NA	NA	epi39	NA	epi42	epi43
AT1G10760	epi01	NA	NA	NA	NA	epi06	NA	epi08	NA	NA	NA	NA	NA	NA	epi16	epi17	epi18	epi19	epi20	epi21	NA	NA	NA	NA	NA	epi30	epi31	NA	NA	epi34	NA	NA	epi39	NA	epi42	epi43
AT1G10770	epi01	NA	NA	NA	NA	epi06	NA	epi08	NA	NA	NA	NA	NA	NA	epi16	epi17	epi18	epi19	epi20	epi21	NA	NA	NA	NA	NA	epi30	epi31	NA	NA	epi34	NA	NA	epi39	NA	epi42	epi43
AT1G10780	epi01	NA	NA	NA	NA	epi06	NA	epi08	NA	NA	NA	NA	NA	NA	epi16	epi17	epi18	epi19	epi20	epi21	NA	NA	NA	NA	NA	epi30	epi31	NA	NA	epi34	NA	NA	epi39	NA	epi42	epi43
AT1G10790	epi01	NA	NA	NA	NA	epi06	NA	epi08	NA	NA	NA	NA	NA	NA	epi16	epi17	epi18	epi19	epi20	epi21	NA	NA	NA	NA	NA	epi30	epi31	NA	NA	epi34	NA	NA	epi39	NA	epi42	epi43
AT1G10800	epi01	NA	NA	NA	NA	epi06	NA	epi08	NA	NA	NA	NA	NA	NA	epi16	epi17	epi18	epi19	epi20	epi21	NA	NA	NA	NA	NA	epi30	epi31	NA	NA	epi34	NA	NA	epi39	NA	epi42	epi43
AT1G10810	epi01	NA	NA	NA	NA	epi06	NA	epi08	NA	NA	NA	NA	NA	NA	epi16	epi17	epi18	epi19	epi20	epi21	NA	NA	NA	NA	NA	epi30	epi31	NA	NA	epi34	NA	NA	epi39	NA	epi42	epi43
AT1G10820	epi01	NA	NA	NA	NA	epi06	NA	epi08	NA	NA	NA	NA	NA	NA	epi16	epi17	epi18	epi19	epi20	epi21	NA	NA	NA	NA	NA	epi30	epi31	NA	NA	epi34	NA	NA	epi39	NA	epi42	epi43
AT1G10830	epi01	NA	NA	NA	NA	epi06	NA	epi08	NA	NA	NA	NA	NA	NA	epi16	epi17	epi18	epi19	epi20	epi21	NA	NA	NA	NA	NA	epi30	epi31	NA	NA	epi34	NA	NA	epi39	NA	epi42	epi43
AT1G10840	epi01	NA	NA	NA	NA	epi06	NA	epi08	NA	NA	NA	NA	NA	NA	epi16	epi17	epi18	epi19	epi20	epi21	NA	NA	NA	NA	NA	epi30	epi31	NA	NA	epi34	NA	NA	epi39	NA	epi42	epi43
AT1G10850	epi01	NA	NA	NA	NA	epi06	NA	epi08	NA	NA	NA	NA	NA	NA	epi16	epi17	epi18	epi19	epi20	epi21	NA	NA	NA	NA	NA	epi30	epi31	NA	NA	epi34	NA	NA	epi39	NA	epi42	epi43
AT1G10865	epi01	NA	NA	NA	NA	epi06	NA	epi08	NA	NA	NA	NA	NA	NA	epi16	epi17	epi18	epi19	epi20	epi21	NA	NA	NA	NA	NA	epi30	epi31	NA	NA	epi34	NA	NA	epi39	NA	epi42	epi43
AT1G10870	epi01	NA	NA	NA	NA	epi06	NA	epi08	NA	NA	NA	NA	NA	NA	epi16	epi17	epi18	epi19	epi20	epi21	NA	NA	NA	NA	NA	epi30	epi31	NA	NA	epi34	NA	NA	epi39	NA	epi42	epi43
AT1G10880	epi01	NA	NA	NA	NA	epi06	NA	epi08	NA	NA	NA	NA	NA	NA	epi16	epi17	epi18	epi19	epi20	epi21	NA	NA	NA	NA	NA	epi30	epi31	NA	NA	epi34	NA	NA	epi39	NA	epi42	epi43
AT1G10890	epi01	NA	NA	NA	NA	epi06	NA	epi08	NA	NA	NA	NA	NA	NA	epi16	epi17	epi18	epi19	epi20	epi21	NA	NA	NA	NA	NA	epi30	epi31	NA	NA	epi34	NA	NA	epi39	NA	epi42	epi43
AT1G10900	epi01	NA	NA	NA	NA	epi06	NA	epi08	NA	NA	NA	NA	NA	NA	epi16	epi17	epi18	epi19	epi20	epi21	NA	NA	NA	NA	NA	epi30	epi31	NA	NA	epi34	NA	NA	epi39	NA	epi42	epi43
AT1G10910	epi01	NA	NA	NA	NA	epi06	NA	epi08	NA	NA	NA	NA	NA	NA	epi16	epi17	epi18	epi19	epi20	epi21	NA	NA	NA	NA	NA	epi30	epi31	NA	NA	epi34	NA	NA	epi39	NA	epi42	epi43
AT1G10920	epi01	NA	NA	NA	NA	epi06	NA	epi08	NA	NA	NA	NA	NA	NA	epi16	epi17	epi18	epi19	epi20	epi21	NA	NA	NA	NA	NA	epi30	epi31	NA	NA	epi34	NA	NA	epi39	NA	epi42	epi43
AT1G10930	epi01	NA	NA	NA	NA	epi06	NA	epi08	NA	NA	NA	NA	NA	NA	epi16	epi17	epi18	epi19	epi20	epi21	NA	NA	NA	NA	NA	epi30	epi31	NA	NA	epi34	NA	NA	epi39	NA	epi42	epi43
AT1G10940	epi01	NA	NA	NA	NA	epi06	NA	epi08	NA	NA	NA	NA	NA	NA	epi16	epi17	epi18	epi19	epi20	epi21	NA	NA	NA	NA	NA	epi30	epi31	NA	NA	epi34	NA	NA	epi39	NA	epi42	epi43
AT1G10950	epi01	NA	NA	NA	NA	epi06	NA	epi08	NA	NA	NA	NA	NA	NA	epi16	epi17	epi18	epi19	epi20	epi21	NA	NA	NA	NA	NA	epi30	epi31	NA	NA	epi34	NA	NA	epi39	NA	epi42	epi43
AT1G10960	epi01	NA	NA	NA	NA	epi06	NA	epi08	NA	NA	NA	NA	NA	NA	epi16	epi17	epi18	epi19	epi20	epi21	NA	NA	NA	NA	NA	epi30	epi31	NA	NA	epi34	NA	NA	epi39	NA	epi42	epi43
AT1G10970	epi01	NA	NA	NA	NA	epi06	NA	epi08	NA	NA	NA	NA	NA	NA	epi16	epi17	epi18	epi19	epi20	epi21	NA	NA	NA	NA	NA	epi30	epi31	NA	NA	epi34	NA	NA	epi39	NA	epi42	epi43
AT1G10980	epi01	NA	NA	NA	NA	epi06	NA	epi08	NA	NA	NA	NA	NA	NA	epi16	epi17	epi18	epi19	epi20	epi21	NA	NA	NA	NA	NA	epi30	epi31	NA	NA	epi34	NA	NA	epi39	NA	epi42	epi43
AT1G10990	epi01	NA	NA	NA	NA	epi06	NA	epi08	NA	NA	NA	NA	NA	NA	epi16	epi17	epi18	epi19	epi20	epi21	NA	NA	NA	NA	NA	epi30	epi31	NA	NA	epi34	NA	NA	epi39	NA	epi42	epi43
AT1G11000	epi01	NA	NA	NA	NA	epi06	NA	epi08	NA	NA	NA	NA	NA	NA	epi16	epi17	epi18	epi19	epi20	epi21	NA	NA	NA	NA	NA	epi30	epi31	NA	NA	epi34	NA	NA	epi39	NA	epi42	epi43
AT1G11010	epi01	NA	NA	NA	NA	epi06	NA	epi08	NA	NA	NA	NA	NA	NA	epi16	epi17	epi18	epi19	epi20	epi21	NA	NA	NA	NA	NA	epi30	epi31	NA	NA	epi34	NA	NA	epi39	NA	epi42	epi43
AT1G11020	epi01	NA	NA	NA	NA	epi06	NA	epi08	NA	NA	NA	NA	NA	NA	epi16	epi17	epi18	epi19	epi20	epi21	NA	NA	NA	NA	NA	epi30	epi31	NA	NA	epi34	NA	NA	epi39	NA	epi42	epi43
AT1G11030	epi01	NA	NA	NA	NA	epi06	NA	epi08	NA	NA	NA	NA	NA	NA	epi16	epi17	epi18	epi19	epi20	epi21	NA	NA	NA	NA	NA	epi30	epi31	NA	NA	epi34	NA	NA	epi39	NA	epi42	epi43
AT1G11040	epi01	NA	NA	NA	NA	epi06	NA	epi08	NA	NA	NA	NA	NA	NA	epi16	epi17	epi18	epi19	epi20	epi21	NA	NA	NA	NA	NA	epi30	epi31	NA	NA	epi34	NA	NA	epi39	NA	epi42	epi43
AT1G11050	epi01	NA	NA	NA	NA	epi06	NA	epi08	NA	NA	NA	NA	NA	NA	epi16	epi17	epi18	epi19	epi20	epi21	NA	NA	NA	NA	NA	epi30	epi31	NA	NA	epi34	NA	NA	epi39	NA	epi42	epi43
AT1G11055	epi01	NA	NA	NA	NA	epi06	NA	epi08	NA	NA	NA	NA	NA	NA	epi16	epi17	epi18	epi19	epi20	epi21	NA	NA	NA	NA	NA	epi30	epi31	NA	NA	epi34	NA	NA	epi39	NA	epi42	epi43
AT1G11060	epi01	NA	NA	NA	NA	epi06	NA	epi08	NA	NA	NA	NA	NA	NA	epi16	epi17	epi18	epi19	epi20	epi21	NA	NA	NA	NA	NA	epi30	epi31	NA	NA	epi34	NA	NA	epi39	NA	epi42	epi43
AT1G11070	epi01	NA	NA	NA	NA	epi06	NA	epi08	NA	NA	NA	NA	NA	NA	epi16	epi17	epi18	epi19	epi20	epi21	NA	NA	NA	NA	NA	epi30	epi31	NA	NA	epi34	NA	NA	epi39	NA	epi42	epi43
AT1G11080	epi01	NA	NA	NA	NA	epi06	NA	epi08	NA	NA	NA	NA	NA	NA	epi16	epi17	epi18	epi19	epi20	epi21	NA	NA	NA	NA	NA	epi30	epi31	NA	NA	epi34	NA	NA	epi39	NA	epi42	epi43
AT1G11090	epi01	NA	NA	NA	NA	epi06	NA	epi08	NA	NA	NA	NA	NA	NA	epi16	epi17	epi18	epi19	epi20	epi21	NA	NA	NA	NA	NA	epi30	epi31	NA	NA	epi34	NA	NA	epi39	NA	epi42	epi43
AT1G11100	epi01	NA	NA	NA	NA	epi06	NA	epi08	NA	NA	NA	NA	NA	NA	epi16	epi17	epi18	epi19	epi20	epi21	NA	NA	NA	NA	NA	epi30	epi31	NA	NA	epi34	NA	NA	epi39	NA	epi42	epi43
AT1G11110	epi01	NA	NA	NA	NA	epi06	NA	epi08	NA	NA	NA	NA	NA	NA	epi16	epi17	epi18	epi19	epi20	epi21	NA	NA	NA	NA	NA	epi30	epi31	NA	NA	epi34	NA	NA	epi39	NA	epi42	epi43
AT1G11112	epi01	NA	NA	NA	NA	epi06	NA	epi08	NA	NA	NA	NA	NA	NA	epi16	epi17	epi18	epi19	epi20	epi21	NA	NA	NA	NA	NA	epi30	epi31	NA	NA	epi34	NA	NA	epi39	NA	epi42	epi43
AT1G11120	epi01	NA	NA	NA	NA	epi06	NA	epi08	NA	NA	NA	NA	NA	NA	epi16	epi17	epi18	epi19	epi20	epi21	NA	NA	NA	NA	NA	epi30	epi31	NA	NA	epi34	NA	NA	epi39	NA	epi42	epi43
AT1G11125	epi01	NA	NA	NA	NA	epi06	NA	epi08	NA	NA	NA	NA	NA	NA	epi16	epi17	epi18	epi19	epi20	epi21	NA	NA	NA	NA	NA	epi30	epi31	NA	NA	epi34	NA	NA	epi39	NA	epi42	epi43
AT1G11130	epi01	NA	NA	NA	NA	epi06	NA	epi08	NA	NA	NA	NA	NA	NA	epi16	epi17	epi18	epi19	epi20	epi21	NA	NA	NA	NA	NA	epi30	epi31	NA	NA	epi34	NA	NA	epi39	NA	epi42	epi43
AT1G11145	epi01	NA	NA	NA	NA	epi06	NA	epi08	NA	NA	NA	NA	NA	NA	epi16	epi17	epi18	epi19	epi20	epi21	NA	NA	NA	NA	NA	epi30	epi31	NA	NA	epi34	NA	NA	epi39	NA	epi42	epi43
AT1G11150	epi01	NA	NA	NA	NA	epi06	NA	epi08	NA	NA	NA	NA	NA	NA	epi16	epi17	epi18	epi19	epi20	epi21	NA	NA	NA	NA	NA	epi30	epi31	NA	NA	epi34	NA	NA	epi39	NA	epi42	epi43
AT1G11160	epi01	NA	NA	NA	NA	epi06	NA	epi08	NA	NA	NA	NA	NA	NA	epi16	epi17	epi18	epi19	epi20	epi21	NA	NA	NA	NA	NA	epi30	epi31	NA	NA	epi34	NA	NA	epi39	NA	epi42	epi43
AT1G11170	epi01	NA	NA	NA	NA	epi06	NA	epi08	NA	NA	NA	NA	NA	NA	epi16	epi17	epi18	epi19	epi20	epi21	NA	NA	NA	NA	NA	epi30	epi31	NA	NA	epi34	NA	NA	epi39	NA	epi42	epi43
AT1G11175	epi01	NA	NA	NA	NA	epi06	NA	epi08	NA	NA	NA	NA	NA	NA	epi16	epi17	epi18	epi19	epi20	epi21	NA	NA	NA	NA	NA	epi30	epi31	NA	NA	epi34	NA	NA	epi39	NA	epi42	epi43
AT1G11180	epi01	NA	NA	NA	NA	epi06	NA	epi08	NA	NA	NA	NA	NA	NA	epi16	epi17	epi18	epi19	epi20	epi21	NA	NA	NA	NA	NA	epi30	epi31	NA	NA	epi34	NA	NA	epi39	NA	epi42	epi43
AT1G11185	epi01	NA	NA	NA	NA	epi06	NA	epi08	NA	NA	NA	NA	NA	NA	epi16	epi17	epi18	epi19	epi20	epi21	NA	NA	NA	NA	NA	epi30	epi31	NA	NA	epi34	NA	NA	epi39	NA	epi42	epi43
AT1G11190	epi01	NA	NA	NA	NA	epi06	NA	epi08	NA	NA	NA	NA	NA	NA	epi16	epi17	epi18	epi19	epi20	epi21	NA	NA	NA	NA	NA	epi30	epi31	NA	NA	epi34	NA	NA	epi39	NA	epi42	epi43
AT1G11200	epi01	NA	NA	NA	NA	epi06	NA	epi08	NA	NA	NA	NA	NA	NA	epi16	epi17	epi18	epi19	epi20	epi21	NA	NA	NA	NA	NA	epi30	epi31	NA	NA	epi34	NA	NA	epi39	NA	epi42	epi43
AT1G11210	epi01	NA	NA	NA	NA	epi06	NA	epi08	NA	NA	NA	NA	NA	NA	epi16	epi17	epi18	epi19	epi20	epi21	NA	NA	NA	NA	NA	epi30	epi31	NA	NA	epi34	NA	NA	epi39	NA	epi42	epi43
AT1G11220	epi01	NA	NA	NA	NA	epi06	NA	epi08	NA	NA	NA	NA	NA	NA	epi16	epi17	epi18	epi19	epi20	epi21	NA	NA	NA	NA	NA	epi30	epi31	NA	NA	epi34	NA	NA	epi39	NA	epi42	epi43
AT1G11230	epi01	NA	NA	NA	NA	epi06	NA	epi08	NA	NA	NA	NA	NA	NA	epi16	epi17	epi18	epi19	epi20	epi21	NA	NA	NA	NA	NA	epi30	epi31	NA	NA	epi34	NA	NA	epi39	NA	epi42	epi43
AT1G11240	epi01	NA	NA	NA	NA	epi06	NA	epi08	NA	NA	NA	NA	NA	NA	epi16	epi17	epi18	epi19	epi20	epi21	NA	NA	NA	NA	NA	epi30	epi31	NA	NA	epi34	NA	NA	epi39	NA	epi42	epi43
AT1G11250	epi01	NA	NA	NA	NA	epi06	NA	epi08	NA	NA	NA	NA	NA	NA	epi16	epi17	epi18	epi19	epi20	epi21	NA	NA	NA	NA	NA	epi30	epi31	NA	NA	epi34	NA	NA	epi39	NA	epi42	epi43
AT1G11260	epi01	NA	NA	NA	NA	epi06	NA	epi08	NA	NA	NA	NA	NA	NA	epi16	epi17	epi18	epi19	epi20	epi21	NA	NA	NA	NA	NA	epi30	epi31	NA	NA	epi34	NA	NA	epi39	NA	epi42	epi43
AT1G11270	epi01	NA	NA	NA	NA	epi06	NA	epi08	NA	NA	NA	NA	NA	NA	epi16	epi17	epi18	epi19	epi20	epi21	NA	NA	NA	NA	NA	epi30	epi31	NA	NA	epi34	NA	NA	epi39	NA	epi42	epi43
AT1G11265	epi01	NA	NA	NA	NA	epi06	NA	epi08	NA	NA	NA	NA	NA	NA	epi16	epi17	epi18	epi19	epi20	epi21	NA	NA	NA	NA	NA	epi30	epi31	NA	NA	epi34	NA	NA	epi39	NA	epi42	epi43
AT1G11280	epi01	NA	NA	NA	NA	epi06	NA	epi08	NA	NA	NA	NA	NA	NA	epi16	epi17	epi18	epi19	epi20	epi21	NA	NA	NA	NA	NA	epi30	epi31	NA	NA	epi34	NA	NA	epi39	NA	epi42	epi43
AT1G11290	epi01	NA	NA	NA	NA	epi06	NA	epi08	NA	NA	NA	NA	NA	NA	epi16	epi17	epi18	epi19	epi20	epi21	NA	NA	NA	NA	NA	epi30	epi31	NA	NA	epi34	NA	NA	epi39	NA	epi42	epi43
AT1G11300	epi01	NA	NA	NA	NA	epi06	NA	epi08	NA	NA	NA	NA	NA	NA	epi16	epi17	epi18	epi19	epi20	epi21	NA	NA	NA	NA	NA	epi30	epi31	NA	NA	epi34	NA	NA	epi39	NA	epi42	epi43
AT1G11310	epi01	NA	NA	NA	NA	epi06	NA	epi08	NA	NA	NA	NA	NA	NA	epi16	epi17	epi18	epi19	epi20	epi21	NA	NA	NA	NA	NA	epi30	epi31	NA	NA	epi34	NA	NA	epi39	NA	epi42	epi43
AT1G11320	epi01	NA	NA	NA	NA	epi06	NA	epi08	NA	NA	NA	NA	NA	NA	epi16	epi17	epi18	epi19	epi20	epi21	NA	NA	NA	NA	NA	epi30	epi31	NA	NA	epi34	NA	NA	epi39	NA	epi42	epi43
AT1G11330	epi01	NA	NA	NA	NA	epi06	NA	epi08	NA	NA	NA	NA	NA	NA	epi16	epi17	epi18	epi19	epi20	epi21	NA	NA	NA	NA	NA	epi30	epi31	NA	NA	epi34	NA	NA	epi39	NA	epi42	epi43
AT1G11340	epi01	NA	NA	NA	NA	epi06	NA	epi08	NA	NA	NA	NA	NA	NA	epi16	epi17	epi18	epi19	epi20	epi21	NA	NA	NA	NA	NA	epi30	epi31	NA	NA	epi34	NA	NA	epi39	NA	epi42	epi43
AT1G11350	epi01	NA	NA	NA	NA	epi06	NA	epi08	NA	NA	NA	NA	NA	NA	epi16	epi17	epi18	epi19	epi20	epi21	NA	NA	NA	NA	NA	epi30	epi31	NA	NA	epi34	NA	NA	epi39	NA	epi42	epi43
AT1G11360	epi01	NA	NA	NA	NA	epi06	NA	epi08	NA	NA	NA	NA	NA	NA	epi16	epi17	epi18	epi19	epi20	epi21	NA	NA	NA	NA	NA	epi30	epi31	NA	NA	epi34	NA	NA	epi39	NA	epi42	epi43
AT1G11362	epi01	NA	NA	NA	NA	epi06	NA	epi08	NA	NA	NA	NA	NA	NA	epi16	epi17	epi18	epi19	epi20	epi21	NA	NA	NA	NA	NA	epi30	epi31	NA	NA	epi34	NA	NA	epi39	NA	epi42	epi43
AT1G11370	epi01	NA	NA	NA	NA	epi06	NA	epi08	NA	NA	NA	NA	NA	NA	epi16	epi17	epi18	epi19	epi20	epi21	NA	NA	NA	NA	NA	epi30	epi31	NA	NA	epi34	NA	NA	epi39	NA	epi42	epi43
AT1G11380	epi01	NA	NA	NA	NA	epi06	NA	epi08	NA	NA	NA	NA	NA	NA	epi16	epi17	epi18	epi19	epi20	epi21	NA	NA	NA	NA	NA	epi30	epi31	NA	NA	epi34	NA	NA	epi39	NA	epi42	epi43
AT1G11390	epi01	NA	NA	NA	NA	epi06	NA	epi08	NA	NA	NA	NA	NA	NA	epi16	epi17	epi18	epi19	epi20	epi21	NA	NA	NA	NA	NA	epi30	epi31	NA	NA	epi34	NA	NA	epi39	NA	epi42	epi43
AT1G11400	epi01	NA	NA	NA	NA	epi06	NA	epi08	NA	NA	NA	NA	NA	NA	epi16	epi17	epi18	epi19	epi20	epi21	NA	NA	NA	NA	NA	epi30	epi31	NA	NA	epi34	NA	NA	epi39	NA	epi42	epi43
AT1G11410	epi01	NA	NA	NA	NA	epi06	NA	epi08	NA	NA	NA	NA	NA	NA	epi16	epi17	epi18	epi19	epi20	epi21	NA	NA	NA	NA	NA	epi30	epi31	NA	NA	epi34	NA	NA	epi39	NA	epi42	epi43
AT1G11420	epi01	NA	NA	NA	NA	epi06	NA	epi08	NA	NA	NA	NA	NA	NA	epi16	epi17	epi18	epi19	epi20	epi21	NA	NA	NA	NA	NA	epi30	epi31	NA	NA	epi34	NA	NA	epi39	NA	epi42	epi43
AT1G11430	epi01	NA	NA	NA	NA	epi06	NA	epi08	NA	NA	NA	NA	NA	NA	epi16	epi17	epi18	epi19	epi20	epi21	NA	NA	NA	NA	NA	epi30	epi31	NA	NA	epi34	NA	NA	epi39	NA	epi42	epi43
AT1G11440	epi01	NA	NA	NA	NA	epi06	NA	epi08	NA	NA	NA	NA	NA	NA	epi16	epi17	epi18	epi19	epi20	epi21	NA	NA	NA	NA	NA	epi30	epi31	NA	NA	epi34	NA	NA	epi39	NA	epi42	epi43
AT1G11450	epi01	NA	NA	NA	NA	epi06	NA	epi08	NA	NA	NA	NA	NA	NA	epi16	epi17	epi18	epi19	epi20	epi21	NA	NA	NA	NA	NA	epi30	epi31	NA	NA	epi34	NA	NA	epi39	NA	epi42	epi43
AT1G11460	epi01	NA	NA	NA	NA	epi06	NA	epi08	NA	NA	NA	NA	NA	NA	epi16	epi17	epi18	epi19	epi20	epi21	NA	NA	NA	NA	NA	epi30	epi31	NA	NA	epi34	NA	NA	epi39	NA	epi42	epi43
AT1G11470	epi01	NA	NA	NA	NA	epi06	NA	epi08	NA	NA	NA	NA	NA	NA	epi16	epi17	epi18	epi19	epi20	epi21	NA	NA	NA	NA	NA	epi30	epi31	NA	NA	epi34	NA	NA	epi39	NA	epi42	epi43
AT1G11475	epi01	NA	NA	NA	NA	epi06	NA	epi08	NA	NA	NA	NA	NA	NA	epi16	epi17	epi18	epi19	epi20	epi21	NA	NA	NA	NA	NA	epi30	epi31	NA	NA	epi34	NA	NA	epi39	NA	epi42	epi43
AT1G11480	epi01	NA	NA	NA	NA	epi06	NA	epi08	NA	NA	NA	NA	NA	NA	epi16	epi17	epi18	epi19	epi20	epi21	NA	NA	NA	NA	NA	epi30	epi31	NA	NA	epi34	NA	NA	epi39	NA	epi42	epi43
AT1G11482	epi01	NA	NA	NA	NA	epi06	NA	epi08	NA	NA	NA	NA	NA	NA	epi16	epi17	epi18	epi19	epi20	epi21	NA	NA	NA	NA	NA	epi30	epi31	NA	NA	epi34	NA	NA	epi39	NA	epi42	epi43
AT1G11490	epi01	NA	NA	NA	NA	epi06	NA	epi08	NA	NA	NA	NA	NA	NA	epi16	epi17	epi18	epi19	epi20	epi21	NA	NA	NA	NA	NA	epi30	epi31	NA	NA	epi34	NA	NA	epi39	NA	epi42	epi43
AT1G11500	epi01	NA	NA	NA	NA	epi06	NA	epi08	NA	NA	NA	NA	NA	NA	epi16	epi17	epi18	epi19	epi20	epi21	NA	NA	NA	NA	NA	epi30	epi31	NA	NA	epi34	NA	NA	epi39	NA	epi42	epi43
AT1G11510	epi01	NA	NA	NA	NA	epi06	NA	epi08	NA	NA	NA	NA	NA	NA	epi16	epi17	epi18	epi19	epi20	epi21	NA	NA	NA	NA	NA	epi30	epi31	NA	NA	epi34	NA	NA	epi39	NA	epi42	epi43
AT1G11520	epi01	NA	NA	NA	NA	epi06	NA	epi08	NA	NA	NA	NA	NA	NA	epi16	epi17	epi18	epi19	epi20	epi21	NA	NA	NA	NA	NA	epi30	epi31	NA	NA	epi34	NA	NA	epi39	NA	epi42	epi43
AT1G11530	epi01	NA	NA	NA	NA	epi06	NA	epi08	NA	NA	NA	NA	NA	NA	epi16	epi17	epi18	epi19	epi20	epi21	NA	NA	NA	NA	NA	epi30	epi31	NA	NA	epi34	NA	NA	epi39	NA	epi42	epi43
AT1G11540	epi01	NA	NA	NA	NA	epi06	NA	epi08	NA	NA	NA	NA	NA	NA	epi16	epi17	epi18	epi19	epi20	epi21	NA	NA	NA	NA	NA	epi30	epi31	NA	NA	epi34	NA	NA	epi39	NA	epi42	epi43
AT1G11545	epi01	NA	NA	NA	NA	epi06	NA	epi08	NA	NA	NA	NA	NA	NA	epi16	epi17	epi18	epi19	epi20	epi21	NA	NA	NA	NA	NA	epi30	epi31	NA	NA	epi34	NA	NA	epi39	NA	epi42	epi43
AT1G11550	epi01	NA	NA	NA	NA	epi06	NA	epi08	NA	NA	NA	NA	NA	NA	epi16	epi17	epi18	epi19	epi20	epi21	NA	NA	NA	NA	NA	epi30	epi31	NA	NA	epi34	NA	NA	epi39	NA	epi42	epi43
AT1G11560	epi01	NA	NA	NA	NA	epi06	NA	epi08	NA	NA	NA	NA	NA	NA	epi16	epi17	epi18	epi19	epi20	epi21	NA	NA	NA	NA	NA	epi30	epi31	NA	NA	epi34	NA	NA	epi39	NA	epi42	epi43
AT1G11570	epi01	NA	NA	NA	NA	epi06	NA	epi08	NA	NA	NA	NA	NA	NA	epi16	epi17	epi18	epi19	epi20	epi21	NA	NA	NA	NA	NA	epi30	epi31	NA	NA	epi34	NA	NA	epi39	NA	epi42	epi43
AT1G11572	epi01	NA	NA	NA	NA	epi06	NA	epi08	NA	NA	NA	NA	NA	NA	epi16	epi17	epi18	epi19	epi20	epi21	NA	NA	NA	NA	NA	epi30	epi31	NA	NA	epi34	NA	NA	epi39	NA	epi42	epi43
AT1G11580	epi01	NA	NA	NA	NA	epi06	NA	epi08	NA	NA	NA	NA	NA	NA	epi16	epi17	epi18	epi19	epi20	epi21	NA	NA	NA	NA	NA	epi30	epi31	NA	NA	epi34	NA	NA	epi39	NA	epi42	epi43
AT1G11590	epi01	NA	NA	NA	NA	epi06	NA	epi08	NA	NA	NA	NA	NA	NA	epi16	epi17	epi18	epi19	epi20	epi21	NA	NA	NA	NA	NA	epi30	epi31	NA	NA	epi34	NA	NA	epi39	NA	epi42	epi43
AT1G11592	epi01	NA	NA	NA	NA	epi06	NA	epi08	NA	NA	NA	NA	NA	NA	epi16	epi17	epi18	epi19	epi20	epi21	NA	NA	NA	NA	NA	epi30	epi31	NA	NA	epi34	NA	NA	epi39	NA	epi42	epi43
AT1G11593	epi01	NA	NA	NA	NA	epi06	NA	epi08	NA	NA	NA	NA	NA	NA	epi16	epi17	epi18	epi19	epi20	epi21	NA	NA	NA	NA	NA	epi30	epi31	NA	NA	epi34	NA	NA	epi39	NA	epi42	epi43
AT1G11595	epi01	NA	NA	NA	NA	epi06	NA	epi08	NA	NA	NA	NA	NA	NA	epi16	epi17	epi18	epi19	epi20	epi21	NA	NA	NA	NA	NA	epi30	epi31	NA	NA	epi34	NA	NA	epi39	NA	epi42	epi43
AT1G11600	epi01	NA	NA	NA	NA	epi06	NA	epi08	NA	NA	NA	NA	NA	NA	epi16	epi17	epi18	epi19	epi20	epi21	NA	NA	NA	NA	NA	epi30	epi31	NA	NA	epi34	NA	NA	epi39	NA	epi42	epi43
AT1G11608	epi01	NA	NA	NA	NA	epi06	NA	epi08	NA	NA	NA	NA	NA	NA	epi16	epi17	epi18	epi19	epi20	epi21	NA	NA	NA	NA	NA	epi30	epi31	NA	NA	epi34	NA	NA	epi39	NA	epi42	epi43
AT1G11610	epi01	NA	NA	NA	NA	epi06	NA	epi08	NA	NA	NA	NA	NA	NA	epi16	epi17	epi18	epi19	epi20	epi21	NA	NA	NA	NA	NA	epi30	epi31	NA	NA	epi34	NA	NA	epi39	NA	epi42	epi43
AT1G11620	epi01	NA	NA	NA	NA	epi06	NA	epi08	NA	NA	NA	NA	NA	NA	epi16	epi17	epi18	epi19	epi20	epi21	NA	NA	NA	NA	NA	epi30	epi31	NA	NA	epi34	NA	NA	epi39	NA	epi42	epi43
AT1G11630	epi01	NA	NA	NA	NA	epi06	NA	epi08	NA	NA	NA	NA	NA	NA	epi16	epi17	epi18	epi19	epi20	epi21	NA	NA	NA	NA	NA	epi30	epi31	NA	NA	epi34	NA	NA	epi39	NA	epi42	epi43
AT1G11640	epi01	NA	NA	NA	NA	epi06	NA	epi08	NA	NA	NA	NA	NA	NA	epi16	epi17	epi18	epi19	epi20	epi21	NA	NA	NA	NA	NA	epi30	epi31	NA	NA	epi34	NA	NA	epi39	NA	epi42	epi43
AT1G11650	epi01	NA	NA	NA	NA	epi06	NA	epi08	NA	NA	NA	NA	NA	NA	epi16	epi17	epi18	epi19	epi20	epi21	NA	NA	NA	NA	NA	epi30	epi31	NA	NA	epi34	NA	NA	epi39	NA	epi42	epi43
AT1G11655	epi01	NA	NA	NA	NA	epi06	NA	epi08	NA	NA	NA	NA	NA	NA	epi16	epi17	epi18	epi19	epi20	epi21	NA	NA	NA	NA	NA	epi30	epi31	NA	NA	epi34	NA	NA	epi39	NA	epi42	epi43
AT1G11660	epi01	NA	NA	NA	NA	epi06	NA	epi08	NA	NA	NA	NA	NA	NA	epi16	epi17	epi18	epi19	epi20	epi21	NA	NA	NA	NA	NA	epi30	epi31	NA	NA	epi34	NA	NA	epi39	NA	epi42	epi43
AT1G11670	epi01	NA	NA	NA	NA	epi06	NA	epi08	NA	NA	NA	NA	NA	NA	epi16	epi17	epi18	epi19	epi20	epi21	NA	NA	NA	NA	NA	epi30	epi31	NA	NA	epi34	NA	NA	epi39	NA	epi42	epi43
AT1G11680	epi01	NA	NA	NA	NA	epi06	NA	epi08	NA	NA	NA	NA	NA	NA	epi16	epi17	epi18	epi19	epi20	epi21	NA	NA	NA	NA	NA	epi30	epi31	NA	NA	epi34	NA	NA	epi39	NA	epi42	epi43
AT1G11684	epi01	NA	NA	NA	NA	epi06	NA	epi08	NA	NA	NA	NA	NA	NA	epi16	epi17	epi18	epi19	epi20	epi21	NA	NA	NA	NA	NA	epi30	epi31	NA	NA	epi34	NA	NA	epi39	NA	epi42	epi43
AT1G11690	epi01	NA	NA	NA	NA	epi06	NA	epi08	NA	NA	NA	NA	NA	NA	epi16	epi17	epi18	epi19	epi20	epi21	NA	NA	NA	NA	NA	epi30	epi31	NA	NA	epi34	NA	NA	epi39	NA	epi42	epi43
AT1G11700	epi01	NA	NA	NA	NA	epi06	NA	epi08	NA	NA	NA	NA	NA	NA	epi16	epi17	epi18	epi19	epi20	epi21	NA	NA	NA	NA	NA	epi30	epi31	NA	NA	epi34	NA	NA	epi39	NA	epi42	epi43
AT1G11710	epi01	NA	NA	NA	NA	epi06	NA	epi08	NA	NA	NA	NA	NA	NA	epi16	epi17	epi18	epi19	epi20	epi21	NA	NA	NA	NA	NA	epi30	epi31	NA	NA	epi34	NA	NA	epi39	NA	epi42	epi43
AT1G11720	epi01	NA	NA	NA	NA	epi06	NA	epi08	NA	NA	NA	NA	NA	NA	epi16	epi17	epi18	epi19	epi20	epi21	NA	NA	NA	NA	NA	epi30	epi31	NA	NA	epi34	NA	NA	epi39	NA	epi42	epi43
AT1G11730	epi01	NA	NA	NA	NA	epi06	NA	epi08	NA	NA	NA	NA	NA	NA	epi16	epi17	epi18	epi19	epi20	epi21	NA	NA	NA	NA	NA	epi30	epi31	NA	NA	epi34	NA	NA	epi39	NA	epi42	epi43
AT1G11735	epi01	NA	NA	NA	NA	epi06	NA	epi08	NA	NA	NA	NA	NA	NA	epi16	epi17	epi18	epi19	epi20	epi21	NA	NA	NA	NA	NA	epi30	epi31	NA	NA	epi34	NA	NA	epi39	NA	epi42	epi43
AT1G11740	epi01	NA	NA	NA	NA	epi06	NA	epi08	NA	NA	NA	NA	NA	NA	epi16	epi17	epi18	epi19	epi20	epi21	NA	NA	NA	NA	NA	epi30	epi31	NA	NA	epi34	NA	NA	epi39	NA	epi42	epi43
AT1G11750	epi01	NA	NA	NA	NA	epi06	NA	epi08	NA	NA	NA	NA	NA	NA	epi16	epi17	epi18	epi19	epi20	epi21	NA	NA	NA	NA	NA	epi30	epi31	NA	NA	epi34	NA	NA	epi39	NA	epi42	epi43
AT1G11755	epi01	NA	NA	NA	NA	epi06	NA	epi08	NA	NA	NA	NA	NA	NA	epi16	epi17	epi18	epi19	epi20	epi21	NA	NA	NA	NA	NA	epi30	epi31	NA	NA	epi34	NA	NA	epi39	NA	epi42	epi43
AT1G11760	epi01	NA	NA	NA	NA	epi06	NA	epi08	NA	NA	NA	NA	NA	NA	epi16	epi17	epi18	epi19	epi20	epi21	NA	NA	NA	NA	NA	epi30	epi31	NA	NA	epi34	NA	NA	epi39	NA	epi42	epi43
AT1G11765	epi01	NA	NA	NA	NA	epi06	NA	epi08	NA	NA	NA	NA	NA	NA	epi16	epi17	epi18	epi19	epi20	epi21	NA	NA	NA	NA	NA	epi30	epi31	NA	NA	epi34	NA	NA	NA	NA	epi42	epi43
AT1G11770	epi01	NA	NA	NA	NA	epi06	NA	epi08	NA	NA	NA	NA	NA	NA	epi16	epi17	epi18	epi19	epi20	epi21	NA	NA	NA	NA	NA	epi30	epi31	NA	NA	epi34	NA	NA	NA	NA	epi42	epi43
AT1G11780	epi01	NA	NA	NA	NA	epi06	NA	epi08	NA	NA	NA	NA	NA	NA	epi16	epi17	epi18	epi19	epi20	epi21	NA	NA	NA	NA	NA	epi30	epi31	NA	NA	epi34	NA	NA	NA	NA	epi42	epi43
AT1G11785	epi01	NA	NA	NA	NA	epi06	NA	epi08	NA	NA	NA	NA	NA	NA	epi16	epi17	epi18	epi19	epi20	epi21	NA	NA	NA	NA	NA	epi30	epi31	NA	NA	epi34	NA	NA	NA	NA	epi42	epi43
AT1G11790	epi01	NA	NA	NA	NA	epi06	NA	epi08	NA	NA	NA	NA	NA	NA	epi16	epi17	epi18	epi19	epi20	epi21	NA	NA	NA	NA	NA	epi30	epi31	NA	NA	epi34	NA	NA	NA	NA	epi42	epi43
AT1G11800	epi01	NA	NA	NA	NA	epi06	NA	epi08	NA	NA	NA	NA	NA	NA	epi16	epi17	epi18	epi19	epi20	epi21	NA	NA	NA	NA	NA	epi30	epi31	NA	NA	epi34	NA	NA	NA	NA	epi42	epi43
AT1G11803	epi01	NA	NA	NA	NA	epi06	NA	epi08	NA	NA	NA	NA	NA	NA	epi16	epi17	epi18	epi19	epi20	epi21	NA	NA	NA	NA	NA	epi30	epi31	NA	NA	epi34	NA	NA	NA	NA	epi42	epi43
AT1G11806	epi01	NA	NA	NA	NA	epi06	NA	epi08	NA	NA	NA	NA	NA	NA	epi16	epi17	epi18	epi19	epi20	epi21	NA	NA	NA	NA	NA	epi30	epi31	NA	NA	epi34	NA	NA	NA	NA	epi42	epi43
AT1G11810	epi01	NA	NA	NA	NA	epi06	NA	epi08	NA	NA	NA	NA	NA	NA	epi16	epi17	epi18	epi19	epi20	epi21	NA	NA	NA	NA	NA	epi30	epi31	NA	NA	epi34	NA	NA	NA	NA	epi42	epi43
AT1G11820	epi01	NA	NA	NA	NA	epi06	NA	epi08	NA	NA	NA	NA	NA	NA	epi16	epi17	epi18	epi19	epi20	epi21	NA	NA	NA	NA	NA	epi30	epi31	NA	NA	epi34	NA	NA	NA	NA	epi42	epi43
AT1G11840	epi01	NA	NA	NA	NA	epi06	NA	epi08	NA	NA	NA	NA	NA	NA	epi16	epi17	epi18	epi19	epi20	epi21	NA	NA	NA	NA	NA	epi30	epi31	NA	NA	epi34	NA	NA	NA	NA	epi42	epi43
AT1G11850	epi01	NA	NA	NA	NA	epi06	NA	epi08	NA	NA	NA	NA	NA	NA	epi16	epi17	epi18	epi19	epi20	epi21	NA	NA	NA	NA	NA	epi30	epi31	NA	NA	epi34	NA	NA	NA	NA	epi42	epi43
AT1G11860	epi01	NA	NA	NA	NA	epi06	NA	epi08	NA	NA	NA	NA	NA	NA	epi16	epi17	epi18	epi19	epi20	epi21	NA	NA	NA	NA	NA	epi30	epi31	NA	NA	epi34	NA	NA	NA	NA	epi42	epi43
AT1G11870	epi01	NA	NA	NA	NA	epi06	NA	epi08	NA	NA	NA	NA	NA	NA	epi16	epi17	epi18	epi19	epi20	epi21	NA	NA	NA	NA	NA	epi30	epi31	NA	NA	epi34	NA	NA	NA	NA	epi42	epi43
AT1G11880	epi01	NA	NA	NA	NA	epi06	NA	epi08	NA	NA	NA	NA	NA	NA	epi16	epi17	epi18	epi19	epi20	epi21	NA	NA	NA	NA	NA	epi30	epi31	NA	NA	epi34	NA	NA	NA	NA	epi42	epi43
AT1G11890	epi01	NA	NA	NA	NA	epi06	NA	epi08	NA	NA	NA	NA	NA	NA	epi16	epi17	epi18	epi19	epi20	epi21	NA	NA	NA	NA	NA	epi30	epi31	NA	NA	epi34	NA	NA	NA	NA	epi42	epi43
AT1G11900	epi01	NA	NA	NA	NA	epi06	NA	epi08	NA	NA	NA	NA	NA	NA	epi16	epi17	epi18	epi19	epi20	epi21	NA	NA	NA	NA	NA	epi30	epi31	NA	NA	epi34	NA	NA	NA	NA	epi42	epi43
AT1G11905	epi01	NA	NA	NA	NA	epi06	NA	epi08	NA	NA	NA	NA	NA	NA	epi16	epi17	epi18	epi19	epi20	epi21	NA	NA	NA	NA	NA	epi30	epi31	NA	NA	epi34	NA	NA	NA	NA	epi42	epi43
AT1G11910	epi01	NA	NA	NA	NA	epi06	NA	epi08	NA	NA	NA	NA	NA	NA	epi16	epi17	epi18	epi19	epi20	epi21	NA	NA	NA	NA	NA	epi30	epi31	NA	NA	epi34	NA	NA	NA	NA	epi42	epi43
AT1G11915	epi01	NA	NA	NA	NA	epi06	NA	epi08	NA	NA	NA	NA	NA	NA	epi16	epi17	epi18	epi19	epi20	epi21	NA	NA	NA	NA	NA	epi30	epi31	NA	NA	epi34	NA	NA	NA	NA	epi42	epi43
AT1G11920	epi01	NA	NA	NA	NA	epi06	NA	epi08	NA	NA	NA	NA	NA	NA	epi16	epi17	epi18	epi19	epi20	epi21	NA	NA	NA	NA	NA	epi30	epi31	NA	NA	epi34	NA	NA	NA	NA	epi42	epi43
AT1G11925	epi01	NA	NA	NA	NA	epi06	NA	epi08	NA	NA	NA	NA	NA	NA	epi16	epi17	epi18	epi19	epi20	epi21	NA	NA	NA	NA	NA	epi30	epi31	NA	NA	epi34	NA	NA	NA	NA	epi42	epi43
AT1G11930	epi01	NA	NA	NA	NA	epi06	NA	epi08	NA	NA	NA	NA	NA	NA	epi16	epi17	epi18	epi19	epi20	epi21	NA	NA	NA	NA	NA	epi30	epi31	NA	NA	epi34	NA	NA	NA	NA	epi42	epi43
AT1G11940	epi01	NA	NA	NA	NA	epi06	NA	epi08	NA	NA	NA	NA	NA	NA	epi16	epi17	epi18	epi19	epi20	epi21	NA	NA	NA	NA	NA	epi30	epi31	NA	NA	epi34	NA	NA	NA	NA	epi42	epi43
AT1G11950	epi01	NA	NA	NA	NA	epi06	NA	epi08	NA	NA	NA	NA	NA	NA	epi16	epi17	epi18	epi19	epi20	epi21	NA	NA	NA	NA	NA	epi30	epi31	NA	NA	epi34	NA	NA	NA	NA	epi42	epi43
AT1G11960	epi01	NA	NA	NA	NA	epi06	NA	epi08	NA	NA	NA	NA	NA	NA	epi16	epi17	epi18	epi19	epi20	epi21	NA	NA	NA	NA	NA	epi30	epi31	NA	NA	epi34	NA	NA	NA	NA	epi42	epi43
AT1G11970	epi01	NA	NA	NA	NA	epi06	NA	epi08	NA	NA	NA	NA	NA	NA	epi16	epi17	epi18	epi19	epi20	epi21	NA	NA	NA	NA	NA	epi30	epi31	NA	NA	epi34	NA	NA	NA	NA	epi42	epi43
AT1G11980	epi01	NA	NA	NA	NA	epi06	NA	epi08	NA	NA	NA	NA	NA	NA	epi16	epi17	epi18	epi19	epi20	epi21	NA	NA	NA	NA	NA	epi30	epi31	NA	NA	epi34	NA	NA	NA	NA	epi42	epi43
AT1G11990	epi01	NA	NA	NA	NA	epi06	NA	epi08	NA	NA	NA	NA	NA	NA	epi16	epi17	epi18	epi19	epi20	epi21	NA	NA	NA	NA	NA	epi30	epi31	NA	NA	epi34	NA	NA	NA	NA	epi42	epi43
AT1G12000	epi01	NA	NA	NA	NA	epi06	NA	epi08	NA	NA	NA	NA	NA	NA	epi16	epi17	epi18	epi19	epi20	epi21	NA	NA	NA	NA	NA	epi30	epi31	NA	NA	epi34	NA	NA	NA	NA	epi42	epi43
AT1G12010	epi01	NA	NA	NA	NA	epi06	NA	epi08	NA	NA	NA	NA	NA	NA	epi16	epi17	epi18	epi19	epi20	epi21	NA	NA	NA	NA	NA	epi30	epi31	NA	NA	epi34	NA	NA	NA	NA	epi42	epi43
AT1G12013	epi01	NA	NA	NA	NA	epi06	NA	epi08	NA	NA	NA	NA	NA	NA	epi16	epi17	epi18	epi19	epi20	epi21	NA	NA	NA	NA	NA	epi30	epi31	NA	NA	epi34	NA	NA	NA	NA	epi42	epi43
AT1G12015	epi01	NA	NA	NA	NA	epi06	NA	epi08	NA	NA	NA	NA	NA	NA	epi16	epi17	epi18	epi19	epi20	epi21	NA	NA	NA	NA	NA	epi30	epi31	NA	NA	epi34	NA	NA	NA	NA	epi42	epi43
AT1G12020	epi01	NA	NA	NA	NA	epi06	NA	epi08	NA	NA	NA	NA	NA	NA	epi16	epi17	epi18	epi19	epi20	epi21	NA	NA	NA	NA	NA	epi30	epi31	NA	NA	epi34	NA	NA	NA	NA	epi42	epi43
AT1G12030	epi01	NA	NA	NA	NA	epi06	NA	epi08	NA	NA	NA	NA	NA	NA	epi16	epi17	epi18	epi19	epi20	epi21	NA	NA	NA	NA	NA	epi30	epi31	NA	NA	epi34	NA	NA	NA	NA	epi42	epi43
AT1G12040	epi01	NA	NA	NA	NA	epi06	NA	epi08	NA	NA	NA	NA	NA	NA	epi16	epi17	epi18	epi19	epi20	epi21	NA	NA	NA	NA	NA	epi30	epi31	NA	NA	epi34	NA	NA	NA	NA	epi42	epi43
AT1G12050	epi01	NA	NA	NA	NA	epi06	NA	epi08	NA	NA	NA	NA	NA	NA	epi16	epi17	epi18	epi19	epi20	epi21	NA	NA	NA	NA	NA	epi30	epi31	NA	NA	epi34	NA	NA	NA	NA	epi42	epi43
AT1G12060	epi01	NA	NA	NA	NA	epi06	NA	epi08	epi09	NA	NA	NA	NA	NA	epi16	epi17	epi18	epi19	epi20	epi21	NA	NA	NA	NA	NA	epi30	epi31	NA	NA	epi34	NA	NA	NA	NA	epi42	epi43
AT1G12064	epi01	NA	NA	NA	NA	epi06	NA	epi08	epi09	NA	NA	NA	NA	NA	epi16	epi17	epi18	epi19	epi20	epi21	NA	NA	NA	NA	NA	epi30	epi31	NA	NA	epi34	NA	NA	NA	NA	epi42	epi43
AT1G12070	epi01	NA	NA	NA	NA	epi06	NA	epi08	epi09	NA	NA	NA	NA	NA	epi16	epi17	epi18	epi19	epi20	epi21	NA	NA	NA	NA	NA	epi30	epi31	NA	NA	epi34	NA	NA	NA	NA	epi42	epi43
AT1G12080	epi01	NA	NA	NA	NA	epi06	NA	epi08	epi09	NA	NA	NA	NA	NA	epi16	epi17	epi18	epi19	epi20	epi21	NA	NA	NA	NA	NA	epi30	epi31	NA	NA	epi34	NA	NA	NA	NA	epi42	epi43
AT1G12090	epi01	NA	NA	NA	NA	epi06	NA	epi08	epi09	NA	NA	NA	NA	NA	epi16	epi17	epi18	epi19	epi20	epi21	NA	NA	NA	NA	NA	epi30	epi31	NA	NA	epi34	NA	NA	NA	NA	epi42	epi43
AT1G12100	epi01	NA	NA	NA	NA	epi06	NA	epi08	epi09	NA	NA	NA	NA	NA	epi16	epi17	epi18	epi19	epi20	epi21	NA	NA	NA	NA	NA	epi30	epi31	NA	NA	epi34	NA	NA	NA	NA	epi42	epi43
AT1G12110	epi01	NA	NA	NA	NA	epi06	NA	epi08	epi09	NA	NA	NA	NA	NA	epi16	epi17	epi18	epi19	epi20	epi21	NA	NA	NA	NA	NA	epi30	epi31	NA	NA	epi34	NA	NA	NA	NA	epi42	epi43
AT1G12120	epi01	NA	NA	NA	NA	epi06	NA	epi08	epi09	NA	NA	NA	NA	NA	epi16	epi17	epi18	epi19	epi20	epi21	NA	NA	NA	NA	NA	epi30	epi31	NA	NA	epi34	NA	NA	NA	NA	epi42	epi43
AT1G12130	epi01	NA	NA	NA	NA	epi06	NA	epi08	epi09	NA	NA	NA	NA	NA	epi16	epi17	epi18	epi19	epi20	epi21	NA	NA	NA	NA	NA	epi30	epi31	NA	NA	epi34	NA	NA	NA	NA	epi42	epi43
AT1G12140	epi01	NA	NA	NA	NA	epi06	NA	epi08	epi09	NA	NA	NA	NA	NA	epi16	epi17	epi18	epi19	epi20	epi21	NA	NA	NA	NA	NA	epi30	epi31	NA	NA	epi34	NA	NA	NA	NA	epi42	epi43
AT1G12150	epi01	NA	NA	NA	NA	epi06	NA	epi08	epi09	NA	NA	NA	NA	NA	epi16	epi17	epi18	epi19	epi20	epi21	NA	NA	NA	NA	NA	epi30	epi31	NA	NA	epi34	NA	NA	NA	NA	epi42	epi43
AT1G12160	epi01	NA	NA	NA	NA	epi06	NA	epi08	epi09	NA	NA	NA	NA	NA	epi16	epi17	epi18	epi19	epi20	epi21	NA	NA	NA	NA	NA	epi30	epi31	NA	NA	epi34	NA	NA	NA	NA	epi42	epi43
AT1G12170	epi01	NA	NA	NA	NA	epi06	NA	epi08	epi09	NA	NA	NA	NA	NA	epi16	epi17	epi18	epi19	epi20	epi21	NA	NA	NA	NA	NA	epi30	epi31	NA	NA	epi34	NA	NA	NA	NA	epi42	epi43
AT1G12180	epi01	NA	NA	NA	NA	epi06	NA	epi08	epi09	NA	NA	NA	NA	NA	epi16	epi17	epi18	epi19	epi20	epi21	NA	NA	NA	NA	NA	epi30	epi31	NA	NA	epi34	NA	NA	NA	NA	epi42	epi43
AT1G12190	epi01	NA	NA	NA	NA	epi06	NA	epi08	epi09	NA	NA	NA	NA	NA	epi16	epi17	epi18	epi19	epi20	epi21	NA	NA	NA	NA	NA	epi30	epi31	NA	NA	epi34	NA	NA	NA	NA	epi42	epi43
AT1G12200	epi01	NA	NA	NA	NA	epi06	NA	epi08	epi09	NA	NA	NA	NA	NA	epi16	epi17	epi18	epi19	epi20	epi21	NA	NA	NA	NA	NA	epi30	epi31	NA	NA	epi34	NA	NA	NA	NA	epi42	epi43
AT1G12210	epi01	NA	NA	NA	NA	epi06	NA	epi08	epi09	NA	NA	NA	NA	NA	epi16	epi17	epi18	epi19	epi20	epi21	NA	NA	NA	NA	NA	epi30	epi31	NA	NA	epi34	NA	NA	NA	NA	epi42	epi43
AT1G12211	epi01	NA	NA	NA	NA	epi06	NA	epi08	epi09	NA	NA	NA	NA	NA	epi16	epi17	epi18	epi19	epi20	epi21	NA	NA	NA	NA	NA	epi30	epi31	NA	NA	epi34	NA	NA	NA	NA	epi42	epi43
AT1G12220	epi01	NA	NA	NA	NA	epi06	NA	epi08	epi09	NA	NA	NA	NA	NA	epi16	epi17	epi18	epi19	epi20	epi21	NA	NA	NA	NA	NA	epi30	epi31	NA	NA	epi34	NA	NA	NA	NA	epi42	epi43
AT1G12230	epi01	NA	NA	NA	NA	epi06	NA	epi08	epi09	NA	NA	NA	NA	NA	epi16	epi17	epi18	epi19	epi20	epi21	NA	NA	NA	NA	NA	epi30	epi31	NA	NA	epi34	NA	NA	NA	NA	epi42	epi43
AT1G12240	epi01	NA	NA	NA	NA	epi06	NA	epi08	epi09	NA	NA	NA	NA	NA	epi16	epi17	epi18	epi19	epi20	epi21	NA	NA	NA	NA	NA	epi30	epi31	NA	NA	epi34	NA	NA	NA	NA	epi42	epi43
AT1G12244	epi01	NA	NA	NA	NA	epi06	NA	epi08	epi09	NA	NA	NA	NA	NA	epi16	epi17	epi18	epi19	epi20	epi21	NA	NA	NA	NA	NA	epi30	epi31	NA	NA	epi34	NA	NA	NA	NA	epi42	epi43
AT1G12250	epi01	NA	NA	NA	NA	epi06	NA	epi08	epi09	NA	NA	NA	NA	NA	epi16	epi17	epi18	epi19	epi20	epi21	NA	NA	NA	NA	NA	epi30	epi31	NA	NA	epi34	NA	NA	NA	NA	epi42	epi43
AT1G12260	epi01	NA	NA	NA	NA	epi06	NA	epi08	epi09	NA	NA	NA	NA	NA	epi16	epi17	epi18	epi19	epi20	epi21	NA	NA	NA	NA	NA	epi30	epi31	NA	NA	epi34	NA	NA	NA	NA	epi42	epi43
AT1G12270	epi01	NA	NA	NA	NA	epi06	NA	epi08	epi09	NA	NA	NA	NA	NA	epi16	epi17	epi18	epi19	epi20	epi21	NA	NA	NA	NA	NA	epi30	epi31	NA	NA	epi34	NA	NA	NA	NA	epi42	epi43
AT1G12280	epi01	NA	NA	NA	NA	epi06	NA	epi08	epi09	NA	NA	NA	NA	NA	epi16	epi17	epi18	epi19	epi20	epi21	NA	NA	NA	NA	NA	epi30	epi31	NA	NA	epi34	NA	NA	NA	NA	epi42	epi43
AT1G12290	epi01	NA	NA	NA	NA	epi06	NA	epi08	epi09	NA	NA	NA	NA	NA	epi16	epi17	epi18	epi19	epi20	epi21	NA	NA	NA	NA	NA	epi30	epi31	NA	NA	epi34	NA	NA	NA	NA	epi42	epi43
AT1G12294	epi01	NA	NA	NA	NA	epi06	NA	epi08	epi09	NA	NA	NA	NA	NA	epi16	epi17	epi18	epi19	epi20	epi21	NA	NA	NA	NA	NA	epi30	epi31	NA	NA	epi34	NA	NA	NA	NA	epi42	epi43
AT1G12300	epi01	NA	NA	NA	NA	epi06	NA	epi08	epi09	NA	NA	NA	NA	NA	epi16	epi17	epi18	epi19	epi20	epi21	NA	NA	NA	NA	NA	epi30	epi31	NA	NA	epi34	NA	NA	NA	NA	epi42	epi43
AT1G12310	epi01	NA	NA	NA	NA	epi06	NA	epi08	epi09	NA	NA	NA	NA	NA	epi16	epi17	epi18	epi19	epi20	epi21	NA	NA	NA	NA	NA	epi30	epi31	NA	NA	epi34	NA	NA	NA	NA	epi42	epi43
AT1G12320	epi01	NA	NA	NA	NA	epi06	NA	epi08	epi09	NA	NA	NA	NA	NA	epi16	epi17	epi18	epi19	epi20	epi21	NA	NA	NA	NA	NA	epi30	epi31	NA	NA	epi34	NA	NA	NA	NA	epi42	epi43
AT1G12330	epi01	NA	NA	NA	NA	epi06	NA	epi08	epi09	NA	NA	NA	NA	NA	epi16	epi17	epi18	epi19	epi20	epi21	NA	NA	NA	NA	NA	epi30	epi31	NA	NA	epi34	NA	NA	NA	NA	epi42	epi43
AT1G12340	epi01	NA	NA	NA	NA	epi06	NA	epi08	epi09	NA	NA	NA	NA	NA	epi16	epi17	epi18	epi19	epi20	epi21	NA	NA	NA	NA	NA	epi30	epi31	NA	NA	epi34	NA	NA	NA	NA	epi42	epi43
AT1G12350	epi01	NA	NA	NA	NA	epi06	NA	epi08	epi09	NA	NA	NA	NA	NA	epi16	epi17	epi18	epi19	epi20	epi21	NA	NA	NA	NA	NA	epi30	epi31	NA	NA	epi34	NA	NA	NA	NA	epi42	epi43
AT1G12360	epi01	NA	NA	NA	NA	epi06	NA	epi08	epi09	NA	NA	NA	NA	NA	epi16	epi17	epi18	epi19	epi20	epi21	NA	NA	NA	NA	NA	epi30	epi31	NA	NA	epi34	NA	NA	NA	NA	epi42	epi43
AT1G12370	epi01	NA	NA	NA	NA	epi06	NA	epi08	epi09	NA	NA	NA	NA	NA	epi16	epi17	epi18	epi19	epi20	epi21	NA	NA	NA	NA	NA	epi30	epi31	NA	NA	epi34	NA	NA	NA	NA	epi42	epi43
AT1G12380	epi01	NA	NA	NA	NA	epi06	NA	epi08	epi09	NA	NA	NA	NA	NA	epi16	epi17	epi18	epi19	epi20	epi21	NA	NA	NA	NA	NA	epi30	epi31	NA	NA	epi34	NA	NA	NA	NA	epi42	epi43
AT1G12390	epi01	NA	NA	NA	NA	epi06	NA	epi08	epi09	NA	NA	NA	NA	NA	epi16	epi17	epi18	epi19	epi20	epi21	NA	NA	NA	NA	NA	epi30	epi31	NA	NA	epi34	NA	NA	NA	NA	epi42	epi43
AT1G12400	epi01	NA	NA	NA	NA	epi06	NA	epi08	epi09	NA	NA	NA	NA	NA	epi16	epi17	epi18	epi19	epi20	epi21	NA	NA	NA	NA	NA	epi30	epi31	NA	NA	epi34	NA	NA	NA	NA	epi42	epi43
AT1G12410	epi01	NA	NA	NA	NA	epi06	NA	epi08	epi09	NA	NA	NA	NA	NA	epi16	epi17	epi18	epi19	epi20	epi21	NA	NA	NA	NA	NA	epi30	epi31	NA	NA	epi34	NA	NA	NA	NA	epi42	epi43
AT1G12411	epi01	NA	NA	NA	NA	epi06	NA	epi08	epi09	NA	NA	NA	NA	NA	epi16	epi17	epi18	epi19	epi20	epi21	NA	NA	NA	NA	NA	epi30	epi31	NA	NA	epi34	NA	NA	NA	NA	epi42	epi43
AT1G12420	epi01	NA	NA	NA	NA	epi06	NA	epi08	epi09	NA	NA	NA	NA	NA	epi16	epi17	epi18	epi19	epi20	epi21	NA	NA	NA	NA	NA	epi30	epi31	NA	NA	epi34	NA	NA	NA	NA	epi42	epi43
AT1G12423	epi01	NA	NA	NA	NA	epi06	NA	epi08	epi09	NA	NA	NA	NA	NA	epi16	epi17	epi18	epi19	epi20	epi21	NA	NA	NA	NA	NA	epi30	epi31	NA	NA	epi34	NA	NA	NA	NA	epi42	epi43
AT1G12430	epi01	NA	NA	NA	NA	epi06	NA	epi08	epi09	NA	NA	NA	NA	NA	epi16	epi17	epi18	epi19	epi20	epi21	NA	NA	NA	NA	NA	epi30	epi31	NA	NA	epi34	NA	NA	NA	NA	epi42	epi43
AT1G12440	epi01	NA	NA	NA	NA	epi06	NA	epi08	epi09	NA	NA	NA	NA	NA	epi16	epi17	epi18	epi19	epi20	epi21	NA	NA	NA	NA	NA	epi30	epi31	NA	NA	epi34	NA	NA	NA	NA	epi42	epi43
AT1G12450	epi01	NA	NA	NA	NA	epi06	NA	epi08	epi09	NA	NA	NA	NA	NA	epi16	epi17	epi18	epi19	epi20	epi21	NA	NA	NA	NA	NA	epi30	epi31	NA	NA	epi34	NA	NA	NA	NA	epi42	epi43
AT1G12451	epi01	NA	NA	NA	NA	epi06	NA	epi08	epi09	NA	NA	NA	NA	NA	epi16	epi17	epi18	epi19	epi20	epi21	NA	NA	NA	NA	NA	epi30	epi31	NA	NA	epi34	NA	NA	NA	NA	epi42	epi43
AT1G12460	epi01	NA	NA	NA	NA	epi06	NA	epi08	epi09	NA	NA	NA	NA	NA	epi16	epi17	epi18	epi19	epi20	epi21	NA	NA	NA	NA	NA	epi30	epi31	NA	NA	epi34	NA	NA	NA	NA	epi42	epi43
AT1G12470	epi01	NA	NA	NA	NA	epi06	NA	epi08	epi09	NA	NA	NA	NA	NA	epi16	epi17	epi18	epi19	epi20	epi21	NA	NA	NA	NA	NA	epi30	epi31	NA	NA	epi34	NA	NA	NA	NA	epi42	epi43
AT1G12480	epi01	NA	NA	NA	NA	epi06	NA	epi08	epi09	NA	NA	NA	NA	NA	epi16	epi17	epi18	epi19	epi20	epi21	NA	NA	NA	NA	NA	epi30	epi31	NA	NA	epi34	NA	NA	NA	NA	epi42	epi43
AT1G12490	epi01	NA	NA	NA	NA	epi06	NA	epi08	epi09	NA	NA	NA	NA	NA	epi16	epi17	epi18	epi19	epi20	epi21	NA	NA	NA	NA	NA	epi30	epi31	NA	NA	epi34	NA	NA	NA	NA	epi42	epi43
AT1G12500	epi01	NA	NA	NA	NA	epi06	NA	epi08	epi09	NA	NA	NA	NA	NA	epi16	epi17	epi18	epi19	epi20	epi21	NA	NA	NA	NA	NA	epi30	epi31	NA	NA	epi34	NA	NA	NA	NA	epi42	epi43
AT1G12510	epi01	NA	NA	NA	NA	epi06	NA	epi08	epi09	NA	NA	NA	NA	NA	epi16	epi17	epi18	epi19	epi20	epi21	NA	NA	NA	NA	NA	epi30	epi31	NA	NA	epi34	NA	NA	NA	NA	epi42	epi43
AT1G12520	epi01	NA	NA	NA	NA	epi06	NA	epi08	epi09	NA	NA	NA	NA	NA	epi16	epi17	epi18	epi19	epi20	epi21	NA	NA	NA	NA	NA	epi30	epi31	NA	NA	epi34	NA	NA	NA	NA	epi42	epi43
AT1G12530	epi01	NA	NA	NA	NA	epi06	NA	epi08	epi09	NA	NA	NA	NA	NA	epi16	epi17	epi18	epi19	epi20	epi21	NA	NA	NA	NA	NA	epi30	epi31	NA	NA	epi34	NA	NA	NA	NA	epi42	epi43
AT1G12540	epi01	NA	NA	NA	NA	epi06	NA	epi08	epi09	NA	NA	NA	NA	NA	epi16	epi17	epi18	epi19	epi20	epi21	NA	NA	NA	NA	NA	epi30	epi31	NA	NA	epi34	NA	NA	NA	NA	epi42	epi43
AT1G12550	epi01	NA	NA	NA	NA	epi06	NA	epi08	epi09	NA	NA	NA	NA	NA	epi16	epi17	epi18	epi19	epi20	epi21	NA	NA	NA	NA	NA	epi30	epi31	NA	NA	epi34	NA	NA	NA	NA	epi42	epi43
AT1G12560	epi01	NA	NA	NA	NA	epi06	NA	epi08	epi09	NA	NA	NA	NA	NA	epi16	epi17	epi18	epi19	epi20	epi21	NA	NA	NA	NA	NA	epi30	epi31	NA	NA	epi34	NA	NA	NA	NA	epi42	epi43
AT1G12570	epi01	NA	NA	NA	NA	epi06	NA	epi08	epi09	NA	NA	NA	NA	NA	epi16	epi17	epi18	epi19	epi20	epi21	NA	NA	NA	NA	NA	epi30	epi31	NA	NA	epi34	NA	NA	NA	NA	epi42	epi43
AT1G12580	epi01	NA	NA	NA	NA	epi06	NA	epi08	epi09	NA	NA	NA	NA	NA	epi16	epi17	epi18	epi19	epi20	epi21	NA	NA	NA	NA	NA	epi30	epi31	NA	NA	epi34	NA	NA	NA	NA	epi42	epi43
AT1G12590	epi01	NA	NA	NA	NA	epi06	NA	epi08	epi09	NA	NA	NA	NA	NA	epi16	epi17	epi18	epi19	epi20	epi21	NA	NA	NA	NA	NA	epi30	epi31	NA	NA	epi34	NA	NA	NA	NA	epi42	epi43
AT1G12600	epi01	NA	NA	NA	NA	epi06	NA	epi08	epi09	NA	NA	NA	NA	NA	epi16	epi17	epi18	epi19	epi20	epi21	NA	NA	NA	NA	NA	epi30	epi31	NA	NA	epi34	NA	NA	NA	NA	epi42	epi43
AT1G12610	epi01	NA	NA	NA	NA	epi06	NA	epi08	epi09	NA	NA	NA	NA	NA	epi16	epi17	epi18	epi19	epi20	epi21	NA	NA	NA	NA	NA	epi30	epi31	NA	NA	epi34	NA	NA	NA	NA	epi42	epi43
AT1G12620	epi01	NA	NA	NA	NA	epi06	NA	epi08	epi09	NA	NA	NA	NA	NA	epi16	epi17	epi18	epi19	epi20	epi21	NA	NA	NA	NA	NA	epi30	epi31	NA	NA	epi34	NA	NA	NA	NA	epi42	epi43
AT1G12630	epi01	NA	NA	NA	NA	epi06	NA	epi08	epi09	NA	NA	NA	NA	NA	epi16	epi17	epi18	epi19	epi20	epi21	NA	NA	NA	NA	NA	epi30	epi31	NA	NA	epi34	NA	NA	NA	NA	epi42	epi43
AT1G12640	epi01	NA	NA	NA	NA	epi06	NA	epi08	epi09	NA	NA	NA	NA	NA	epi16	epi17	epi18	epi19	epi20	epi21	NA	NA	NA	NA	NA	epi30	epi31	NA	NA	epi34	NA	NA	NA	NA	epi42	epi43
AT1G12650	epi01	NA	NA	NA	NA	epi06	NA	epi08	epi09	NA	NA	NA	NA	NA	epi16	epi17	epi18	epi19	epi20	epi21	NA	NA	NA	NA	NA	epi30	epi31	NA	NA	epi34	NA	NA	NA	NA	epi42	epi43
AT1G12660	epi01	NA	NA	NA	NA	epi06	NA	epi08	epi09	NA	NA	NA	NA	NA	epi16	epi17	epi18	epi19	epi20	epi21	NA	NA	NA	NA	NA	epi30	epi31	NA	NA	epi34	NA	NA	NA	NA	epi42	epi43
AT1G12663	epi01	NA	NA	NA	NA	epi06	NA	epi08	epi09	NA	NA	NA	NA	NA	epi16	epi17	epi18	epi19	epi20	epi21	NA	NA	NA	NA	NA	epi30	epi31	NA	NA	epi34	NA	NA	NA	NA	epi42	epi43
AT1G12665	epi01	NA	NA	NA	NA	epi06	NA	epi08	epi09	NA	NA	NA	NA	NA	epi16	epi17	epi18	epi19	epi20	epi21	NA	NA	NA	NA	NA	epi30	epi31	NA	NA	epi34	NA	NA	NA	NA	epi42	epi43
AT1G12667	epi01	NA	NA	NA	NA	epi06	NA	epi08	epi09	NA	NA	NA	NA	NA	epi16	epi17	epi18	epi19	epi20	epi21	NA	NA	NA	NA	NA	epi30	epi31	NA	NA	epi34	NA	NA	NA	NA	epi42	epi43
AT1G12669	epi01	NA	NA	NA	NA	epi06	NA	epi08	epi09	NA	NA	NA	NA	NA	epi16	epi17	epi18	epi19	epi20	epi21	NA	NA	NA	NA	NA	epi30	epi31	NA	NA	epi34	NA	NA	NA	NA	epi42	epi43
AT1G12670	epi01	NA	NA	NA	NA	epi06	NA	epi08	epi09	NA	NA	NA	NA	NA	epi16	epi17	epi18	epi19	epi20	epi21	NA	NA	NA	NA	NA	epi30	epi31	NA	NA	epi34	NA	NA	NA	NA	epi42	epi43
AT1G12672	epi01	NA	NA	NA	NA	epi06	NA	epi08	epi09	NA	NA	NA	NA	NA	epi16	epi17	epi18	epi19	epi20	epi21	NA	NA	NA	NA	NA	epi30	epi31	NA	NA	epi34	NA	NA	NA	NA	epi42	epi43
AT1G12680	epi01	NA	NA	NA	NA	epi06	NA	epi08	epi09	NA	NA	NA	NA	NA	epi16	epi17	epi18	epi19	epi20	epi21	NA	NA	NA	NA	NA	epi30	epi31	NA	NA	epi34	NA	NA	NA	NA	epi42	epi43
AT1G12700	epi01	NA	NA	NA	NA	epi06	NA	epi08	epi09	NA	NA	NA	NA	NA	epi16	epi17	epi18	epi19	epi20	epi21	NA	NA	NA	NA	NA	epi30	epi31	NA	NA	epi34	NA	NA	NA	NA	epi42	epi43
AT1G12710	epi01	NA	NA	NA	NA	epi06	NA	epi08	epi09	NA	NA	NA	NA	NA	epi16	epi17	epi18	epi19	epi20	epi21	NA	NA	NA	NA	NA	epi30	epi31	NA	NA	epi34	NA	NA	NA	NA	epi42	epi43
AT1G12720	epi01	NA	NA	NA	NA	epi06	NA	epi08	epi09	NA	NA	NA	NA	NA	epi16	epi17	epi18	epi19	epi20	epi21	NA	NA	NA	NA	NA	epi30	epi31	NA	NA	epi34	NA	NA	NA	NA	epi42	epi43
AT1G12725	epi01	NA	NA	NA	NA	epi06	NA	epi08	epi09	NA	NA	NA	NA	NA	epi16	epi17	epi18	epi19	epi20	epi21	NA	NA	NA	NA	NA	epi30	epi31	NA	NA	epi34	NA	NA	NA	NA	epi42	epi43
AT1G12730	epi01	NA	NA	NA	NA	epi06	NA	epi08	epi09	NA	NA	NA	NA	NA	epi16	epi17	epi18	epi19	epi20	epi21	NA	NA	NA	NA	NA	epi30	epi31	NA	NA	epi34	NA	NA	NA	NA	epi42	epi43
AT1G12740	epi01	NA	NA	NA	NA	epi06	NA	epi08	epi09	NA	NA	NA	NA	NA	epi16	epi17	epi18	epi19	epi20	epi21	NA	NA	NA	NA	NA	epi30	epi31	NA	NA	epi34	NA	NA	NA	NA	epi42	epi43
AT1G12750	epi01	NA	NA	NA	NA	epi06	NA	epi08	epi09	NA	NA	NA	NA	NA	epi16	epi17	epi18	epi19	epi20	epi21	NA	NA	NA	NA	NA	epi30	epi31	NA	NA	epi34	NA	NA	NA	NA	epi42	epi43
AT1G12760	epi01	NA	NA	NA	NA	epi06	NA	epi08	epi09	NA	NA	NA	NA	NA	epi16	epi17	epi18	epi19	epi20	epi21	NA	NA	NA	NA	NA	epi30	epi31	NA	NA	epi34	NA	NA	NA	NA	epi42	epi43
AT1G12770	epi01	NA	NA	NA	NA	epi06	NA	epi08	epi09	NA	NA	NA	NA	NA	epi16	epi17	epi18	epi19	epi20	epi21	NA	NA	NA	NA	NA	epi30	epi31	NA	NA	epi34	NA	NA	NA	NA	epi42	epi43
AT1G12775	epi01	NA	NA	NA	NA	epi06	NA	epi08	epi09	NA	NA	NA	NA	NA	epi16	epi17	epi18	epi19	epi20	epi21	NA	NA	NA	NA	NA	epi30	epi31	NA	NA	epi34	NA	NA	NA	NA	epi42	epi43
AT1G12780	epi01	NA	NA	NA	NA	epi06	NA	epi08	epi09	NA	NA	NA	NA	NA	epi16	epi17	epi18	epi19	epi20	epi21	NA	NA	NA	NA	NA	epi30	epi31	NA	NA	epi34	NA	NA	NA	NA	epi42	epi43
AT1G12790	epi01	NA	NA	NA	NA	epi06	NA	epi08	epi09	NA	NA	NA	NA	NA	epi16	epi17	epi18	epi19	epi20	epi21	NA	NA	NA	NA	NA	epi30	epi31	NA	NA	epi34	NA	NA	NA	NA	epi42	epi43
AT1G12800	epi01	NA	NA	NA	NA	epi06	NA	epi08	epi09	NA	NA	NA	NA	NA	epi16	epi17	epi18	epi19	epi20	epi21	NA	NA	NA	NA	NA	epi30	epi31	NA	NA	epi34	NA	NA	NA	NA	epi42	epi43
AT1G12805	epi01	NA	NA	NA	NA	epi06	NA	epi08	epi09	NA	NA	NA	NA	NA	epi16	epi17	epi18	epi19	epi20	epi21	NA	NA	NA	NA	NA	epi30	epi31	NA	NA	epi34	NA	NA	NA	NA	epi42	epi43
AT1G12810	epi01	NA	NA	NA	NA	epi06	NA	epi08	epi09	NA	NA	NA	NA	NA	epi16	epi17	epi18	epi19	epi20	epi21	NA	NA	NA	NA	NA	epi30	epi31	NA	NA	epi34	NA	NA	NA	NA	epi42	epi43
AT1G12820	epi01	NA	NA	NA	NA	epi06	NA	epi08	epi09	NA	NA	NA	NA	NA	epi16	epi17	epi18	epi19	epi20	epi21	NA	NA	NA	NA	NA	epi30	epi31	NA	NA	epi34	NA	NA	NA	NA	epi42	epi43
AT1G12830	epi01	NA	NA	NA	NA	epi06	NA	epi08	epi09	NA	NA	NA	NA	NA	epi16	epi17	epi18	epi19	epi20	epi21	NA	NA	NA	NA	NA	epi30	epi31	NA	NA	epi34	NA	NA	NA	NA	epi42	epi43
AT1G12840	epi01	NA	NA	NA	NA	epi06	NA	epi08	epi09	NA	NA	NA	NA	NA	epi16	epi17	epi18	epi19	epi20	epi21	NA	NA	NA	NA	NA	epi30	epi31	NA	NA	epi34	NA	NA	NA	NA	epi42	epi43
AT1G12845	epi01	NA	NA	NA	NA	epi06	NA	epi08	epi09	NA	NA	NA	NA	NA	epi16	epi17	epi18	epi19	epi20	epi21	NA	NA	NA	NA	NA	epi30	epi31	NA	NA	epi34	NA	NA	NA	NA	epi42	epi43
AT1G12850	epi01	NA	NA	NA	NA	epi06	NA	epi08	epi09	NA	NA	NA	NA	NA	epi16	epi17	epi18	epi19	epi20	epi21	NA	NA	NA	NA	NA	epi30	epi31	NA	NA	epi34	NA	NA	NA	NA	epi42	epi43
AT1G12855	epi01	NA	NA	NA	NA	epi06	NA	epi08	epi09	NA	NA	NA	NA	NA	epi16	epi17	epi18	epi19	epi20	epi21	NA	NA	NA	NA	NA	epi30	epi31	NA	NA	epi34	NA	NA	NA	NA	epi42	epi43
AT1G12860	epi01	NA	NA	NA	NA	epi06	NA	epi08	epi09	NA	NA	NA	NA	NA	epi16	epi17	epi18	epi19	epi20	epi21	NA	NA	NA	NA	NA	epi30	epi31	NA	NA	epi34	NA	NA	NA	NA	epi42	epi43
AT1G12870	epi01	NA	NA	NA	NA	epi06	NA	epi08	epi09	NA	NA	NA	NA	NA	epi16	epi17	epi18	epi19	epi20	epi21	NA	NA	NA	NA	NA	epi30	epi31	NA	NA	epi34	NA	NA	NA	NA	epi42	epi43
AT1G12880	epi01	NA	NA	NA	NA	epi06	NA	epi08	epi09	NA	NA	NA	NA	NA	epi16	epi17	epi18	epi19	epi20	epi21	NA	NA	NA	NA	NA	epi30	epi31	NA	NA	epi34	NA	NA	NA	NA	epi42	epi43
AT1G12890	epi01	NA	NA	NA	NA	epi06	NA	epi08	epi09	NA	NA	NA	NA	NA	epi16	epi17	epi18	epi19	epi20	epi21	NA	NA	NA	NA	NA	epi30	epi31	NA	NA	epi34	NA	NA	NA	NA	epi42	epi43
AT1G12900	epi01	NA	NA	NA	NA	epi06	NA	epi08	epi09	NA	NA	NA	NA	NA	epi16	epi17	epi18	epi19	epi20	epi21	NA	NA	NA	NA	NA	epi30	epi31	NA	NA	epi34	NA	NA	NA	NA	epi42	epi43
AT1G12910	epi01	NA	NA	NA	NA	epi06	NA	epi08	epi09	NA	NA	NA	NA	NA	epi16	epi17	epi18	epi19	epi20	epi21	NA	NA	NA	NA	NA	epi30	epi31	NA	NA	epi34	NA	NA	NA	NA	epi42	epi43
AT1G12920	epi01	NA	NA	NA	NA	epi06	NA	epi08	epi09	NA	NA	NA	NA	NA	epi16	epi17	epi18	epi19	epi20	epi21	NA	NA	NA	NA	NA	epi30	epi31	NA	NA	epi34	NA	NA	NA	NA	epi42	epi43
AT1G12930	epi01	NA	NA	NA	NA	epi06	NA	epi08	epi09	NA	NA	NA	NA	NA	epi16	epi17	epi18	epi19	epi20	epi21	NA	NA	NA	NA	NA	epi30	epi31	NA	NA	epi34	NA	NA	NA	NA	epi42	epi43
AT1G12935	epi01	NA	NA	NA	NA	epi06	NA	epi08	epi09	NA	NA	NA	NA	NA	epi16	epi17	epi18	epi19	epi20	epi21	NA	NA	NA	NA	NA	epi30	epi31	NA	NA	epi34	NA	NA	NA	NA	epi42	epi43
AT1G12938	epi01	NA	NA	NA	NA	epi06	NA	epi08	epi09	NA	NA	NA	NA	NA	epi16	epi17	epi18	epi19	epi20	epi21	NA	NA	NA	NA	NA	epi30	epi31	NA	NA	epi34	NA	NA	NA	NA	epi42	epi43
AT1G12940	epi01	NA	NA	NA	NA	epi06	NA	epi08	epi09	NA	NA	NA	NA	NA	epi16	epi17	epi18	epi19	epi20	epi21	NA	NA	NA	NA	NA	epi30	epi31	NA	NA	epi34	NA	NA	NA	NA	epi42	epi43
AT1G12950	epi01	NA	NA	NA	NA	epi06	NA	epi08	epi09	NA	NA	NA	NA	NA	epi16	epi17	epi18	epi19	epi20	epi21	NA	NA	NA	NA	NA	epi30	epi31	NA	NA	epi34	NA	NA	NA	NA	epi42	epi43
AT1G12960	epi01	NA	NA	NA	NA	epi06	NA	epi08	epi09	NA	NA	NA	NA	NA	epi16	epi17	epi18	epi19	epi20	epi21	NA	NA	NA	NA	NA	epi30	epi31	NA	NA	epi34	NA	NA	NA	NA	epi42	epi43
AT1G12970	epi01	NA	NA	NA	NA	epi06	NA	epi08	epi09	NA	NA	NA	NA	NA	epi16	epi17	epi18	epi19	epi20	epi21	NA	NA	NA	NA	NA	epi30	epi31	NA	NA	epi34	NA	NA	NA	NA	epi42	epi43
AT1G12980	epi01	NA	NA	NA	NA	epi06	NA	epi08	epi09	NA	NA	NA	NA	NA	epi16	epi17	epi18	epi19	epi20	epi21	NA	NA	NA	NA	NA	epi30	epi31	NA	NA	epi34	NA	NA	NA	NA	epi42	epi43
AT1G12990	epi01	NA	NA	NA	NA	epi06	NA	epi08	epi09	NA	NA	NA	NA	NA	epi16	epi17	epi18	epi19	epi20	epi21	NA	NA	NA	NA	NA	epi30	epi31	NA	NA	epi34	NA	NA	NA	NA	epi42	epi43
AT1G13000	epi01	NA	NA	NA	NA	epi06	NA	epi08	epi09	NA	NA	NA	NA	NA	epi16	epi17	epi18	epi19	epi20	epi21	NA	NA	NA	NA	NA	epi30	epi31	NA	NA	epi34	NA	NA	NA	NA	epi42	epi43
AT1G13010	epi01	NA	NA	NA	NA	epi06	NA	epi08	epi09	NA	NA	NA	NA	NA	epi16	epi17	epi18	epi19	epi20	epi21	NA	NA	NA	NA	NA	epi30	epi31	NA	NA	epi34	NA	NA	NA	NA	epi42	epi43
AT1G13020	epi01	NA	NA	NA	NA	epi06	NA	epi08	epi09	NA	NA	NA	NA	NA	epi16	epi17	epi18	epi19	epi20	epi21	NA	NA	NA	NA	NA	epi30	epi31	NA	NA	epi34	NA	NA	NA	NA	epi42	epi43
AT1G13030	epi01	NA	NA	NA	NA	epi06	NA	epi08	epi09	NA	NA	NA	NA	NA	epi16	epi17	epi18	epi19	epi20	epi21	NA	NA	NA	NA	NA	epi30	epi31	NA	NA	epi34	NA	NA	NA	NA	epi42	epi43
AT1G13040	epi01	NA	NA	NA	NA	epi06	NA	epi08	epi09	NA	NA	NA	NA	NA	epi16	epi17	epi18	epi19	epi20	epi21	NA	NA	NA	NA	NA	epi30	epi31	NA	NA	epi34	NA	NA	NA	NA	epi42	epi43
AT1G13050	epi01	NA	NA	NA	NA	epi06	NA	epi08	epi09	NA	NA	NA	NA	NA	epi16	epi17	epi18	epi19	epi20	epi21	NA	NA	NA	NA	NA	epi30	epi31	NA	NA	epi34	NA	NA	NA	NA	epi42	epi43
AT1G13060	epi01	NA	NA	NA	NA	epi06	NA	epi08	epi09	NA	NA	NA	NA	NA	epi16	epi17	epi18	epi19	epi20	epi21	NA	NA	NA	NA	NA	epi30	epi31	NA	NA	epi34	NA	NA	NA	NA	epi42	epi43
AT1G13070	epi01	NA	NA	NA	NA	epi06	NA	epi08	epi09	NA	NA	NA	NA	NA	epi16	epi17	epi18	epi19	epi20	epi21	NA	NA	NA	NA	NA	epi30	epi31	NA	NA	epi34	NA	NA	NA	NA	epi42	epi43
AT1G13080	epi01	NA	NA	NA	NA	epi06	NA	epi08	epi09	NA	NA	NA	NA	NA	epi16	epi17	epi18	epi19	epi20	epi21	NA	NA	NA	NA	NA	epi30	epi31	NA	NA	epi34	NA	NA	NA	NA	epi42	epi43
AT1G13090	epi01	NA	NA	NA	NA	epi06	NA	epi08	epi09	NA	NA	NA	NA	NA	epi16	epi17	epi18	epi19	epi20	epi21	NA	NA	NA	NA	NA	epi30	epi31	NA	NA	epi34	NA	NA	NA	NA	epi42	epi43
AT1G13100	epi01	NA	NA	NA	NA	epi06	NA	epi08	epi09	NA	NA	NA	NA	NA	epi16	epi17	epi18	epi19	epi20	epi21	NA	NA	NA	NA	NA	epi30	epi31	NA	NA	epi34	NA	NA	NA	NA	epi42	epi43
AT1G13110	epi01	NA	NA	NA	NA	epi06	NA	epi08	epi09	NA	NA	NA	NA	NA	epi16	epi17	epi18	epi19	epi20	epi21	NA	NA	NA	NA	NA	epi30	epi31	NA	NA	epi34	NA	NA	NA	NA	epi42	epi43
AT1G13120	epi01	NA	NA	NA	NA	epi06	NA	epi08	epi09	NA	NA	NA	NA	NA	epi16	epi17	epi18	epi19	epi20	epi21	NA	NA	NA	NA	NA	epi30	epi31	NA	NA	epi34	NA	NA	NA	NA	epi42	epi43
AT1G13130	epi01	NA	NA	NA	NA	epi06	NA	epi08	epi09	NA	NA	NA	NA	NA	epi16	epi17	epi18	epi19	epi20	epi21	NA	NA	NA	NA	NA	epi30	epi31	NA	NA	epi34	NA	NA	NA	NA	epi42	epi43
AT1G13140	epi01	NA	NA	NA	NA	epi06	NA	epi08	epi09	NA	NA	NA	NA	NA	epi16	epi17	epi18	epi19	epi20	epi21	NA	NA	NA	NA	NA	epi30	epi31	NA	NA	epi34	NA	NA	NA	NA	epi42	epi43
AT1G13145	epi01	NA	NA	NA	NA	epi06	NA	epi08	epi09	NA	NA	NA	NA	NA	epi16	epi17	epi18	epi19	epi20	epi21	NA	NA	NA	NA	NA	epi30	epi31	NA	NA	epi34	NA	NA	NA	NA	epi42	epi43
AT1G13150	epi01	NA	NA	NA	NA	epi06	NA	epi08	epi09	NA	NA	NA	NA	NA	epi16	epi17	epi18	epi19	epi20	epi21	NA	NA	NA	NA	NA	epi30	epi31	NA	NA	epi34	NA	NA	NA	NA	epi42	epi43
AT1G13160	epi01	NA	NA	NA	NA	epi06	NA	epi08	epi09	NA	NA	NA	NA	NA	epi16	epi17	epi18	epi19	epi20	epi21	NA	NA	NA	NA	NA	epi30	epi31	NA	NA	epi34	NA	NA	NA	NA	epi42	epi43
AT1G13170	epi01	NA	NA	NA	NA	epi06	NA	epi08	epi09	NA	NA	NA	NA	NA	epi16	epi17	epi18	epi19	epi20	epi21	NA	NA	NA	NA	NA	epi30	epi31	NA	NA	epi34	NA	NA	NA	NA	epi42	epi43
AT1G13180	epi01	NA	NA	NA	NA	epi06	NA	epi08	epi09	NA	NA	NA	NA	NA	epi16	epi17	epi18	epi19	epi20	epi21	NA	NA	NA	NA	NA	epi30	epi31	NA	NA	epi34	NA	NA	NA	NA	epi42	epi43
AT1G13190	epi01	NA	NA	NA	NA	epi06	NA	epi08	epi09	NA	NA	NA	NA	NA	epi16	epi17	epi18	epi19	epi20	epi21	NA	NA	NA	NA	NA	epi30	epi31	NA	NA	epi34	NA	NA	NA	NA	epi42	epi43
AT1G13195	epi01	NA	NA	NA	NA	epi06	NA	epi08	epi09	NA	NA	NA	NA	NA	epi16	epi17	epi18	epi19	epi20	epi21	NA	NA	NA	NA	NA	epi30	epi31	NA	NA	epi34	NA	NA	NA	NA	epi42	epi43
AT1G13200	epi01	NA	NA	NA	NA	epi06	NA	epi08	epi09	NA	NA	NA	NA	NA	epi16	epi17	epi18	epi19	epi20	epi21	NA	NA	NA	NA	NA	epi30	epi31	NA	NA	epi34	NA	NA	NA	NA	epi42	epi43
AT1G13210	epi01	NA	NA	NA	NA	epi06	NA	epi08	epi09	NA	NA	NA	NA	NA	epi16	epi17	epi18	epi19	epi20	epi21	NA	NA	NA	NA	NA	epi30	epi31	NA	NA	epi34	NA	NA	NA	NA	epi42	epi43
AT1G13220	epi01	NA	NA	NA	NA	epi06	NA	epi08	epi09	NA	NA	NA	NA	NA	epi16	epi17	epi18	epi19	epi20	epi21	NA	NA	NA	NA	NA	epi30	epi31	epi32	NA	epi34	NA	NA	NA	NA	epi42	epi43
AT1G13230	epi01	NA	NA	NA	NA	epi06	NA	epi08	epi09	NA	NA	NA	NA	NA	epi16	epi17	epi18	epi19	epi20	epi21	NA	NA	NA	NA	NA	epi30	epi31	epi32	NA	epi34	NA	NA	NA	NA	epi42	epi43
AT1G13240	epi01	NA	NA	NA	NA	epi06	NA	epi08	epi09	NA	NA	NA	NA	NA	epi16	epi17	epi18	epi19	epi20	epi21	NA	NA	NA	NA	NA	epi30	epi31	epi32	NA	epi34	NA	NA	NA	NA	epi42	epi43
AT1G13245	epi01	NA	NA	NA	NA	epi06	NA	epi08	epi09	NA	NA	NA	NA	NA	epi16	epi17	epi18	epi19	epi20	epi21	NA	NA	NA	NA	NA	epi30	epi31	epi32	NA	epi34	NA	NA	NA	NA	epi42	epi43
AT1G13250	epi01	NA	NA	NA	NA	epi06	NA	epi08	epi09	NA	NA	NA	NA	NA	epi16	epi17	epi18	epi19	epi20	epi21	NA	NA	NA	NA	NA	epi30	epi31	epi32	NA	epi34	NA	NA	NA	NA	epi42	epi43
AT1G13260	epi01	NA	NA	NA	NA	epi06	NA	epi08	epi09	NA	NA	NA	NA	NA	epi16	epi17	epi18	epi19	epi20	epi21	NA	NA	NA	NA	NA	epi30	epi31	epi32	NA	epi34	NA	NA	NA	NA	epi42	epi43
AT1G13270	epi01	NA	NA	NA	NA	epi06	NA	epi08	epi09	NA	NA	NA	NA	NA	epi16	epi17	epi18	epi19	epi20	epi21	NA	NA	NA	NA	NA	epi30	epi31	epi32	NA	epi34	NA	NA	NA	NA	epi42	epi43
AT1G13280	epi01	NA	NA	NA	NA	epi06	NA	epi08	epi09	NA	NA	NA	NA	NA	epi16	epi17	epi18	epi19	epi20	epi21	NA	NA	NA	NA	NA	epi30	epi31	epi32	NA	epi34	NA	NA	NA	NA	epi42	epi43
AT1G13290	epi01	NA	NA	NA	NA	epi06	NA	epi08	epi09	NA	NA	NA	NA	NA	epi16	epi17	epi18	epi19	epi20	epi21	NA	NA	NA	NA	NA	epi30	epi31	epi32	NA	epi34	NA	NA	NA	NA	epi42	epi43
AT1G13300	epi01	NA	NA	NA	NA	epi06	NA	epi08	epi09	NA	NA	NA	NA	NA	epi16	epi17	epi18	epi19	epi20	epi21	NA	NA	NA	NA	NA	epi30	epi31	epi32	NA	epi34	NA	NA	NA	NA	epi42	epi43
AT1G13310	epi01	NA	NA	NA	NA	epi06	NA	epi08	epi09	NA	NA	NA	NA	NA	epi16	epi17	epi18	epi19	epi20	epi21	NA	NA	NA	NA	NA	epi30	epi31	epi32	NA	epi34	NA	NA	NA	NA	epi42	epi43
AT1G13320	epi01	NA	NA	NA	NA	epi06	NA	epi08	epi09	NA	NA	NA	NA	NA	epi16	epi17	epi18	epi19	epi20	epi21	NA	NA	NA	NA	NA	epi30	epi31	epi32	NA	epi34	NA	NA	NA	NA	epi42	epi43
AT1G13330	epi01	NA	NA	NA	NA	epi06	NA	epi08	epi09	NA	NA	NA	NA	NA	epi16	epi17	epi18	epi19	epi20	epi21	epi22	NA	NA	NA	NA	epi30	epi31	epi32	NA	epi34	NA	NA	NA	NA	epi42	epi43
AT1G13340	epi01	NA	NA	NA	NA	epi06	NA	epi08	epi09	NA	NA	NA	NA	NA	epi16	epi17	epi18	epi19	epi20	epi21	epi22	NA	NA	NA	NA	epi30	epi31	epi32	NA	epi34	NA	NA	NA	NA	epi42	epi43
AT1G13350	epi01	NA	NA	NA	NA	epi06	NA	epi08	epi09	NA	NA	NA	NA	NA	epi16	epi17	epi18	epi19	epi20	epi21	epi22	NA	NA	NA	NA	epi30	epi31	epi32	NA	epi34	NA	NA	NA	NA	epi42	epi43
AT1G13360	epi01	NA	NA	NA	NA	epi06	NA	epi08	epi09	NA	NA	NA	NA	NA	epi16	epi17	epi18	epi19	epi20	epi21	epi22	NA	NA	NA	NA	epi30	epi31	epi32	NA	epi34	NA	NA	NA	NA	epi42	epi43
AT1G13370	epi01	NA	NA	NA	NA	epi06	NA	epi08	epi09	NA	NA	NA	NA	NA	epi16	epi17	epi18	epi19	epi20	epi21	epi22	NA	NA	NA	NA	epi30	epi31	epi32	NA	epi34	NA	NA	NA	NA	epi42	epi43
AT1G13380	epi01	NA	NA	NA	NA	epi06	NA	epi08	epi09	NA	NA	NA	NA	NA	epi16	epi17	epi18	epi19	epi20	epi21	epi22	NA	NA	NA	NA	epi30	epi31	epi32	NA	epi34	NA	NA	NA	NA	epi42	epi43
AT1G13390	epi01	NA	NA	NA	NA	epi06	NA	epi08	epi09	NA	NA	NA	NA	NA	epi16	epi17	epi18	epi19	epi20	epi21	epi22	NA	NA	NA	NA	epi30	epi31	epi32	NA	epi34	NA	NA	NA	NA	epi42	epi43
AT1G13400	epi01	NA	NA	NA	NA	epi06	NA	epi08	epi09	NA	NA	NA	NA	NA	epi16	epi17	epi18	epi19	epi20	epi21	epi22	NA	NA	NA	NA	epi30	epi31	epi32	NA	epi34	NA	NA	NA	NA	epi42	epi43
AT1G13410	epi01	NA	NA	NA	NA	epi06	NA	epi08	epi09	NA	NA	NA	NA	NA	epi16	epi17	epi18	epi19	epi20	epi21	epi22	NA	NA	NA	NA	epi30	epi31	epi32	NA	epi34	NA	NA	NA	NA	epi42	epi43
AT1G13420	epi01	NA	NA	NA	NA	epi06	NA	epi08	epi09	NA	NA	NA	NA	NA	epi16	epi17	epi18	epi19	epi20	epi21	epi22	NA	NA	NA	NA	epi30	epi31	epi32	NA	epi34	NA	NA	NA	NA	epi42	epi43
AT1G13430	epi01	NA	NA	NA	NA	epi06	NA	epi08	epi09	NA	NA	NA	NA	NA	epi16	epi17	epi18	epi19	epi20	epi21	epi22	NA	NA	NA	NA	epi30	epi31	epi32	NA	epi34	NA	NA	NA	NA	epi42	epi43
AT1G13440	epi01	NA	NA	NA	NA	epi06	NA	epi08	epi09	NA	NA	NA	NA	NA	epi16	epi17	epi18	epi19	epi20	epi21	epi22	NA	NA	NA	NA	epi30	epi31	epi32	NA	epi34	NA	NA	NA	NA	epi42	epi43
AT1G13448	epi01	NA	NA	NA	NA	epi06	NA	epi08	epi09	NA	NA	NA	NA	NA	epi16	epi17	epi18	epi19	epi20	epi21	epi22	NA	NA	NA	NA	epi30	epi31	epi32	NA	epi34	NA	NA	NA	NA	epi42	epi43
AT1G13450	epi01	NA	NA	NA	NA	epi06	NA	epi08	epi09	NA	NA	NA	NA	NA	epi16	epi17	epi18	epi19	epi20	epi21	epi22	NA	NA	NA	NA	epi30	epi31	epi32	NA	epi34	NA	NA	NA	NA	epi42	epi43
AT1G13460	epi01	NA	NA	NA	NA	epi06	NA	epi08	epi09	NA	NA	NA	NA	NA	epi16	epi17	epi18	epi19	epi20	epi21	epi22	NA	NA	NA	NA	epi30	epi31	epi32	NA	epi34	NA	NA	NA	NA	epi42	epi43
AT1G13470	epi01	NA	NA	NA	NA	epi06	NA	epi08	epi09	NA	NA	NA	NA	NA	epi16	epi17	epi18	epi19	epi20	epi21	epi22	NA	NA	NA	NA	epi30	epi31	epi32	NA	epi34	NA	NA	NA	NA	epi42	epi43
AT1G13480	epi01	NA	NA	NA	NA	epi06	NA	epi08	epi09	NA	NA	NA	NA	NA	epi16	epi17	epi18	epi19	epi20	epi21	epi22	NA	NA	NA	NA	epi30	epi31	epi32	NA	epi34	NA	NA	NA	NA	epi42	epi43
AT1G13485	epi01	NA	NA	NA	NA	epi06	NA	epi08	epi09	NA	NA	NA	NA	NA	epi16	epi17	epi18	epi19	epi20	epi21	epi22	NA	NA	NA	NA	epi30	epi31	epi32	NA	epi34	NA	NA	NA	NA	epi42	epi43
AT1G13490	epi01	NA	NA	NA	NA	epi06	NA	epi08	epi09	NA	NA	NA	NA	NA	epi16	epi17	epi18	epi19	epi20	epi21	epi22	NA	NA	NA	NA	epi30	epi31	epi32	NA	epi34	NA	NA	NA	NA	epi42	epi43
AT1G13500	epi01	NA	NA	NA	NA	epi06	NA	epi08	epi09	NA	NA	NA	NA	NA	epi16	epi17	epi18	epi19	epi20	epi21	epi22	NA	NA	NA	NA	epi30	epi31	epi32	NA	epi34	NA	NA	NA	NA	epi42	epi43
AT1G13510	epi01	NA	NA	NA	NA	epi06	NA	epi08	epi09	NA	NA	NA	NA	NA	epi16	epi17	epi18	epi19	epi20	epi21	epi22	NA	NA	NA	NA	epi30	epi31	epi32	NA	epi34	NA	NA	NA	NA	epi42	epi43
AT1G13520	epi01	NA	NA	NA	NA	epi06	NA	epi08	epi09	NA	NA	NA	NA	NA	epi16	epi17	epi18	epi19	epi20	epi21	epi22	NA	NA	NA	NA	epi30	epi31	epi32	NA	epi34	NA	NA	NA	NA	epi42	epi43
AT1G13530	epi01	NA	NA	NA	NA	epi06	NA	epi08	epi09	NA	NA	NA	NA	NA	epi16	epi17	epi18	epi19	epi20	epi21	epi22	NA	NA	NA	NA	epi30	epi31	epi32	NA	epi34	NA	NA	NA	NA	epi42	epi43
AT1G13540	epi01	NA	NA	NA	NA	epi06	NA	epi08	epi09	NA	NA	NA	NA	NA	epi16	epi17	epi18	epi19	epi20	epi21	epi22	NA	NA	NA	NA	epi30	epi31	epi32	NA	epi34	NA	NA	NA	NA	epi42	epi43
AT1G13550	epi01	NA	NA	NA	NA	epi06	NA	epi08	epi09	NA	NA	NA	NA	NA	epi16	epi17	epi18	epi19	epi20	epi21	epi22	NA	NA	NA	NA	epi30	epi31	epi32	NA	epi34	NA	NA	NA	NA	epi42	epi43
AT1G13560	epi01	NA	NA	NA	NA	epi06	NA	epi08	epi09	NA	NA	NA	NA	NA	epi16	epi17	epi18	epi19	epi20	epi21	epi22	NA	NA	NA	NA	epi30	epi31	epi32	NA	epi34	NA	NA	NA	NA	epi42	epi43
AT1G13570	epi01	NA	NA	NA	NA	epi06	NA	epi08	epi09	NA	NA	NA	NA	NA	epi16	epi17	epi18	epi19	epi20	epi21	epi22	NA	NA	NA	NA	epi30	epi31	epi32	NA	epi34	NA	NA	NA	NA	epi42	epi43
AT1G13580	epi01	NA	NA	NA	NA	epi06	NA	epi08	epi09	NA	NA	NA	NA	NA	epi16	epi17	epi18	epi19	epi20	epi21	epi22	NA	NA	NA	NA	epi30	epi31	epi32	NA	epi34	NA	NA	NA	NA	epi42	epi43
AT1G13590	epi01	NA	NA	NA	NA	epi06	NA	epi08	epi09	NA	NA	NA	NA	NA	epi16	epi17	epi18	epi19	epi20	epi21	epi22	NA	NA	NA	NA	epi30	epi31	epi32	NA	epi34	NA	NA	NA	NA	epi42	epi43
AT1G13600	epi01	NA	NA	NA	NA	epi06	NA	epi08	epi09	NA	NA	NA	NA	NA	epi16	epi17	epi18	epi19	epi20	epi21	epi22	NA	NA	NA	NA	epi30	epi31	epi32	NA	epi34	NA	NA	NA	NA	epi42	epi43
AT1G13605	epi01	NA	NA	NA	NA	epi06	NA	epi08	epi09	NA	NA	NA	NA	NA	epi16	epi17	epi18	epi19	epi20	epi21	epi22	NA	NA	NA	NA	epi30	epi31	epi32	NA	epi34	NA	NA	NA	NA	epi42	epi43
AT1G13607	epi01	NA	NA	NA	NA	epi06	NA	epi08	epi09	NA	NA	NA	NA	NA	epi16	epi17	epi18	epi19	epi20	epi21	epi22	NA	NA	NA	NA	epi30	epi31	epi32	NA	epi34	NA	NA	NA	NA	epi42	epi43
AT1G13608	epi01	NA	NA	NA	NA	epi06	NA	epi08	epi09	NA	NA	NA	NA	NA	epi16	epi17	epi18	epi19	epi20	epi21	epi22	NA	NA	NA	NA	epi30	epi31	epi32	NA	epi34	NA	NA	NA	NA	epi42	epi43
AT1G13609	epi01	NA	NA	NA	NA	epi06	NA	epi08	epi09	NA	NA	NA	NA	NA	epi16	epi17	epi18	epi19	epi20	epi21	epi22	NA	NA	NA	NA	epi30	epi31	epi32	NA	epi34	NA	NA	NA	NA	epi42	epi43
AT1G13610	epi01	NA	NA	NA	NA	epi06	NA	epi08	epi09	NA	NA	NA	NA	NA	epi16	epi17	epi18	epi19	epi20	epi21	epi22	NA	NA	NA	NA	epi30	epi31	epi32	NA	epi34	NA	NA	NA	NA	epi42	epi43
AT1G13620	epi01	NA	NA	NA	NA	epi06	NA	epi08	epi09	NA	NA	NA	NA	NA	epi16	epi17	epi18	epi19	epi20	epi21	epi22	NA	NA	NA	NA	epi30	epi31	epi32	NA	epi34	NA	NA	NA	NA	epi42	epi43
AT1G13630	epi01	NA	NA	NA	NA	epi06	NA	epi08	epi09	NA	NA	NA	NA	NA	epi16	epi17	epi18	epi19	epi20	epi21	epi22	NA	NA	NA	NA	epi30	epi31	epi32	NA	epi34	NA	NA	NA	NA	epi42	epi43
AT1G13635	epi01	NA	NA	NA	NA	epi06	NA	epi08	epi09	NA	NA	NA	NA	NA	epi16	epi17	epi18	epi19	epi20	epi21	epi22	NA	NA	NA	NA	epi30	epi31	epi32	NA	epi34	NA	NA	NA	NA	epi42	epi43
AT1G13640	epi01	NA	NA	NA	NA	epi06	NA	epi08	epi09	NA	NA	NA	NA	NA	epi16	epi17	epi18	epi19	epi20	epi21	epi22	NA	NA	NA	NA	epi30	epi31	epi32	NA	epi34	NA	NA	NA	NA	epi42	epi43
AT1G13650	epi01	NA	NA	NA	NA	epi06	NA	epi08	epi09	NA	NA	NA	NA	NA	epi16	epi17	epi18	epi19	epi20	epi21	epi22	NA	NA	NA	NA	epi30	epi31	epi32	NA	epi34	NA	NA	NA	NA	epi42	epi43
AT1G13660	epi01	NA	NA	NA	NA	epi06	NA	epi08	epi09	NA	NA	NA	NA	NA	epi16	epi17	epi18	epi19	epi20	epi21	epi22	NA	NA	NA	NA	epi30	epi31	epi32	NA	epi34	NA	NA	NA	NA	epi42	epi43
AT1G13670	epi01	NA	NA	NA	NA	epi06	NA	epi08	epi09	NA	NA	NA	NA	NA	epi16	epi17	epi18	epi19	epi20	epi21	epi22	NA	NA	NA	NA	epi30	epi31	epi32	NA	epi34	NA	NA	NA	NA	epi42	epi43
AT1G13680	epi01	NA	NA	NA	NA	epi06	NA	epi08	epi09	NA	NA	NA	NA	NA	epi16	epi17	epi18	epi19	epi20	epi21	epi22	NA	NA	NA	NA	epi30	epi31	epi32	NA	epi34	NA	NA	NA	NA	epi42	epi43
AT1G13690	epi01	NA	NA	NA	NA	epi06	NA	epi08	epi09	NA	NA	NA	NA	NA	epi16	epi17	epi18	epi19	epi20	epi21	epi22	NA	NA	NA	NA	epi30	epi31	epi32	NA	epi34	NA	NA	NA	NA	epi42	epi43
AT1G13700	epi01	NA	NA	NA	NA	epi06	NA	epi08	epi09	NA	NA	NA	NA	NA	epi16	epi17	epi18	epi19	epi20	epi21	epi22	NA	NA	NA	NA	epi30	epi31	epi32	NA	epi34	NA	NA	NA	NA	epi42	epi43
AT1G13710	epi01	NA	NA	NA	NA	epi06	NA	epi08	epi09	NA	NA	NA	NA	NA	epi16	epi17	epi18	epi19	epi20	epi21	epi22	NA	NA	NA	NA	epi30	epi31	epi32	NA	epi34	NA	NA	NA	NA	epi42	epi43
AT1G13720	epi01	NA	NA	NA	NA	epi06	NA	epi08	epi09	NA	NA	NA	NA	NA	epi16	epi17	epi18	epi19	epi20	epi21	epi22	NA	NA	NA	NA	epi30	epi31	epi32	NA	epi34	NA	NA	NA	NA	epi42	epi43
AT1G13730	epi01	NA	NA	NA	NA	epi06	NA	epi08	epi09	NA	NA	NA	NA	NA	epi16	epi17	epi18	epi19	epi20	epi21	epi22	NA	NA	NA	NA	epi30	epi31	epi32	NA	epi34	NA	NA	NA	NA	epi42	epi43
AT1G13740	epi01	NA	NA	NA	NA	epi06	NA	epi08	epi09	NA	NA	NA	NA	NA	epi16	epi17	epi18	epi19	epi20	epi21	epi22	NA	NA	NA	NA	epi30	epi31	epi32	NA	epi34	NA	NA	NA	NA	epi42	epi43
AT1G13750	epi01	NA	NA	NA	NA	epi06	NA	epi08	epi09	NA	NA	NA	NA	NA	epi16	epi17	epi18	epi19	epi20	epi21	epi22	NA	NA	NA	NA	epi30	epi31	epi32	NA	epi34	NA	NA	NA	NA	epi42	epi43
AT1G13755	epi01	NA	NA	NA	NA	epi06	NA	epi08	epi09	NA	NA	NA	NA	NA	epi16	epi17	epi18	epi19	epi20	epi21	epi22	NA	NA	NA	NA	epi30	epi31	epi32	NA	epi34	NA	NA	NA	NA	epi42	epi43
AT1G13760	epi01	NA	NA	NA	NA	epi06	NA	epi08	epi09	NA	NA	NA	NA	NA	epi16	epi17	epi18	epi19	epi20	epi21	epi22	NA	NA	NA	NA	epi30	epi31	epi32	NA	epi34	NA	NA	NA	NA	epi42	epi43
AT1G13770	epi01	NA	NA	NA	NA	epi06	NA	epi08	epi09	NA	NA	NA	NA	NA	epi16	epi17	epi18	epi19	epi20	epi21	epi22	NA	NA	NA	NA	epi30	epi31	epi32	NA	epi34	NA	NA	NA	NA	epi42	epi43
AT1G13780	epi01	NA	NA	NA	NA	epi06	NA	epi08	epi09	NA	NA	NA	NA	NA	epi16	epi17	epi18	epi19	epi20	epi21	epi22	NA	NA	NA	NA	epi30	epi31	epi32	NA	epi34	NA	NA	NA	NA	epi42	epi43
AT1G13790	epi01	NA	NA	NA	NA	epi06	NA	epi08	epi09	NA	NA	NA	NA	NA	epi16	epi17	epi18	epi19	epi20	epi21	epi22	NA	NA	NA	NA	epi30	epi31	epi32	NA	epi34	NA	NA	NA	NA	epi42	epi43
AT1G13800	epi01	NA	NA	NA	NA	epi06	NA	epi08	epi09	NA	NA	NA	NA	NA	epi16	epi17	epi18	epi19	epi20	epi21	epi22	NA	NA	NA	NA	epi30	epi31	epi32	NA	epi34	NA	NA	NA	NA	epi42	epi43
AT1G13810	epi01	NA	NA	NA	NA	epi06	NA	epi08	epi09	NA	NA	NA	NA	NA	epi16	epi17	epi18	epi19	epi20	epi21	epi22	NA	NA	NA	NA	epi30	epi31	epi32	NA	epi34	NA	NA	NA	NA	epi42	epi43
AT1G13820	epi01	NA	NA	NA	NA	epi06	NA	epi08	epi09	NA	NA	NA	NA	NA	epi16	epi17	epi18	epi19	epi20	epi21	epi22	NA	NA	NA	NA	epi30	epi31	epi32	NA	epi34	NA	NA	NA	NA	epi42	epi43
AT1G13830	epi01	NA	NA	NA	NA	epi06	NA	epi08	epi09	NA	NA	NA	NA	NA	epi16	epi17	epi18	epi19	epi20	epi21	epi22	NA	NA	NA	NA	epi30	epi31	epi32	NA	epi34	NA	NA	NA	NA	epi42	epi43
AT1G13840	epi01	NA	NA	NA	NA	epi06	NA	epi08	epi09	NA	NA	NA	NA	NA	epi16	epi17	epi18	epi19	epi20	epi21	epi22	NA	NA	NA	NA	epi30	epi31	epi32	NA	epi34	NA	NA	NA	NA	epi42	epi43
AT1G13850	epi01	NA	NA	NA	NA	epi06	NA	epi08	epi09	NA	NA	NA	NA	NA	epi16	epi17	epi18	epi19	epi20	epi21	epi22	NA	NA	NA	NA	epi30	epi31	epi32	NA	epi34	NA	NA	NA	NA	epi42	epi43
AT1G13860	epi01	NA	NA	NA	NA	epi06	NA	epi08	epi09	NA	NA	NA	NA	NA	epi16	epi17	epi18	epi19	epi20	epi21	epi22	NA	NA	NA	NA	epi30	epi31	epi32	NA	epi34	NA	NA	NA	NA	epi42	epi43
AT1G13870	epi01	NA	NA	NA	NA	epi06	NA	epi08	epi09	NA	NA	NA	NA	NA	epi16	epi17	epi18	epi19	epi20	epi21	epi22	NA	NA	NA	NA	epi30	epi31	epi32	NA	epi34	NA	NA	NA	NA	epi42	epi43
AT1G13880	epi01	NA	NA	NA	NA	epi06	NA	epi08	epi09	NA	NA	NA	NA	NA	epi16	epi17	epi18	epi19	epi20	epi21	epi22	NA	NA	NA	NA	epi30	epi31	epi32	NA	epi34	NA	NA	NA	NA	epi42	epi43
AT1G13890	epi01	NA	NA	NA	NA	epi06	NA	epi08	epi09	NA	NA	NA	NA	NA	epi16	epi17	epi18	epi19	epi20	epi21	epi22	NA	NA	NA	NA	epi30	epi31	epi32	NA	epi34	NA	NA	NA	NA	epi42	epi43
AT1G13900	epi01	NA	NA	NA	NA	epi06	NA	epi08	epi09	NA	NA	NA	NA	NA	epi16	epi17	epi18	epi19	epi20	epi21	epi22	NA	NA	NA	NA	epi30	epi31	epi32	NA	epi34	NA	NA	NA	NA	epi42	epi43
AT1G13910	epi01	NA	NA	NA	NA	epi06	NA	epi08	epi09	NA	NA	NA	NA	NA	epi16	epi17	epi18	epi19	epi20	epi21	epi22	NA	NA	NA	NA	epi30	epi31	epi32	NA	epi34	NA	NA	NA	NA	epi42	epi43
AT1G13920	epi01	NA	NA	NA	NA	epi06	NA	epi08	epi09	NA	NA	NA	NA	NA	epi16	epi17	epi18	epi19	epi20	epi21	epi22	NA	NA	NA	NA	epi30	epi31	epi32	NA	epi34	NA	NA	NA	NA	epi42	epi43
AT1G13930	epi01	NA	NA	NA	NA	epi06	NA	epi08	epi09	NA	NA	NA	NA	NA	epi16	epi17	epi18	epi19	epi20	epi21	epi22	NA	NA	NA	NA	epi30	epi31	epi32	NA	epi34	NA	NA	NA	NA	epi42	epi43
AT1G13940	epi01	NA	NA	NA	NA	epi06	NA	epi08	epi09	NA	NA	NA	NA	NA	epi16	epi17	epi18	epi19	epi20	epi21	epi22	NA	NA	NA	NA	epi30	epi31	epi32	NA	epi34	NA	NA	NA	NA	epi42	epi43
AT1G13950	epi01	NA	NA	NA	NA	epi06	NA	epi08	epi09	NA	NA	NA	NA	NA	epi16	epi17	epi18	epi19	epi20	epi21	epi22	NA	NA	NA	NA	epi30	epi31	epi32	NA	epi34	NA	NA	NA	NA	epi42	epi43
AT1G13960	epi01	NA	NA	NA	NA	epi06	NA	epi08	epi09	NA	NA	NA	NA	NA	epi16	epi17	epi18	epi19	epi20	epi21	epi22	NA	NA	NA	NA	epi30	epi31	epi32	NA	epi34	NA	NA	NA	NA	epi42	epi43
AT1G13970	epi01	NA	NA	NA	NA	epi06	NA	epi08	epi09	NA	NA	NA	NA	NA	epi16	epi17	epi18	epi19	epi20	epi21	epi22	NA	NA	NA	NA	epi30	epi31	epi32	NA	epi34	NA	NA	NA	NA	epi42	epi43
AT1G13980	epi01	NA	NA	NA	NA	epi06	NA	epi08	epi09	NA	NA	NA	NA	NA	epi16	epi17	epi18	epi19	epi20	epi21	epi22	NA	NA	NA	NA	epi30	epi31	epi32	NA	epi34	NA	NA	NA	NA	epi42	epi43
AT1G13990	epi01	NA	NA	NA	NA	epi06	NA	epi08	epi09	NA	NA	NA	NA	NA	epi16	epi17	epi18	epi19	epi20	epi21	epi22	NA	NA	NA	NA	epi30	epi31	epi32	NA	epi34	NA	NA	NA	NA	epi42	epi43
AT1G14000	epi01	NA	NA	NA	NA	epi06	NA	epi08	epi09	NA	NA	NA	NA	NA	epi16	epi17	epi18	epi19	epi20	epi21	epi22	NA	NA	NA	NA	epi30	epi31	epi32	NA	epi34	NA	NA	NA	NA	epi42	epi43
AT1G14010	epi01	NA	NA	NA	NA	epi06	NA	epi08	epi09	NA	NA	NA	NA	NA	epi16	epi17	epi18	epi19	epi20	epi21	epi22	NA	NA	NA	NA	epi30	epi31	epi32	NA	epi34	NA	NA	NA	NA	epi42	epi43
AT1G14020	epi01	NA	NA	NA	NA	epi06	NA	epi08	epi09	NA	NA	NA	NA	NA	epi16	epi17	epi18	epi19	epi20	epi21	epi22	NA	NA	NA	NA	epi30	epi31	epi32	NA	epi34	NA	NA	NA	NA	epi42	epi43
AT1G14030	epi01	NA	NA	NA	NA	epi06	NA	epi08	epi09	NA	NA	NA	NA	NA	epi16	epi17	epi18	epi19	epi20	epi21	epi22	NA	NA	NA	NA	epi30	epi31	epi32	NA	epi34	NA	NA	NA	NA	epi42	epi43
AT1G14040	epi01	NA	NA	NA	NA	epi06	NA	epi08	epi09	NA	NA	NA	NA	NA	epi16	epi17	epi18	epi19	epi20	epi21	epi22	NA	NA	NA	NA	epi30	epi31	epi32	NA	epi34	NA	NA	NA	NA	epi42	epi43
AT1G14048	epi01	NA	NA	NA	NA	epi06	NA	epi08	epi09	NA	NA	NA	NA	NA	epi16	epi17	epi18	epi19	epi20	epi21	epi22	NA	NA	NA	NA	epi30	epi31	epi32	NA	epi34	NA	NA	NA	NA	epi42	epi43
AT1G14060	epi01	NA	NA	NA	NA	epi06	NA	epi08	epi09	NA	NA	NA	NA	NA	epi16	epi17	epi18	epi19	epi20	epi21	epi22	NA	NA	NA	NA	epi30	epi31	epi32	NA	epi34	NA	NA	NA	NA	epi42	epi43
AT1G14070	epi01	NA	NA	NA	NA	epi06	NA	epi08	epi09	NA	NA	NA	NA	NA	epi16	epi17	epi18	epi19	epi20	epi21	epi22	NA	NA	NA	NA	epi30	epi31	epi32	NA	epi34	NA	NA	NA	NA	epi42	epi43
AT1G14071	epi01	NA	NA	NA	NA	epi06	NA	epi08	epi09	NA	NA	NA	NA	NA	epi16	epi17	epi18	epi19	epi20	epi21	epi22	NA	NA	NA	NA	epi30	epi31	epi32	NA	epi34	NA	NA	NA	NA	epi42	epi43
AT1G14080	epi01	NA	NA	NA	NA	epi06	NA	epi08	epi09	NA	NA	NA	NA	NA	epi16	epi17	epi18	epi19	epi20	epi21	epi22	NA	NA	NA	NA	epi30	epi31	epi32	NA	epi34	NA	NA	NA	NA	epi42	epi43
AT1G14090	epi01	NA	NA	NA	NA	epi06	NA	epi08	epi09	NA	NA	NA	NA	NA	epi16	epi17	epi18	epi19	epi20	epi21	epi22	NA	NA	NA	NA	epi30	epi31	epi32	NA	epi34	NA	NA	NA	NA	epi42	epi43
AT1G14100	epi01	NA	NA	NA	NA	epi06	NA	epi08	epi09	NA	NA	NA	NA	NA	epi16	epi17	epi18	epi19	epi20	epi21	epi22	NA	NA	NA	NA	epi30	epi31	epi32	NA	epi34	NA	NA	NA	NA	epi42	epi43
AT1G14110	epi01	NA	NA	NA	NA	epi06	NA	epi08	epi09	NA	NA	NA	NA	NA	epi16	epi17	epi18	epi19	epi20	epi21	epi22	NA	NA	NA	NA	epi30	epi31	epi32	NA	epi34	NA	NA	NA	NA	epi42	epi43
AT1G14120	epi01	NA	NA	NA	NA	epi06	NA	epi08	epi09	NA	NA	NA	NA	NA	epi16	epi17	epi18	epi19	epi20	epi21	epi22	NA	NA	NA	NA	epi30	epi31	epi32	NA	epi34	NA	NA	NA	NA	epi42	epi43
AT1G14130	epi01	NA	NA	NA	NA	epi06	NA	epi08	epi09	NA	NA	NA	NA	NA	epi16	epi17	epi18	epi19	epi20	epi21	epi22	NA	NA	NA	NA	epi30	epi31	epi32	NA	epi34	NA	NA	NA	NA	epi42	epi43
AT1G14140	epi01	NA	NA	NA	NA	epi06	NA	epi08	epi09	NA	NA	NA	NA	NA	epi16	epi17	epi18	epi19	epi20	epi21	epi22	NA	NA	NA	NA	epi30	epi31	epi32	NA	epi34	NA	NA	NA	NA	epi42	epi43
AT1G14150	epi01	NA	NA	NA	NA	epi06	NA	epi08	epi09	NA	NA	NA	NA	NA	epi16	epi17	epi18	epi19	epi20	epi21	epi22	NA	NA	NA	NA	epi30	epi31	epi32	NA	epi34	NA	NA	NA	NA	epi42	epi43
AT1G14160	epi01	NA	NA	NA	NA	epi06	NA	epi08	epi09	NA	NA	NA	NA	NA	epi16	epi17	epi18	epi19	epi20	epi21	epi22	NA	NA	NA	NA	epi30	epi31	epi32	NA	epi34	NA	NA	NA	NA	epi42	epi43
AT1G14170	epi01	NA	NA	NA	NA	epi06	NA	epi08	epi09	NA	NA	NA	NA	NA	epi16	epi17	epi18	epi19	epi20	epi21	epi22	NA	NA	NA	NA	epi30	epi31	epi32	NA	epi34	NA	NA	NA	NA	epi42	epi43
AT1G14180	epi01	NA	NA	NA	NA	epi06	NA	epi08	epi09	NA	NA	NA	NA	NA	epi16	epi17	epi18	epi19	epi20	epi21	epi22	NA	NA	NA	NA	epi30	epi31	epi32	NA	epi34	NA	NA	NA	NA	epi42	epi43
AT1G14182	epi01	NA	NA	NA	NA	epi06	NA	epi08	epi09	NA	NA	NA	NA	NA	epi16	epi17	epi18	epi19	epi20	epi21	epi22	NA	NA	NA	NA	epi30	epi31	epi32	NA	epi34	NA	NA	NA	NA	epi42	epi43
AT1G14185	epi01	NA	NA	NA	NA	epi06	NA	epi08	epi09	NA	NA	NA	NA	NA	epi16	epi17	epi18	epi19	epi20	epi21	epi22	NA	NA	NA	NA	epi30	epi31	epi32	NA	epi34	NA	NA	NA	NA	epi42	epi43
AT1G14190	epi01	NA	NA	NA	NA	epi06	NA	epi08	epi09	NA	NA	NA	NA	NA	epi16	epi17	epi18	epi19	epi20	epi21	epi22	NA	NA	NA	NA	epi30	epi31	epi32	NA	epi34	NA	NA	NA	NA	epi42	epi43
AT1G14200	epi01	NA	NA	NA	NA	epi06	NA	epi08	epi09	NA	NA	NA	NA	NA	epi16	epi17	epi18	epi19	epi20	epi21	epi22	NA	NA	NA	NA	epi30	epi31	epi32	NA	epi34	NA	NA	NA	NA	epi42	epi43
AT1G14205	epi01	NA	NA	NA	NA	epi06	NA	epi08	epi09	NA	NA	NA	NA	NA	epi16	epi17	epi18	epi19	epi20	epi21	epi22	NA	NA	NA	NA	epi30	epi31	epi32	NA	epi34	NA	NA	NA	NA	epi42	epi43
AT1G14210	epi01	NA	NA	NA	NA	epi06	NA	epi08	epi09	NA	NA	NA	NA	NA	epi16	epi17	epi18	epi19	epi20	epi21	epi22	NA	NA	NA	NA	epi30	epi31	epi32	NA	epi34	NA	NA	NA	NA	epi42	epi43
AT1G14220	epi01	NA	NA	NA	NA	epi06	NA	epi08	epi09	NA	NA	NA	NA	NA	epi16	epi17	epi18	epi19	epi20	epi21	epi22	NA	NA	NA	NA	epi30	epi31	epi32	NA	epi34	NA	NA	NA	NA	epi42	epi43
AT1G14225	epi01	NA	NA	NA	NA	epi06	NA	epi08	epi09	NA	NA	NA	NA	NA	epi16	epi17	epi18	epi19	epi20	epi21	epi22	NA	NA	NA	NA	epi30	epi31	epi32	NA	epi34	NA	NA	NA	NA	epi42	epi43
AT1G14230	epi01	NA	NA	NA	NA	epi06	NA	epi08	epi09	NA	NA	NA	NA	NA	epi16	epi17	epi18	epi19	epi20	epi21	epi22	NA	NA	NA	NA	epi30	epi31	epi32	NA	epi34	NA	NA	NA	NA	epi42	epi43
AT1G14240	epi01	NA	NA	NA	NA	epi06	NA	epi08	epi09	NA	NA	NA	NA	NA	epi16	epi17	epi18	epi19	epi20	epi21	epi22	NA	NA	NA	NA	epi30	epi31	epi32	NA	epi34	NA	NA	NA	NA	epi42	epi43
AT1G14250	epi01	NA	NA	NA	NA	epi06	NA	epi08	epi09	NA	NA	NA	NA	NA	epi16	epi17	epi18	epi19	epi20	epi21	epi22	NA	NA	NA	NA	epi30	epi31	epi32	NA	epi34	NA	NA	NA	NA	epi42	epi43
AT1G14260	epi01	NA	NA	NA	NA	epi06	NA	epi08	epi09	NA	NA	NA	NA	NA	epi16	epi17	epi18	epi19	epi20	epi21	epi22	NA	NA	NA	NA	epi30	epi31	epi32	NA	epi34	NA	NA	NA	NA	epi42	epi43
AT1G14270	epi01	NA	NA	NA	NA	epi06	NA	epi08	epi09	NA	NA	NA	NA	NA	epi16	epi17	epi18	epi19	epi20	epi21	epi22	NA	NA	NA	NA	epi30	epi31	epi32	NA	epi34	NA	NA	NA	NA	epi42	epi43
AT1G14280	epi01	NA	NA	NA	NA	epi06	NA	epi08	epi09	NA	NA	NA	NA	NA	epi16	epi17	epi18	epi19	epi20	epi21	epi22	NA	NA	NA	NA	epi30	epi31	epi32	NA	epi34	NA	NA	NA	NA	epi42	epi43
AT1G14290	epi01	NA	NA	NA	NA	epi06	NA	epi08	epi09	NA	NA	NA	NA	NA	epi16	epi17	epi18	epi19	epi20	epi21	epi22	NA	NA	NA	NA	epi30	epi31	epi32	NA	epi34	NA	NA	NA	NA	epi42	epi43
AT1G14300	epi01	NA	NA	NA	NA	epi06	NA	epi08	epi09	NA	NA	NA	NA	NA	epi16	epi17	epi18	epi19	epi20	epi21	epi22	NA	NA	NA	NA	epi30	epi31	epi32	NA	epi34	NA	NA	NA	NA	epi42	epi43
AT1G14310	epi01	NA	NA	NA	NA	epi06	NA	epi08	epi09	NA	NA	NA	NA	NA	epi16	epi17	epi18	epi19	epi20	epi21	epi22	NA	NA	NA	NA	epi30	epi31	epi32	NA	epi34	NA	NA	NA	NA	epi42	epi43
AT1G14315	epi01	NA	NA	NA	NA	epi06	NA	epi08	epi09	NA	NA	NA	NA	NA	epi16	epi17	epi18	epi19	epi20	epi21	epi22	NA	NA	NA	NA	epi30	epi31	epi32	NA	epi34	NA	NA	NA	NA	epi42	epi43
AT1G14320	epi01	NA	NA	NA	NA	epi06	NA	epi08	epi09	NA	NA	NA	NA	NA	epi16	epi17	epi18	epi19	epi20	epi21	epi22	NA	NA	NA	NA	epi30	epi31	epi32	NA	epi34	NA	NA	NA	NA	epi42	epi43
AT1G14330	epi01	NA	NA	NA	NA	epi06	NA	epi08	epi09	NA	NA	NA	NA	NA	epi16	epi17	epi18	epi19	epi20	epi21	epi22	NA	NA	NA	NA	epi30	epi31	epi32	NA	epi34	NA	NA	NA	NA	epi42	epi43
AT1G14340	epi01	NA	NA	NA	NA	epi06	NA	epi08	epi09	NA	NA	NA	NA	NA	epi16	epi17	epi18	epi19	epi20	epi21	epi22	NA	NA	NA	NA	epi30	epi31	epi32	NA	epi34	NA	NA	NA	NA	epi42	epi43
AT1G14345	epi01	NA	NA	NA	NA	epi06	NA	epi08	epi09	NA	NA	NA	NA	NA	epi16	epi17	epi18	epi19	epi20	epi21	epi22	NA	NA	NA	NA	epi30	epi31	epi32	NA	epi34	NA	NA	NA	NA	epi42	epi43
AT1G14350	epi01	NA	NA	NA	NA	epi06	NA	epi08	epi09	NA	NA	NA	NA	NA	epi16	epi17	epi18	epi19	epi20	epi21	epi22	NA	NA	NA	NA	epi30	epi31	epi32	NA	epi34	NA	NA	NA	NA	epi42	epi43
AT1G14360	epi01	NA	NA	NA	NA	epi06	NA	epi08	epi09	NA	NA	NA	NA	NA	epi16	epi17	epi18	epi19	epi20	epi21	epi22	NA	NA	NA	NA	epi30	epi31	epi32	NA	epi34	NA	NA	NA	NA	epi42	epi43
AT1G14370	epi01	NA	NA	NA	NA	epi06	NA	epi08	epi09	NA	NA	NA	NA	NA	epi16	epi17	epi18	epi19	epi20	epi21	epi22	NA	NA	NA	NA	epi30	epi31	epi32	NA	epi34	NA	NA	NA	NA	epi42	epi43
AT1G14380	epi01	NA	NA	NA	NA	epi06	NA	epi08	epi09	NA	NA	NA	NA	NA	epi16	epi17	epi18	epi19	epi20	epi21	epi22	NA	NA	NA	NA	epi30	epi31	epi32	NA	epi34	NA	NA	NA	NA	epi42	epi43
AT1G14390	epi01	NA	NA	NA	NA	epi06	NA	epi08	epi09	NA	NA	NA	NA	NA	epi16	epi17	epi18	epi19	epi20	epi21	epi22	NA	NA	NA	NA	epi30	epi31	epi32	NA	epi34	NA	NA	NA	NA	epi42	epi43
AT1G14400	epi01	NA	NA	NA	NA	epi06	NA	epi08	epi09	NA	NA	NA	NA	NA	epi16	epi17	epi18	epi19	epi20	epi21	epi22	NA	NA	NA	NA	epi30	epi31	epi32	NA	epi34	NA	NA	NA	NA	epi42	epi43
AT1G14410	epi01	NA	NA	NA	NA	epi06	NA	epi08	epi09	NA	NA	NA	NA	NA	epi16	epi17	epi18	epi19	epi20	epi21	epi22	NA	NA	NA	NA	epi30	epi31	epi32	NA	epi34	NA	NA	NA	NA	epi42	epi43
AT1G14420	epi01	NA	NA	NA	NA	epi06	NA	epi08	epi09	NA	NA	NA	NA	NA	epi16	epi17	epi18	epi19	epi20	epi21	epi22	NA	NA	NA	NA	epi30	epi31	epi32	NA	epi34	NA	NA	NA	NA	epi42	epi43
AT1G14430	epi01	NA	NA	NA	NA	epi06	NA	epi08	epi09	NA	NA	NA	NA	NA	epi16	epi17	epi18	epi19	epi20	epi21	epi22	NA	NA	NA	NA	epi30	epi31	epi32	NA	epi34	NA	NA	NA	NA	epi42	epi43
AT1G14440	epi01	NA	NA	NA	NA	epi06	NA	epi08	epi09	NA	NA	NA	NA	NA	epi16	epi17	epi18	epi19	epi20	epi21	epi22	NA	NA	NA	NA	epi30	epi31	epi32	NA	epi34	NA	NA	NA	NA	epi42	epi43
AT1G14450	epi01	NA	NA	NA	NA	epi06	NA	epi08	epi09	NA	NA	NA	NA	NA	epi16	epi17	epi18	epi19	epi20	epi21	epi22	NA	NA	NA	NA	epi30	epi31	epi32	NA	epi34	NA	NA	NA	NA	epi42	epi43
AT1G14455	epi01	NA	NA	NA	NA	epi06	NA	epi08	epi09	NA	NA	NA	NA	NA	epi16	epi17	epi18	epi19	epi20	epi21	epi22	NA	NA	NA	NA	epi30	epi31	epi32	NA	epi34	NA	NA	NA	NA	epi42	epi43
AT1G14460	epi01	NA	NA	NA	NA	epi06	NA	epi08	epi09	NA	NA	NA	NA	NA	epi16	epi17	epi18	epi19	epi20	epi21	epi22	NA	NA	NA	NA	epi30	epi31	epi32	NA	epi34	NA	NA	NA	NA	epi42	epi43
AT1G14470	epi01	NA	NA	NA	NA	epi06	NA	epi08	epi09	NA	NA	NA	NA	NA	epi16	epi17	epi18	epi19	epi20	epi21	epi22	NA	NA	NA	NA	epi30	epi31	epi32	NA	epi34	NA	NA	NA	NA	epi42	epi43
AT1G14480	epi01	NA	NA	NA	NA	epi06	NA	epi08	epi09	NA	NA	NA	NA	NA	epi16	epi17	epi18	epi19	epi20	epi21	epi22	NA	NA	NA	NA	epi30	epi31	epi32	NA	epi34	NA	NA	NA	NA	epi42	epi43
AT1G14490	epi01	NA	NA	NA	NA	epi06	NA	epi08	epi09	NA	NA	NA	NA	NA	epi16	epi17	epi18	epi19	epi20	epi21	epi22	NA	NA	NA	NA	epi30	epi31	epi32	NA	epi34	NA	NA	NA	NA	epi42	epi43
AT1G14500	epi01	NA	NA	NA	NA	epi06	NA	epi08	epi09	NA	NA	NA	NA	NA	epi16	epi17	epi18	epi19	epi20	epi21	epi22	NA	NA	NA	NA	epi30	epi31	epi32	NA	epi34	NA	NA	NA	NA	epi42	epi43
AT1G14510	epi01	NA	NA	NA	NA	epi06	NA	epi08	epi09	NA	NA	NA	NA	NA	epi16	epi17	epi18	epi19	epi20	epi21	epi22	NA	NA	NA	NA	epi30	epi31	epi32	NA	epi34	NA	NA	NA	NA	epi42	epi43
AT1G14518	epi01	NA	NA	NA	NA	epi06	NA	epi08	epi09	NA	NA	NA	NA	NA	epi16	epi17	epi18	epi19	epi20	epi21	epi22	NA	NA	NA	NA	epi30	epi31	epi32	NA	epi34	NA	NA	NA	NA	epi42	epi43
AT1G14520	epi01	NA	NA	NA	NA	epi06	NA	epi08	epi09	NA	NA	NA	NA	NA	epi16	epi17	epi18	epi19	epi20	epi21	epi22	NA	NA	NA	NA	epi30	epi31	epi32	NA	epi34	NA	NA	NA	NA	epi42	epi43
AT1G14530	epi01	NA	NA	NA	NA	epi06	NA	epi08	epi09	NA	NA	NA	NA	NA	epi16	epi17	epi18	epi19	epi20	epi21	epi22	NA	NA	NA	NA	epi30	epi31	epi32	NA	epi34	NA	NA	NA	NA	epi42	epi43
AT1G14540	epi01	NA	NA	NA	NA	epi06	NA	epi08	epi09	NA	NA	NA	epi14	NA	epi16	epi17	epi18	epi19	epi20	epi21	epi22	NA	NA	NA	NA	epi30	epi31	epi32	NA	epi34	NA	NA	NA	NA	epi42	epi43
AT1G14549	epi01	NA	NA	NA	NA	epi06	NA	epi08	epi09	NA	NA	NA	epi14	NA	epi16	epi17	epi18	epi19	epi20	epi21	epi22	NA	NA	NA	NA	epi30	epi31	epi32	NA	epi34	NA	NA	NA	NA	epi42	epi43
AT1G14550	epi01	NA	NA	NA	NA	epi06	NA	epi08	epi09	NA	NA	NA	epi14	NA	epi16	epi17	epi18	epi19	epi20	epi21	epi22	NA	NA	NA	NA	epi30	epi31	epi32	NA	epi34	NA	NA	NA	NA	epi42	epi43
AT1G14560	epi01	NA	NA	NA	NA	epi06	NA	epi08	epi09	NA	NA	NA	epi14	NA	epi16	epi17	epi18	epi19	epi20	epi21	epi22	NA	NA	NA	NA	epi30	epi31	epi32	NA	epi34	NA	NA	NA	NA	epi42	epi43
AT1G14570	epi01	NA	NA	NA	NA	epi06	NA	epi08	epi09	NA	NA	NA	epi14	NA	epi16	epi17	epi18	epi19	epi20	epi21	epi22	NA	NA	NA	NA	epi30	epi31	epi32	NA	epi34	NA	NA	NA	NA	epi42	epi43
AT1G14580	epi01	NA	NA	NA	NA	epi06	NA	epi08	epi09	NA	NA	NA	epi14	NA	epi16	epi17	epi18	epi19	epi20	epi21	epi22	NA	NA	NA	NA	epi30	epi31	epi32	NA	epi34	NA	NA	NA	NA	epi42	epi43
AT1G14590	epi01	NA	NA	NA	NA	epi06	NA	epi08	epi09	NA	NA	NA	epi14	NA	epi16	epi17	epi18	epi19	epi20	epi21	epi22	NA	NA	NA	NA	epi30	epi31	epi32	NA	epi34	NA	NA	NA	NA	epi42	epi43
AT1G14600	epi01	NA	NA	NA	NA	epi06	NA	epi08	epi09	NA	NA	NA	epi14	NA	epi16	epi17	epi18	epi19	epi20	epi21	epi22	NA	NA	NA	NA	epi30	epi31	epi32	NA	epi34	NA	NA	NA	NA	epi42	epi43
AT1G14610	epi01	NA	NA	NA	NA	epi06	NA	epi08	epi09	NA	NA	NA	epi14	NA	epi16	epi17	epi18	epi19	epi20	epi21	epi22	NA	NA	NA	NA	epi30	epi31	epi32	NA	epi34	NA	NA	NA	NA	epi42	epi43
AT1G14620	epi01	NA	NA	NA	NA	epi06	NA	epi08	epi09	NA	NA	NA	epi14	NA	epi16	epi17	epi18	epi19	epi20	epi21	epi22	NA	NA	NA	NA	epi30	epi31	epi32	NA	epi34	NA	NA	NA	NA	epi42	epi43
AT1G14630	epi01	NA	NA	NA	NA	epi06	NA	epi08	epi09	NA	NA	NA	epi14	NA	epi16	epi17	epi18	epi19	epi20	epi21	epi22	NA	NA	NA	NA	epi30	epi31	epi32	NA	epi34	NA	NA	NA	NA	epi42	epi43
AT1G14640	epi01	NA	NA	NA	NA	epi06	NA	epi08	epi09	NA	NA	NA	epi14	NA	epi16	epi17	epi18	epi19	epi20	epi21	epi22	NA	NA	NA	NA	epi30	epi31	epi32	NA	epi34	NA	NA	NA	NA	epi42	epi43
AT1G14642	epi01	NA	NA	NA	NA	epi06	NA	epi08	epi09	NA	NA	NA	epi14	NA	epi16	epi17	epi18	epi19	epi20	epi21	epi22	NA	NA	NA	NA	epi30	epi31	epi32	NA	epi34	NA	NA	NA	NA	epi42	epi43
AT1G14650	epi01	NA	NA	NA	NA	epi06	NA	epi08	epi09	NA	NA	NA	epi14	NA	epi16	epi17	epi18	epi19	epi20	epi21	epi22	NA	NA	NA	NA	epi30	epi31	epi32	NA	epi34	NA	NA	NA	NA	epi42	epi43
AT1G14660	epi01	NA	NA	NA	NA	epi06	NA	epi08	epi09	NA	NA	NA	epi14	NA	epi16	epi17	epi18	epi19	epi20	epi21	epi22	NA	NA	NA	NA	epi30	epi31	epi32	NA	epi34	NA	NA	NA	NA	epi42	epi43
AT1G14670	epi01	NA	NA	NA	NA	epi06	NA	epi08	epi09	NA	NA	NA	epi14	NA	epi16	epi17	epi18	epi19	epi20	epi21	epi22	NA	NA	NA	NA	epi30	epi31	epi32	NA	epi34	NA	NA	NA	NA	epi42	epi43
AT1G14680	epi01	NA	NA	NA	NA	epi06	NA	epi08	epi09	NA	NA	NA	epi14	NA	epi16	epi17	epi18	epi19	epi20	epi21	epi22	NA	NA	NA	NA	epi30	epi31	epi32	NA	epi34	NA	NA	NA	NA	epi42	epi43
AT1G14685	epi01	NA	NA	NA	NA	epi06	NA	epi08	epi09	NA	NA	NA	epi14	NA	epi16	epi17	epi18	epi19	epi20	epi21	epi22	NA	NA	NA	NA	epi30	epi31	epi32	NA	epi34	NA	NA	NA	NA	epi42	epi43
AT1G14686	epi01	NA	NA	NA	NA	epi06	NA	epi08	epi09	NA	NA	NA	epi14	NA	epi16	epi17	epi18	epi19	epi20	epi21	epi22	NA	NA	NA	NA	epi30	epi31	epi32	NA	epi34	NA	NA	NA	NA	epi42	epi43
AT1G14687	epi01	NA	NA	NA	NA	epi06	NA	epi08	epi09	NA	NA	NA	epi14	NA	epi16	epi17	epi18	epi19	epi20	epi21	epi22	NA	NA	NA	NA	epi30	epi31	epi32	NA	epi34	NA	NA	NA	NA	epi42	epi43
AT1G14688	epi01	NA	NA	NA	NA	epi06	NA	epi08	epi09	NA	NA	NA	epi14	NA	epi16	epi17	epi18	epi19	epi20	epi21	epi22	NA	NA	NA	NA	epi30	epi31	epi32	NA	epi34	NA	NA	NA	NA	epi42	epi43
AT1G14690	epi01	NA	NA	NA	NA	epi06	NA	epi08	epi09	NA	NA	NA	epi14	NA	epi16	epi17	epi18	epi19	epi20	epi21	epi22	NA	NA	NA	NA	epi30	epi31	epi32	NA	epi34	NA	NA	NA	NA	epi42	epi43
AT1G14700	epi01	NA	NA	NA	NA	epi06	NA	epi08	epi09	NA	NA	NA	epi14	NA	epi16	epi17	epi18	epi19	epi20	epi21	epi22	NA	NA	NA	NA	epi30	epi31	epi32	NA	epi34	NA	NA	NA	NA	epi42	epi43
AT1G14710	epi01	NA	NA	NA	NA	epi06	NA	epi08	epi09	NA	NA	NA	epi14	NA	epi16	epi17	epi18	epi19	epi20	epi21	epi22	NA	NA	NA	NA	epi30	epi31	epi32	NA	epi34	NA	NA	NA	NA	epi42	epi43
AT1G14720	epi01	NA	NA	NA	NA	epi06	NA	epi08	epi09	NA	NA	NA	epi14	NA	epi16	epi17	epi18	epi19	epi20	epi21	epi22	NA	NA	NA	NA	epi30	epi31	epi32	NA	epi34	NA	NA	NA	NA	epi42	epi43
AT1G14730	epi01	NA	NA	NA	NA	epi06	NA	epi08	epi09	NA	NA	NA	epi14	NA	epi16	epi17	epi18	epi19	epi20	epi21	epi22	NA	NA	NA	NA	epi30	epi31	epi32	NA	epi34	NA	NA	NA	NA	epi42	epi43
AT1G14740	epi01	NA	NA	NA	NA	epi06	NA	epi08	epi09	NA	NA	NA	epi14	NA	epi16	epi17	epi18	epi19	epi20	epi21	epi22	NA	NA	NA	NA	epi30	epi31	epi32	NA	epi34	NA	NA	NA	NA	epi42	epi43
AT1G14750	epi01	NA	NA	NA	NA	epi06	NA	epi08	epi09	NA	NA	NA	epi14	NA	epi16	epi17	epi18	epi19	epi20	epi21	epi22	NA	NA	NA	NA	epi30	epi31	epi32	NA	epi34	NA	NA	NA	NA	epi42	epi43
AT1G14755	epi01	NA	NA	NA	NA	epi06	NA	epi08	epi09	NA	NA	NA	epi14	NA	epi16	epi17	epi18	epi19	epi20	epi21	epi22	NA	NA	NA	NA	epi30	epi31	epi32	NA	epi34	NA	NA	NA	NA	epi42	epi43
AT1G14760	epi01	NA	NA	NA	NA	epi06	NA	epi08	epi09	NA	NA	NA	epi14	NA	epi16	epi17	epi18	epi19	epi20	epi21	epi22	NA	NA	NA	NA	epi30	epi31	epi32	NA	epi34	NA	NA	NA	NA	epi42	epi43
AT1G14770	epi01	NA	NA	NA	NA	epi06	NA	epi08	epi09	NA	NA	NA	epi14	NA	epi16	epi17	epi18	epi19	epi20	epi21	epi22	NA	NA	NA	NA	epi30	epi31	epi32	NA	epi34	NA	NA	NA	NA	epi42	epi43
AT1G14780	epi01	NA	NA	NA	NA	epi06	NA	epi08	epi09	NA	NA	NA	epi14	NA	epi16	epi17	epi18	epi19	epi20	epi21	epi22	NA	NA	NA	NA	epi30	epi31	epi32	NA	epi34	NA	NA	NA	NA	epi42	epi43
AT1G14790	epi01	NA	NA	NA	NA	epi06	NA	epi08	epi09	NA	NA	NA	epi14	NA	epi16	epi17	epi18	epi19	epi20	epi21	epi22	NA	NA	NA	NA	epi30	epi31	epi32	NA	epi34	NA	NA	NA	NA	epi42	epi43
AT1G14800	epi01	NA	NA	NA	NA	epi06	NA	epi08	epi09	NA	NA	NA	epi14	NA	epi16	epi17	epi18	epi19	epi20	epi21	epi22	NA	NA	NA	NA	epi30	epi31	epi32	NA	epi34	NA	NA	NA	NA	epi42	epi43
AT1G14810	epi01	NA	NA	NA	NA	epi06	NA	epi08	epi09	NA	NA	NA	epi14	NA	epi16	epi17	epi18	epi19	epi20	epi21	epi22	NA	NA	NA	NA	epi30	epi31	epi32	NA	epi34	NA	NA	NA	NA	epi42	epi43
AT1G14820	epi01	NA	NA	NA	NA	epi06	NA	epi08	epi09	NA	NA	NA	epi14	NA	epi16	epi17	epi18	epi19	epi20	epi21	epi22	NA	NA	NA	NA	epi30	epi31	epi32	NA	epi34	NA	NA	NA	NA	epi42	epi43
AT1G14830	epi01	NA	NA	NA	NA	epi06	NA	epi08	epi09	NA	NA	NA	epi14	NA	epi16	epi17	epi18	epi19	epi20	epi21	epi22	NA	NA	NA	NA	epi30	epi31	epi32	NA	epi34	NA	NA	NA	NA	epi42	epi43
AT1G14840	epi01	NA	NA	NA	NA	epi06	NA	epi08	epi09	NA	NA	NA	epi14	NA	epi16	epi17	epi18	epi19	epi20	epi21	epi22	NA	NA	NA	NA	epi30	epi31	epi32	NA	epi34	NA	NA	NA	NA	epi42	epi43
AT1G14850	epi01	NA	NA	NA	NA	epi06	NA	epi08	epi09	NA	NA	NA	epi14	NA	epi16	epi17	epi18	epi19	epi20	epi21	epi22	NA	NA	NA	NA	epi30	epi31	epi32	NA	epi34	NA	NA	NA	NA	epi42	epi43
AT1G14860	epi01	NA	NA	NA	NA	epi06	NA	epi08	epi09	NA	NA	NA	epi14	NA	epi16	epi17	epi18	epi19	epi20	epi21	epi22	NA	NA	NA	NA	epi30	epi31	epi32	NA	epi34	NA	NA	NA	NA	epi42	epi43
AT1G14870	epi01	NA	NA	NA	NA	epi06	NA	epi08	epi09	NA	NA	NA	epi14	NA	epi16	epi17	epi18	epi19	epi20	epi21	epi22	NA	NA	NA	NA	epi30	epi31	epi32	NA	epi34	NA	NA	NA	NA	epi42	epi43
AT1G14880	epi01	NA	NA	NA	NA	epi06	NA	epi08	epi09	NA	NA	NA	epi14	NA	epi16	epi17	epi18	epi19	epi20	epi21	epi22	NA	NA	NA	NA	epi30	epi31	epi32	NA	epi34	NA	NA	NA	NA	epi42	epi43
AT1G14890	epi01	NA	NA	NA	NA	epi06	NA	epi08	epi09	NA	NA	NA	epi14	NA	epi16	epi17	epi18	epi19	epi20	epi21	epi22	NA	NA	NA	NA	epi30	epi31	epi32	NA	epi34	NA	NA	NA	NA	epi42	epi43
AT1G14900	epi01	NA	NA	NA	NA	epi06	NA	epi08	epi09	NA	NA	NA	epi14	NA	epi16	epi17	epi18	epi19	epi20	epi21	epi22	NA	NA	NA	NA	epi30	epi31	epi32	NA	epi34	NA	NA	NA	NA	epi42	epi43
AT1G14910	epi01	NA	NA	NA	NA	epi06	NA	epi08	epi09	NA	NA	NA	epi14	NA	epi16	epi17	epi18	epi19	epi20	epi21	epi22	NA	NA	NA	NA	epi30	epi31	epi32	NA	epi34	NA	NA	NA	NA	epi42	epi43
AT1G14920	epi01	NA	NA	NA	NA	epi06	NA	epi08	epi09	NA	NA	NA	epi14	NA	epi16	epi17	epi18	epi19	epi20	epi21	epi22	NA	NA	NA	NA	epi30	epi31	epi32	NA	epi34	NA	NA	NA	NA	epi42	epi43
AT1G14930	epi01	NA	NA	NA	NA	epi06	NA	epi08	epi09	NA	NA	NA	epi14	NA	epi16	epi17	epi18	epi19	epi20	epi21	epi22	NA	NA	NA	NA	epi30	epi31	epi32	NA	epi34	NA	NA	NA	NA	epi42	epi43
AT1G14940	epi01	NA	NA	NA	NA	epi06	NA	epi08	epi09	NA	NA	NA	epi14	NA	epi16	epi17	epi18	epi19	epi20	epi21	epi22	NA	NA	NA	NA	epi30	epi31	epi32	NA	epi34	NA	NA	NA	NA	epi42	epi43
AT1G14950	epi01	NA	NA	NA	NA	epi06	NA	epi08	epi09	NA	NA	NA	epi14	NA	epi16	epi17	epi18	epi19	epi20	epi21	epi22	NA	NA	NA	NA	epi30	epi31	epi32	NA	epi34	NA	NA	NA	NA	epi42	epi43
AT1G14960	epi01	NA	NA	NA	NA	epi06	NA	epi08	epi09	NA	NA	NA	epi14	NA	epi16	epi17	epi18	epi19	epi20	epi21	epi22	NA	NA	NA	NA	epi30	epi31	epi32	NA	epi34	NA	NA	NA	NA	epi42	epi43
AT1G14970	epi01	NA	NA	NA	NA	epi06	NA	epi08	epi09	NA	NA	NA	epi14	NA	epi16	epi17	epi18	epi19	epi20	epi21	epi22	NA	NA	NA	NA	epi30	epi31	epi32	NA	epi34	NA	NA	NA	NA	epi42	epi43
AT1G14980	epi01	NA	NA	NA	NA	epi06	NA	epi08	epi09	NA	NA	NA	epi14	NA	epi16	epi17	epi18	epi19	epi20	epi21	epi22	NA	NA	NA	NA	epi30	epi31	epi32	NA	epi34	NA	NA	NA	NA	epi42	epi43
AT1G14990	epi01	NA	NA	NA	NA	epi06	NA	epi08	epi09	NA	NA	NA	epi14	NA	epi16	epi17	epi18	epi19	epi20	epi21	epi22	NA	NA	NA	NA	epi30	epi31	epi32	NA	epi34	NA	NA	NA	NA	epi42	epi43
AT1G15000	epi01	NA	NA	NA	NA	epi06	NA	epi08	epi09	NA	NA	NA	epi14	NA	epi16	epi17	epi18	epi19	epi20	epi21	epi22	NA	NA	NA	NA	epi30	epi31	epi32	NA	epi34	NA	NA	NA	NA	epi42	epi43
AT1G15002	epi01	NA	NA	NA	NA	epi06	NA	epi08	epi09	NA	NA	NA	epi14	NA	epi16	epi17	epi18	epi19	epi20	epi21	epi22	NA	NA	NA	NA	epi30	epi31	epi32	NA	epi34	NA	NA	NA	NA	epi42	epi43
AT1G15010	epi01	NA	NA	NA	NA	epi06	NA	epi08	epi09	NA	NA	NA	epi14	NA	epi16	epi17	epi18	epi19	epi20	epi21	epi22	NA	NA	NA	NA	epi30	epi31	epi32	NA	epi34	NA	NA	NA	NA	epi42	epi43
AT1G15015	epi01	NA	NA	NA	NA	epi06	NA	epi08	epi09	NA	NA	NA	epi14	NA	epi16	epi17	epi18	epi19	epi20	epi21	epi22	NA	NA	NA	NA	epi30	epi31	epi32	NA	epi34	NA	NA	NA	NA	epi42	epi43
AT1G15020	epi01	NA	NA	NA	NA	epi06	NA	epi08	epi09	NA	NA	NA	epi14	NA	epi16	epi17	epi18	epi19	epi20	epi21	epi22	NA	NA	NA	NA	epi30	epi31	epi32	NA	epi34	NA	NA	NA	NA	epi42	epi43
AT1G15030	epi01	NA	NA	NA	NA	epi06	NA	epi08	epi09	NA	NA	NA	epi14	NA	epi16	epi17	epi18	epi19	epi20	epi21	epi22	NA	NA	NA	NA	epi30	epi31	epi32	NA	epi34	NA	NA	NA	NA	epi42	epi43
AT1G15040	epi01	NA	NA	NA	NA	epi06	NA	epi08	epi09	NA	NA	NA	epi14	NA	epi16	epi17	epi18	epi19	epi20	epi21	epi22	NA	NA	NA	NA	epi30	epi31	epi32	NA	epi34	NA	NA	NA	NA	epi42	epi43
AT1G15045	epi01	NA	NA	NA	NA	epi06	NA	epi08	epi09	NA	NA	NA	epi14	NA	epi16	epi17	epi18	epi19	epi20	epi21	epi22	NA	NA	NA	NA	epi30	epi31	epi32	NA	epi34	NA	NA	NA	NA	epi42	epi43
AT1G15050	epi01	NA	NA	NA	NA	epi06	NA	epi08	epi09	NA	NA	NA	epi14	NA	epi16	epi17	epi18	epi19	epi20	epi21	epi22	NA	NA	NA	NA	epi30	epi31	epi32	NA	epi34	NA	NA	NA	NA	epi42	epi43
AT1G15060	epi01	NA	NA	NA	NA	epi06	NA	epi08	epi09	NA	NA	NA	epi14	NA	epi16	epi17	epi18	epi19	epi20	epi21	epi22	NA	NA	NA	NA	epi30	epi31	epi32	NA	epi34	NA	NA	NA	NA	epi42	epi43
AT1G15080	epi01	NA	NA	NA	NA	epi06	NA	epi08	epi09	NA	NA	NA	epi14	NA	epi16	epi17	epi18	epi19	epi20	epi21	epi22	NA	NA	NA	NA	epi30	epi31	epi32	NA	epi34	NA	NA	NA	NA	epi42	epi43
AT1G15090	epi01	NA	NA	NA	NA	epi06	NA	epi08	epi09	NA	NA	NA	epi14	NA	epi16	epi17	epi18	epi19	epi20	epi21	epi22	NA	NA	NA	NA	epi30	epi31	epi32	NA	epi34	NA	NA	NA	NA	epi42	epi43
AT1G15100	epi01	NA	NA	NA	NA	epi06	NA	epi08	epi09	NA	NA	NA	epi14	NA	epi16	epi17	epi18	epi19	epi20	epi21	epi22	NA	NA	NA	NA	epi30	epi31	epi32	NA	epi34	NA	NA	NA	NA	epi42	epi43
AT1G15110	epi01	NA	NA	NA	NA	epi06	NA	epi08	epi09	NA	NA	NA	epi14	NA	epi16	epi17	epi18	epi19	epi20	epi21	epi22	NA	NA	NA	NA	epi30	epi31	epi32	NA	epi34	NA	NA	NA	NA	epi42	epi43
AT1G15120	epi01	NA	NA	NA	NA	epi06	NA	epi08	epi09	NA	NA	NA	epi14	NA	epi16	epi17	epi18	epi19	epi20	epi21	epi22	NA	NA	NA	NA	epi30	epi31	epi32	NA	epi34	NA	NA	NA	NA	epi42	epi43
AT1G15125	epi01	NA	NA	NA	NA	epi06	NA	epi08	epi09	NA	NA	NA	epi14	NA	epi16	epi17	epi18	epi19	epi20	epi21	epi22	NA	NA	NA	NA	epi30	epi31	epi32	NA	epi34	NA	NA	NA	NA	epi42	epi43
AT1G15130	epi01	NA	NA	NA	NA	epi06	NA	epi08	epi09	NA	NA	NA	epi14	NA	epi16	epi17	epi18	epi19	epi20	epi21	epi22	NA	NA	NA	NA	epi30	epi31	epi32	NA	epi34	NA	NA	NA	NA	epi42	epi43
AT1G15140	epi01	NA	NA	NA	NA	epi06	NA	epi08	epi09	NA	NA	NA	epi14	NA	epi16	epi17	epi18	epi19	epi20	epi21	epi22	NA	NA	NA	NA	epi30	epi31	epi32	NA	epi34	NA	NA	NA	NA	epi42	epi43
AT1G15150	epi01	NA	NA	NA	NA	epi06	NA	epi08	epi09	NA	NA	NA	epi14	NA	epi16	epi17	epi18	epi19	epi20	epi21	epi22	NA	NA	NA	NA	epi30	epi31	epi32	NA	epi34	NA	NA	NA	NA	epi42	epi43
AT1G15160	epi01	NA	NA	NA	NA	epi06	NA	epi08	epi09	NA	NA	NA	epi14	NA	epi16	epi17	epi18	epi19	epi20	epi21	epi22	NA	NA	NA	NA	epi30	epi31	epi32	NA	epi34	NA	NA	NA	NA	epi42	epi43
AT1G15165	epi01	NA	NA	NA	NA	epi06	NA	epi08	epi09	NA	NA	NA	epi14	NA	epi16	epi17	epi18	epi19	epi20	epi21	epi22	NA	NA	NA	NA	epi30	epi31	epi32	NA	epi34	NA	NA	NA	NA	epi42	epi43
AT1G15170	epi01	NA	NA	NA	NA	epi06	NA	epi08	epi09	NA	NA	NA	epi14	NA	epi16	epi17	epi18	epi19	epi20	epi21	epi22	NA	NA	NA	NA	epi30	epi31	epi32	NA	epi34	NA	NA	NA	NA	epi42	epi43
AT1G15175	epi01	NA	NA	NA	NA	epi06	NA	epi08	epi09	NA	NA	NA	epi14	NA	epi16	epi17	epi18	epi19	epi20	epi21	epi22	NA	NA	NA	NA	epi30	epi31	epi32	NA	epi34	NA	NA	NA	NA	epi42	epi43
AT1G15180	epi01	NA	NA	NA	NA	epi06	NA	epi08	epi09	NA	NA	NA	epi14	NA	epi16	epi17	epi18	epi19	epi20	epi21	epi22	NA	NA	NA	NA	epi30	epi31	epi32	NA	epi34	NA	NA	NA	NA	epi42	epi43
AT1G15190	epi01	NA	NA	NA	NA	epi06	NA	epi08	epi09	NA	NA	NA	epi14	NA	epi16	epi17	epi18	epi19	epi20	epi21	epi22	NA	NA	NA	NA	epi30	epi31	epi32	NA	epi34	NA	NA	NA	NA	epi42	epi43
AT1G15200	epi01	NA	NA	NA	NA	epi06	NA	epi08	epi09	NA	NA	NA	epi14	NA	epi16	epi17	epi18	epi19	epi20	epi21	epi22	NA	NA	NA	NA	epi30	epi31	epi32	NA	epi34	NA	NA	NA	NA	epi42	epi43
AT1G15210	epi01	NA	NA	NA	NA	epi06	NA	epi08	epi09	NA	NA	NA	epi14	NA	epi16	epi17	epi18	epi19	epi20	epi21	epi22	NA	NA	NA	NA	epi30	epi31	epi32	NA	epi34	NA	NA	NA	NA	epi42	epi43
AT1G15215	epi01	NA	NA	NA	NA	epi06	NA	epi08	epi09	NA	NA	NA	epi14	NA	epi16	epi17	epi18	epi19	epi20	epi21	epi22	NA	NA	NA	NA	epi30	epi31	epi32	NA	epi34	NA	NA	NA	NA	epi42	epi43
AT1G15220	epi01	NA	NA	NA	NA	epi06	NA	epi08	epi09	NA	NA	NA	epi14	NA	epi16	epi17	epi18	epi19	epi20	epi21	epi22	NA	NA	NA	NA	epi30	epi31	epi32	NA	epi34	NA	NA	NA	NA	epi42	epi43
AT1G15230	epi01	NA	NA	NA	NA	epi06	NA	epi08	epi09	NA	NA	NA	epi14	NA	epi16	epi17	epi18	epi19	epi20	epi21	epi22	NA	NA	NA	NA	epi30	epi31	epi32	NA	epi34	NA	NA	NA	NA	epi42	epi43
AT1G15240	epi01	NA	NA	NA	NA	epi06	NA	epi08	epi09	NA	NA	NA	epi14	NA	epi16	epi17	epi18	epi19	epi20	epi21	epi22	NA	NA	NA	NA	epi30	epi31	epi32	NA	epi34	NA	NA	NA	NA	epi42	epi43
AT1G15250	epi01	NA	NA	NA	NA	epi06	NA	epi08	epi09	NA	NA	NA	epi14	NA	epi16	epi17	epi18	epi19	epi20	epi21	epi22	NA	NA	NA	NA	epi30	epi31	epi32	NA	epi34	NA	NA	NA	NA	epi42	epi43
AT1G15260	epi01	NA	NA	NA	NA	epi06	NA	epi08	epi09	NA	NA	NA	epi14	NA	epi16	epi17	epi18	epi19	epi20	epi21	epi22	NA	NA	NA	NA	epi30	epi31	epi32	NA	epi34	NA	NA	NA	NA	epi42	epi43
AT1G15270	epi01	NA	NA	NA	NA	epi06	NA	epi08	epi09	NA	NA	NA	epi14	NA	epi16	epi17	epi18	epi19	epi20	epi21	epi22	NA	NA	NA	NA	epi30	epi31	epi32	NA	epi34	NA	NA	NA	NA	epi42	epi43
AT1G15280	epi01	NA	NA	NA	NA	epi06	NA	epi08	epi09	NA	NA	NA	epi14	NA	epi16	epi17	epi18	epi19	epi20	epi21	epi22	NA	NA	NA	NA	epi30	epi31	epi32	NA	epi34	NA	NA	NA	NA	epi42	epi43
AT1G15290	epi01	NA	NA	NA	NA	epi06	NA	epi08	epi09	NA	NA	NA	epi14	NA	epi16	epi17	epi18	epi19	epi20	epi21	epi22	NA	NA	NA	NA	epi30	epi31	epi32	NA	epi34	NA	NA	NA	NA	epi42	epi43
AT1G15300	epi01	NA	NA	NA	NA	epi06	NA	epi08	epi09	NA	NA	NA	epi14	NA	epi16	epi17	epi18	epi19	epi20	epi21	epi22	NA	NA	NA	NA	epi30	epi31	epi32	NA	epi34	NA	NA	NA	NA	epi42	epi43
AT1G15310	epi01	NA	NA	NA	NA	epi06	NA	epi08	epi09	NA	NA	NA	epi14	NA	epi16	epi17	epi18	epi19	epi20	epi21	epi22	NA	NA	NA	NA	epi30	epi31	epi32	NA	epi34	NA	NA	NA	NA	epi42	epi43
AT1G15320	epi01	NA	NA	NA	NA	epi06	NA	epi08	epi09	NA	NA	NA	epi14	NA	epi16	epi17	epi18	epi19	epi20	epi21	epi22	NA	NA	NA	NA	epi30	epi31	epi32	NA	epi34	NA	NA	NA	NA	epi42	epi43
AT1G15330	epi01	NA	NA	NA	NA	epi06	NA	epi08	epi09	NA	NA	NA	epi14	NA	epi16	epi17	epi18	epi19	epi20	epi21	epi22	NA	NA	NA	NA	epi30	epi31	epi32	NA	epi34	NA	NA	NA	NA	epi42	epi43
AT1G15340	epi01	NA	NA	NA	NA	epi06	NA	epi08	epi09	NA	NA	NA	epi14	NA	epi16	epi17	epi18	epi19	epi20	epi21	epi22	NA	NA	NA	NA	epi30	epi31	epi32	NA	epi34	NA	NA	NA	NA	epi42	epi43
AT1G15350	epi01	NA	NA	NA	NA	epi06	NA	epi08	epi09	NA	NA	NA	epi14	NA	epi16	epi17	epi18	epi19	epi20	epi21	epi22	NA	NA	NA	NA	epi30	epi31	epi32	NA	epi34	NA	NA	NA	NA	epi42	epi43
AT1G15360	epi01	NA	NA	NA	NA	epi06	NA	epi08	epi09	NA	NA	NA	epi14	NA	epi16	epi17	epi18	epi19	epi20	epi21	epi22	NA	NA	NA	NA	epi30	epi31	epi32	NA	epi34	NA	NA	NA	NA	epi42	epi43
AT1G15370	epi01	NA	NA	NA	NA	epi06	NA	epi08	epi09	NA	NA	NA	epi14	NA	epi16	epi17	epi18	epi19	epi20	epi21	epi22	NA	NA	NA	NA	epi30	epi31	epi32	NA	epi34	NA	NA	NA	NA	epi42	epi43
AT1G15380	epi01	NA	NA	NA	NA	epi06	NA	epi08	epi09	NA	NA	NA	epi14	NA	epi16	epi17	epi18	epi19	epi20	epi21	epi22	NA	NA	NA	NA	epi30	epi31	epi32	NA	epi34	NA	NA	NA	NA	epi42	epi43
AT1G15385	epi01	NA	NA	NA	NA	epi06	NA	epi08	epi09	NA	NA	NA	epi14	NA	epi16	epi17	epi18	epi19	epi20	epi21	epi22	NA	NA	NA	NA	epi30	epi31	epi32	NA	epi34	NA	NA	NA	NA	epi42	epi43
AT1G15390	epi01	NA	NA	NA	NA	epi06	NA	epi08	epi09	NA	NA	NA	epi14	NA	epi16	epi17	epi18	epi19	epi20	epi21	epi22	NA	NA	NA	NA	epi30	epi31	epi32	NA	epi34	NA	NA	NA	NA	epi42	epi43
AT1G15400	epi01	NA	NA	NA	NA	epi06	NA	epi08	epi09	NA	NA	NA	epi14	NA	epi16	epi17	epi18	epi19	epi20	epi21	epi22	NA	NA	NA	NA	epi30	epi31	epi32	NA	epi34	NA	NA	NA	NA	epi42	epi43
AT1G15405	epi01	NA	NA	NA	NA	epi06	NA	epi08	epi09	NA	NA	NA	epi14	NA	epi16	epi17	epi18	epi19	epi20	epi21	epi22	NA	NA	NA	NA	epi30	epi31	epi32	NA	epi34	NA	NA	NA	NA	epi42	epi43
AT1G15410	epi01	NA	NA	NA	NA	epi06	NA	epi08	epi09	NA	NA	NA	epi14	NA	epi16	epi17	epi18	epi19	epi20	epi21	epi22	NA	NA	NA	NA	epi30	epi31	epi32	NA	epi34	NA	NA	NA	NA	epi42	epi43
AT1G15415	epi01	NA	NA	NA	NA	epi06	NA	epi08	epi09	NA	NA	NA	epi14	NA	epi16	epi17	epi18	epi19	epi20	epi21	epi22	NA	NA	NA	NA	epi30	epi31	epi32	NA	epi34	NA	NA	NA	NA	epi42	epi43
AT1G15420	epi01	NA	NA	NA	NA	epi06	NA	epi08	epi09	NA	NA	NA	epi14	NA	epi16	epi17	epi18	epi19	epi20	epi21	epi22	NA	NA	NA	NA	epi30	epi31	epi32	NA	epi34	NA	NA	NA	NA	epi42	epi43
AT1G15430	epi01	NA	NA	NA	NA	epi06	NA	epi08	epi09	NA	NA	NA	epi14	NA	epi16	epi17	epi18	epi19	epi20	epi21	epi22	NA	NA	NA	NA	epi30	epi31	epi32	NA	epi34	NA	NA	NA	NA	epi42	epi43
AT1G15440	epi01	NA	NA	NA	NA	epi06	NA	epi08	epi09	NA	NA	NA	epi14	NA	epi16	epi17	epi18	epi19	epi20	epi21	epi22	NA	NA	NA	NA	epi30	epi31	epi32	NA	epi34	NA	NA	NA	NA	epi42	epi43
AT1G15450	epi01	NA	NA	NA	NA	epi06	NA	epi08	epi09	NA	NA	NA	epi14	NA	epi16	epi17	epi18	epi19	epi20	epi21	epi22	NA	NA	NA	NA	epi30	epi31	epi32	NA	epi34	NA	NA	NA	NA	epi42	epi43
AT1G15460	epi01	NA	NA	NA	NA	epi06	NA	epi08	epi09	NA	NA	NA	epi14	NA	epi16	epi17	epi18	epi19	epi20	epi21	epi22	NA	NA	NA	NA	epi30	epi31	epi32	NA	epi34	NA	NA	NA	NA	epi42	epi43
AT1G15470	epi01	NA	NA	NA	NA	epi06	NA	epi08	epi09	NA	NA	NA	epi14	NA	epi16	epi17	epi18	epi19	epi20	epi21	epi22	NA	NA	NA	NA	epi30	epi31	epi32	NA	epi34	NA	NA	NA	NA	epi42	epi43
AT1G15480	epi01	NA	NA	NA	NA	epi06	NA	epi08	epi09	NA	NA	NA	epi14	NA	epi16	epi17	epi18	epi19	epi20	epi21	epi22	NA	NA	NA	NA	epi30	epi31	epi32	NA	epi34	NA	NA	NA	NA	epi42	epi43
AT1G15490	epi01	NA	NA	NA	NA	epi06	NA	epi08	epi09	NA	NA	NA	epi14	NA	epi16	epi17	epi18	epi19	epi20	epi21	epi22	NA	NA	NA	NA	epi30	epi31	epi32	NA	epi34	NA	NA	NA	NA	epi42	epi43
AT1G15500	epi01	NA	NA	NA	NA	epi06	NA	epi08	epi09	NA	NA	NA	epi14	NA	epi16	epi17	epi18	epi19	epi20	epi21	epi22	NA	NA	NA	NA	epi30	epi31	epi32	NA	epi34	NA	NA	NA	NA	epi42	epi43
AT1G15510	epi01	NA	NA	NA	NA	epi06	NA	epi08	epi09	NA	NA	NA	epi14	NA	epi16	epi17	epi18	epi19	epi20	epi21	epi22	NA	NA	NA	NA	epi30	epi31	epi32	NA	epi34	NA	NA	NA	NA	epi42	epi43
AT1G15520	epi01	NA	NA	NA	NA	epi06	NA	epi08	epi09	NA	NA	NA	epi14	NA	epi16	epi17	epi18	epi19	epi20	epi21	epi22	NA	NA	NA	NA	epi30	epi31	epi32	NA	epi34	NA	NA	NA	NA	epi42	epi43
AT1G15530	epi01	NA	NA	NA	NA	epi06	NA	epi08	epi09	NA	NA	NA	epi14	NA	epi16	epi17	epi18	epi19	epi20	epi21	epi22	NA	NA	NA	NA	epi30	epi31	epi32	NA	epi34	NA	NA	NA	NA	epi42	epi43
AT1G15540	epi01	NA	NA	NA	NA	epi06	NA	epi08	epi09	NA	NA	NA	epi14	NA	epi16	epi17	epi18	epi19	epi20	epi21	epi22	NA	NA	NA	NA	epi30	epi31	epi32	NA	epi34	NA	NA	NA	NA	epi42	epi43
AT1G15550	epi01	NA	NA	NA	NA	epi06	NA	epi08	epi09	NA	NA	NA	epi14	NA	epi16	epi17	epi18	epi19	epi20	epi21	epi22	NA	NA	NA	NA	epi30	epi31	epi32	NA	epi34	NA	NA	NA	NA	epi42	epi43
AT1G15560	epi01	NA	NA	NA	NA	epi06	NA	epi08	epi09	NA	NA	NA	epi14	NA	epi16	epi17	epi18	epi19	epi20	epi21	epi22	NA	NA	NA	NA	epi30	epi31	epi32	NA	epi34	NA	NA	NA	NA	epi42	epi43
AT1G15570	epi01	NA	NA	NA	NA	epi06	NA	epi08	epi09	NA	NA	NA	epi14	NA	epi16	epi17	epi18	epi19	epi20	epi21	epi22	NA	NA	NA	NA	epi30	epi31	epi32	NA	epi34	NA	NA	NA	NA	epi42	epi43
AT1G15580	epi01	NA	NA	NA	NA	epi06	NA	epi08	epi09	NA	NA	NA	epi14	NA	epi16	epi17	epi18	epi19	epi20	epi21	epi22	NA	NA	NA	NA	epi30	epi31	epi32	NA	epi34	NA	NA	NA	NA	epi42	epi43
AT1G15590	epi01	NA	NA	NA	NA	epi06	NA	epi08	epi09	NA	NA	NA	epi14	NA	epi16	epi17	epi18	epi19	epi20	epi21	epi22	NA	NA	NA	NA	epi30	epi31	epi32	NA	epi34	NA	NA	NA	NA	epi42	epi43
AT1G15600	epi01	NA	NA	NA	NA	epi06	NA	epi08	epi09	NA	NA	NA	epi14	NA	epi16	epi17	epi18	epi19	epi20	epi21	epi22	NA	NA	NA	NA	epi30	epi31	epi32	NA	epi34	NA	NA	NA	NA	epi42	epi43
AT1G15610	epi01	NA	NA	NA	NA	epi06	NA	epi08	epi09	NA	NA	NA	epi14	NA	epi16	epi17	epi18	epi19	epi20	epi21	epi22	NA	NA	NA	NA	epi30	epi31	epi32	NA	epi34	NA	NA	NA	NA	epi42	epi43
AT1G15620	epi01	NA	NA	NA	NA	epi06	NA	epi08	epi09	NA	NA	NA	epi14	NA	epi16	epi17	epi18	epi19	epi20	epi21	epi22	NA	NA	NA	NA	epi30	epi31	epi32	NA	epi34	NA	NA	NA	NA	epi42	epi43
AT1G15630	epi01	NA	NA	NA	NA	epi06	NA	epi08	epi09	NA	NA	NA	epi14	NA	epi16	epi17	epi18	epi19	epi20	epi21	epi22	NA	NA	NA	NA	epi30	epi31	epi32	NA	epi34	NA	NA	NA	NA	epi42	epi43
AT1G15640	epi01	NA	NA	NA	NA	epi06	NA	epi08	epi09	NA	NA	NA	epi14	NA	epi16	epi17	epi18	epi19	epi20	epi21	epi22	NA	NA	NA	NA	epi30	epi31	epi32	NA	epi34	NA	NA	NA	NA	epi42	epi43
AT1G15650	epi01	NA	NA	NA	NA	epi06	NA	epi08	epi09	NA	NA	NA	epi14	NA	epi16	epi17	epi18	epi19	epi20	epi21	epi22	NA	NA	NA	NA	epi30	epi31	epi32	NA	epi34	NA	NA	NA	NA	epi42	epi43
AT1G15660	epi01	NA	NA	NA	NA	epi06	NA	epi08	epi09	NA	NA	NA	epi14	NA	epi16	epi17	epi18	epi19	epi20	epi21	epi22	NA	NA	NA	NA	epi30	epi31	epi32	NA	epi34	NA	NA	NA	NA	epi42	epi43
AT1G15670	epi01	NA	NA	NA	NA	epi06	NA	epi08	epi09	NA	NA	NA	epi14	NA	epi16	epi17	epi18	epi19	epi20	epi21	epi22	NA	NA	NA	NA	epi30	epi31	epi32	NA	epi34	NA	NA	NA	NA	epi42	epi43
AT1G15680	epi01	NA	NA	NA	NA	epi06	NA	epi08	epi09	NA	NA	NA	epi14	NA	epi16	epi17	epi18	epi19	epi20	epi21	epi22	NA	NA	NA	NA	epi30	epi31	epi32	NA	epi34	NA	NA	NA	NA	epi42	epi43
AT1G15690	epi01	NA	NA	NA	NA	epi06	NA	epi08	epi09	NA	NA	NA	epi14	NA	epi16	epi17	epi18	epi19	epi20	epi21	epi22	NA	NA	NA	NA	epi30	epi31	epi32	NA	epi34	NA	NA	NA	NA	epi42	epi43
AT1G15700	epi01	NA	NA	NA	NA	epi06	NA	epi08	epi09	NA	NA	NA	epi14	NA	epi16	epi17	epi18	epi19	epi20	epi21	epi22	NA	NA	NA	NA	epi30	epi31	epi32	NA	epi34	NA	NA	NA	NA	epi42	epi43
AT1G15710	epi01	NA	NA	NA	NA	epi06	NA	epi08	epi09	NA	NA	NA	epi14	NA	epi16	epi17	epi18	epi19	epi20	epi21	epi22	NA	NA	NA	NA	epi30	epi31	epi32	NA	epi34	NA	NA	NA	NA	epi42	epi43
AT1G15720	epi01	NA	NA	NA	NA	epi06	NA	epi08	epi09	NA	NA	NA	epi14	NA	epi16	epi17	epi18	epi19	epi20	epi21	epi22	NA	NA	NA	NA	epi30	epi31	epi32	NA	epi34	NA	NA	NA	NA	epi42	epi43
AT1G15730	epi01	NA	NA	NA	NA	epi06	NA	epi08	epi09	NA	NA	NA	epi14	NA	epi16	epi17	epi18	epi19	epi20	epi21	epi22	NA	NA	NA	NA	epi30	epi31	epi32	NA	epi34	NA	NA	NA	NA	epi42	epi43
AT1G15740	epi01	NA	NA	NA	NA	epi06	NA	epi08	epi09	NA	NA	NA	epi14	NA	epi16	epi17	epi18	epi19	epi20	epi21	epi22	NA	NA	NA	NA	epi30	epi31	epi32	NA	epi34	NA	NA	NA	NA	epi42	epi43
AT1G15750	epi01	NA	NA	NA	NA	epi06	NA	epi08	epi09	NA	NA	NA	epi14	NA	epi16	epi17	epi18	epi19	epi20	epi21	epi22	NA	NA	NA	NA	epi30	epi31	epi32	NA	epi34	NA	NA	NA	NA	epi42	epi43
AT1G15757	epi01	NA	NA	NA	NA	epi06	NA	epi08	epi09	NA	NA	NA	epi14	NA	epi16	epi17	epi18	epi19	epi20	epi21	epi22	NA	NA	NA	NA	epi30	epi31	epi32	NA	epi34	NA	NA	NA	NA	epi42	epi43
AT1G15760	epi01	NA	NA	NA	NA	epi06	NA	epi08	epi09	NA	NA	NA	epi14	NA	epi16	epi17	epi18	epi19	epi20	epi21	epi22	NA	NA	NA	NA	epi30	epi31	epi32	NA	epi34	NA	NA	NA	NA	epi42	epi43
AT1G15770	epi01	NA	NA	NA	NA	epi06	NA	epi08	epi09	NA	NA	NA	epi14	NA	epi16	epi17	epi18	epi19	epi20	epi21	epi22	NA	NA	NA	NA	epi30	epi31	epi32	NA	epi34	NA	NA	NA	NA	epi42	epi43
AT1G15772	epi01	NA	NA	NA	NA	epi06	NA	epi08	epi09	NA	NA	NA	epi14	NA	epi16	epi17	epi18	epi19	epi20	epi21	epi22	NA	NA	NA	NA	epi30	epi31	epi32	NA	epi34	NA	NA	NA	NA	epi42	epi43
AT1G15780	epi01	NA	NA	NA	NA	epi06	NA	epi08	epi09	NA	NA	NA	epi14	NA	epi16	epi17	epi18	epi19	epi20	epi21	epi22	NA	NA	NA	NA	epi30	epi31	epi32	NA	epi34	NA	NA	NA	NA	epi42	epi43
AT1G15790	epi01	NA	NA	NA	NA	epi06	NA	epi08	epi09	NA	NA	NA	epi14	NA	epi16	epi17	epi18	epi19	epi20	epi21	epi22	NA	NA	NA	NA	epi30	epi31	epi32	NA	epi34	NA	NA	NA	NA	epi42	epi43
AT1G15800	epi01	NA	NA	NA	NA	epi06	NA	epi08	epi09	NA	NA	NA	epi14	NA	epi16	epi17	epi18	epi19	epi20	epi21	epi22	NA	NA	NA	NA	epi30	epi31	epi32	NA	epi34	NA	NA	NA	NA	epi42	epi43
AT1G15810	epi01	NA	NA	NA	NA	epi06	NA	epi08	epi09	NA	NA	NA	epi14	NA	epi16	epi17	epi18	epi19	epi20	epi21	epi22	NA	NA	NA	NA	epi30	epi31	epi32	NA	epi34	NA	NA	NA	NA	epi42	epi43
AT1G15820	epi01	NA	NA	NA	NA	epi06	NA	epi08	epi09	NA	NA	NA	epi14	NA	epi16	epi17	epi18	epi19	epi20	epi21	epi22	NA	NA	NA	NA	epi30	epi31	epi32	NA	epi34	NA	NA	NA	NA	epi42	epi43
AT1G15825	epi01	NA	NA	NA	NA	epi06	NA	epi08	epi09	NA	NA	NA	epi14	NA	epi16	epi17	epi18	epi19	epi20	epi21	epi22	NA	NA	NA	NA	epi30	epi31	epi32	NA	epi34	NA	NA	NA	NA	epi42	epi43
AT1G15830	epi01	NA	NA	NA	NA	epi06	NA	epi08	epi09	NA	NA	NA	epi14	NA	epi16	epi17	epi18	epi19	epi20	epi21	epi22	NA	NA	NA	NA	epi30	epi31	epi32	NA	epi34	NA	NA	NA	NA	epi42	epi43
AT1G15840	epi01	NA	NA	NA	NA	epi06	NA	epi08	epi09	NA	NA	NA	epi14	NA	epi16	epi17	epi18	epi19	epi20	epi21	epi22	NA	NA	NA	NA	epi30	epi31	epi32	NA	epi34	NA	NA	NA	NA	epi42	epi43
AT1G15850	epi01	NA	NA	NA	NA	epi06	NA	epi08	epi09	NA	NA	NA	epi14	NA	epi16	epi17	epi18	epi19	epi20	epi21	epi22	NA	NA	NA	NA	epi30	epi31	epi32	NA	epi34	NA	NA	NA	NA	epi42	epi43
AT1G15860	epi01	NA	NA	NA	NA	epi06	NA	epi08	epi09	NA	NA	NA	epi14	NA	epi16	epi17	epi18	epi19	epi20	epi21	epi22	NA	NA	NA	NA	epi30	epi31	epi32	NA	epi34	NA	NA	NA	NA	epi42	epi43
AT1G15870	epi01	NA	NA	NA	NA	epi06	NA	epi08	epi09	NA	NA	NA	epi14	NA	epi16	epi17	epi18	epi19	epi20	epi21	epi22	NA	NA	NA	NA	epi30	epi31	epi32	NA	epi34	NA	NA	NA	NA	epi42	epi43
AT1G15880	epi01	NA	NA	NA	NA	epi06	NA	epi08	epi09	NA	NA	NA	epi14	NA	epi16	epi17	epi18	epi19	epi20	epi21	epi22	NA	NA	NA	NA	epi30	epi31	epi32	NA	epi34	NA	NA	NA	NA	epi42	epi43
AT1G15885	epi01	NA	NA	NA	NA	epi06	NA	epi08	epi09	NA	NA	NA	epi14	NA	epi16	epi17	epi18	epi19	epi20	epi21	epi22	NA	NA	NA	NA	epi30	epi31	epi32	NA	epi34	NA	NA	NA	NA	epi42	epi43
AT1G15890	epi01	NA	NA	NA	NA	epi06	NA	epi08	epi09	NA	NA	NA	epi14	NA	epi16	epi17	epi18	epi19	epi20	epi21	epi22	NA	NA	NA	NA	epi30	epi31	epi32	NA	epi34	NA	NA	NA	NA	epi42	epi43
AT1G15900	epi01	NA	NA	NA	NA	epi06	NA	epi08	epi09	NA	NA	NA	epi14	NA	epi16	epi17	epi18	epi19	epi20	epi21	epi22	NA	NA	NA	NA	epi30	epi31	epi32	NA	epi34	NA	NA	NA	NA	epi42	epi43
AT1G15910	epi01	NA	NA	NA	NA	epi06	NA	epi08	epi09	NA	NA	NA	epi14	NA	epi16	epi17	epi18	epi19	epi20	epi21	epi22	NA	NA	NA	NA	epi30	epi31	epi32	NA	epi34	NA	NA	NA	NA	epi42	epi43
AT1G15920	epi01	NA	NA	NA	NA	epi06	NA	epi08	epi09	NA	NA	NA	epi14	NA	epi16	epi17	epi18	epi19	epi20	epi21	epi22	NA	NA	NA	NA	epi30	epi31	epi32	NA	epi34	NA	NA	NA	NA	epi42	epi43
AT1G15930	epi01	NA	NA	NA	NA	epi06	NA	epi08	epi09	NA	NA	NA	epi14	NA	epi16	epi17	epi18	epi19	epi20	epi21	epi22	NA	NA	NA	NA	epi30	epi31	epi32	NA	epi34	NA	NA	NA	NA	epi42	epi43
AT1G15940	epi01	NA	NA	NA	NA	epi06	NA	epi08	epi09	NA	NA	NA	epi14	NA	epi16	epi17	epi18	epi19	epi20	epi21	epi22	NA	NA	NA	NA	epi30	epi31	epi32	NA	epi34	NA	NA	NA	NA	epi42	epi43
AT1G15950	epi01	NA	NA	NA	NA	epi06	NA	epi08	epi09	NA	NA	NA	epi14	NA	epi16	epi17	epi18	epi19	epi20	epi21	epi22	NA	NA	NA	NA	epi30	epi31	epi32	NA	epi34	NA	NA	NA	NA	epi42	epi43
AT1G15960	epi01	NA	NA	NA	NA	epi06	NA	epi08	epi09	NA	NA	NA	epi14	NA	epi16	epi17	epi18	epi19	epi20	epi21	epi22	NA	NA	NA	NA	epi30	epi31	epi32	NA	epi34	NA	NA	NA	NA	epi42	epi43
AT1G15970	epi01	NA	NA	NA	NA	epi06	NA	epi08	epi09	NA	NA	NA	epi14	NA	epi16	epi17	epi18	epi19	epi20	epi21	epi22	NA	NA	NA	NA	epi30	epi31	epi32	NA	epi34	NA	NA	NA	NA	epi42	epi43
AT1G15980	epi01	NA	NA	NA	NA	epi06	NA	epi08	epi09	NA	NA	NA	epi14	NA	epi16	epi17	epi18	epi19	epi20	epi21	epi22	NA	NA	NA	NA	epi30	epi31	epi32	NA	epi34	NA	NA	NA	NA	epi42	epi43
AT1G15990	epi01	NA	NA	NA	NA	epi06	NA	epi08	epi09	NA	NA	NA	epi14	NA	epi16	epi17	epi18	epi19	epi20	epi21	epi22	NA	NA	NA	NA	epi30	epi31	epi32	NA	epi34	NA	NA	NA	NA	epi42	epi43
AT1G16000	epi01	NA	NA	NA	NA	epi06	NA	epi08	epi09	NA	NA	NA	epi14	NA	epi16	epi17	epi18	epi19	epi20	epi21	epi22	NA	NA	NA	NA	epi30	epi31	epi32	NA	epi34	NA	NA	NA	NA	epi42	epi43
AT1G16010	epi01	NA	NA	NA	NA	epi06	NA	epi08	epi09	NA	NA	NA	epi14	NA	epi16	epi17	epi18	epi19	epi20	epi21	epi22	NA	NA	NA	NA	epi30	epi31	epi32	NA	epi34	NA	NA	NA	NA	epi42	epi43
AT1G16020	epi01	NA	NA	NA	NA	epi06	NA	epi08	epi09	NA	NA	NA	epi14	NA	epi16	epi17	epi18	epi19	epi20	epi21	epi22	NA	NA	NA	NA	epi30	epi31	epi32	NA	epi34	NA	NA	NA	NA	epi42	epi43
AT1G16022	epi01	NA	NA	NA	NA	epi06	NA	epi08	epi09	NA	NA	NA	epi14	NA	epi16	epi17	epi18	epi19	epi20	epi21	epi22	NA	NA	NA	NA	epi30	epi31	epi32	NA	epi34	NA	NA	NA	NA	epi42	epi43
AT1G16025	epi01	NA	NA	NA	NA	epi06	NA	epi08	epi09	NA	NA	NA	epi14	NA	epi16	epi17	epi18	epi19	epi20	epi21	epi22	NA	NA	NA	NA	epi30	epi31	epi32	NA	epi34	NA	NA	NA	NA	epi42	epi43
AT1G16030	epi01	NA	NA	NA	NA	epi06	NA	epi08	epi09	NA	NA	NA	epi14	NA	epi16	epi17	epi18	epi19	epi20	epi21	epi22	NA	NA	NA	NA	epi30	epi31	epi32	NA	epi34	NA	NA	NA	NA	epi42	epi43
AT1G16040	epi01	NA	NA	NA	NA	epi06	NA	epi08	epi09	NA	NA	NA	epi14	NA	epi16	epi17	epi18	epi19	epi20	epi21	epi22	NA	NA	NA	NA	epi30	epi31	epi32	NA	epi34	NA	NA	NA	NA	epi42	epi43
AT1G16060	epi01	NA	NA	NA	NA	epi06	NA	epi08	epi09	NA	NA	NA	epi14	NA	epi16	epi17	epi18	epi19	epi20	epi21	epi22	NA	NA	NA	NA	epi30	epi31	epi32	NA	epi34	NA	NA	NA	NA	epi42	epi43
AT1G16070	epi01	NA	NA	NA	NA	epi06	NA	epi08	epi09	NA	NA	NA	epi14	NA	epi16	epi17	epi18	epi19	epi20	epi21	epi22	NA	NA	NA	NA	epi30	epi31	epi32	NA	epi34	NA	NA	NA	NA	epi42	epi43
AT1G16080	epi01	NA	NA	NA	NA	epi06	NA	epi08	epi09	NA	NA	NA	epi14	NA	epi16	epi17	epi18	epi19	epi20	epi21	epi22	NA	NA	NA	NA	epi30	epi31	epi32	NA	epi34	NA	NA	NA	NA	epi42	epi43
AT1G16090	epi01	NA	NA	NA	NA	epi06	NA	epi08	epi09	NA	NA	NA	epi14	NA	epi16	epi17	epi18	epi19	epi20	epi21	epi22	NA	NA	NA	NA	epi30	epi31	epi32	NA	epi34	NA	NA	NA	NA	epi42	epi43
AT1G16100	epi01	NA	NA	NA	NA	epi06	NA	epi08	epi09	NA	NA	NA	epi14	NA	epi16	epi17	epi18	epi19	epi20	epi21	epi22	NA	NA	NA	NA	epi30	epi31	epi32	NA	epi34	NA	NA	NA	NA	epi42	epi43
AT1G16110	epi01	NA	NA	NA	NA	epi06	NA	epi08	epi09	NA	NA	NA	epi14	NA	epi16	epi17	epi18	epi19	epi20	epi21	epi22	NA	NA	NA	NA	epi30	epi31	epi32	NA	epi34	NA	NA	NA	NA	epi42	epi43
AT1G16120	epi01	NA	NA	NA	NA	epi06	NA	epi08	epi09	NA	NA	NA	epi14	NA	epi16	epi17	epi18	epi19	epi20	epi21	epi22	NA	NA	NA	NA	epi30	epi31	epi32	NA	epi34	NA	NA	NA	NA	epi42	epi43
AT1G16130	epi01	NA	NA	NA	NA	epi06	NA	epi08	epi09	NA	NA	NA	epi14	NA	epi16	epi17	epi18	epi19	epi20	epi21	epi22	NA	NA	NA	NA	epi30	epi31	epi32	NA	epi34	NA	NA	NA	NA	epi42	epi43
AT1G16140	epi01	NA	NA	NA	NA	epi06	NA	epi08	epi09	NA	NA	NA	epi14	NA	epi16	epi17	epi18	epi19	epi20	epi21	epi22	NA	NA	NA	NA	epi30	epi31	epi32	NA	epi34	NA	NA	NA	NA	epi42	epi43
AT1G16150	epi01	NA	NA	NA	NA	epi06	NA	epi08	epi09	NA	NA	NA	epi14	NA	epi16	epi17	epi18	epi19	epi20	epi21	epi22	NA	NA	NA	NA	epi30	epi31	epi32	NA	epi34	NA	NA	NA	NA	epi42	epi43
AT1G16160	epi01	NA	NA	NA	NA	epi06	NA	epi08	epi09	NA	NA	NA	epi14	NA	epi16	epi17	epi18	epi19	epi20	epi21	epi22	NA	NA	NA	NA	epi30	epi31	epi32	NA	epi34	NA	NA	NA	NA	epi42	epi43
AT1G16170	epi01	NA	NA	NA	NA	epi06	NA	epi08	epi09	NA	NA	NA	epi14	NA	epi16	epi17	epi18	epi19	epi20	epi21	epi22	NA	NA	NA	NA	epi30	epi31	epi32	NA	epi34	NA	NA	NA	NA	epi42	epi43
AT1G16180	epi01	NA	NA	NA	NA	epi06	NA	epi08	epi09	NA	NA	NA	epi14	NA	epi16	epi17	epi18	epi19	epi20	epi21	epi22	NA	NA	NA	NA	epi30	epi31	epi32	NA	epi34	NA	NA	NA	NA	epi42	epi43
AT1G16190	epi01	NA	NA	NA	NA	epi06	NA	epi08	epi09	NA	NA	NA	epi14	NA	epi16	epi17	epi18	epi19	epi20	epi21	epi22	NA	NA	NA	NA	epi30	epi31	epi32	NA	epi34	NA	NA	NA	NA	epi42	epi43
AT1G16210	epi01	NA	NA	NA	NA	epi06	NA	epi08	epi09	NA	NA	NA	epi14	NA	epi16	epi17	epi18	epi19	epi20	epi21	epi22	NA	NA	NA	NA	epi30	epi31	epi32	NA	epi34	NA	NA	NA	NA	epi42	epi43
AT1G16220	epi01	NA	NA	NA	NA	epi06	NA	epi08	epi09	NA	NA	NA	epi14	NA	epi16	epi17	epi18	epi19	epi20	epi21	epi22	NA	NA	NA	NA	epi30	epi31	epi32	NA	epi34	NA	NA	NA	NA	epi42	epi43
AT1G16225	epi01	NA	NA	NA	NA	epi06	NA	epi08	epi09	NA	NA	NA	epi14	NA	epi16	epi17	epi18	epi19	epi20	epi21	epi22	NA	NA	NA	NA	epi30	epi31	epi32	NA	epi34	NA	NA	NA	NA	epi42	epi43
AT1G16230	epi01	NA	NA	NA	NA	epi06	NA	epi08	epi09	NA	NA	NA	epi14	NA	epi16	epi17	epi18	epi19	epi20	epi21	epi22	NA	NA	NA	NA	epi30	epi31	epi32	NA	epi34	NA	NA	NA	NA	epi42	epi43
AT1G16240	epi01	NA	NA	NA	NA	epi06	NA	epi08	epi09	NA	NA	NA	epi14	NA	epi16	epi17	epi18	epi19	epi20	epi21	epi22	NA	NA	NA	NA	epi30	epi31	epi32	NA	epi34	NA	NA	NA	NA	epi42	epi43
AT1G16250	epi01	NA	NA	NA	NA	epi06	NA	epi08	epi09	NA	NA	NA	epi14	NA	epi16	epi17	epi18	epi19	epi20	epi21	epi22	NA	NA	NA	NA	epi30	epi31	epi32	NA	epi34	NA	NA	NA	NA	epi42	epi43
AT1G16260	epi01	NA	NA	NA	NA	epi06	NA	epi08	epi09	NA	NA	NA	epi14	NA	epi16	epi17	epi18	epi19	epi20	epi21	epi22	NA	NA	NA	NA	epi30	epi31	epi32	NA	epi34	NA	NA	NA	NA	epi42	epi43
AT1G16270	epi01	NA	NA	NA	NA	epi06	NA	epi08	epi09	NA	NA	NA	epi14	NA	epi16	epi17	epi18	epi19	epi20	epi21	epi22	NA	NA	NA	NA	epi30	epi31	epi32	NA	epi34	NA	NA	NA	NA	epi42	epi43
AT1G16280	epi01	NA	NA	NA	NA	epi06	NA	epi08	epi09	NA	NA	NA	epi14	NA	epi16	epi17	epi18	epi19	epi20	epi21	epi22	NA	NA	NA	NA	epi30	epi31	epi32	NA	epi34	NA	NA	NA	NA	epi42	epi43
AT1G16290	epi01	NA	NA	NA	NA	epi06	NA	epi08	epi09	NA	NA	NA	epi14	NA	epi16	epi17	epi18	epi19	epi20	epi21	epi22	NA	NA	NA	NA	epi30	epi31	epi32	NA	epi34	NA	NA	NA	NA	epi42	epi43
AT1G16300	epi01	NA	NA	NA	NA	epi06	NA	epi08	epi09	NA	NA	NA	epi14	NA	epi16	epi17	epi18	epi19	epi20	epi21	epi22	NA	NA	NA	NA	epi30	epi31	epi32	NA	epi34	NA	NA	NA	NA	epi42	epi43
AT1G16310	epi01	NA	NA	NA	NA	epi06	NA	epi08	epi09	NA	NA	NA	epi14	NA	epi16	epi17	epi18	epi19	epi20	epi21	epi22	NA	NA	NA	NA	epi30	epi31	epi32	NA	epi34	NA	NA	NA	NA	epi42	epi43
AT1G16320	epi01	NA	NA	NA	NA	epi06	NA	epi08	epi09	NA	NA	NA	epi14	NA	epi16	epi17	epi18	epi19	epi20	epi21	epi22	NA	NA	NA	NA	epi30	epi31	epi32	NA	epi34	NA	NA	NA	NA	epi42	epi43
AT1G16330	epi01	NA	NA	NA	NA	epi06	NA	epi08	epi09	NA	NA	NA	epi14	NA	epi16	epi17	epi18	epi19	epi20	epi21	epi22	NA	NA	NA	NA	epi30	epi31	epi32	NA	epi34	NA	NA	NA	NA	epi42	epi43
AT1G16340	epi01	NA	NA	NA	NA	epi06	NA	epi08	epi09	NA	NA	NA	epi14	NA	epi16	epi17	epi18	epi19	epi20	epi21	epi22	NA	NA	NA	NA	epi30	epi31	epi32	NA	epi34	NA	NA	NA	NA	epi42	epi43
AT1G16350	epi01	NA	NA	NA	NA	epi06	NA	epi08	epi09	NA	NA	NA	epi14	NA	epi16	epi17	epi18	epi19	epi20	epi21	epi22	NA	NA	NA	NA	epi30	epi31	epi32	NA	epi34	NA	NA	NA	NA	epi42	epi43
AT1G16360	epi01	NA	NA	NA	NA	epi06	NA	epi08	epi09	NA	NA	NA	epi14	NA	epi16	epi17	epi18	epi19	epi20	epi21	epi22	NA	NA	NA	NA	epi30	epi31	epi32	NA	epi34	NA	NA	NA	NA	epi42	epi43
AT1G16370	epi01	NA	NA	NA	NA	epi06	NA	epi08	epi09	NA	NA	NA	epi14	NA	epi16	epi17	epi18	epi19	epi20	epi21	epi22	NA	NA	NA	NA	epi30	epi31	epi32	NA	epi34	NA	NA	NA	NA	epi42	epi43
AT1G16380	epi01	NA	NA	NA	NA	epi06	NA	epi08	epi09	NA	NA	NA	epi14	NA	epi16	epi17	epi18	epi19	epi20	epi21	epi22	NA	NA	NA	NA	epi30	epi31	epi32	NA	epi34	NA	NA	NA	NA	epi42	epi43
AT1G16390	epi01	NA	NA	NA	NA	epi06	NA	epi08	epi09	NA	NA	NA	epi14	NA	epi16	epi17	epi18	epi19	epi20	epi21	epi22	NA	NA	NA	NA	epi30	epi31	epi32	NA	epi34	NA	NA	NA	NA	epi42	epi43
AT1G16400	epi01	NA	NA	NA	NA	epi06	NA	epi08	epi09	NA	NA	NA	epi14	NA	epi16	epi17	epi18	epi19	epi20	epi21	epi22	NA	NA	NA	NA	epi30	epi31	epi32	NA	epi34	NA	NA	NA	NA	epi42	epi43
AT1G16410	epi01	NA	NA	NA	NA	epi06	NA	epi08	epi09	NA	NA	NA	epi14	NA	epi16	epi17	epi18	epi19	epi20	epi21	epi22	NA	NA	NA	NA	epi30	epi31	epi32	NA	epi34	NA	NA	NA	NA	epi42	epi43
AT1G16420	epi01	NA	NA	NA	NA	epi06	NA	epi08	epi09	NA	NA	NA	epi14	NA	epi16	epi17	epi18	epi19	epi20	epi21	epi22	NA	NA	NA	NA	epi30	epi31	epi32	NA	epi34	NA	NA	NA	NA	epi42	epi43
AT1G16430	epi01	NA	NA	NA	NA	epi06	NA	epi08	epi09	NA	NA	NA	epi14	NA	epi16	epi17	epi18	epi19	epi20	epi21	epi22	NA	NA	NA	NA	epi30	epi31	epi32	NA	epi34	NA	NA	NA	NA	epi42	epi43
AT1G16440	epi01	NA	NA	NA	NA	epi06	NA	epi08	epi09	NA	NA	NA	epi14	NA	epi16	epi17	epi18	epi19	epi20	epi21	epi22	NA	NA	NA	NA	epi30	epi31	epi32	NA	epi34	NA	NA	NA	NA	epi42	epi43
AT1G16445	epi01	NA	NA	NA	NA	epi06	NA	epi08	epi09	NA	NA	NA	epi14	NA	epi16	epi17	epi18	epi19	epi20	epi21	epi22	NA	NA	NA	NA	epi30	epi31	epi32	NA	epi34	NA	NA	NA	NA	epi42	epi43
AT1G16450	epi01	NA	NA	NA	NA	epi06	NA	epi08	epi09	NA	NA	NA	epi14	NA	epi16	epi17	epi18	epi19	epi20	epi21	epi22	NA	NA	NA	NA	epi30	epi31	epi32	NA	epi34	NA	NA	NA	NA	epi42	epi43
AT1G16460	epi01	NA	NA	NA	NA	epi06	NA	epi08	epi09	NA	NA	NA	epi14	NA	epi16	epi17	epi18	epi19	epi20	epi21	epi22	NA	NA	NA	NA	epi30	epi31	epi32	NA	epi34	NA	NA	NA	NA	epi42	epi43
AT1G16470	epi01	NA	NA	NA	NA	epi06	NA	epi08	epi09	NA	NA	NA	epi14	NA	epi16	epi17	epi18	epi19	epi20	epi21	epi22	NA	NA	NA	NA	epi30	epi31	epi32	NA	epi34	NA	NA	NA	NA	epi42	epi43
AT1G16480	epi01	NA	NA	NA	NA	epi06	NA	epi08	epi09	NA	NA	NA	epi14	NA	epi16	epi17	epi18	epi19	epi20	epi21	epi22	NA	NA	NA	NA	epi30	epi31	epi32	NA	epi34	NA	NA	NA	NA	epi42	epi43
AT1G16489	epi01	NA	NA	NA	NA	epi06	NA	epi08	epi09	NA	NA	NA	epi14	NA	epi16	epi17	epi18	epi19	epi20	epi21	epi22	NA	NA	NA	NA	epi30	epi31	epi32	NA	epi34	NA	NA	NA	NA	epi42	epi43
AT1G16490	epi01	NA	NA	NA	NA	epi06	NA	epi08	epi09	NA	NA	NA	epi14	NA	epi16	epi17	epi18	epi19	epi20	epi21	epi22	NA	NA	NA	NA	epi30	epi31	epi32	NA	epi34	NA	NA	NA	NA	epi42	epi43
AT1G16500	epi01	NA	NA	NA	NA	epi06	NA	epi08	epi09	NA	NA	NA	epi14	NA	epi16	epi17	epi18	epi19	epi20	epi21	epi22	NA	NA	NA	NA	epi30	epi31	epi32	NA	epi34	NA	NA	NA	NA	epi42	epi43
AT1G16510	epi01	NA	NA	NA	NA	epi06	NA	epi08	epi09	NA	NA	NA	epi14	NA	epi16	epi17	epi18	epi19	epi20	epi21	epi22	NA	NA	NA	NA	epi30	epi31	epi32	NA	epi34	NA	NA	NA	NA	epi42	epi43
AT1G16515	epi01	NA	NA	NA	NA	epi06	NA	epi08	epi09	NA	NA	NA	epi14	NA	epi16	epi17	epi18	epi19	epi20	epi21	epi22	NA	NA	NA	NA	epi30	epi31	epi32	NA	epi34	NA	NA	NA	NA	epi42	epi43
AT1G16520	epi01	NA	NA	NA	NA	epi06	NA	epi08	epi09	NA	NA	NA	epi14	NA	epi16	epi17	epi18	epi19	epi20	epi21	epi22	NA	NA	NA	NA	epi30	epi31	epi32	NA	epi34	NA	NA	NA	NA	epi42	epi43
AT1G16530	epi01	NA	NA	NA	NA	epi06	NA	epi08	epi09	NA	NA	NA	epi14	NA	epi16	epi17	epi18	epi19	epi20	epi21	epi22	NA	NA	NA	NA	epi30	epi31	epi32	NA	epi34	NA	NA	NA	NA	epi42	epi43
AT1G16540	epi01	NA	NA	NA	NA	epi06	NA	epi08	epi09	NA	NA	NA	epi14	NA	epi16	epi17	epi18	epi19	epi20	epi21	epi22	NA	NA	NA	NA	epi30	epi31	epi32	NA	epi34	NA	NA	NA	NA	epi42	epi43
AT1G16550	epi01	NA	NA	NA	NA	epi06	NA	epi08	epi09	NA	NA	NA	epi14	NA	epi16	epi17	epi18	epi19	epi20	epi21	epi22	NA	NA	NA	NA	epi30	epi31	epi32	NA	epi34	NA	NA	NA	NA	epi42	epi43
AT1G16560	epi01	NA	NA	NA	NA	epi06	NA	epi08	epi09	NA	NA	NA	epi14	NA	epi16	epi17	epi18	epi19	epi20	epi21	epi22	NA	NA	NA	NA	epi30	epi31	epi32	NA	epi34	NA	NA	NA	NA	epi42	epi43
AT1G16570	epi01	NA	NA	NA	NA	epi06	NA	epi08	epi09	NA	NA	NA	epi14	NA	epi16	epi17	epi18	epi19	epi20	epi21	epi22	NA	NA	NA	NA	epi30	epi31	epi32	NA	epi34	NA	NA	NA	NA	epi42	epi43
AT1G16590	epi01	NA	NA	NA	NA	epi06	NA	epi08	epi09	NA	NA	NA	epi14	NA	epi16	epi17	epi18	epi19	epi20	epi21	epi22	NA	NA	NA	NA	epi30	epi31	epi32	NA	epi34	NA	NA	NA	NA	epi42	epi43
AT1G16600	epi01	NA	NA	NA	NA	epi06	NA	epi08	epi09	NA	NA	NA	epi14	NA	epi16	epi17	epi18	epi19	epi20	epi21	epi22	NA	NA	NA	NA	epi30	epi31	epi32	NA	epi34	NA	NA	NA	NA	epi42	epi43
AT1G16610	epi01	NA	NA	NA	NA	epi06	NA	epi08	epi09	NA	NA	NA	epi14	NA	epi16	epi17	epi18	epi19	epi20	epi21	epi22	NA	NA	NA	NA	epi30	epi31	epi32	NA	epi34	NA	NA	NA	NA	epi42	epi43
AT1G16620	epi01	NA	NA	NA	NA	epi06	NA	epi08	epi09	NA	NA	NA	epi14	NA	epi16	epi17	epi18	epi19	epi20	epi21	epi22	NA	NA	NA	NA	epi30	epi31	epi32	NA	epi34	NA	NA	NA	NA	epi42	epi43
AT1G16630	epi01	NA	NA	NA	NA	epi06	NA	epi08	epi09	NA	NA	NA	epi14	NA	epi16	epi17	epi18	epi19	epi20	epi21	epi22	NA	NA	NA	NA	epi30	epi31	epi32	NA	epi34	NA	NA	NA	NA	epi42	epi43
AT1G16635	epi01	NA	NA	NA	NA	epi06	NA	epi08	epi09	NA	NA	NA	epi14	NA	epi16	epi17	epi18	epi19	epi20	epi21	epi22	NA	NA	NA	NA	epi30	epi31	epi32	NA	epi34	NA	NA	NA	NA	epi42	epi43
AT1G16640	epi01	NA	NA	NA	NA	epi06	NA	epi08	epi09	NA	NA	NA	epi14	NA	epi16	epi17	epi18	epi19	epi20	epi21	epi22	NA	NA	NA	NA	epi30	epi31	epi32	NA	epi34	NA	NA	NA	NA	epi42	epi43
AT1G16650	epi01	NA	NA	NA	NA	epi06	NA	epi08	epi09	NA	NA	NA	epi14	NA	epi16	epi17	epi18	epi19	epi20	epi21	epi22	NA	NA	NA	NA	epi30	epi31	epi32	NA	epi34	NA	NA	NA	NA	epi42	epi43
AT1G16660	epi01	NA	NA	NA	NA	epi06	NA	epi08	epi09	NA	NA	NA	epi14	NA	epi16	epi17	epi18	epi19	epi20	epi21	epi22	NA	NA	NA	NA	epi30	epi31	epi32	NA	epi34	NA	NA	NA	NA	epi42	epi43
AT1G16670	epi01	NA	NA	NA	NA	epi06	NA	epi08	epi09	NA	NA	NA	epi14	NA	epi16	epi17	epi18	epi19	epi20	epi21	epi22	NA	NA	NA	NA	epi30	epi31	epi32	NA	epi34	NA	NA	NA	NA	epi42	epi43
AT1G16680	epi01	NA	NA	NA	NA	epi06	NA	epi08	epi09	NA	NA	NA	epi14	NA	epi16	epi17	epi18	epi19	epi20	epi21	epi22	NA	NA	NA	NA	epi30	epi31	epi32	NA	epi34	NA	NA	NA	NA	epi42	epi43
AT1G16690	epi01	NA	NA	NA	NA	epi06	NA	epi08	epi09	NA	NA	NA	epi14	NA	epi16	epi17	epi18	epi19	epi20	epi21	epi22	NA	NA	NA	NA	epi30	epi31	epi32	NA	epi34	NA	NA	NA	NA	epi42	epi43
AT1G16700	epi01	NA	NA	NA	NA	epi06	NA	epi08	epi09	NA	NA	NA	epi14	NA	epi16	epi17	epi18	epi19	epi20	epi21	epi22	NA	NA	NA	NA	epi30	epi31	epi32	NA	epi34	NA	NA	NA	NA	epi42	epi43
AT1G16705	epi01	NA	NA	NA	NA	epi06	NA	epi08	epi09	NA	NA	NA	epi14	NA	epi16	epi17	epi18	epi19	epi20	epi21	epi22	NA	NA	NA	NA	epi30	epi31	epi32	NA	epi34	NA	NA	NA	NA	epi42	epi43
AT1G16710	epi01	NA	NA	NA	NA	epi06	NA	epi08	epi09	NA	NA	NA	epi14	NA	epi16	epi17	epi18	epi19	epi20	epi21	epi22	NA	NA	NA	NA	epi30	epi31	epi32	NA	epi34	NA	NA	NA	NA	epi42	epi43
AT1G16720	epi01	NA	NA	NA	NA	epi06	NA	epi08	epi09	NA	NA	NA	epi14	NA	epi16	epi17	epi18	epi19	epi20	epi21	epi22	NA	NA	NA	NA	epi30	epi31	epi32	NA	epi34	NA	NA	NA	NA	epi42	epi43
AT1G16730	epi01	NA	NA	NA	NA	epi06	NA	epi08	epi09	NA	NA	NA	epi14	NA	epi16	epi17	epi18	epi19	epi20	epi21	epi22	NA	NA	NA	NA	epi30	epi31	epi32	NA	epi34	NA	NA	NA	NA	epi42	epi43
AT1G16740	epi01	NA	NA	NA	NA	epi06	NA	epi08	epi09	NA	NA	NA	epi14	NA	epi16	epi17	epi18	epi19	epi20	epi21	epi22	NA	NA	NA	NA	epi30	epi31	epi32	NA	epi34	NA	NA	NA	NA	epi42	epi43
AT1G16750	epi01	NA	NA	NA	NA	epi06	NA	epi08	epi09	NA	NA	NA	epi14	NA	epi16	epi17	epi18	epi19	epi20	epi21	epi22	NA	NA	NA	NA	epi30	epi31	epi32	NA	epi34	NA	NA	NA	NA	epi42	epi43
AT1G16760	epi01	NA	NA	NA	NA	epi06	NA	epi08	epi09	NA	NA	NA	epi14	NA	epi16	epi17	epi18	epi19	epi20	epi21	epi22	NA	NA	NA	NA	epi30	epi31	epi32	NA	epi34	NA	NA	NA	NA	epi42	epi43
AT1G16770	epi01	NA	NA	NA	NA	epi06	NA	epi08	epi09	NA	NA	NA	epi14	NA	epi16	epi17	epi18	epi19	epi20	epi21	epi22	NA	NA	NA	NA	epi30	epi31	epi32	NA	epi34	NA	NA	NA	NA	epi42	epi43
AT1G16780	epi01	NA	NA	NA	NA	epi06	NA	epi08	epi09	NA	NA	NA	epi14	NA	epi16	epi17	epi18	epi19	epi20	epi21	epi22	NA	NA	NA	NA	epi30	epi31	epi32	NA	epi34	NA	NA	NA	NA	epi42	epi43
AT1G16790	epi01	NA	NA	NA	NA	epi06	NA	epi08	epi09	NA	NA	NA	epi14	NA	epi16	epi17	epi18	epi19	epi20	epi21	epi22	NA	NA	NA	NA	epi30	epi31	epi32	NA	epi34	NA	NA	NA	NA	epi42	epi43
AT1G16800	epi01	NA	NA	NA	NA	epi06	NA	epi08	epi09	NA	NA	NA	epi14	NA	epi16	epi17	epi18	epi19	epi20	epi21	epi22	NA	NA	NA	NA	epi30	epi31	epi32	NA	epi34	NA	NA	NA	NA	epi42	epi43
AT1G16810	epi01	NA	NA	NA	NA	epi06	NA	epi08	epi09	NA	NA	NA	epi14	NA	epi16	epi17	epi18	epi19	epi20	epi21	epi22	NA	NA	NA	NA	epi30	epi31	epi32	NA	epi34	NA	NA	NA	NA	epi42	epi43
AT1G16820	epi01	NA	NA	NA	NA	epi06	NA	epi08	epi09	NA	NA	NA	epi14	NA	epi16	epi17	epi18	epi19	epi20	epi21	epi22	NA	NA	NA	NA	epi30	epi31	epi32	NA	epi34	NA	NA	NA	NA	epi42	epi43
AT1G16825	epi01	NA	NA	NA	NA	epi06	NA	epi08	epi09	NA	NA	NA	epi14	NA	epi16	epi17	epi18	epi19	epi20	epi21	epi22	NA	NA	NA	NA	epi30	epi31	epi32	NA	epi34	NA	NA	NA	NA	epi42	epi43
AT1G16830	epi01	NA	NA	NA	NA	epi06	NA	epi08	epi09	NA	NA	NA	epi14	NA	epi16	epi17	epi18	epi19	epi20	epi21	epi22	NA	NA	NA	NA	epi30	epi31	epi32	NA	epi34	NA	NA	NA	NA	epi42	epi43
AT1G16840	epi01	NA	NA	NA	NA	epi06	NA	epi08	epi09	NA	NA	NA	epi14	NA	epi16	epi17	epi18	epi19	epi20	epi21	epi22	NA	NA	NA	NA	epi30	epi31	epi32	NA	epi34	NA	NA	NA	NA	epi42	epi43
AT1G16850	epi01	NA	NA	NA	NA	epi06	NA	epi08	epi09	NA	NA	NA	epi14	NA	epi16	epi17	epi18	epi19	epi20	epi21	epi22	NA	NA	NA	NA	epi30	epi31	epi32	NA	epi34	NA	NA	NA	NA	epi42	epi43
AT1G16858	epi01	NA	NA	NA	NA	epi06	NA	epi08	epi09	NA	NA	NA	epi14	NA	epi16	epi17	epi18	epi19	epi20	epi21	epi22	NA	NA	NA	NA	epi30	epi31	epi32	NA	epi34	NA	NA	NA	NA	epi42	epi43
AT1G16860	epi01	NA	NA	NA	NA	epi06	NA	epi08	epi09	NA	NA	NA	epi14	NA	epi16	epi17	epi18	epi19	epi20	epi21	epi22	NA	NA	NA	NA	epi30	epi31	epi32	NA	epi34	NA	NA	NA	NA	epi42	epi43
AT1G16870	epi01	NA	NA	NA	NA	epi06	NA	epi08	epi09	NA	NA	NA	epi14	NA	epi16	epi17	epi18	epi19	epi20	epi21	epi22	NA	NA	NA	NA	epi30	epi31	epi32	NA	epi34	NA	NA	NA	NA	epi42	epi43
AT1G16880	epi01	NA	NA	NA	NA	epi06	NA	epi08	epi09	NA	NA	NA	epi14	NA	epi16	epi17	epi18	epi19	epi20	epi21	epi22	NA	NA	NA	NA	epi30	epi31	epi32	NA	epi34	NA	NA	NA	NA	epi42	epi43
AT1G16890	epi01	NA	NA	NA	NA	epi06	NA	epi08	epi09	NA	NA	NA	epi14	NA	epi16	epi17	epi18	epi19	epi20	epi21	epi22	NA	NA	NA	NA	epi30	epi31	epi32	NA	epi34	NA	NA	NA	NA	epi42	epi43
AT1G16900	epi01	NA	NA	NA	NA	epi06	NA	epi08	epi09	NA	NA	NA	epi14	NA	epi16	epi17	epi18	epi19	epi20	epi21	epi22	NA	NA	NA	NA	epi30	epi31	epi32	NA	epi34	NA	NA	NA	NA	epi42	epi43
AT1G16905	epi01	NA	NA	NA	NA	epi06	NA	epi08	epi09	NA	NA	NA	epi14	NA	epi16	epi17	epi18	epi19	epi20	epi21	epi22	NA	NA	NA	NA	epi30	epi31	epi32	NA	epi34	NA	NA	NA	NA	epi42	epi43
AT1G16910	epi01	NA	NA	NA	NA	epi06	NA	epi08	epi09	NA	NA	NA	epi14	NA	epi16	epi17	epi18	epi19	epi20	epi21	epi22	NA	NA	NA	NA	epi30	epi31	epi32	NA	epi34	NA	NA	NA	NA	epi42	epi43
AT1G16916	epi01	NA	NA	NA	NA	epi06	NA	epi08	epi09	NA	NA	NA	epi14	NA	epi16	epi17	epi18	epi19	epi20	epi21	epi22	NA	NA	NA	NA	epi30	epi31	epi32	NA	epi34	NA	NA	NA	NA	epi42	epi43
AT1G16920	epi01	NA	NA	NA	NA	epi06	NA	epi08	epi09	NA	NA	NA	epi14	NA	epi16	epi17	epi18	epi19	epi20	epi21	epi22	NA	NA	NA	NA	epi30	epi31	epi32	NA	epi34	NA	NA	NA	NA	epi42	epi43
AT1G16930	epi01	NA	NA	NA	NA	epi06	NA	epi08	epi09	NA	NA	NA	epi14	NA	epi16	epi17	epi18	epi19	epi20	epi21	epi22	NA	NA	NA	NA	epi30	epi31	epi32	NA	epi34	NA	NA	NA	NA	epi42	epi43
AT1G16940	epi01	NA	NA	NA	NA	epi06	NA	epi08	epi09	NA	NA	NA	epi14	NA	epi16	epi17	epi18	epi19	epi20	epi21	epi22	NA	NA	NA	NA	epi30	epi31	epi32	NA	epi34	NA	NA	NA	NA	epi42	epi43
AT1G16950	epi01	NA	NA	NA	NA	epi06	NA	epi08	epi09	NA	NA	NA	epi14	NA	epi16	epi17	epi18	epi19	epi20	epi21	epi22	NA	NA	NA	NA	epi30	epi31	epi32	NA	epi34	NA	NA	NA	NA	epi42	epi43
AT1G16960	epi01	NA	NA	NA	NA	epi06	NA	epi08	epi09	NA	NA	NA	epi14	NA	epi16	epi17	epi18	epi19	epi20	epi21	epi22	NA	NA	NA	NA	epi30	epi31	epi32	NA	epi34	NA	NA	NA	NA	epi42	epi43
AT1G16970	epi01	NA	NA	NA	NA	epi06	NA	epi08	epi09	NA	NA	NA	epi14	NA	epi16	epi17	epi18	epi19	epi20	epi21	epi22	NA	NA	NA	NA	epi30	epi31	epi32	NA	epi34	NA	NA	NA	NA	epi42	epi43
AT1G16980	epi01	NA	NA	NA	NA	epi06	NA	epi08	epi09	NA	NA	NA	epi14	NA	epi16	epi17	epi18	epi19	epi20	epi21	epi22	NA	NA	NA	NA	epi30	epi31	epi32	NA	epi34	NA	NA	NA	NA	epi42	epi43
AT1G17000	epi01	NA	NA	NA	NA	epi06	NA	epi08	epi09	NA	NA	NA	epi14	NA	epi16	epi17	epi18	epi19	epi20	epi21	epi22	NA	NA	NA	NA	epi30	epi31	epi32	NA	epi34	NA	NA	NA	NA	epi42	epi43
AT1G17010	epi01	NA	NA	NA	NA	epi06	NA	epi08	epi09	NA	NA	NA	epi14	NA	epi16	epi17	epi18	epi19	epi20	epi21	epi22	NA	NA	NA	NA	epi30	epi31	epi32	NA	epi34	NA	NA	NA	NA	epi42	epi43
AT1G17020	epi01	NA	NA	NA	NA	epi06	NA	epi08	epi09	NA	NA	NA	epi14	NA	epi16	epi17	epi18	epi19	epi20	epi21	epi22	NA	NA	NA	NA	epi30	epi31	epi32	NA	epi34	NA	NA	NA	NA	epi42	epi43
AT1G17030	epi01	NA	NA	NA	NA	epi06	NA	epi08	epi09	NA	NA	NA	epi14	NA	epi16	epi17	epi18	epi19	epi20	epi21	epi22	NA	NA	NA	NA	epi30	epi31	epi32	NA	epi34	NA	NA	NA	NA	epi42	epi43
AT1G17040	epi01	NA	NA	NA	NA	epi06	NA	epi08	epi09	NA	NA	NA	epi14	NA	epi16	epi17	epi18	epi19	epi20	epi21	epi22	NA	NA	NA	NA	epi30	epi31	epi32	NA	epi34	NA	NA	NA	NA	epi42	epi43
AT1G17050	epi01	NA	NA	NA	NA	epi06	NA	epi08	epi09	NA	NA	NA	epi14	NA	epi16	epi17	epi18	epi19	epi20	epi21	epi22	NA	NA	NA	NA	epi30	epi31	epi32	NA	epi34	NA	NA	NA	NA	epi42	epi43
AT1G17060	epi01	NA	NA	NA	NA	epi06	NA	epi08	epi09	NA	NA	NA	epi14	NA	epi16	epi17	epi18	epi19	epi20	epi21	epi22	NA	NA	NA	NA	epi30	epi31	epi32	NA	epi34	NA	NA	NA	NA	epi42	epi43
AT1G17070	epi01	NA	NA	NA	NA	epi06	NA	epi08	epi09	NA	NA	NA	epi14	NA	epi16	epi17	epi18	epi19	epi20	epi21	epi22	NA	NA	NA	NA	epi30	epi31	epi32	NA	epi34	NA	NA	NA	NA	epi42	epi43
AT1G17080	epi01	NA	NA	NA	NA	epi06	NA	epi08	epi09	NA	NA	NA	epi14	NA	epi16	epi17	epi18	epi19	epi20	epi21	epi22	NA	NA	NA	NA	epi30	epi31	epi32	NA	epi34	NA	NA	NA	NA	epi42	epi43
AT1G17090	epi01	NA	NA	NA	NA	epi06	NA	epi08	epi09	NA	NA	NA	epi14	NA	epi16	epi17	epi18	epi19	epi20	epi21	epi22	NA	NA	NA	NA	epi30	epi31	epi32	NA	epi34	NA	NA	NA	NA	epi42	epi43
AT1G17100	epi01	NA	NA	NA	NA	epi06	NA	epi08	epi09	NA	NA	NA	epi14	NA	epi16	epi17	epi18	epi19	epi20	epi21	epi22	NA	NA	NA	NA	epi30	epi31	epi32	NA	epi34	NA	NA	NA	NA	epi42	epi43
AT1G17110	epi01	NA	NA	NA	NA	epi06	NA	epi08	epi09	NA	NA	NA	epi14	NA	epi16	epi17	epi18	epi19	epi20	epi21	epi22	NA	NA	NA	NA	epi30	epi31	epi32	NA	epi34	NA	NA	NA	NA	epi42	epi43
AT1G17120	epi01	NA	NA	NA	NA	epi06	NA	epi08	epi09	NA	NA	NA	epi14	NA	epi16	epi17	epi18	epi19	epi20	epi21	epi22	NA	NA	NA	NA	epi30	epi31	epi32	NA	epi34	NA	NA	NA	NA	epi42	epi43
AT1G17130	epi01	NA	NA	NA	NA	epi06	NA	epi08	epi09	NA	NA	NA	epi14	NA	epi16	epi17	epi18	epi19	epi20	epi21	epi22	NA	NA	NA	NA	epi30	epi31	epi32	NA	epi34	NA	NA	NA	NA	epi42	epi43
AT1G17140	epi01	NA	NA	NA	NA	epi06	NA	epi08	epi09	NA	NA	NA	epi14	NA	epi16	epi17	epi18	epi19	epi20	epi21	epi22	NA	NA	NA	NA	epi30	epi31	epi32	NA	epi34	NA	NA	NA	NA	epi42	epi43
AT1G17145	epi01	NA	NA	NA	NA	epi06	NA	epi08	epi09	NA	NA	NA	epi14	NA	epi16	epi17	epi18	epi19	epi20	epi21	epi22	NA	NA	NA	NA	epi30	epi31	epi32	NA	epi34	NA	NA	NA	NA	epi42	epi43
AT1G17147	epi01	NA	NA	NA	NA	epi06	NA	epi08	epi09	NA	NA	NA	epi14	NA	epi16	epi17	epi18	epi19	epi20	epi21	epi22	NA	NA	NA	NA	epi30	epi31	epi32	NA	epi34	NA	NA	NA	NA	epi42	epi43
AT1G17150	epi01	NA	NA	NA	NA	epi06	NA	epi08	epi09	NA	NA	NA	epi14	NA	epi16	epi17	epi18	epi19	epi20	epi21	epi22	NA	NA	NA	NA	epi30	epi31	epi32	NA	epi34	NA	NA	NA	NA	epi42	epi43
AT1G17160	epi01	NA	NA	NA	NA	epi06	NA	epi08	epi09	NA	NA	NA	epi14	NA	epi16	epi17	epi18	epi19	epi20	epi21	epi22	NA	NA	NA	NA	epi30	epi31	epi32	NA	epi34	NA	NA	NA	NA	epi42	epi43
AT1G17170	epi01	NA	NA	NA	NA	epi06	NA	epi08	epi09	NA	NA	NA	epi14	NA	epi16	epi17	epi18	epi19	epi20	epi21	epi22	NA	NA	NA	NA	epi30	epi31	epi32	NA	epi34	NA	NA	NA	NA	epi42	epi43
AT1G17180	epi01	NA	NA	NA	NA	epi06	NA	epi08	epi09	NA	NA	NA	epi14	NA	epi16	epi17	epi18	epi19	epi20	epi21	epi22	NA	NA	NA	NA	epi30	epi31	epi32	NA	epi34	NA	NA	NA	NA	epi42	epi43
AT1G17190	epi01	NA	NA	NA	NA	epi06	NA	epi08	epi09	NA	NA	NA	epi14	NA	epi16	epi17	epi18	epi19	epi20	epi21	epi22	NA	NA	NA	NA	epi30	epi31	epi32	NA	epi34	NA	NA	NA	NA	epi42	epi43
AT1G17200	epi01	NA	NA	NA	NA	epi06	NA	epi08	epi09	NA	NA	NA	epi14	NA	epi16	epi17	epi18	epi19	epi20	epi21	epi22	NA	NA	NA	NA	epi30	epi31	epi32	NA	epi34	NA	NA	NA	NA	epi42	epi43
AT1G17210	epi01	NA	NA	NA	NA	epi06	NA	epi08	epi09	NA	NA	NA	epi14	NA	epi16	epi17	epi18	epi19	epi20	epi21	epi22	NA	NA	NA	NA	epi30	epi31	epi32	NA	epi34	NA	NA	NA	NA	epi42	epi43
AT1G17220	epi01	NA	NA	NA	NA	epi06	NA	epi08	epi09	NA	NA	NA	epi14	NA	epi16	epi17	epi18	epi19	epi20	epi21	epi22	NA	NA	NA	NA	epi30	epi31	epi32	NA	epi34	NA	NA	NA	NA	epi42	epi43
AT1G17230	epi01	NA	NA	NA	NA	epi06	NA	epi08	epi09	NA	NA	NA	epi14	NA	epi16	epi17	epi18	epi19	epi20	epi21	epi22	NA	NA	NA	NA	epi30	epi31	epi32	NA	epi34	NA	NA	NA	NA	epi42	epi43
AT1G17232	epi01	NA	NA	NA	NA	epi06	NA	epi08	epi09	NA	NA	NA	epi14	NA	epi16	epi17	epi18	epi19	epi20	epi21	epi22	NA	NA	NA	NA	epi30	epi31	epi32	NA	epi34	NA	NA	NA	NA	epi42	epi43
AT1G17235	epi01	NA	NA	NA	NA	epi06	NA	epi08	epi09	NA	NA	NA	epi14	NA	epi16	epi17	epi18	epi19	epi20	epi21	epi22	NA	NA	NA	NA	epi30	epi31	epi32	NA	epi34	NA	NA	NA	NA	epi42	epi43
AT1G17240	epi01	NA	NA	NA	NA	epi06	NA	epi08	epi09	NA	NA	NA	epi14	NA	epi16	epi17	epi18	epi19	epi20	epi21	epi22	NA	NA	NA	NA	epi30	epi31	epi32	NA	epi34	NA	NA	NA	NA	epi42	epi43
AT1G17255	epi01	NA	NA	NA	NA	epi06	NA	epi08	epi09	NA	NA	NA	epi14	NA	epi16	epi17	epi18	epi19	epi20	epi21	epi22	NA	NA	NA	NA	epi30	epi31	epi32	NA	epi34	NA	NA	NA	NA	epi42	epi43
AT1G17250	epi01	NA	NA	NA	NA	epi06	NA	epi08	epi09	NA	NA	NA	epi14	NA	epi16	epi17	epi18	epi19	epi20	epi21	epi22	NA	NA	NA	NA	epi30	epi31	epi32	NA	epi34	NA	NA	NA	NA	epi42	epi43
AT1G17260	epi01	NA	NA	NA	NA	epi06	NA	epi08	epi09	NA	NA	NA	epi14	NA	epi16	epi17	epi18	epi19	epi20	epi21	epi22	NA	NA	NA	NA	epi30	epi31	epi32	NA	epi34	NA	NA	NA	NA	epi42	epi43
AT1G17270	epi01	NA	NA	NA	NA	epi06	NA	epi08	epi09	NA	NA	NA	epi14	NA	epi16	epi17	epi18	epi19	epi20	epi21	epi22	NA	NA	NA	NA	epi30	epi31	epi32	NA	epi34	NA	NA	NA	NA	epi42	epi43
AT1G17275	epi01	NA	NA	NA	NA	epi06	NA	epi08	epi09	NA	NA	NA	epi14	NA	epi16	epi17	epi18	epi19	epi20	epi21	epi22	NA	NA	NA	NA	epi30	epi31	epi32	NA	epi34	NA	NA	NA	NA	epi42	epi43
AT1G17277	epi01	NA	NA	NA	NA	epi06	NA	epi08	epi09	NA	NA	NA	epi14	NA	epi16	epi17	epi18	epi19	epi20	epi21	epi22	NA	NA	NA	NA	epi30	epi31	epi32	NA	epi34	NA	NA	NA	NA	epi42	epi43
AT1G17280	epi01	NA	NA	NA	NA	epi06	NA	epi08	epi09	NA	NA	NA	epi14	NA	epi16	epi17	epi18	epi19	epi20	epi21	epi22	NA	NA	NA	NA	epi30	epi31	epi32	NA	epi34	NA	NA	NA	NA	epi42	epi43
AT1G17285	epi01	NA	NA	NA	NA	epi06	NA	epi08	epi09	NA	NA	NA	epi14	NA	epi16	epi17	epi18	epi19	epi20	epi21	epi22	NA	NA	NA	NA	epi30	epi31	epi32	NA	epi34	NA	NA	NA	NA	epi42	epi43
AT1G17290	epi01	NA	NA	NA	NA	epi06	NA	epi08	epi09	NA	NA	NA	epi14	NA	epi16	epi17	epi18	epi19	epi20	epi21	epi22	NA	NA	NA	NA	epi30	epi31	epi32	NA	epi34	NA	NA	NA	NA	epi42	epi43
AT1G17300	epi01	NA	NA	NA	NA	epi06	NA	epi08	epi09	NA	NA	NA	epi14	NA	epi16	epi17	epi18	epi19	epi20	epi21	epi22	NA	NA	NA	NA	epi30	epi31	epi32	NA	epi34	NA	NA	NA	NA	epi42	epi43
AT1G17310	epi01	NA	NA	NA	NA	epi06	NA	epi08	epi09	NA	NA	NA	epi14	NA	epi16	epi17	epi18	epi19	epi20	epi21	epi22	NA	NA	NA	NA	epi30	epi31	epi32	NA	epi34	NA	NA	NA	NA	epi42	epi43
AT1G17330	epi01	NA	NA	NA	NA	epi06	NA	epi08	epi09	NA	NA	NA	epi14	NA	epi16	epi17	epi18	epi19	epi20	epi21	epi22	NA	NA	NA	NA	epi30	epi31	epi32	NA	epi34	NA	NA	NA	NA	epi42	epi43
AT1G17340	epi01	NA	NA	NA	NA	epi06	NA	epi08	epi09	NA	NA	NA	epi14	NA	epi16	epi17	epi18	epi19	epi20	epi21	epi22	NA	NA	NA	NA	epi30	epi31	epi32	NA	epi34	NA	NA	NA	NA	epi42	epi43
AT1G17345	epi01	NA	NA	NA	NA	epi06	NA	epi08	epi09	NA	NA	NA	epi14	NA	epi16	epi17	epi18	epi19	epi20	epi21	epi22	NA	NA	NA	NA	epi30	epi31	epi32	NA	epi34	NA	NA	NA	NA	epi42	epi43
AT1G17350	epi01	NA	NA	NA	NA	epi06	NA	epi08	epi09	NA	NA	NA	epi14	NA	epi16	epi17	epi18	epi19	epi20	epi21	epi22	NA	NA	NA	NA	epi30	epi31	epi32	NA	epi34	NA	NA	NA	NA	epi42	epi43
AT1G17360	epi01	NA	NA	NA	NA	epi06	NA	epi08	epi09	NA	NA	NA	epi14	NA	epi16	epi17	epi18	epi19	epi20	epi21	epi22	NA	NA	NA	NA	epi30	epi31	epi32	NA	epi34	NA	NA	NA	NA	epi42	epi43
AT1G17370	epi01	NA	NA	NA	NA	epi06	NA	epi08	epi09	NA	NA	NA	epi14	NA	epi16	epi17	epi18	epi19	epi20	epi21	epi22	NA	NA	NA	NA	epi30	epi31	epi32	NA	epi34	NA	NA	NA	NA	epi42	epi43
AT1G17380	epi01	NA	NA	NA	NA	epi06	NA	epi08	epi09	NA	NA	NA	epi14	NA	epi16	epi17	epi18	epi19	epi20	epi21	epi22	NA	NA	NA	NA	epi30	epi31	epi32	NA	epi34	NA	NA	NA	NA	epi42	epi43
AT1G17390	epi01	NA	NA	NA	NA	epi06	NA	epi08	epi09	NA	NA	NA	epi14	NA	epi16	epi17	epi18	epi19	epi20	epi21	epi22	NA	NA	NA	NA	epi30	epi31	epi32	NA	epi34	NA	NA	NA	NA	epi42	epi43
AT1G17400	epi01	NA	NA	NA	NA	epi06	NA	epi08	epi09	NA	NA	NA	epi14	NA	epi16	epi17	epi18	epi19	epi20	epi21	epi22	NA	NA	NA	NA	epi30	epi31	epi32	NA	epi34	NA	NA	NA	NA	epi42	epi43
AT1G17410	epi01	NA	NA	NA	NA	epi06	NA	epi08	epi09	NA	NA	NA	epi14	NA	epi16	epi17	epi18	epi19	epi20	epi21	epi22	NA	NA	NA	NA	epi30	epi31	epi32	NA	epi34	NA	NA	NA	NA	epi42	epi43
AT1G17420	epi01	NA	NA	NA	NA	epi06	NA	epi08	epi09	NA	NA	NA	epi14	NA	epi16	epi17	epi18	epi19	epi20	epi21	epi22	NA	NA	NA	NA	epi30	epi31	epi32	NA	epi34	NA	NA	NA	NA	epi42	epi43
AT1G17430	epi01	NA	NA	NA	NA	epi06	NA	epi08	epi09	NA	NA	NA	epi14	NA	epi16	epi17	epi18	epi19	epi20	epi21	epi22	NA	NA	NA	NA	epi30	epi31	epi32	NA	epi34	NA	NA	NA	NA	epi42	epi43
AT1G17440	epi01	NA	NA	NA	NA	epi06	NA	epi08	epi09	NA	NA	NA	epi14	NA	epi16	epi17	epi18	epi19	epi20	epi21	epi22	NA	NA	NA	NA	epi30	epi31	epi32	NA	epi34	NA	NA	NA	NA	epi42	epi43
AT1G17450	epi01	NA	NA	NA	NA	epi06	NA	epi08	epi09	NA	NA	NA	epi14	NA	epi16	epi17	epi18	epi19	epi20	epi21	epi22	NA	NA	NA	NA	epi30	epi31	epi32	NA	epi34	NA	NA	NA	NA	epi42	epi43
AT1G17455	epi01	NA	NA	NA	NA	epi06	NA	epi08	epi09	NA	NA	NA	epi14	NA	epi16	epi17	epi18	epi19	epi20	epi21	epi22	NA	NA	NA	NA	epi30	epi31	epi32	NA	epi34	NA	NA	NA	NA	epi42	epi43
AT1G17460	epi01	NA	NA	NA	NA	epi06	NA	epi08	epi09	NA	NA	NA	epi14	NA	epi16	epi17	epi18	epi19	epi20	epi21	epi22	NA	NA	NA	NA	epi30	epi31	epi32	NA	epi34	NA	NA	NA	NA	epi42	epi43
AT1G17470	epi01	NA	NA	NA	NA	epi06	NA	epi08	epi09	NA	NA	NA	epi14	NA	epi16	epi17	epi18	epi19	epi20	epi21	epi22	NA	NA	NA	NA	epi30	epi31	epi32	NA	epi34	NA	NA	NA	NA	epi42	epi43
AT1G17480	epi01	NA	NA	NA	NA	epi06	NA	epi08	epi09	NA	NA	NA	epi14	NA	epi16	epi17	epi18	epi19	epi20	epi21	epi22	NA	NA	NA	NA	epi30	epi31	epi32	NA	epi34	NA	NA	NA	NA	epi42	epi43
AT1G17490	epi01	NA	NA	NA	NA	epi06	NA	epi08	epi09	NA	NA	NA	epi14	NA	epi16	epi17	epi18	epi19	epi20	epi21	epi22	NA	NA	NA	NA	epi30	epi31	epi32	NA	epi34	NA	NA	NA	NA	epi42	epi43
AT1G17495	epi01	NA	NA	NA	NA	epi06	NA	epi08	epi09	NA	NA	NA	epi14	NA	epi16	epi17	epi18	epi19	epi20	epi21	epi22	NA	NA	NA	NA	epi30	epi31	epi32	NA	epi34	NA	NA	NA	NA	epi42	epi43
AT1G17500	epi01	NA	NA	NA	NA	epi06	NA	epi08	epi09	NA	NA	NA	epi14	NA	epi16	epi17	epi18	epi19	epi20	epi21	epi22	NA	NA	NA	NA	epi30	epi31	epi32	NA	epi34	NA	NA	NA	NA	epi42	epi43
AT1G17510	epi01	NA	NA	NA	NA	epi06	NA	epi08	epi09	NA	NA	NA	epi14	NA	epi16	epi17	epi18	epi19	epi20	epi21	epi22	NA	NA	NA	NA	epi30	epi31	epi32	NA	epi34	NA	NA	NA	NA	epi42	epi43
AT1G17520	epi01	NA	NA	NA	NA	epi06	NA	epi08	epi09	NA	NA	NA	epi14	NA	epi16	epi17	epi18	epi19	epi20	epi21	epi22	NA	NA	NA	NA	epi30	epi31	epi32	NA	epi34	NA	NA	NA	NA	epi42	epi43
AT1G17530	epi01	NA	NA	NA	NA	epi06	NA	epi08	epi09	NA	NA	NA	epi14	NA	epi16	epi17	epi18	epi19	epi20	epi21	epi22	NA	NA	NA	NA	epi30	epi31	epi32	NA	epi34	NA	NA	NA	NA	epi42	epi43
AT1G17540	epi01	NA	NA	NA	NA	epi06	NA	epi08	epi09	NA	NA	NA	epi14	NA	epi16	epi17	epi18	epi19	epi20	epi21	epi22	NA	NA	NA	NA	epi30	epi31	epi32	NA	epi34	NA	NA	NA	NA	epi42	epi43
AT1G17545	epi01	NA	NA	NA	NA	epi06	NA	epi08	epi09	NA	NA	NA	epi14	NA	epi16	epi17	epi18	epi19	epi20	epi21	epi22	NA	NA	NA	NA	epi30	epi31	epi32	NA	epi34	NA	NA	NA	NA	epi42	epi43
AT1G17550	epi01	NA	NA	NA	NA	epi06	NA	epi08	epi09	NA	NA	NA	epi14	NA	epi16	epi17	epi18	epi19	epi20	epi21	epi22	NA	NA	NA	NA	epi30	epi31	epi32	NA	epi34	NA	NA	NA	NA	epi42	epi43
AT1G17560	epi01	NA	NA	NA	NA	epi06	NA	epi08	epi09	NA	NA	NA	epi14	NA	epi16	epi17	epi18	epi19	epi20	epi21	epi22	NA	NA	NA	NA	epi30	epi31	epi32	NA	epi34	NA	NA	NA	NA	epi42	epi43
AT1G17570	epi01	NA	NA	NA	NA	epi06	NA	epi08	epi09	NA	NA	NA	epi14	NA	epi16	epi17	epi18	epi19	epi20	epi21	epi22	NA	NA	NA	NA	epi30	epi31	epi32	NA	epi34	NA	NA	NA	NA	epi42	epi43
AT1G17580	epi01	NA	NA	NA	NA	epi06	NA	epi08	epi09	NA	NA	NA	epi14	NA	epi16	epi17	epi18	epi19	epi20	epi21	epi22	NA	NA	NA	NA	epi30	epi31	epi32	NA	epi34	NA	NA	NA	NA	epi42	epi43
AT1G17590	epi01	NA	NA	NA	NA	epi06	NA	epi08	epi09	NA	NA	NA	epi14	NA	epi16	epi17	epi18	epi19	epi20	epi21	epi22	NA	NA	NA	NA	epi30	epi31	epi32	NA	epi34	NA	NA	NA	NA	epi42	epi43
AT1G17600	epi01	NA	NA	NA	NA	epi06	NA	epi08	epi09	NA	NA	NA	epi14	NA	epi16	epi17	epi18	epi19	epi20	epi21	epi22	NA	NA	NA	NA	epi30	epi31	epi32	NA	epi34	NA	NA	NA	NA	epi42	epi43
AT1G17610	epi01	NA	NA	NA	NA	epi06	NA	epi08	epi09	NA	NA	NA	epi14	NA	epi16	epi17	epi18	epi19	epi20	epi21	epi22	NA	NA	NA	NA	epi30	epi31	epi32	NA	epi34	NA	NA	NA	NA	epi42	epi43
AT1G17615	epi01	NA	NA	NA	NA	epi06	NA	epi08	epi09	NA	NA	NA	epi14	NA	epi16	epi17	epi18	epi19	epi20	epi21	epi22	NA	NA	NA	NA	epi30	epi31	epi32	NA	epi34	NA	NA	NA	NA	epi42	epi43
AT1G17620	epi01	NA	NA	NA	NA	epi06	NA	epi08	epi09	NA	NA	NA	epi14	NA	epi16	epi17	epi18	epi19	epi20	epi21	epi22	NA	NA	NA	NA	epi30	epi31	epi32	NA	epi34	NA	NA	NA	NA	epi42	epi43
AT1G17630	epi01	NA	NA	NA	NA	epi06	NA	epi08	epi09	NA	NA	NA	epi14	NA	epi16	epi17	epi18	epi19	epi20	epi21	epi22	NA	NA	NA	NA	epi30	epi31	epi32	NA	epi34	NA	NA	NA	NA	epi42	epi43
AT1G17640	epi01	NA	NA	NA	NA	epi06	NA	epi08	epi09	NA	NA	NA	epi14	NA	epi16	epi17	epi18	epi19	epi20	epi21	epi22	NA	NA	NA	NA	epi30	epi31	epi32	NA	epi34	NA	NA	NA	NA	epi42	epi43
AT1G17650	epi01	NA	NA	NA	NA	epi06	NA	epi08	epi09	NA	NA	NA	epi14	NA	epi16	epi17	epi18	epi19	epi20	epi21	epi22	NA	NA	NA	NA	epi30	epi31	epi32	NA	epi34	NA	NA	NA	NA	epi42	epi43
AT1G17665	epi01	NA	NA	NA	NA	epi06	NA	epi08	epi09	NA	NA	NA	epi14	NA	epi16	epi17	epi18	epi19	epi20	epi21	epi22	NA	NA	NA	NA	epi30	epi31	epi32	NA	epi34	NA	NA	NA	NA	epi42	epi43
AT1G17660	epi01	NA	NA	NA	NA	epi06	NA	epi08	epi09	NA	NA	NA	epi14	NA	epi16	epi17	epi18	epi19	epi20	epi21	epi22	NA	NA	NA	NA	epi30	epi31	epi32	NA	epi34	NA	NA	NA	NA	epi42	epi43
AT1G17670	epi01	NA	NA	NA	NA	epi06	NA	epi08	epi09	NA	NA	NA	epi14	NA	epi16	epi17	epi18	epi19	epi20	epi21	epi22	NA	NA	NA	NA	epi30	epi31	epi32	NA	epi34	NA	NA	NA	NA	epi42	epi43
AT1G17680	epi01	NA	NA	NA	NA	epi06	NA	epi08	epi09	NA	NA	NA	epi14	NA	epi16	epi17	epi18	epi19	epi20	epi21	epi22	NA	NA	NA	NA	epi30	epi31	epi32	NA	epi34	NA	NA	NA	NA	epi42	epi43
AT1G17690	epi01	NA	NA	NA	NA	epi06	NA	epi08	epi09	NA	NA	NA	epi14	NA	epi16	epi17	epi18	epi19	epi20	epi21	epi22	NA	NA	NA	NA	epi30	epi31	epi32	NA	epi34	NA	NA	NA	NA	epi42	epi43
AT1G17700	epi01	NA	NA	NA	NA	epi06	NA	epi08	epi09	NA	NA	NA	epi14	NA	epi16	epi17	epi18	epi19	epi20	epi21	epi22	NA	NA	NA	NA	epi30	epi31	epi32	NA	epi34	NA	NA	NA	NA	epi42	epi43
AT1G17710	epi01	NA	NA	NA	NA	epi06	NA	epi08	epi09	NA	NA	NA	epi14	NA	epi16	epi17	epi18	epi19	epi20	epi21	epi22	NA	NA	NA	NA	epi30	epi31	epi32	NA	epi34	NA	NA	NA	NA	epi42	epi43
AT1G17720	epi01	NA	NA	NA	NA	epi06	NA	epi08	epi09	NA	NA	NA	epi14	NA	epi16	epi17	epi18	epi19	epi20	epi21	epi22	NA	NA	NA	NA	epi30	epi31	epi32	NA	epi34	NA	NA	NA	NA	epi42	epi43
AT1G17730	epi01	NA	NA	NA	NA	epi06	NA	epi08	epi09	NA	NA	NA	epi14	NA	epi16	epi17	epi18	epi19	epi20	epi21	epi22	NA	NA	NA	NA	epi30	epi31	epi32	NA	epi34	NA	NA	NA	NA	epi42	epi43
AT1G17744	epi01	NA	NA	NA	NA	epi06	NA	epi08	epi09	NA	NA	NA	epi14	NA	epi16	epi17	epi18	epi19	epi20	epi21	epi22	NA	NA	NA	NA	epi30	epi31	epi32	NA	epi34	NA	NA	NA	NA	epi42	epi43
AT1G17745	epi01	NA	NA	NA	NA	epi06	NA	epi08	epi09	NA	NA	NA	epi14	NA	epi16	epi17	epi18	epi19	epi20	epi21	epi22	NA	NA	NA	NA	epi30	epi31	epi32	NA	epi34	NA	NA	NA	NA	epi42	epi43
AT1G17750	epi01	NA	NA	NA	NA	epi06	NA	epi08	epi09	NA	NA	NA	epi14	NA	epi16	epi17	epi18	epi19	epi20	epi21	epi22	NA	NA	NA	NA	epi30	epi31	epi32	NA	epi34	NA	NA	NA	NA	epi42	epi43
AT1G17760	epi01	NA	NA	NA	NA	epi06	NA	epi08	epi09	NA	NA	NA	epi14	NA	epi16	epi17	epi18	epi19	epi20	epi21	epi22	NA	NA	NA	NA	epi30	epi31	epi32	NA	epi34	NA	NA	NA	NA	epi42	epi43
AT1G17770	epi01	NA	NA	NA	NA	epi06	NA	epi08	epi09	NA	NA	NA	epi14	NA	epi16	epi17	epi18	epi19	epi20	epi21	epi22	NA	NA	NA	NA	epi30	epi31	epi32	NA	epi34	NA	NA	NA	NA	epi42	epi43
AT1G17780	epi01	NA	NA	NA	NA	epi06	NA	epi08	epi09	NA	NA	NA	epi14	NA	epi16	epi17	epi18	epi19	epi20	epi21	epi22	NA	NA	NA	NA	epi30	epi31	epi32	NA	epi34	NA	NA	NA	NA	epi42	epi43
AT1G17790	epi01	NA	NA	NA	NA	epi06	NA	epi08	epi09	NA	NA	NA	epi14	NA	epi16	epi17	epi18	epi19	epi20	epi21	epi22	NA	NA	NA	NA	epi30	epi31	epi32	NA	epi34	NA	NA	NA	NA	epi42	epi43
AT1G17800	epi01	NA	NA	NA	NA	epi06	NA	epi08	epi09	NA	NA	NA	epi14	NA	epi16	epi17	epi18	epi19	epi20	epi21	epi22	NA	NA	NA	NA	epi30	epi31	epi32	NA	epi34	NA	NA	NA	NA	epi42	epi43
AT1G17810	epi01	NA	NA	NA	NA	epi06	NA	epi08	epi09	NA	NA	NA	epi14	NA	epi16	epi17	epi18	epi19	epi20	epi21	epi22	NA	NA	NA	NA	epi30	epi31	epi32	NA	epi34	NA	NA	NA	NA	epi42	epi43
AT1G17820	epi01	NA	NA	NA	NA	epi06	NA	epi08	epi09	NA	NA	NA	epi14	NA	epi16	epi17	epi18	epi19	epi20	epi21	epi22	NA	NA	NA	NA	epi30	epi31	epi32	NA	epi34	NA	NA	NA	NA	epi42	epi43
AT1G17830	epi01	NA	NA	NA	NA	epi06	NA	epi08	epi09	NA	NA	NA	epi14	NA	epi16	epi17	epi18	epi19	epi20	epi21	epi22	NA	NA	NA	NA	epi30	epi31	epi32	NA	epi34	NA	NA	NA	NA	epi42	epi43
AT1G17840	epi01	NA	NA	NA	NA	epi06	NA	epi08	epi09	NA	NA	NA	epi14	NA	epi16	epi17	epi18	epi19	epi20	epi21	epi22	NA	NA	NA	NA	epi30	epi31	epi32	NA	epi34	NA	NA	NA	NA	epi42	epi43
AT1G17850	epi01	NA	NA	NA	NA	epi06	NA	epi08	epi09	NA	NA	NA	epi14	NA	epi16	epi17	epi18	epi19	epi20	epi21	epi22	NA	NA	NA	NA	epi30	epi31	epi32	NA	epi34	NA	NA	NA	NA	epi42	epi43
AT1G17860	epi01	NA	NA	NA	NA	epi06	NA	epi08	epi09	NA	NA	NA	epi14	NA	epi16	epi17	epi18	epi19	epi20	epi21	epi22	NA	NA	NA	NA	epi30	epi31	epi32	NA	epi34	NA	NA	NA	NA	epi42	epi43
AT1G17870	epi01	NA	NA	NA	NA	epi06	NA	epi08	epi09	NA	NA	NA	epi14	NA	epi16	epi17	epi18	epi19	epi20	epi21	epi22	NA	NA	NA	NA	epi30	epi31	epi32	NA	epi34	NA	NA	NA	NA	epi42	epi43
AT1G17880	epi01	NA	NA	NA	NA	epi06	NA	epi08	epi09	NA	NA	NA	epi14	NA	epi16	epi17	epi18	epi19	epi20	epi21	epi22	NA	NA	NA	NA	epi30	epi31	epi32	NA	epi34	NA	NA	NA	NA	epi42	epi43
AT1G17890	epi01	NA	NA	NA	NA	epi06	NA	epi08	epi09	NA	NA	NA	epi14	NA	epi16	epi17	epi18	epi19	epi20	epi21	epi22	NA	NA	NA	NA	epi30	epi31	epi32	NA	epi34	NA	NA	NA	NA	epi42	epi43
AT1G17900	epi01	NA	NA	NA	NA	epi06	NA	epi08	epi09	NA	NA	NA	epi14	NA	epi16	epi17	epi18	epi19	epi20	epi21	epi22	NA	NA	NA	NA	epi30	epi31	epi32	NA	epi34	NA	NA	NA	NA	epi42	epi43
AT1G17910	epi01	NA	NA	NA	NA	epi06	NA	epi08	epi09	NA	NA	NA	epi14	NA	epi16	epi17	epi18	epi19	epi20	epi21	epi22	NA	NA	NA	NA	epi30	epi31	epi32	NA	epi34	NA	NA	NA	NA	epi42	epi43
AT1G17920	epi01	NA	NA	NA	NA	epi06	NA	epi08	epi09	NA	NA	NA	epi14	NA	epi16	epi17	epi18	epi19	epi20	epi21	epi22	NA	NA	NA	NA	epi30	epi31	epi32	NA	epi34	NA	NA	NA	NA	epi42	epi43
AT1G17930	epi01	NA	NA	NA	NA	epi06	NA	epi08	epi09	NA	NA	NA	epi14	NA	epi16	epi17	epi18	epi19	epi20	epi21	epi22	NA	NA	NA	NA	epi30	epi31	epi32	NA	epi34	NA	NA	NA	NA	epi42	epi43
AT1G17940	epi01	NA	NA	NA	NA	epi06	NA	epi08	epi09	NA	NA	NA	epi14	NA	epi16	epi17	epi18	epi19	epi20	epi21	epi22	NA	NA	NA	NA	epi30	epi31	epi32	NA	epi34	NA	NA	NA	NA	epi42	epi43
AT1G17950	epi01	NA	NA	NA	NA	epi06	NA	epi08	epi09	NA	NA	NA	epi14	NA	epi16	epi17	epi18	epi19	epi20	epi21	epi22	NA	NA	NA	NA	epi30	epi31	epi32	NA	epi34	NA	NA	NA	NA	epi42	epi43
AT1G17960	epi01	NA	NA	NA	NA	epi06	NA	epi08	epi09	NA	NA	NA	epi14	NA	epi16	epi17	epi18	epi19	epi20	epi21	epi22	NA	NA	NA	NA	epi30	epi31	epi32	NA	epi34	NA	NA	NA	NA	epi42	epi43
AT1G17970	epi01	NA	NA	NA	NA	epi06	NA	epi08	epi09	NA	NA	NA	epi14	NA	epi16	epi17	epi18	epi19	epi20	epi21	epi22	NA	NA	NA	NA	epi30	epi31	epi32	NA	epi34	NA	NA	NA	NA	epi42	epi43
AT1G17980	epi01	NA	NA	NA	NA	epi06	NA	epi08	epi09	NA	NA	NA	epi14	NA	epi16	epi17	epi18	epi19	epi20	epi21	epi22	NA	NA	NA	NA	epi30	epi31	epi32	NA	epi34	NA	NA	NA	NA	epi42	epi43
AT1G17990	epi01	NA	NA	NA	NA	epi06	NA	epi08	epi09	NA	NA	NA	epi14	NA	epi16	epi17	epi18	epi19	epi20	epi21	epi22	NA	NA	NA	NA	epi30	epi31	epi32	NA	epi34	NA	NA	NA	NA	epi42	epi43
AT1G18000	epi01	NA	NA	NA	NA	epi06	NA	epi08	epi09	NA	NA	NA	epi14	NA	epi16	epi17	epi18	epi19	epi20	epi21	epi22	NA	NA	NA	NA	epi30	epi31	epi32	NA	epi34	NA	NA	NA	NA	epi42	epi43
AT1G18010	epi01	NA	NA	NA	NA	epi06	NA	epi08	epi09	NA	NA	NA	epi14	NA	epi16	epi17	epi18	epi19	epi20	epi21	epi22	NA	NA	NA	NA	epi30	epi31	epi32	NA	epi34	NA	NA	NA	NA	epi42	epi43
AT1G18020	epi01	NA	NA	NA	NA	epi06	NA	epi08	epi09	NA	NA	NA	epi14	NA	epi16	epi17	epi18	epi19	epi20	epi21	epi22	NA	NA	NA	NA	epi30	epi31	epi32	NA	epi34	NA	NA	NA	NA	epi42	epi43
AT1G18030	epi01	NA	NA	NA	NA	epi06	NA	epi08	epi09	NA	NA	NA	epi14	NA	epi16	epi17	epi18	epi19	epi20	epi21	epi22	NA	NA	NA	NA	epi30	epi31	epi32	NA	epi34	NA	NA	NA	NA	epi42	epi43
AT1G18040	epi01	NA	NA	NA	NA	epi06	NA	epi08	epi09	NA	NA	NA	epi14	NA	epi16	epi17	epi18	epi19	epi20	epi21	epi22	NA	NA	NA	NA	epi30	epi31	epi32	NA	epi34	NA	NA	NA	NA	epi42	epi43
AT1G18050	epi01	NA	NA	NA	NA	epi06	NA	epi08	epi09	NA	NA	NA	epi14	NA	epi16	epi17	epi18	epi19	epi20	epi21	epi22	NA	NA	NA	NA	epi30	epi31	epi32	NA	epi34	NA	NA	NA	NA	epi42	epi43
AT1G18060	epi01	NA	NA	NA	NA	epi06	NA	epi08	epi09	NA	NA	NA	epi14	NA	epi16	epi17	epi18	epi19	epi20	epi21	epi22	NA	NA	NA	NA	epi30	epi31	epi32	NA	epi34	NA	NA	NA	NA	epi42	epi43
AT1G18070	epi01	NA	NA	NA	NA	epi06	NA	epi08	epi09	NA	NA	NA	epi14	NA	epi16	epi17	epi18	epi19	epi20	epi21	epi22	NA	NA	NA	NA	epi30	epi31	epi32	NA	epi34	NA	NA	NA	NA	epi42	epi43
AT1G18075	epi01	NA	NA	NA	NA	epi06	NA	epi08	epi09	NA	NA	NA	epi14	NA	epi16	epi17	epi18	epi19	epi20	epi21	epi22	NA	NA	NA	NA	epi30	epi31	epi32	NA	epi34	NA	NA	NA	NA	epi42	epi43
AT1G18080	epi01	NA	NA	NA	NA	epi06	NA	epi08	epi09	NA	NA	NA	epi14	NA	epi16	epi17	epi18	epi19	epi20	epi21	epi22	NA	NA	NA	NA	epi30	epi31	epi32	NA	epi34	NA	NA	NA	NA	epi42	epi43
AT1G18090	epi01	NA	NA	NA	NA	epi06	NA	epi08	epi09	NA	NA	NA	epi14	NA	epi16	epi17	epi18	epi19	epi20	epi21	epi22	NA	NA	NA	NA	epi30	epi31	epi32	NA	epi34	NA	NA	NA	NA	epi42	epi43
AT1G18100	epi01	NA	NA	NA	NA	epi06	NA	epi08	epi09	NA	NA	NA	epi14	NA	epi16	epi17	epi18	epi19	epi20	epi21	epi22	NA	NA	NA	NA	epi30	epi31	epi32	NA	epi34	NA	NA	NA	NA	epi42	epi43
AT1G18120	epi01	NA	NA	NA	NA	epi06	NA	epi08	epi09	NA	NA	NA	epi14	NA	epi16	epi17	epi18	epi19	epi20	epi21	epi22	NA	NA	NA	NA	epi30	epi31	epi32	NA	epi34	NA	NA	NA	NA	epi42	epi43
AT1G18130	epi01	NA	NA	NA	NA	epi06	NA	epi08	epi09	NA	NA	NA	epi14	NA	epi16	epi17	epi18	epi19	epi20	epi21	epi22	NA	NA	NA	NA	epi30	epi31	epi32	NA	epi34	NA	NA	NA	NA	epi42	epi43
AT1G18140	epi01	NA	NA	NA	NA	epi06	NA	epi08	epi09	NA	NA	NA	epi14	NA	epi16	epi17	epi18	epi19	epi20	epi21	epi22	NA	NA	NA	NA	epi30	epi31	epi32	NA	epi34	NA	NA	NA	NA	epi42	epi43
AT1G18150	epi01	NA	NA	NA	NA	epi06	NA	epi08	epi09	NA	NA	NA	epi14	NA	epi16	epi17	epi18	epi19	epi20	epi21	epi22	NA	NA	NA	NA	epi30	epi31	epi32	NA	epi34	NA	NA	NA	NA	epi42	epi43
AT1G18160	epi01	NA	NA	NA	NA	epi06	NA	epi08	epi09	NA	NA	NA	epi14	NA	epi16	epi17	epi18	epi19	epi20	epi21	epi22	NA	NA	NA	NA	epi30	epi31	epi32	NA	epi34	NA	NA	NA	NA	epi42	epi43
AT1G18170	epi01	NA	NA	NA	NA	epi06	NA	epi08	epi09	NA	NA	NA	epi14	NA	epi16	epi17	epi18	epi19	epi20	epi21	epi22	NA	NA	NA	NA	epi30	epi31	epi32	NA	epi34	NA	NA	NA	NA	epi42	epi43
AT1G18180	epi01	NA	NA	NA	NA	epi06	NA	epi08	epi09	NA	NA	NA	epi14	NA	epi16	epi17	epi18	epi19	epi20	epi21	epi22	NA	NA	NA	NA	epi30	epi31	epi32	NA	epi34	NA	NA	NA	NA	epi42	epi43
AT1G18190	epi01	NA	NA	NA	NA	epi06	NA	epi08	epi09	NA	NA	NA	epi14	NA	epi16	epi17	epi18	epi19	epi20	epi21	epi22	NA	NA	NA	NA	epi30	epi31	epi32	NA	epi34	NA	NA	NA	NA	epi42	epi43
AT1G18191	epi01	NA	NA	NA	NA	epi06	NA	epi08	epi09	NA	NA	NA	epi14	NA	epi16	epi17	epi18	epi19	epi20	epi21	epi22	NA	NA	NA	NA	epi30	epi31	epi32	NA	epi34	NA	NA	NA	NA	epi42	epi43
AT1G18200	epi01	NA	NA	NA	NA	epi06	NA	epi08	epi09	NA	NA	NA	epi14	NA	epi16	epi17	epi18	epi19	epi20	epi21	epi22	NA	NA	NA	NA	epi30	epi31	epi32	NA	epi34	NA	NA	NA	NA	epi42	epi43
AT1G18210	epi01	NA	NA	NA	NA	epi06	NA	epi08	epi09	NA	NA	NA	epi14	NA	epi16	epi17	epi18	epi19	epi20	epi21	epi22	NA	NA	NA	NA	epi30	epi31	epi32	NA	epi34	NA	NA	NA	NA	epi42	epi43
AT1G18220	epi01	NA	NA	NA	NA	epi06	NA	epi08	epi09	NA	NA	NA	epi14	NA	epi16	epi17	epi18	epi19	epi20	epi21	epi22	NA	NA	NA	NA	epi30	epi31	epi32	NA	epi34	NA	NA	NA	NA	epi42	epi43
AT1G18230	epi01	NA	NA	NA	NA	epi06	NA	epi08	epi09	NA	NA	NA	epi14	NA	epi16	epi17	epi18	epi19	epi20	epi21	epi22	NA	NA	NA	NA	epi30	epi31	epi32	NA	epi34	NA	NA	NA	NA	epi42	epi43
AT1G18240	epi01	NA	NA	NA	NA	epi06	NA	epi08	epi09	NA	NA	NA	epi14	NA	epi16	epi17	epi18	epi19	epi20	epi21	epi22	NA	NA	NA	NA	epi30	epi31	epi32	NA	epi34	NA	NA	NA	NA	epi42	epi43
AT1G18250	epi01	NA	NA	NA	NA	epi06	NA	epi08	epi09	NA	NA	NA	epi14	NA	epi16	epi17	epi18	epi19	epi20	epi21	epi22	NA	NA	NA	NA	epi30	epi31	epi32	NA	epi34	NA	NA	NA	NA	epi42	epi43
AT1G18260	epi01	NA	NA	NA	NA	epi06	NA	epi08	epi09	NA	NA	NA	epi14	NA	epi16	epi17	epi18	epi19	epi20	epi21	epi22	NA	NA	NA	NA	epi30	epi31	epi32	NA	epi34	NA	NA	NA	NA	epi42	epi43
AT1G18265	epi01	NA	NA	NA	NA	epi06	NA	epi08	epi09	NA	NA	NA	epi14	NA	epi16	epi17	epi18	epi19	epi20	epi21	epi22	NA	NA	NA	NA	epi30	epi31	epi32	NA	epi34	NA	NA	NA	NA	epi42	epi43
AT1G18270	epi01	NA	NA	NA	NA	epi06	NA	epi08	epi09	NA	NA	NA	epi14	NA	epi16	epi17	epi18	epi19	epi20	epi21	epi22	NA	NA	NA	NA	epi30	epi31	epi32	NA	epi34	NA	NA	NA	NA	epi42	epi43
AT1G18280	epi01	NA	NA	NA	NA	epi06	NA	epi08	epi09	NA	NA	NA	epi14	NA	epi16	epi17	epi18	epi19	epi20	epi21	epi22	NA	NA	NA	NA	epi30	epi31	epi32	NA	epi34	NA	NA	NA	NA	epi42	epi43
AT1G18290	epi01	NA	NA	NA	NA	epi06	NA	epi08	epi09	NA	NA	NA	epi14	NA	epi16	epi17	epi18	epi19	epi20	epi21	epi22	NA	NA	NA	NA	epi30	epi31	epi32	NA	epi34	NA	NA	NA	NA	epi42	epi43
AT1G18300	epi01	NA	NA	NA	NA	epi06	NA	epi08	epi09	NA	NA	NA	epi14	NA	epi16	epi17	epi18	epi19	epi20	epi21	epi22	NA	NA	NA	NA	epi30	epi31	epi32	NA	epi34	NA	NA	NA	NA	epi42	epi43
AT1G18310	epi01	NA	NA	NA	NA	epi06	NA	epi08	epi09	NA	NA	NA	epi14	NA	epi16	epi17	epi18	epi19	epi20	epi21	epi22	NA	NA	NA	NA	epi30	epi31	epi32	NA	epi34	NA	NA	NA	NA	epi42	epi43
AT1G18320	epi01	NA	NA	NA	NA	epi06	NA	epi08	epi09	NA	NA	NA	epi14	NA	epi16	epi17	epi18	epi19	epi20	epi21	epi22	NA	NA	NA	NA	epi30	epi31	epi32	NA	epi34	NA	NA	NA	NA	epi42	epi43
AT1G18330	epi01	NA	NA	NA	NA	epi06	NA	epi08	epi09	NA	NA	NA	epi14	NA	epi16	epi17	epi18	epi19	epi20	epi21	epi22	NA	NA	NA	NA	epi30	epi31	epi32	NA	epi34	NA	NA	NA	NA	epi42	epi43
AT1G18335	epi01	NA	NA	NA	NA	epi06	NA	epi08	epi09	NA	NA	NA	epi14	NA	epi16	epi17	epi18	epi19	epi20	epi21	epi22	NA	NA	NA	NA	epi30	epi31	epi32	NA	epi34	NA	NA	NA	NA	epi42	epi43
AT1G18340	epi01	NA	NA	NA	NA	epi06	NA	epi08	epi09	NA	NA	NA	epi14	NA	epi16	epi17	epi18	epi19	epi20	epi21	epi22	NA	NA	NA	NA	epi30	epi31	epi32	NA	epi34	NA	NA	NA	NA	epi42	epi43
AT1G18350	epi01	NA	NA	NA	NA	epi06	NA	epi08	epi09	NA	NA	NA	epi14	NA	epi16	epi17	epi18	epi19	epi20	epi21	epi22	NA	NA	NA	NA	epi30	epi31	epi32	NA	epi34	NA	NA	NA	NA	epi42	epi43
AT1G18360	epi01	NA	NA	NA	NA	epi06	NA	epi08	epi09	NA	NA	NA	epi14	NA	epi16	epi17	epi18	epi19	epi20	epi21	epi22	NA	NA	NA	NA	epi30	epi31	epi32	NA	epi34	NA	NA	NA	NA	epi42	epi43
AT1G18370	epi01	NA	NA	NA	NA	epi06	NA	epi08	epi09	NA	NA	NA	epi14	NA	epi16	epi17	epi18	epi19	epi20	epi21	epi22	NA	NA	NA	NA	epi30	epi31	epi32	NA	epi34	NA	NA	NA	NA	epi42	epi43
AT1G18390	epi01	NA	NA	NA	NA	epi06	NA	epi08	epi09	NA	NA	NA	epi14	NA	epi16	epi17	epi18	epi19	epi20	epi21	epi22	NA	NA	NA	NA	epi30	epi31	epi32	NA	epi34	NA	NA	NA	NA	epi42	epi43
AT1G18382	epi01	NA	NA	NA	NA	epi06	NA	epi08	epi09	NA	NA	NA	epi14	NA	epi16	epi17	epi18	epi19	epi20	epi21	epi22	NA	NA	NA	NA	epi30	epi31	epi32	NA	epi34	NA	NA	NA	NA	epi42	epi43
AT1G18400	epi01	NA	NA	NA	NA	epi06	NA	epi08	epi09	NA	NA	NA	epi14	NA	epi16	epi17	epi18	epi19	epi20	epi21	epi22	NA	NA	NA	NA	epi30	epi31	epi32	NA	epi34	NA	NA	NA	NA	epi42	epi43
AT1G18410	epi01	NA	NA	NA	NA	epi06	NA	epi08	epi09	NA	NA	NA	epi14	NA	epi16	epi17	epi18	epi19	epi20	epi21	epi22	NA	NA	NA	NA	epi30	epi31	epi32	NA	epi34	NA	NA	NA	NA	epi42	epi43
AT1G18415	epi01	NA	NA	NA	NA	epi06	NA	epi08	epi09	NA	NA	NA	epi14	NA	epi16	epi17	epi18	epi19	epi20	epi21	epi22	NA	NA	NA	NA	epi30	epi31	epi32	NA	epi34	NA	NA	NA	NA	epi42	epi43
AT1G18420	epi01	NA	NA	NA	NA	epi06	NA	epi08	epi09	NA	NA	NA	epi14	NA	epi16	epi17	epi18	epi19	epi20	epi21	epi22	NA	NA	NA	NA	epi30	epi31	epi32	NA	epi34	NA	NA	NA	NA	epi42	epi43
AT1G18430	epi01	NA	NA	NA	NA	epi06	NA	epi08	epi09	NA	NA	NA	epi14	NA	epi16	epi17	epi18	epi19	epi20	epi21	epi22	NA	NA	NA	NA	epi30	epi31	epi32	NA	epi34	NA	NA	NA	NA	epi42	epi43
AT1G18440	epi01	NA	NA	NA	NA	epi06	NA	epi08	epi09	NA	NA	NA	epi14	NA	epi16	epi17	epi18	epi19	epi20	epi21	epi22	NA	NA	NA	NA	epi30	epi31	epi32	NA	epi34	NA	NA	NA	NA	epi42	epi43
AT1G18450	epi01	NA	NA	NA	NA	epi06	NA	epi08	epi09	NA	NA	NA	epi14	NA	epi16	epi17	epi18	epi19	epi20	epi21	epi22	NA	NA	NA	NA	epi30	epi31	epi32	NA	epi34	NA	NA	NA	NA	epi42	epi43
AT1G18460	epi01	NA	NA	NA	NA	epi06	NA	epi08	epi09	NA	NA	NA	epi14	NA	epi16	epi17	epi18	epi19	epi20	epi21	epi22	NA	NA	NA	NA	epi30	epi31	epi32	NA	epi34	NA	NA	NA	NA	epi42	epi43
AT1G18470	epi01	NA	NA	NA	NA	epi06	NA	epi08	epi09	NA	NA	NA	epi14	NA	epi16	epi17	epi18	epi19	epi20	epi21	epi22	NA	NA	NA	NA	epi30	epi31	epi32	NA	epi34	NA	NA	NA	NA	epi42	epi43
[truncated: 31,603 more rows]
