# Supplementary material for: Gene body methylation buffers noise in gene expression in plants
Source: Nucleic Acids Res. 2026 Feb 17;54(4):gkag127. doi: 10.1093/nar/gkag127 (PMC12910109; doi:10.1093/nar/gkag127)
Supplement: gkag127_Supplemental_Files [file gkag127_supplemental_files.zip › Supplementary_Table_S3_epialleles_epistatus_Met1_expression.csv]

gene_id	epi01_A	epi01_B	epi02_A	epi02_B	epi03_A	epi03_B	epi04_A	epi04_B	epi05_A	epi05_B	epi06_A	epi06_B	epi07_A	epi07_B	epi08_A	epi08_B	epi09_A	epi09_B	epi10_A	epi10_B	epi12_A	epi12_B	epi13_A	epi13_B	epi14_A	epi14_B	epi15_A	epi15_B	epi16_A	epi16_B	epi17_A	epi17_B	epi18_A	epi18_B	epi19_A	epi19_B	epi20_A	epi20_B	epi21_A	epi21_B	epi22_A	epi22_B	epi23_A	epi23_B	epi24_A	epi24_B	epi26_A	epi26_B	epi28_A
AT1G01010	5.500870247	3.452170757	NA	NA	NA	NA	NA	NA	NA	NA	4.786377469	3.302626684	NA	NA	NA	NA	NA	NA	NA	NA	NA	NA	NA	NA	NA	NA	NA	NA	5.792748743	3.442221557	6.585435988	3.336404364	6.517143976	4.023727055	5.823357035	5.033051473	5.980280159	4.251682293	6.80699726	3.212110436	NA	NA	NA	NA	4.725106227	5.16745835	NA	NA	NA
AT1G01020	6.906234755	11.77841298	NA	NA	NA	NA	NA	NA	NA	NA	11.02630504	14.00471714	NA	NA	NA	NA	NA	NA	NA	NA	NA	NA	NA	NA	NA	NA	NA	NA	7.684899306	10.17927242	8.39432614	14.00586221	8.559410777	14.71013299	7.909405214	13.54028947	6.113922946	14.9218481	7.449948586	13.17027829	NA	NA	NA	NA	8.48222442	9.833900446	NA	NA	NA
AT1G01030	1.489357812	1.835358815	NA	NA	NA	NA	NA	NA	NA	NA	1.643702215	2.290243277	NA	NA	NA	NA	NA	NA	NA	NA	NA	NA	NA	NA	NA	NA	NA	NA	1.579351484	1.794185576	1.156046823	2.678107109	1.789365707	1.914046773	1.997424775	2.598837069	2.538062008	2.442164425	2.096824758	2.121725021	NA	NA	NA	NA	1.338070507	1.068393488	NA	NA	NA
AT1G01040	9.465120678	10.12962695	NA	NA	NA	NA	NA	NA	NA	NA	11.91123901	9.553513871	NA	NA	NA	NA	NA	NA	NA	NA	NA	NA	NA	NA	NA	NA	NA	NA	9.877141768	8.024705851	9.155580289	7.055837163	12.28839629	7.579368138	9.64608212	9.108503916	11.56003183	8.967113912	13.65721379	8.590903616	NA	NA	NA	NA	6.100597721	7.020163756	NA	NA	NA
AT1G01046	1.246037168	1.608630569	NA	NA	NA	NA	NA	NA	NA	NA	1.120505536	1.756406378	NA	NA	NA	NA	NA	NA	NA	NA	NA	NA	NA	NA	NA	NA	NA	NA	1.816826436	1.375975653	1.519854518	0.640164884	1.871289894	1.381551237	0.765920732	0.885808663	0.15782113	1.219573179	1.905863262	0.952488786	NA	NA	NA	NA	0.397229907	4.213850094	NA	NA	NA
AT1G01050	72.41059026	72.15845353	NA	NA	NA	NA	NA	NA	NA	NA	70.89838051	68.66721122	NA	NA	NA	NA	NA	NA	NA	NA	NA	NA	NA	NA	NA	NA	NA	NA	86.89214425	87.4325382	78.86736879	90.96769237	59.84983281	81.01821294	79.35401789	86.67129515	69.85670938	78.74333462	60.43012033	59.99801034	NA	NA	NA	NA	80.62586826	79.24283261	NA	NA	NA
AT1G01060	0.638045006	1.158348311	NA	NA	NA	NA	NA	NA	NA	NA	0.669392918	0.749486952	NA	NA	NA	NA	NA	NA	NA	NA	NA	NA	NA	NA	NA	NA	NA	NA	0.407016312	0.405134204	1.070101651	1.331697358	0.527016338	0.619006723	0.367684581	0.510284953	0.787934433	0.769465665	0.869174421	0.823045737	NA	NA	NA	NA	3.915551944	5.034729983	NA	NA	NA
AT1G01070	6.403771708	5.167032329	NA	NA	NA	NA	NA	NA	NA	NA	8.664598843	3.426809409	NA	NA	NA	NA	NA	NA	NA	NA	NA	NA	NA	NA	NA	NA	NA	NA	2.982727814	2.042896818	3.760853801	4.158202041	4.434569886	5.423779598	4.701696852	5.521947934	6.240900515	6.367253391	9.046607151	6.59483529	NA	NA	NA	NA	6.804959241	6.216155415	NA	NA	NA
AT1G01073	0	0	NA	NA	NA	NA	NA	NA	NA	NA	0	0	NA	NA	NA	NA	NA	NA	NA	NA	NA	NA	NA	NA	NA	NA	NA	NA	0	0	0	0	0	0	0	0	0	0	0	0	NA	NA	NA	NA	0	0	NA	NA	NA
AT1G01080	50.72747381	59.63279915	NA	NA	NA	NA	NA	NA	NA	NA	73.77664419	71.41346385	NA	NA	NA	NA	NA	NA	NA	NA	NA	NA	NA	NA	NA	NA	NA	NA	63.5102465	66.4021703	67.90369688	79.63878749	70.08759179	88.09818869	73.45625931	85.25472846	71.91128124	91.2797941	67.92827526	81.43130682	NA	NA	NA	NA	51.62486414	42.00781422	NA	NA	NA
AT1G01090	103.5999108	100.1824864	NA	NA	NA	NA	NA	NA	NA	NA	125.3099839	109.4229298	NA	NA	NA	NA	NA	NA	NA	NA	NA	NA	NA	NA	NA	NA	NA	NA	102.284425	110.4295307	123.1110184	109.8718886	107.5171634	110.9560991	114.6459056	111.9107907	123.1662479	111.4298389	122.6338669	101.9757209	NA	NA	NA	NA	122.4049189	115.6231775	NA	NA	NA
AT1G01100	252.2316888	371.6060994	NA	NA	NA	NA	NA	NA	NA	NA	280.2237475	379.9968384	NA	NA	NA	NA	NA	NA	NA	NA	NA	NA	NA	NA	NA	NA	NA	NA	240.2445252	342.0440403	255.7653265	441.4535556	242.6828737	382.8524675	226.7272008	340.1700952	214.826168	331.2199616	228.1962501	363.8408969	NA	NA	NA	NA	305.7763503	376.3979706	NA	NA	NA
AT1G01110	2.647576543	4.002674362	NA	NA	NA	NA	NA	NA	NA	NA	3.633924761	2.291583686	NA	NA	NA	NA	NA	NA	NA	NA	NA	NA	NA	NA	NA	NA	NA	NA	3.098469396	4.123912768	3.512662145	3.973276212	2.804205245	4.364649512	2.912236689	4.061511681	3.47692482	3.838309383	4.236066826	2.50317758	NA	NA	NA	NA	4.042474212	4.869489655	NA	NA	NA
AT1G01115	0	0	NA	NA	NA	NA	NA	NA	NA	NA	0	0	NA	NA	NA	NA	NA	NA	NA	NA	NA	NA	NA	NA	NA	NA	NA	NA	0	0	0	0	0	0	0	0	0	0	0	0	NA	NA	NA	NA	0	0	NA	NA	NA
AT1G01120	37.28367612	17.14030179	NA	NA	NA	NA	NA	NA	NA	NA	24.71307707	13.40196336	NA	NA	NA	NA	NA	NA	NA	NA	NA	NA	NA	NA	NA	NA	NA	NA	21.63616411	18.17852953	30.1521849	25.74919133	28.31235004	21.64812217	28.34451202	22.59441812	15.98182026	6.874858694	27.26694182	12.92631109	NA	NA	NA	NA	27.10576401	22.35404205	NA	NA	NA
AT1G01130	6.534218909	3.773847316	NA	NA	NA	NA	NA	NA	NA	NA	4.741979428	2.585430188	NA	NA	NA	NA	NA	NA	NA	NA	NA	NA	NA	NA	NA	NA	NA	NA	3.510108674	4.101508227	5.033758165	5.300565239	4.131808087	2.66915699	5.707641295	5.215641407	4.268745912	1.634924959	4.076641518	3.15464286	NA	NA	NA	NA	2.631250907	0.775348417	NA	NA	NA
AT1G01140	21.2297141	18.67806681	NA	NA	NA	NA	NA	NA	NA	NA	23.98256005	18.31725034	NA	NA	NA	NA	NA	NA	NA	NA	NA	NA	NA	NA	NA	NA	NA	NA	27.20929082	39.01144892	26.47859023	20.64953652	22.55611401	16.75343328	22.98771758	16.00527041	18.16218872	16.83856085	23.97820497	20.96396013	NA	NA	NA	NA	33.38197273	28.27500819	NA	NA	NA
AT1G01150	0.328433396	0.282671076	NA	NA	NA	NA	NA	NA	NA	NA	0.196896983	0.205758981	NA	NA	NA	NA	NA	NA	NA	NA	NA	NA	NA	NA	NA	NA	NA	NA	0.399069474	0.290146309	0.356094947	0.224981547	0	0.364152512	0.067294394	0.051885227	0.138662877	0.367380521	0.251175952	0.251059226	NA	NA	NA	NA	0.13960372	0.74046432	NA	NA	NA
AT1G01160	21.02565507	31.20841477	NA	NA	NA	NA	NA	NA	NA	NA	28.41170249	38.56590638	NA	NA	NA	NA	NA	NA	NA	NA	NA	NA	NA	NA	NA	NA	NA	NA	24.59130812	30.74243912	23.9546033	33.33071211	27.28722429	32.8491811	26.12477489	31.86594337	28.02639079	31.03372483	30.43980997	29.90997481	NA	NA	NA	NA	32.25977844	25.34922899	NA	NA	NA
AT1G01170	86.89476091	113.1507619	NA	NA	NA	NA	NA	NA	NA	NA	104.4876852	143.7831776	NA	NA	NA	NA	NA	NA	NA	NA	NA	NA	NA	NA	NA	NA	NA	NA	108.9910651	134.062243	128.2875261	209.0635562	95.37256045	155.623699	99.43733216	138.0261898	96.10387443	170.5186583	86.27593191	163.4748181	NA	NA	NA	NA	113.8399209	116.8668367	NA	NA	NA
AT1G01180	4.715551374	2.902306046	NA	NA	NA	NA	NA	NA	NA	NA	6.738754595	4.225232689	NA	NA	NA	NA	NA	NA	NA	NA	NA	NA	NA	NA	NA	NA	NA	NA	7.035567678	3.826756778	5.707208804	3.324121483	5.665425629	2.49260743	5.055662995	3.586169255	5.38926949	3.894722948	7.590027514	5.784182541	NA	NA	NA	NA	9.369356438	9.395165771	NA	NA	NA
AT1G01183	0	0	NA	NA	NA	NA	NA	NA	NA	NA	0	1.199921189	NA	NA	NA	NA	NA	NA	NA	NA	NA	NA	NA	NA	NA	NA	NA	NA	0	0.564013783	1.038316453	0	0.76704358	0	0.784879166	0	1.293820745	0.714148934	0.976519048	0	NA	NA	NA	NA	0.814124662	0	NA	NA	NA
AT1G01190	5.934949422	4.038082894	NA	NA	NA	NA	NA	NA	NA	NA	8.366162603	7.989027516	NA	NA	NA	NA	NA	NA	NA	NA	NA	NA	NA	NA	NA	NA	NA	NA	6.841063348	7.970903737	5.217411033	8.240928543	4.480622109	3.512516695	2.514249119	4.029107314	5.119764553	4.911772471	4.477534166	3.126686604	NA	NA	NA	NA	8.846517546	12.8380918	NA	NA	NA
AT1G01200	2.626575293	2.119313441	NA	NA	NA	NA	NA	NA	NA	NA	3.031184273	2.961923586	NA	NA	NA	NA	NA	NA	NA	NA	NA	NA	NA	NA	NA	NA	NA	NA	1.91488326	3.132516467	3.524143318	2.226561264	2.761200669	3.057842784	3.471212034	3.236539188	3.859064117	3.37875351	2.51090692	2.208571249	NA	NA	NA	NA	2.930682973	3.256937089	NA	NA	NA
AT1G01210	14.02702068	18.78454845	NA	NA	NA	NA	NA	NA	NA	NA	14.93582947	19.8707728	NA	NA	NA	NA	NA	NA	NA	NA	NA	NA	NA	NA	NA	NA	NA	NA	14.80521835	16.36830258	13.44923211	22.69519613	14.08570939	22.28424203	16.85833806	23.71407575	19.8347341	25.52618705	14.40999699	21.44491393	NA	NA	NA	NA	16.15165177	15.10418995	NA	NA	NA
AT1G01220	9.201342417	8.649919007	NA	NA	NA	NA	NA	NA	NA	NA	12.5538179	11.35746468	NA	NA	NA	NA	NA	NA	NA	NA	NA	NA	NA	NA	NA	NA	NA	NA	13.44294674	10.35441158	11.46087351	9.79223901	12.39279216	11.01173002	13.64605318	11.80192074	14.15162229	13.08002594	11.71421965	10.49463579	NA	NA	NA	NA	6.565090208	5.021544464	NA	NA	NA
AT1G01225	5.032774513	4.466892447	NA	NA	NA	NA	NA	NA	NA	NA	6.034332252	5.793570695	NA	NA	NA	NA	NA	NA	NA	NA	NA	NA	NA	NA	NA	NA	NA	NA	4.311196194	5.335295255	6.957226732	5.817693555	5.063984301	6.765894461	4.253662212	6.61893517	6.342561746	6.825870346	5.484702593	5.193619343	NA	NA	NA	NA	3.770390019	3.687632717	NA	NA	NA
AT1G01230	33.17124668	33.1185519	NA	NA	NA	NA	NA	NA	NA	NA	36.56659382	33.35694372	NA	NA	NA	NA	NA	NA	NA	NA	NA	NA	NA	NA	NA	NA	NA	NA	29.49449575	31.97456501	24.95703417	32.17290199	30.54161026	27.41225145	27.15474374	29.01768643	26.85766597	31.55645601	35.62240548	32.93985559	NA	NA	NA	NA	38.44488441	38.44125266	NA	NA	NA
AT1G01240	13.15561035	21.0153785	NA	NA	NA	NA	NA	NA	NA	NA	23.68042109	24.60054806	NA	NA	NA	NA	NA	NA	NA	NA	NA	NA	NA	NA	NA	NA	NA	NA	16.51781654	15.67208622	17.61339904	14.81482041	21.43335532	9.392733392	12.21152289	9.068928258	10.26691088	9.810441614	26.52449111	24.88689789	NA	NA	NA	NA	28.46793871	27.26302395	NA	NA	NA
AT1G01250	0.307059159	0.198206267	NA	NA	NA	NA	NA	NA	NA	NA	0.874394499	0.721381191	NA	NA	NA	NA	NA	NA	NA	NA	NA	NA	NA	NA	NA	NA	NA	NA	0.335788457	0.203447829	0.998761541	0.788774589	0.184455718	1.957608762	4.246756916	1.891834216	3.422463923	2.361367457	0.587073951	0.821521578	NA	NA	NA	NA	1.174665583	0.692275373	NA	NA	NA
AT1G01260	7.74563645	6.655980709	NA	NA	NA	NA	NA	NA	NA	NA	8.343854568	7.73372628	NA	NA	NA	NA	NA	NA	NA	NA	NA	NA	NA	NA	NA	NA	NA	NA	7.235081626	5.944586707	5.235624968	5.222966874	8.520690945	6.709391565	7.3499927	7.479497021	8.400242892	8.136177634	8.274569341	6.586974816	NA	NA	NA	NA	5.648448244	5.347983171	NA	NA	NA
AT1G01270	0	0	NA	NA	NA	NA	NA	NA	NA	NA	0	0	NA	NA	NA	NA	NA	NA	NA	NA	NA	NA	NA	NA	NA	NA	NA	NA	0	0	0	0	0	0	0	0	0	0	0	0	NA	NA	NA	NA	0	0	NA	NA	NA
AT1G01280	0	0	NA	NA	NA	NA	NA	NA	NA	NA	0	0	NA	NA	NA	NA	NA	NA	NA	NA	NA	NA	NA	NA	NA	NA	NA	NA	0	0	0	0	0	0	0	0	0	0	0	0	NA	NA	NA	NA	0	0	NA	NA	NA
AT1G01290	10.61568829	10.04115854	NA	NA	NA	NA	NA	NA	NA	NA	12.60226275	12.05006429	NA	NA	NA	NA	NA	NA	NA	NA	NA	NA	NA	NA	NA	NA	NA	NA	10.49783637	9.981710912	12.73482013	12.0958294	13.13288634	14.15921124	14.14893421	14.59526792	13.23266503	13.31477432	13.38356362	11.48925043	NA	NA	NA	NA	13.67092464	12.08519844	NA	NA	NA
AT1G01300	67.17214034	55.28453605	NA	NA	NA	NA	NA	NA	NA	NA	58.96214518	48.42360327	NA	NA	NA	NA	NA	NA	NA	NA	NA	NA	NA	NA	NA	NA	NA	NA	48.81649099	50.80612627	27.57009423	44.32895874	59.23033066	42.02603796	40.28902792	46.56183714	59.65404823	54.33430877	60.35713094	49.88646949	NA	NA	NA	NA	39.62401029	33.35232284	NA	NA	NA
AT1G01305	0	0	NA	NA	NA	NA	NA	NA	NA	NA	0	0	NA	NA	NA	NA	NA	NA	NA	NA	NA	NA	NA	NA	NA	NA	NA	NA	0	0	0	0	0	0	0	0	0	0	0	0	NA	NA	NA	NA	0	0	NA	NA	NA
AT1G01310	0.132000867	0	NA	NA	NA	NA	NA	NA	NA	NA	0.039567493	0	NA	NA	NA	NA	NA	NA	NA	NA	NA	NA	NA	NA	NA	NA	NA	NA	0	0	0	0.203450559	0.158590382	0.073178379	0	0.12511934	0.033438049	0.110740597	0	0.100903367	NA	NA	NA	NA	0.252486973	0	NA	NA	NA
AT1G01320	55.62523911	65.14298869	NA	NA	NA	NA	NA	NA	NA	NA	78.05254659	85.14742607	NA	NA	NA	NA	NA	NA	NA	NA	NA	NA	NA	NA	NA	NA	NA	NA	110.1832459	94.91733114	77.14730532	72.99285533	69.51908141	72.45968065	95.74286338	82.53670483	102.4727739	87.71408872	62.31810757	52.76982166	NA	NA	NA	NA	43.24369319	35.2981863	NA	NA	NA
AT1G01340	4.069896549	3.480924256	NA	NA	NA	NA	NA	NA	NA	NA	2.973649307	2.007915457	NA	NA	NA	NA	NA	NA	NA	NA	NA	NA	NA	NA	NA	NA	NA	NA	5.007023151	3.550505697	2.771711021	1.777309843	2.689342542	2.735716695	2.314077667	2.362855297	2.564546662	2.290488326	2.898547367	1.711098198	NA	NA	NA	NA	2.465175899	2.638019763	NA	NA	NA
AT1G01350	18.33143181	18.73049219	NA	NA	NA	NA	NA	NA	NA	NA	21.48249221	15.40870224	NA	NA	NA	NA	NA	NA	NA	NA	NA	NA	NA	NA	NA	NA	NA	NA	19.40857284	16.19444717	17.60317215	17.55812235	25.0675321	15.57575667	20.66755032	16.45895768	21.04815313	17.25944941	24.65710596	18.23777904	NA	NA	NA	NA	24.02191118	21.1836264	NA	NA	NA
AT1G01355	0	0	NA	NA	NA	NA	NA	NA	NA	NA	0	0.176407627	NA	NA	NA	NA	NA	NA	NA	NA	NA	NA	NA	NA	NA	NA	NA	NA	0.273714026	0	0	0	0	0	0	0	0.047553091	0.104991328	0	0	NA	NA	NA	NA	0	0	NA	NA	NA
AT1G01360	9.027539282	10.32258236	NA	NA	NA	NA	NA	NA	NA	NA	9.857647453	8.483442804	NA	NA	NA	NA	NA	NA	NA	NA	NA	NA	NA	NA	NA	NA	NA	NA	11.1884714	10.025909	10.38212622	9.673531561	9.99381081	13.87008365	12.12873775	14.05778348	10.9767752	12.33406624	10.40529871	9.562511171	NA	NA	NA	NA	17.34981067	15.11929414	NA	NA	NA
AT1G01370	4.940185667	10.405829	NA	NA	NA	NA	NA	NA	NA	NA	9.118791524	10.62873738	NA	NA	NA	NA	NA	NA	NA	NA	NA	NA	NA	NA	NA	NA	NA	NA	7.961436005	10.45131185	6.342941236	15.16164704	7.965809441	12.54050213	6.472879493	11.09046733	8.72709482	12.57895597	8.799007569	9.341495365	NA	NA	NA	NA	7.294294348	9.086114266	NA	NA	NA
AT1G01380	2.043457081	1.758731661	NA	NA	NA	NA	NA	NA	NA	NA	2.382060624	0.640098803	NA	NA	NA	NA	NA	NA	NA	NA	NA	NA	NA	NA	NA	NA	NA	NA	3.310590425	0.702038282	4.431125145	3.266193369	4.364586007	2.265695383	2.2330365	2.582568919	2.875789948	2.476261136	2.517803073	1.909169865	NA	NA	NA	NA	5.790604988	5.630831376	NA	NA	NA
AT1G01390	0.917355165	0.838881294	NA	NA	NA	NA	NA	NA	NA	NA	1.008255722	0.359193954	NA	NA	NA	NA	NA	NA	NA	NA	NA	NA	NA	NA	NA	NA	NA	NA	0.613057764	1.080552783	2.237888929	1.138977415	1.193987221	3.475170524	3.101366047	3.514355294	4.124772627	3.334952757	1.490826798	1.46091567	NA	NA	NA	NA	3.899304841	2.585260728	NA	NA	NA
AT1G01400	0	0	NA	NA	NA	NA	NA	NA	NA	NA	0	0	NA	NA	NA	NA	NA	NA	NA	NA	NA	NA	NA	NA	NA	NA	NA	NA	0	0	0	0	0	0	0	0	0	0	0	0	NA	NA	NA	NA	0	0	NA	NA	NA
AT1G01410	0	0	NA	NA	NA	NA	NA	NA	NA	NA	0	0	NA	NA	NA	NA	NA	NA	NA	NA	NA	NA	NA	NA	NA	NA	NA	NA	0	0	0	0	0	0	0	0	0	0	0	0	NA	NA	NA	NA	0	0	NA	NA	NA
AT1G01420	4.751336464	3.669423909	NA	NA	NA	NA	NA	NA	NA	NA	4.603287381	3.667653844	NA	NA	NA	NA	NA	NA	NA	NA	NA	NA	NA	NA	NA	NA	NA	NA	2.969076886	2.398542823	6.761352798	4.359017466	3.465825862	5.032891176	10.32632471	6.353346081	11.62757555	7.853524016	5.645179522	5.12370037	NA	NA	NA	NA	7.140730256	4.590878787	NA	NA	NA
AT1G01430	28.27487508	32.44692111	NA	NA	NA	NA	NA	NA	NA	NA	45.39071025	41.25843507	NA	NA	NA	NA	NA	NA	NA	NA	NA	NA	NA	NA	NA	NA	NA	NA	28.05735466	26.47052018	36.46817794	38.4549229	44.30307316	23.16412126	30.56009727	26.01914593	38.10053889	31.56194696	43.03731161	37.1635949	NA	NA	NA	NA	48.52470555	43.20607807	NA	NA	NA
AT1G01440	13.00681031	10.53232939	NA	NA	NA	NA	NA	NA	NA	NA	12.72336306	9.439992314	NA	NA	NA	NA	NA	NA	NA	NA	NA	NA	NA	NA	NA	NA	NA	NA	12.53045806	9.874685248	9.962882456	7.756342651	11.9642912	8.659265819	10.85048623	8.778718811	11.32602874	8.070268805	12.96690669	8.477836368	NA	NA	NA	NA	9.921983945	9.556579435	NA	NA	NA
AT1G01448	5.094137443	7.985771224	NA	NA	NA	NA	NA	NA	NA	NA	8.258139349	10.06270063	NA	NA	NA	NA	NA	NA	NA	NA	NA	NA	NA	NA	NA	NA	NA	NA	7.427678573	7.370371159	5.156846165	7.851502319	7.931372839	5.648155662	6.006967192	7.144309288	5.83327505	7.558867796	8.507248165	7.549654165	NA	NA	NA	NA	6.164508623	5.390874728	NA	NA	NA
AT1G01450	0	0	NA	NA	NA	NA	NA	NA	NA	NA	0	0	NA	NA	NA	NA	NA	NA	NA	NA	NA	NA	NA	NA	NA	NA	NA	NA	0	0	0	0	0	0	0	0	0	0	0	0	NA	NA	NA	NA	0.058192916	0	NA	NA	NA
AT1G01453	0.308528342	0.265539496	NA	NA	NA	NA	NA	NA	NA	NA	0.308273054	0	NA	NA	NA	NA	NA	NA	NA	NA	NA	NA	NA	NA	NA	NA	NA	NA	0.599813512	0.090853895	0.501770152	0.052836575	0.370676563	0.114027554	0.316079728	0.097481336	0.234466319	0.028759586	0.432580806	0	NA	NA	NA	NA	0.65571444	1.159312825	NA	NA	NA
AT1G01460	0	0	NA	NA	NA	NA	NA	NA	NA	NA	0	0	NA	NA	NA	NA	NA	NA	NA	NA	NA	NA	NA	NA	NA	NA	NA	NA	0	0	0	0	0	0	0	0	0	0	0	0	NA	NA	NA	NA	0	0	NA	NA	NA
AT1G01470	117.6116829	81.7580402	NA	NA	NA	NA	NA	NA	NA	NA	102.9447122	94.18638602	NA	NA	NA	NA	NA	NA	NA	NA	NA	NA	NA	NA	NA	NA	NA	NA	84.83854724	101.4720532	170.9365952	120.0282741	89.72616254	149.0878118	242.1800267	150.4899972	176.7360028	124.3159423	124.2012682	117.9736627	NA	NA	NA	NA	85.61971012	102.7843242	NA	NA	NA
AT1G01471	0	0	NA	NA	NA	NA	NA	NA	NA	NA	0	0	NA	NA	NA	NA	NA	NA	NA	NA	NA	NA	NA	NA	NA	NA	NA	NA	0	0	0	0	0	0	0	0	0	0	0	0	NA	NA	NA	NA	0	0	NA	NA	NA
AT1G01480	0.519495859	0.880251395	NA	NA	NA	NA	NA	NA	NA	NA	0.525554334	0	NA	NA	NA	NA	NA	NA	NA	NA	NA	NA	NA	NA	NA	NA	NA	NA	0.710126647	0.286834804	0.369632292	0.333620672	0.351078859	0.683993079	0.55882132	0.615516594	0.37834159	0.399506277	0.695265828	0.297832596	NA	NA	NA	NA	0.538240524	0.43920794	NA	NA	NA
AT1G01490	40.96400531	42.90622641	NA	NA	NA	NA	NA	NA	NA	NA	44.05227223	39.74019807	NA	NA	NA	NA	NA	NA	NA	NA	NA	NA	NA	NA	NA	NA	NA	NA	30.91093744	23.60552205	53.512412	40.27612714	46.03180884	36.35975535	37.19305829	35.63635553	39.35380664	31.67996465	54.1274141	45.66196991	NA	NA	NA	NA	74.55304768	69.70169848	NA	NA	NA
AT1G01500	15.0944482	12.99126084	NA	NA	NA	NA	NA	NA	NA	NA	16.51077562	16.83914041	NA	NA	NA	NA	NA	NA	NA	NA	NA	NA	NA	NA	NA	NA	NA	NA	14.73699924	12.94490771	16.79642098	15.96337238	13.6807814	15.70840778	15.62667021	18.49102847	18.0227193	16.29198081	15.62798091	15.65445636	NA	NA	NA	NA	11.70645509	9.154524435	NA	NA	NA
AT1G01510	21.96292288	22.32786695	NA	NA	NA	NA	NA	NA	NA	NA	26.63865423	23.28236872	NA	NA	NA	NA	NA	NA	NA	NA	NA	NA	NA	NA	NA	NA	NA	NA	21.24738471	21.20011342	19.51408569	20.53815301	23.58294175	19.90587745	22.25523965	21.72553646	22.31495566	22.14077099	25.53812552	21.86657899	NA	NA	NA	NA	21.5964039	18.21439147	NA	NA	NA
AT1G01520	0.298529738	0.481751342	NA	NA	NA	NA	NA	NA	NA	NA	0.402681677	0.701342824	NA	NA	NA	NA	NA	NA	NA	NA	NA	NA	NA	NA	NA	NA	NA	NA	0.544101667	0.527457334	2.0634136	1.610414786	0.268997922	0.992989952	1.559765657	0.636674976	0.680603621	1.127016286	0.114153268	0.456400877	NA	NA	NA	NA	2.664750629	2.355659254	NA	NA	NA
AT1G01530	0.342991614	0.442801234	NA	NA	NA	NA	NA	NA	NA	NA	0	0	NA	NA	NA	NA	NA	NA	NA	NA	NA	NA	NA	NA	NA	NA	NA	NA	0.750165703	0.757518511	0.418364209	0.704862399	0.309061443	0.95073506	0.843327615	0.650221253	0.477870628	1.007120937	0.459041866	0.655469344	NA	NA	NA	NA	0.218687742	0.38664316	NA	NA	NA
AT1G01540	52.13058668	56.66965293	NA	NA	NA	NA	NA	NA	NA	NA	52.84544095	52.82729951	NA	NA	NA	NA	NA	NA	NA	NA	NA	NA	NA	NA	NA	NA	NA	NA	42.82695619	46.39715189	42.65449928	48.16878667	57.25639034	33.75267202	42.92448519	40.04042205	37.44859743	33.76175887	51.04975481	48.96912937	NA	NA	NA	NA	34.106052	27.48218372	NA	NA	NA
AT1G01550	97.36473688	71.01861483	NA	NA	NA	NA	NA	NA	NA	NA	84.60499593	60.63488855	NA	NA	NA	NA	NA	NA	NA	NA	NA	NA	NA	NA	NA	NA	NA	NA	81.05446586	53.78643816	93.43449448	66.12956632	89.69588193	71.90801385	90.1543726	74.45054195	76.1088601	57.46264949	88.22151188	69.05207672	NA	NA	NA	NA	100.8976705	97.35372206	NA	NA	NA
AT1G01560	0.377090196	0.146046723	NA	NA	NA	NA	NA	NA	NA	NA	0.248673597	0.212617614	NA	NA	NA	NA	NA	NA	NA	NA	NA	NA	NA	NA	NA	NA	NA	NA	1.649487159	0.266504758	0.183982389	0.116240466	0.090609826	0.209050516	0.2317918	0.321688409	0.362988598	0.337445812	0.576774408	0.115301274	NA	NA	NA	NA	0.192342903	0	NA	NA	NA
AT1G01570	2.333393194	1.56413296	NA	NA	NA	NA	NA	NA	NA	NA	2.394232601	2.614442061	NA	NA	NA	NA	NA	NA	NA	NA	NA	NA	NA	NA	NA	NA	NA	NA	2.159140811	1.744243041	1.313611212	1.337129366	2.210387938	1.393088199	2.427281151	1.616277184	2.296149169	1.78189353	2.093365989	1.303458036	NA	NA	NA	NA	1.716630289	2.428022184	NA	NA	NA
AT1G01580	0.963622766	17.34736789	NA	NA	NA	NA	NA	NA	NA	NA	2.63172284	0.603696339	NA	NA	NA	NA	NA	NA	NA	NA	NA	NA	NA	NA	NA	NA	NA	NA	17.83623537	10.35734401	1.044781686	0.522575444	0.932615462	1.24649299	7.173710866	1.293964585	0.867917943	1.31742543	2.86591518	4.665178576	NA	NA	NA	NA	6.519418368	4.707127689	NA	NA	NA
AT1G01590	0	0	NA	NA	NA	NA	NA	NA	NA	NA	0.0365555	0.171903603	NA	NA	NA	NA	NA	NA	NA	NA	NA	NA	NA	NA	NA	NA	NA	NA	0.177817055	0.107735966	0.099167813	0	0.073259009	0	0.074962455	0	0.030892647	0.017051783	0.023316412	0.046611153	NA	NA	NA	NA	0	0	NA	NA	NA
AT1G01600	6.916283976	2.924985682	NA	NA	NA	NA	NA	NA	NA	NA	4.021231726	2.46530271	NA	NA	NA	NA	NA	NA	NA	NA	NA	NA	NA	NA	NA	NA	NA	NA	3.781695248	3.318372352	5.139258413	3.369522517	5.479946578	3.635913277	5.753966221	3.673464497	6.192454584	3.3513494	4.628194645	2.461146476	NA	NA	NA	NA	3.801506742	2.016336037	NA	NA	NA
AT1G01610	19.87281585	17.49255736	NA	NA	NA	NA	NA	NA	NA	NA	23.28610939	16.25906141	NA	NA	NA	NA	NA	NA	NA	NA	NA	NA	NA	NA	NA	NA	NA	NA	18.28744465	15.71459091	15.25586728	19.31307782	24.71070569	14.29135107	20.67243165	16.43280069	24.16729582	17.31330191	23.19574731	15.66910769	NA	NA	NA	NA	24.98695971	23.9685428	NA	NA	NA
AT1G01620	259.6058424	237.583851	NA	NA	NA	NA	NA	NA	NA	NA	294.8368741	232.2847434	NA	NA	NA	NA	NA	NA	NA	NA	NA	NA	NA	NA	NA	NA	NA	NA	213.8469304	229.6907321	182.3197959	223.9975104	258.6526077	143.537153	140.6667882	148.6898917	141.5905295	137.8613194	289.174316	223.544312	NA	NA	NA	NA	260.1956112	298.3135253	NA	NA	NA
AT1G01630	39.12898513	32.80041858	NA	NA	NA	NA	NA	NA	NA	NA	45.05214652	36.06546163	NA	NA	NA	NA	NA	NA	NA	NA	NA	NA	NA	NA	NA	NA	NA	NA	36.42034739	28.41166685	41.32033406	33.65175978	43.0182014	31.02288807	42.56876647	31.39871405	47.41481985	30.81822756	47.8384749	30.07465528	NA	NA	NA	NA	44.63338638	37.94566756	NA	NA	NA
AT1G01640	5.189732269	6.364933631	NA	NA	NA	NA	NA	NA	NA	NA	8.24484657	5.852331914	NA	NA	NA	NA	NA	NA	NA	NA	NA	NA	NA	NA	NA	NA	NA	NA	6.810357445	7.679439169	7.596214535	6.732357761	6.391000939	6.257634867	9.171399912	7.809196492	7.526353122	6.313105314	9.42625781	7.934212426	NA	NA	NA	NA	9.182245052	10.53038595	NA	NA	NA
AT1G01650	12.08319286	11.77452362	NA	NA	NA	NA	NA	NA	NA	NA	14.99281833	12.33756804	NA	NA	NA	NA	NA	NA	NA	NA	NA	NA	NA	NA	NA	NA	NA	NA	14.1878186	14.06172741	8.644686038	11.63975475	13.74942894	12.14131498	12.99788183	12.6646698	12.75855869	13.15867664	13.77243756	13.01112554	NA	NA	NA	NA	10.14868734	8.251174036	NA	NA	NA
AT1G01660	0.604404672	0.682749178	NA	NA	NA	NA	NA	NA	NA	NA	0.928503269	0.851965132	NA	NA	NA	NA	NA	NA	NA	NA	NA	NA	NA	NA	NA	NA	NA	NA	0.716033969	0.66743283	0.982963906	0.970372957	0.726152564	0.753904498	0.882356836	0.716119481	0.70811484	0.845097157	1.300023161	1.155039126	NA	NA	NA	NA	1.30059634	1.362650997	NA	NA	NA
AT1G01670	0.548397648	0.589983217	NA	NA	NA	NA	NA	NA	NA	NA	0.821915825	1.116581517	NA	NA	NA	NA	NA	NA	NA	NA	NA	NA	NA	NA	NA	NA	NA	NA	1.199414476	0.888191797	1.189170367	1.408725701	0.713769115	1.266748344	1.01127592	1.862646565	1.458643055	1.661370571	1.502842744	0.978140504	NA	NA	NA	NA	1.398609624	0.824254164	NA	NA	NA
AT1G01680	0	0	NA	NA	NA	NA	NA	NA	NA	NA	0.120178573	0.376762819	NA	NA	NA	NA	NA	NA	NA	NA	NA	NA	NA	NA	NA	NA	NA	NA	2.338340346	0.118062989	0	0	0.080281245	0.148176739	0.082147975	0.253350457	0.067707718	0.037372561	0.05110281	0.204316247	NA	NA	NA	NA	0.085208902	0	NA	NA	NA
AT1G01690	5.868967619	8.167222758	NA	NA	NA	NA	NA	NA	NA	NA	8.590542442	8.380300642	NA	NA	NA	NA	NA	NA	NA	NA	NA	NA	NA	NA	NA	NA	NA	NA	7.668360515	6.935502814	6.817787113	9.319847273	8.791081036	6.591763084	5.809590233	7.80265503	9.248486086	9.335851222	7.956725681	5.476810522	NA	NA	NA	NA	8.31013418	7.389180396	NA	NA	NA
AT1G01695	0.198102683	0.575437548	NA	NA	NA	NA	NA	NA	NA	NA	0.593816298	0.744651552	NA	NA	NA	NA	NA	NA	NA	NA	NA	NA	NA	NA	NA	NA	NA	NA	0.144425143	0.175008885	0.161090571	0.712441564	0.178505534	0.549118867	0.730624846	0.610269102	0.476736177	0.4431892	0.189378694	0.227148823	NA	NA	NA	NA	0.189462191	0	NA	NA	NA
AT1G01700	1.680611859	1.141929108	NA	NA	NA	NA	NA	NA	NA	NA	1.272672954	1.579320138	NA	NA	NA	NA	NA	NA	NA	NA	NA	NA	NA	NA	NA	NA	NA	NA	1.096264099	0.97677284	1.366618158	1.772308336	0.956437057	2.304717419	0.761192826	1.886444375	1.904569804	2.151998176	1.488220387	0.811379337	NA	NA	NA	NA	1.240730451	0.797683557	NA	NA	NA
AT1G01710	12.47212203	14.83206444	NA	NA	NA	NA	NA	NA	NA	NA	16.05555836	17.11861882	NA	NA	NA	NA	NA	NA	NA	NA	NA	NA	NA	NA	NA	NA	NA	NA	14.3747643	15.2471575	15.7389108	16.72379382	15.23314077	15.60731558	17.59143502	17.68382631	16.93752575	17.77176243	18.08715477	16.45680465	NA	NA	NA	NA	13.03350858	9.684076842	NA	NA	NA
AT1G01720	26.7533459	24.16429591	NA	NA	NA	NA	NA	NA	NA	NA	26.34933478	28.17991205	NA	NA	NA	NA	NA	NA	NA	NA	NA	NA	NA	NA	NA	NA	NA	NA	23.2194146	23.93758495	24.38465676	33.93408977	24.37170234	28.90234583	26.3841068	29.25995636	28.42399317	31.26870718	23.72028582	23.44707483	NA	NA	NA	NA	28.17947756	29.82675808	NA	NA	NA
AT1G01725	13.09576812	19.47934435	NA	NA	NA	NA	NA	NA	NA	NA	17.15263938	22.47269617	NA	NA	NA	NA	NA	NA	NA	NA	NA	NA	NA	NA	NA	NA	NA	NA	12.86818459	21.25198953	14.3530632	35.54186957	13.33944664	26.51480454	12.94963993	24.55625869	13.19740002	24.8391404	14.80514971	28.07318771	NA	NA	NA	NA	13.43215833	19.89718621	NA	NA	NA
AT1G01730	21.68310063	28.08430331	NA	NA	NA	NA	NA	NA	NA	NA	29.0143211	29.16599645	NA	NA	NA	NA	NA	NA	NA	NA	NA	NA	NA	NA	NA	NA	NA	NA	23.14357368	20.90817686	24.08551869	35.16721168	28.09402477	24.82693119	25.6983239	27.67227326	30.15597583	30.35760792	31.97295058	30.22477191	NA	NA	NA	NA	29.72807515	27.15849539	NA	NA	NA
AT1G01740	3.51444488	5.523473211	NA	NA	NA	NA	NA	NA	NA	NA	5.038292072	5.025736258	NA	NA	NA	NA	NA	NA	NA	NA	NA	NA	NA	NA	NA	NA	NA	NA	4.567359586	4.488386932	4.597379841	5.848520591	4.773119531	6.056768094	4.978031014	5.033051473	6.077048447	7.606024605	5.024907849	5.314582722	NA	NA	NA	NA	3.75085752	2.583729175	NA	NA	NA
AT1G01750	10.22998135	4.763136289	NA	NA	NA	NA	NA	NA	NA	NA	6.585337802	2.206357036	NA	NA	NA	NA	NA	NA	NA	NA	NA	NA	NA	NA	NA	NA	NA	NA	9.658830529	2.963089313	10.77337709	1.981680762	7.757214467	3.625898289	4.329593527	2.702349965	5.182854103	1.641428141	8.528985935	2.820308149	NA	NA	NA	NA	12.72427088	18.52669333	NA	NA	NA
AT1G01760	4.128447843	3.807010608	NA	NA	NA	NA	NA	NA	NA	NA	4.183960839	3.879623234	NA	NA	NA	NA	NA	NA	NA	NA	NA	NA	NA	NA	NA	NA	NA	NA	4.58637893	4.689224345	2.877529439	3.333053599	4.782914277	3.487574464	3.685701632	3.773463885	5.029826761	4.755458964	5.675644816	4.132654281	NA	NA	NA	NA	1.817508486	2.88096306	NA	NA	NA
AT1G01770	9.827973091	9.621647132	NA	NA	NA	NA	NA	NA	NA	NA	12.8803582	14.3152325	NA	NA	NA	NA	NA	NA	NA	NA	NA	NA	NA	NA	NA	NA	NA	NA	14.21059026	13.57811843	12.07647316	11.13634843	12.92283329	9.837411037	12.01509775	11.17874031	13.18100425	11.75685067	13.25763106	11.35244044	NA	NA	NA	NA	8.076447533	7.139639321	NA	NA	NA
AT1G01780	17.57987263	22.78422195	NA	NA	NA	NA	NA	NA	NA	NA	21.94293509	24.52235102	NA	NA	NA	NA	NA	NA	NA	NA	NA	NA	NA	NA	NA	NA	NA	NA	18.82417933	19.53445819	21.55474188	23.99084373	20.13101384	15.91321916	13.33876649	21.41506119	17.70874086	21.46972026	19.95676307	21.31231698	NA	NA	NA	NA	24.43154296	27.55831036	NA	NA	NA
AT1G01790	46.29082505	41.04580852	NA	NA	NA	NA	NA	NA	NA	NA	50.75527324	36.55690006	NA	NA	NA	NA	NA	NA	NA	NA	NA	NA	NA	NA	NA	NA	NA	NA	49.78848997	45.21225489	51.35718066	45.38574938	48.74806336	51.36197152	68.64062737	52.53059312	68.87177034	58.03496815	57.09399766	39.10881758	NA	NA	NA	NA	35.68363615	31.75003957	NA	NA	NA
AT1G01800	44.86755147	42.83638166	NA	NA	NA	NA	NA	NA	NA	NA	39.96010521	37.52758982	NA	NA	NA	NA	NA	NA	NA	NA	NA	NA	NA	NA	NA	NA	NA	NA	44.78402704	49.18323466	53.58110069	56.78314993	40.49962161	53.78424263	52.9929254	52.60396527	50.5803784	51.60051252	49.62860124	49.74021359	NA	NA	NA	NA	52.57109906	46.076033	NA	NA	NA
AT1G01810	0.403645843	1.302764194	NA	NA	NA	NA	NA	NA	NA	NA	1.028445222	0.379317809	NA	NA	NA	NA	NA	NA	NA	NA	NA	NA	NA	NA	NA	NA	NA	NA	0.441412057	0.713181747	1.312925969	1.451641497	0.727431001	1.230748109	0.868403083	1.052157708	1.227003711	1.015902004	0.926088487	1.388487174	NA	NA	NA	NA	0.772080665	0	NA	NA	NA
AT1G01820	55.62224312	59.01932018	NA	NA	NA	NA	NA	NA	NA	NA	61.60107486	67.88141938	NA	NA	NA	NA	NA	NA	NA	NA	NA	NA	NA	NA	NA	NA	NA	NA	64.68413528	64.24913492	65.44365935	63.98105942	67.56570714	65.35541499	58.24432513	64.97000828	65.96140133	71.1310737	64.13670881	66.59968825	NA	NA	NA	NA	52.33314512	59.37186116	NA	NA	NA
AT1G01830	5.522681786	6.898709786	NA	NA	NA	NA	NA	NA	NA	NA	8.507089512	6.871713612	NA	NA	NA	NA	NA	NA	NA	NA	NA	NA	NA	NA	NA	NA	NA	NA	6.263080505	5.217686583	7.692681573	7.303514752	8.048178916	6.605233715	7.983858098	6.616168827	9.210008082	8.579981243	8.408053577	6.019714023	NA	NA	NA	NA	13.17190432	10.83704667	NA	NA	NA
AT1G01840	1.725806954	1.822918948	NA	NA	NA	NA	NA	NA	NA	NA	1.975197715	2.653840293	NA	NA	NA	NA	NA	NA	NA	NA	NA	NA	NA	NA	NA	NA	NA	NA	1.029424468	2.217630834	2.296422521	4.191444532	1.790701497	2.95722555	1.157267091	3.64345388	2.941002509	3.509929067	1.559816922	1.679022204	NA	NA	NA	NA	3.000970468	4.244608124	NA	NA	NA
AT1G01860	12.99201421	17.82094566	NA	NA	NA	NA	NA	NA	NA	NA	16.89473347	17.23620125	NA	NA	NA	NA	NA	NA	NA	NA	NA	NA	NA	NA	NA	NA	NA	NA	16.29693313	20.0011821	17.55600842	22.7727988	15.4368941	21.50154242	16.03072092	22.27513518	21.07753792	23.48201044	16.94947728	19.49744546	NA	NA	NA	NA	12.12080857	12.06097538	NA	NA	NA
AT1G01870	0	0	NA	NA	NA	NA	NA	NA	NA	NA	0	0	NA	NA	NA	NA	NA	NA	NA	NA	NA	NA	NA	NA	NA	NA	NA	NA	0	0	0	0	0	0	0	0	0	0	0	0	NA	NA	NA	NA	0	0	NA	NA	NA
AT1G01880	1.356844582	1.918509554	NA	NA	NA	NA	NA	NA	NA	NA	2.420931926	2.428698198	NA	NA	NA	NA	NA	NA	NA	NA	NA	NA	NA	NA	NA	NA	NA	NA	2.355229661	1.969244515	2.049062379	2.755178575	2.833372905	2.077518055	1.390054034	2.112893309	2.111371554	2.348891659	2.297706266	1.778042694	NA	NA	NA	NA	2.265762773	2.185037499	NA	NA	NA
AT1G01890	0	0	NA	NA	NA	NA	NA	NA	NA	NA	0	0	NA	NA	NA	NA	NA	NA	NA	NA	NA	NA	NA	NA	NA	NA	NA	NA	0	0	0	0	0	0	0	0	0	0	0	0	NA	NA	NA	NA	0	0	NA	NA	NA
AT1G01900	3.460032478	1.252083489	NA	NA	NA	NA	NA	NA	NA	NA	4.541463596	1.231626423	NA	NA	NA	NA	NA	NA	NA	NA	NA	NA	NA	NA	NA	NA	NA	NA	3.057585953	1.319929816	2.643064077	1.723761053	3.590138124	2.121607799	6.444942745	2.335510158	4.555064235	1.861867556	4.450306929	1.08200403	NA	NA	NA	NA	3.242268012	3.427607333	NA	NA	NA
AT1G01910	38.41338253	34.77519855	NA	NA	NA	NA	NA	NA	NA	NA	39.13031489	35.43106737	NA	NA	NA	NA	NA	NA	NA	NA	NA	NA	NA	NA	NA	NA	NA	NA	40.42605501	35.22447178	37.3939986	34.48609341	36.62715196	32.9271824	36.21821311	38.16778868	40.14187669	39.39525064	36.25424019	33.88588088	NA	NA	NA	NA	33.8461747	32.89895808	NA	NA	NA
AT1G01920	12.72417811	12.49127263	NA	NA	NA	NA	NA	NA	NA	NA	13.15068136	11.95728247	NA	NA	NA	NA	NA	NA	NA	NA	NA	NA	NA	NA	NA	NA	NA	NA	12.99670432	11.8555929	9.161301902	10.45268197	11.78393365	13.8875717	11.44689394	12.56337055	13.56450711	13.60295916	14.64728391	12.3101589	NA	NA	NA	NA	10.05648953	9.861188761	NA	NA	NA
AT1G01930	10.32234893	9.4115752	NA	NA	NA	NA	NA	NA	NA	NA	11.08089729	9.639586978	NA	NA	NA	NA	NA	NA	NA	NA	NA	NA	NA	NA	NA	NA	NA	NA	10.62966162	10.3728878	11.96115622	8.418856745	11.39399304	9.692456197	10.15199385	9.998249555	10.98226633	9.201053422	11.39728159	9.320715055	NA	NA	NA	NA	8.76151268	9.89063764	NA	NA	NA
AT1G01940	22.42866902	28.16360239	NA	NA	NA	NA	NA	NA	NA	NA	23.84575844	26.51075876	NA	NA	NA	NA	NA	NA	NA	NA	NA	NA	NA	NA	NA	NA	NA	NA	24.14392006	29.56627685	22.65533142	30.78792989	25.47293369	25.35362388	21.54152059	30.47735431	26.72109	28.37140999	24.99212098	29.19973436	NA	NA	NA	NA	20.89181044	24.49300367	NA	NA	NA
AT1G01950	11.00713703	9.364565532	NA	NA	NA	NA	NA	NA	NA	NA	11.49104443	8.917007526	NA	NA	NA	NA	NA	NA	NA	NA	NA	NA	NA	NA	NA	NA	NA	NA	10.6073136	10.93482182	9.739394749	8.211716095	10.36160996	8.066013865	8.399079734	7.854961907	9.433192897	8.349797574	10.25632399	6.350807753	NA	NA	NA	NA	8.362481932	8.652310249	NA	NA	NA
AT1G01960	24.71337284	18.60361493	NA	NA	NA	NA	NA	NA	NA	NA	29.94808486	22.7386703	NA	NA	NA	NA	NA	NA	NA	NA	NA	NA	NA	NA	NA	NA	NA	NA	27.01706875	22.64102206	19.37088466	14.15574065	30.3682255	15.53509739	24.84217549	18.38629275	23.42415957	18.75748889	30.49493941	20.25473038	NA	NA	NA	NA	12.25542819	10.05342579	NA	NA	NA
AT1G01970	19.00452262	22.91932742	NA	NA	NA	NA	NA	NA	NA	NA	21.21587877	23.73864702	NA	NA	NA	NA	NA	NA	NA	NA	NA	NA	NA	NA	NA	NA	NA	NA	23.20585361	29.84723998	24.80247731	35.6799722	21.51722374	35.42246266	28.79587912	37.21363307	32.74821935	43.01935301	19.31896962	20.92413965	NA	NA	NA	NA	24.53334305	17.10327391	NA	NA	NA
AT1G01980	0.070549697	0	NA	NA	NA	NA	NA	NA	NA	NA	0.084589586	0	NA	NA	NA	NA	NA	NA	NA	NA	NA	NA	NA	NA	NA	NA	NA	NA	0.102867361	0.062325374	0	0.108736978	0	0.117333605	0.043365862	0.033435885	0.01787143	0.01972895	0.08093142	0.053929206	NA	NA	NA	NA	0	0	NA	NA	NA
AT1G01990	16.01094188	23.36002428	NA	NA	NA	NA	NA	NA	NA	NA	22.61591786	28.85524763	NA	NA	NA	NA	NA	NA	NA	NA	NA	NA	NA	NA	NA	NA	NA	NA	17.26912066	23.44494026	15.69482421	25.74785623	22.85933364	22.06869505	15.43662435	23.85582157	20.83480473	23.95101278	20.37985288	22.54992904	NA	NA	NA	NA	16.36141348	13.35102504	NA	NA	NA
AT1G02000	6.734267693	5.702464402	NA	NA	NA	NA	NA	NA	NA	NA	6.728695512	3.606500911	NA	NA	NA	NA	NA	NA	NA	NA	NA	NA	NA	NA	NA	NA	NA	NA	6.176546807	4.797759015	4.887258185	5.022293004	6.785816201	5.499636656	6.409479276	5.490919505	7.043731581	5.386391145	5.925458366	3.985371385	NA	NA	NA	NA	6.325122372	6.040403869	NA	NA	NA
AT1G02010	4.141554026	5.482095276	NA	NA	NA	NA	NA	NA	NA	NA	5.720044114	6.601517629	NA	NA	NA	NA	NA	NA	NA	NA	NA	NA	NA	NA	NA	NA	NA	NA	5.236115945	4.422922716	6.778180456	6.814242914	6.770874532	7.614537581	6.702740455	7.577985086	7.901642041	7.960583329	6.675460393	5.690539713	NA	NA	NA	NA	5.615474496	4.254960827	NA	NA	NA
AT1G02020	6.9098182	6.993716187	NA	NA	NA	NA	NA	NA	NA	NA	8.400909808	8.415392409	NA	NA	NA	NA	NA	NA	NA	NA	NA	NA	NA	NA	NA	NA	NA	NA	8.180975532	6.9833271	6.338047411	7.469184836	8.2684865	6.895172403	8.15493827	8.488271953	9.536035649	8.934973523	7.16567417	6.760914832	NA	NA	NA	NA	7.542430535	4.486585355	NA	NA	NA
AT1G02030	0.066545329	0.343639348	NA	NA	NA	NA	NA	NA	NA	NA	0.17952372	0.187603777	NA	NA	NA	NA	NA	NA	NA	NA	NA	NA	NA	NA	NA	NA	NA	NA	0.194057313	0.117575629	0.432899739	0.205130234	0.319799388	0.442695211	0.53175766	0.346918873	0.505711669	0.260528017	0.305351157	0.101736418	NA	NA	NA	NA	0.254571489	0	NA	NA	NA
AT1G02040	0	0	NA	NA	NA	NA	NA	NA	NA	NA	0.039648657	0	NA	NA	NA	NA	NA	NA	NA	NA	NA	NA	NA	NA	NA	NA	NA	NA	0.096431557	0	0	0	0	0.073328489	0	0	0	0	0	0	NA	NA	NA	NA	0.084334965	0	NA	NA	NA
AT1G02050	5.013115237	8.946474929	NA	NA	NA	NA	NA	NA	NA	NA	7.867024958	7.482130522	NA	NA	NA	NA	NA	NA	NA	NA	NA	NA	NA	NA	NA	NA	NA	NA	6.306271028	5.687855456	3.357117679	6.716608011	6.849605632	6.757175525	5.317077765	6.894724135	6.52383471	7.779161195	8.043629077	6.161411837	NA	NA	NA	NA	5.452525459	3.767413232	NA	NA	NA
AT1G02060	3.672861969	2.332588218	NA	NA	NA	NA	NA	NA	NA	NA	4.936503719	3.785511587	NA	NA	NA	NA	NA	NA	NA	NA	NA	NA	NA	NA	NA	NA	NA	NA	4.448387281	3.689536187	2.504932481	2.069582202	5.05325633	2.528771838	3.386481399	3.593689532	3.736598291	3.777083521	5.731049891	2.717021297	NA	NA	NA	NA	NA	NA	NA	NA	NA
AT1G02065	0.707185103	0.705479932	NA	NA	NA	NA	NA	NA	NA	NA	0.635939956	0.604147757	NA	NA	NA	NA	NA	NA	NA	NA	NA	NA	NA	NA	NA	NA	NA	NA	0.703046621	0.511155063	0.365947025	0.660588888	0.772396826	0.356407161	0.592767665	0.457034878	0.635139571	0.575306419	0.663750609	0.393150905	NA	NA	NA	NA	NA	NA	NA	NA	NA
AT1G02070	0.427035917	0.413476649	NA	NA	NA	NA	NA	NA	NA	NA	0.192007157	0	NA	NA	NA	NA	NA	NA	NA	NA	NA	NA	NA	NA	NA	NA	NA	NA	0.155663523	0.471567815	0.173625765	0.767879898	0.12826391	0	0.262492701	0.607160242	0.162263115	0.179128416	0.326584185	0.163216208	NA	NA	NA	NA	NA	NA	NA	NA	NA
AT1G02074	0	1.132607238	NA	NA	NA	NA	NA	NA	NA	NA	0.262975789	0	NA	NA	NA	NA	NA	NA	NA	NA	NA	NA	NA	NA	NA	NA	NA	NA	0	0.387519674	0	0	0	0	0	0	0	0.490673757	0.670941659	0.67062986	NA	NA	NA	NA	NA	NA	NA	NA	NA
AT1G02080	19.21006905	14.9527059	NA	NA	NA	NA	NA	NA	NA	NA	25.34755019	19.9103497	NA	NA	NA	NA	NA	NA	NA	NA	NA	NA	NA	NA	NA	NA	NA	NA	24.85349407	19.8844304	16.3278899	13.95899582	24.10357909	14.84523915	21.80368596	17.47347152	20.70848512	17.81299439	24.10308692	15.24473032	NA	NA	NA	NA	NA	NA	NA	NA	NA
AT1G02090	23.78736778	28.35102294	NA	NA	NA	NA	NA	NA	NA	NA	25.30559428	24.25301826	NA	NA	NA	NA	NA	NA	NA	NA	NA	NA	NA	NA	NA	NA	NA	NA	26.69305712	28.46552743	25.72759159	26.67855319	23.62901098	26.84843717	25.80308	26.93146663	30.58162528	29.15161114	27.19861597	22.937239	NA	NA	NA	NA	NA	NA	NA	NA	NA
AT1G02100	23.63606602	29.99199214	NA	NA	NA	NA	NA	NA	NA	NA	30.95289178	28.46112718	NA	NA	NA	NA	NA	NA	NA	NA	NA	NA	NA	NA	NA	NA	NA	NA	26.73203719	29.81255012	27.40504227	28.44205738	30.17875506	23.81515134	26.1296393	26.1946276	25.24731147	27.79606997	27.14859053	27.34207009	NA	NA	NA	NA	NA	NA	NA	NA	NA
AT1G02110	10.70062688	13.95838081	NA	NA	NA	NA	NA	NA	NA	NA	14.80142296	13.56470976	NA	NA	NA	NA	NA	NA	NA	NA	NA	NA	NA	NA	NA	NA	NA	NA	11.05170653	13.98286201	8.837356329	13.65800356	12.01911546	10.93747964	10.38014569	12.41433662	13.05911875	15.19572521	13.36214817	11.24710614	NA	NA	NA	NA	NA	NA	NA	NA	NA
AT1G02120	27.83131954	27.70670578	NA	NA	NA	NA	NA	NA	NA	NA	35.48494583	30.08313051	NA	NA	NA	NA	NA	NA	NA	NA	NA	NA	NA	NA	NA	NA	NA	NA	31.00684904	26.40493096	29.64409254	24.30097032	36.18471748	26.04108603	36.18277051	28.88840136	39.53707115	31.13168392	38.74688079	32.01187426	NA	NA	NA	NA	NA	NA	NA	NA	NA
AT1G02130	43.70405193	44.76239074	NA	NA	NA	NA	NA	NA	NA	NA	48.31233566	54.12690526	NA	NA	NA	NA	NA	NA	NA	NA	NA	NA	NA	NA	NA	NA	NA	NA	47.51686221	48.37315857	50.74021657	51.72074554	43.17456173	54.19916163	48.91465361	51.542612	47.61158965	49.52248645	45.30531907	46.34636915	NA	NA	NA	NA	NA	NA	NA	NA	NA
AT1G02136	0	0	NA	NA	NA	NA	NA	NA	NA	NA	0	0	NA	NA	NA	NA	NA	NA	NA	NA	NA	NA	NA	NA	NA	NA	NA	NA	0	0	0	0	0	0	0	0	0	0	0	0	NA	NA	NA	NA	NA	NA	NA	NA	NA
AT1G02140	99.06471678	101.6987517	NA	NA	NA	NA	NA	NA	NA	NA	104.8921647	118.4131143	NA	NA	NA	NA	NA	NA	NA	NA	NA	NA	NA	NA	NA	NA	NA	NA	103.1234157	115.0918621	106.4730695	164.503211	98.78837328	138.0724066	103.4080801	120.0614906	101.3362436	122.5274878	93.79123361	113.7781223	NA	NA	NA	NA	NA	NA	NA	NA	NA
AT1G02145	12.11850649	13.66519539	NA	NA	NA	NA	NA	NA	NA	NA	16.25675448	16.87128168	NA	NA	NA	NA	NA	NA	NA	NA	NA	NA	NA	NA	NA	NA	NA	NA	14.07039336	16.02564683	13.80828383	19.56197583	14.06528347	18.99352474	14.76018993	18.79003643	14.62903004	17.99042239	14.07342939	16.7544656	NA	NA	NA	NA	NA	NA	NA	NA	NA
AT1G02150	62.65936016	72.91707606	NA	NA	NA	NA	NA	NA	NA	NA	88.06205537	88.00699453	NA	NA	NA	NA	NA	NA	NA	NA	NA	NA	NA	NA	NA	NA	NA	NA	84.66791679	91.94989721	73.68350194	96.64512275	77.18747502	91.4465762	81.38950392	87.58514315	100.315985	111.4412586	80.96825579	83.20164089	NA	NA	NA	NA	NA	NA	NA	NA	NA
AT1G02160	29.79611101	40.3753506	NA	NA	NA	NA	NA	NA	NA	NA	40.29373479	48.73330711	NA	NA	NA	NA	NA	NA	NA	NA	NA	NA	NA	NA	NA	NA	NA	NA	35.48579253	43.50267153	42.16993172	67.54247593	36.89114363	56.74228295	31.73708049	51.20349017	34.22463923	57.62690683	37.83365464	60.67958324	NA	NA	NA	NA	NA	NA	NA	NA	NA
AT1G02170	19.98182882	19.69007163	NA	NA	NA	NA	NA	NA	NA	NA	20.02316554	17.05396971	NA	NA	NA	NA	NA	NA	NA	NA	NA	NA	NA	NA	NA	NA	NA	NA	17.10108281	18.37730836	14.44316839	14.43174106	21.33942799	14.28835242	14.24062199	16.46967604	16.97026035	16.68254048	20.33842123	18.89007701	NA	NA	NA	NA	NA	NA	NA	NA	NA
AT1G02180	3.933568315	6.347782394	NA	NA	NA	NA	NA	NA	NA	NA	4.211050217	5.676751332	NA	NA	NA	NA	NA	NA	NA	NA	NA	NA	NA	NA	NA	NA	NA	NA	3.891927218	6.639757025	4.569497245	9.094107028	4.303966757	5.529591104	3.885921361	6.191976242	5.053370677	7.660764299	3.27687029	4.832479872	NA	NA	NA	NA	NA	NA	NA	NA	NA
AT1G02190	0.118697512	0.421404948	NA	NA	NA	NA	NA	NA	NA	NA	0.088949473	0.278858813	NA	NA	NA	NA	NA	NA	NA	NA	NA	NA	NA	NA	NA	NA	NA	NA	0	0.052430181	0.048260452	0.243928451	0.035651819	0.098704938	0.072961616	0.140636902	0.13530638	0.099579902	0.090776276	0.181468181	NA	NA	NA	NA	NA	NA	NA	NA	NA
AT1G02205	14.71881405	17.50545814	NA	NA	NA	NA	NA	NA	NA	NA	9.906777311	14.9970083	NA	NA	NA	NA	NA	NA	NA	NA	NA	NA	NA	NA	NA	NA	NA	NA	8.608088714	15.24157647	13.89790045	17.45064852	12.98747159	18.77049902	33.1408009	20.33952968	17.79584987	14.33836105	11.44205168	7.871770306	NA	NA	NA	NA	NA	NA	NA	NA	NA
AT1G02210	0	0	NA	NA	NA	NA	NA	NA	NA	NA	0	0	NA	NA	NA	NA	NA	NA	NA	NA	NA	NA	NA	NA	NA	NA	NA	NA	0	0	0	0	0	0	0	0	0	0	0	0	NA	NA	NA	NA	NA	NA	NA	NA	NA
AT1G02220	6.672238937	8.060095187	NA	NA	NA	NA	NA	NA	NA	NA	5.914331327	4.657787201	NA	NA	NA	NA	NA	NA	NA	NA	NA	NA	NA	NA	NA	NA	NA	NA	11.04900379	5.473393175	11.00630789	5.239841838	7.787221449	15.37703287	13.71015093	13.28123765	9.247758294	7.809981301	11.80916826	9.253502478	NA	NA	NA	NA	NA	NA	NA	NA	NA
AT1G02228	0	0	NA	NA	NA	NA	NA	NA	NA	NA	0	0	NA	NA	NA	NA	NA	NA	NA	NA	NA	NA	NA	NA	NA	NA	NA	NA	0	0	0	0	0	0	0	0	0	0	0	0	NA	NA	NA	NA	NA	NA	NA	NA	NA
AT1G02230	0.835110017	0.539062372	NA	NA	NA	NA	NA	NA	NA	NA	0.50065141	0.224222091	NA	NA	NA	NA	NA	NA	NA	NA	NA	NA	NA	NA	NA	NA	NA	NA	0.521854402	0.21078776	0.582071943	0.429046678	0.573331372	0.661380911	1.173325377	0.961196634	0.362652808	0.366984027	1.140476686	0.455978674	NA	NA	NA	NA	NA	NA	NA	NA	NA
AT1G02250	0.23685004	0.152886376	NA	NA	NA	NA	NA	NA	NA	NA	0.070996219	0	NA	NA	NA	NA	NA	NA	NA	NA	NA	NA	NA	NA	NA	NA	NA	NA	0.172673587	0.104619636	0	0.121684234	0.071139946	0.065652228	0.072794119	0.056125618	0.029999058	0.198702596	0.226419706	0.090525794	NA	NA	NA	NA	NA	NA	NA	NA	NA
AT1G02260	9.314795558	11.13317026	NA	NA	NA	NA	NA	NA	NA	NA	12.19528777	13.44068291	NA	NA	NA	NA	NA	NA	NA	NA	NA	NA	NA	NA	NA	NA	NA	NA	9.463413747	10.93650583	7.916558158	11.17663453	10.83011206	14.32570778	9.493526799	13.64252662	10.47355731	15.41060853	12.17918561	13.64353637	NA	NA	NA	NA	NA	NA	NA	NA	NA
AT1G02270	18.26675339	17.35780837	NA	NA	NA	NA	NA	NA	NA	NA	19.7869698	19.00762695	NA	NA	NA	NA	NA	NA	NA	NA	NA	NA	NA	NA	NA	NA	NA	NA	23.14797025	21.53949778	19.3164732	22.35420751	20.81602402	25.59922059	26.21544127	22.29330009	23.47399821	23.58992387	18.43662026	15.28179957	NA	NA	NA	NA	NA	NA	NA	NA	NA
AT1G02280	84.47527024	115.3682029	NA	NA	NA	NA	NA	NA	NA	NA	98.05950534	117.4757594	NA	NA	NA	NA	NA	NA	NA	NA	NA	NA	NA	NA	NA	NA	NA	NA	104.4319264	120.384274	77.71453726	146.3976387	93.24283688	106.7557238	79.07022474	111.0482637	92.97022276	133.1069593	77.45775704	99.92613405	NA	NA	NA	NA	NA	NA	NA	NA	NA
AT1G02290	7.152032807	5.844453808	NA	NA	NA	NA	NA	NA	NA	NA	8.142009695	6.220476392	NA	NA	NA	NA	NA	NA	NA	NA	NA	NA	NA	NA	NA	NA	NA	NA	7.100093399	6.150245867	7.176941337	7.348866261	8.7755216	6.369195726	8.932804714	7.211893539	8.750273812	9.234219577	10.00831203	7.560906561	NA	NA	NA	NA	NA	NA	NA	NA	NA
AT1G02300	15.45055623	35.34759189	NA	NA	NA	NA	NA	NA	NA	NA	27.94551765	41.18751484	NA	NA	NA	NA	NA	NA	NA	NA	NA	NA	NA	NA	NA	NA	NA	NA	22.14507088	30.87366398	32.30712759	48.43731682	20.77269041	42.82724388	30.94675564	40.09962688	29.87334036	47.55696433	27.41018136	38.32428292	NA	NA	NA	NA	NA	NA	NA	NA	NA
AT1G02305	39.23024483	34.37547489	NA	NA	NA	NA	NA	NA	NA	NA	45.80096243	40.74188696	NA	NA	NA	NA	NA	NA	NA	NA	NA	NA	NA	NA	NA	NA	NA	NA	47.57838441	48.66553037	38.08710054	42.05228108	35.95509969	38.77107035	41.80555399	37.31539819	37.56815894	40.06314611	39.81588112	37.55527215	NA	NA	NA	NA	NA	NA	NA	NA	NA
AT1G02310	0.278341396	0.299448316	NA	NA	NA	NA	NA	NA	NA	NA	0.862144367	0.43594259	NA	NA	NA	NA	NA	NA	NA	NA	NA	NA	NA	NA	NA	NA	NA	NA	1.217535126	0.778663632	0.679014141	1.048672979	0.724552677	1.028709015	0.513277095	0.615605157	0.587571471	0.544859672	1.24172476	0.638304536	NA	NA	NA	NA	NA	NA	NA	NA	NA
AT1G02320	0	0	NA	NA	NA	NA	NA	NA	NA	NA	0	0	NA	NA	NA	NA	NA	NA	NA	NA	NA	NA	NA	NA	NA	NA	NA	NA	0.639597062	0	0	0	0	0	0	0	0	0	0	0	NA	NA	NA	NA	NA	NA	NA	NA	NA
AT1G02330	29.37668062	28.32588611	NA	NA	NA	NA	NA	NA	NA	NA	32.48248114	25.54425797	NA	NA	NA	NA	NA	NA	NA	NA	NA	NA	NA	NA	NA	NA	NA	NA	31.99194376	29.50570401	30.13276784	31.68816176	38.44280326	31.55793397	35.44048431	30.27154822	38.25790034	34.5646734	37.52168298	28.32618826	NA	NA	NA	NA	NA	NA	NA	NA	NA
AT1G02335	17.98067577	0.800448384	NA	NA	NA	NA	NA	NA	NA	NA	22.48822288	1.165308077	NA	NA	NA	NA	NA	NA	NA	NA	NA	NA	NA	NA	NA	NA	NA	NA	17.40288255	0.890084251	4.789733831	0.557451272	14.43277314	1.031181873	14.5778098	0.881549967	14.92092554	0.433467802	18.96700458	1.184886892	NA	NA	NA	NA	NA	NA	NA	NA	NA
AT1G02340	0.926323721	0.597940692	NA	NA	NA	NA	NA	NA	NA	NA	1.635151135	0.290164501	NA	NA	NA	NA	NA	NA	NA	NA	NA	NA	NA	NA	NA	NA	NA	NA	2.176059277	1.091116847	2.092377529	1.903634763	1.174745915	1.426481974	1.39186074	0.487795672	1.668646707	1.093736476	1.692347256	0.393386231	NA	NA	NA	NA	NA	NA	NA	NA	NA
AT1G02350	4.268340086	16.92484716	NA	NA	NA	NA	NA	NA	NA	NA	12.97720241	14.03879424	NA	NA	NA	NA	NA	NA	NA	NA	NA	NA	NA	NA	NA	NA	NA	NA	7.334953537	9.696236944	10.90845938	15.82024495	10.62255625	11.83136964	8.808088418	7.947148642	9.26779399	15.090828	9.909475207	17.01307098	NA	NA	NA	NA	NA	NA	NA	NA	NA
AT1G02360	18.87912694	6.91663411	NA	NA	NA	NA	NA	NA	NA	NA	10.47689301	3.11670924	NA	NA	NA	NA	NA	NA	NA	NA	NA	NA	NA	NA	NA	NA	NA	NA	13.11268872	5.578213464	11.51391272	2.752519041	8.888904638	9.122542702	11.21267042	8.221986639	11.24510671	5.065442141	17.65751208	7.118228512	NA	NA	NA	NA	NA	NA	NA	NA	NA
AT1G02370	6.455578229	5.161480594	NA	NA	NA	NA	NA	NA	NA	NA	6.376938503	3.584747488	NA	NA	NA	NA	NA	NA	NA	NA	NA	NA	NA	NA	NA	NA	NA	NA	7.647878175	6.545511486	3.459873597	4.824177692	6.742391609	6.547633402	6.042408778	7.370653652	6.912888657	5.908180941	5.666365646	4.934737125	NA	NA	NA	NA	NA	NA	NA	NA	NA
AT1G02380	8.513290517	8.911325456	NA	NA	NA	NA	NA	NA	NA	NA	6.414169513	8.648852101	NA	NA	NA	NA	NA	NA	NA	NA	NA	NA	NA	NA	NA	NA	NA	NA	8.890456213	9.248618512	10.57119151	11.64374835	4.975861657	3.890465538	4.313684694	4.089259438	2.447987333	2.605910985	6.642681533	4.660907438	NA	NA	NA	NA	NA	NA	NA	NA	NA
AT1G02390	0.504050211	0.139441595	NA	NA	NA	NA	NA	NA	NA	NA	0.647528325	0.406003484	NA	NA	NA	NA	NA	NA	NA	NA	NA	NA	NA	NA	NA	NA	NA	NA	0.367473689	0.12722589	1.580954198	0.850872421	0.562327315	3.033858747	5.444195354	2.422990865	2.02471027	0.724914998	0.605758047	0.110086644	NA	NA	NA	NA	NA	NA	NA	NA	NA
AT1G02391	0	0	NA	NA	NA	NA	NA	NA	NA	NA	0	0	NA	NA	NA	NA	NA	NA	NA	NA	NA	NA	NA	NA	NA	NA	NA	NA	0	0	0	0	0	0	0	0	0	0	0	0	NA	NA	NA	NA	NA	NA	NA	NA	NA
AT1G02400	5.200972167	2.735512925	NA	NA	NA	NA	NA	NA	NA	NA	3.20461236	2.353243496	NA	NA	NA	NA	NA	NA	NA	NA	NA	NA	NA	NA	NA	NA	NA	NA	3.721509117	1.403926764	5.873970973	2.375159928	3.18217109	5.07248041	6.512328255	4.245133824	5.879927326	2.612590405	5.340224591	2.282345236	NA	NA	NA	NA	NA	NA	NA	NA	NA
AT1G02405	0.244715079	0	NA	NA	NA	NA	NA	NA	NA	NA	0.073353778	0.22996592	NA	NA	NA	NA	NA	NA	NA	NA	NA	NA	NA	NA	NA	NA	NA	NA	0.535222589	0.324281169	0	0.125724982	0	0	0.300845525	0	0.123980925	0	0.280726064	0	NA	NA	NA	NA	NA	NA	NA	NA	NA
AT1G02410	18.64287753	19.39589894	NA	NA	NA	NA	NA	NA	NA	NA	21.33391089	23.70252484	NA	NA	NA	NA	NA	NA	NA	NA	NA	NA	NA	NA	NA	NA	NA	NA	24.86433577	23.05742059	23.63141145	29.52270605	20.48776012	28.33061127	26.42426525	27.33804389	22.83494598	26.58838422	21.05079454	25.5677634	NA	NA	NA	NA	NA	NA	NA	NA	NA
AT1G02420	4.630851548	2.763607701	NA	NA	NA	NA	NA	NA	NA	NA	4.400033934	2.052710706	NA	NA	NA	NA	NA	NA	NA	NA	NA	NA	NA	NA	NA	NA	NA	NA	3.567183612	2.933177368	3.055154713	2.603597424	4.251479358	3.003189122	3.705842078	3.35419012	4.980026496	3.884999231	3.508124831	2.538034144	NA	NA	NA	NA	NA	NA	NA	NA	NA
AT1G02430	0.184763391	0.119264516	NA	NA	NA	NA	NA	NA	NA	NA	0.49844838	0.347255129	NA	NA	NA	NA	NA	NA	NA	NA	NA	NA	NA	NA	NA	NA	NA	NA	0.673501204	0.652898476	0.150243498	0.189848325	0.221981093	0.204857526	0.113571341	0.262696838	0.374429499	0.206673474	0.353253667	0.282471603	NA	NA	NA	NA	NA	NA	NA	NA	NA
AT1G02440	0.225069541	0	NA	NA	NA	NA	NA	NA	NA	NA	0.337324965	0	NA	NA	NA	NA	NA	NA	NA	NA	NA	NA	NA	NA	NA	NA	NA	NA	0.32817022	0.099416042	0	0	0.135203144	0.124773606	0	0	0.171041748	0	0.172126394	0	NA	NA	NA	NA	NA	NA	NA	NA	NA
AT1G02450	0.238382342	0	NA	NA	NA	NA	NA	NA	NA	NA	0.714555286	0.672044584	NA	NA	NA	NA	NA	NA	NA	NA	NA	NA	NA	NA	NA	NA	NA	NA	3.302023278	0.31588942	0.387689323	0.244942941	0.286400745	2.114462892	6.154265106	1.58168423	0.845407825	0.933277812	0.182307623	0.364445802	NA	NA	NA	NA	NA	NA	NA	NA	NA
AT1G02460	0.857384024	0.276720106	NA	NA	NA	NA	NA	NA	NA	NA	1.049426376	0.268569618	NA	NA	NA	NA	NA	NA	NA	NA	NA	NA	NA	NA	NA	NA	NA	NA	0.937603227	0.504956384	1.161994036	0.513905217	1.416374656	0.79219143	2.986454356	0.981996196	3.07685626	0.519488947	1.338723758	0.710013109	NA	NA	NA	NA	NA	NA	NA	NA	NA
AT1G02470	0.148577013	0.863156322	NA	NA	NA	NA	NA	NA	NA	NA	0.57897089	0.977355162	NA	NA	NA	NA	NA	NA	NA	NA	NA	NA	NA	NA	NA	NA	NA	NA	3.032928002	0.984424978	0.966543426	1.297661421	0.446263834	1.482620942	1.095937269	1.549144643	0.677467199	0.955626713	0.397695257	0.567872059	NA	NA	NA	NA	NA	NA	NA	NA	NA
AT1G02475	46.22744243	40.86164066	NA	NA	NA	NA	NA	NA	NA	NA	44.85761183	43.44128024	NA	NA	NA	NA	NA	NA	NA	NA	NA	NA	NA	NA	NA	NA	NA	NA	57.48524893	52.73437799	62.19951446	50.63780032	46.44948407	56.4881948	58.87861042	56.12060331	57.35532432	53.0292098	45.27989533	49.45047003	NA	NA	NA	NA	NA	NA	NA	NA	NA
AT1G02480	0	0	NA	NA	NA	NA	NA	NA	NA	NA	0	0	NA	NA	NA	NA	NA	NA	NA	NA	NA	NA	NA	NA	NA	NA	NA	NA	0	0	0	0	1.061252077	0	0	0	0	0	0	0	NA	NA	NA	NA	NA	NA	NA	NA	NA
AT1G02490	1.102263649	2.134529025	NA	NA	NA	NA	NA	NA	NA	NA	3.964865743	3.107488207	NA	NA	NA	NA	NA	NA	NA	NA	NA	NA	NA	NA	NA	NA	NA	NA	2.410788925	2.434418463	1.792648919	5.66299705	2.648594927	1.222141479	0.677545263	3.134399884	1.116887994	5.856631641	2.107444954	3.370344936	NA	NA	NA	NA	NA	NA	NA	NA	NA
AT1G02500	215.8667953	230.6252094	NA	NA	NA	NA	NA	NA	NA	NA	242.8635448	240.4076933	NA	NA	NA	NA	NA	NA	NA	NA	NA	NA	NA	NA	NA	NA	NA	NA	221.0377352	186.9118865	229.5783377	200.5000175	227.3606236	165.889562	201.6724745	178.5381163	205.7953556	171.7593405	256.4467693	219.2867774	NA	NA	NA	NA	NA	NA	NA	NA	NA
AT1G02510	0	0	NA	NA	NA	NA	NA	NA	NA	NA	0	0	NA	NA	NA	NA	NA	NA	NA	NA	NA	NA	NA	NA	NA	NA	NA	NA	0	0	0	0	0	0	0	0	0	0	0	0	NA	NA	NA	NA	NA	NA	NA	NA	NA
AT1G02520	7.895806953	3.31180091	NA	NA	NA	NA	NA	NA	NA	NA	4.433971532	2.348076209	NA	NA	NA	NA	NA	NA	NA	NA	NA	NA	NA	NA	NA	NA	NA	NA	5.05200717	2.619436782	3.68440062	1.608928999	5.823864085	2.530315909	4.341470602	3.394722685	7.679867262	3.158324121	10.33165225	3.412572198	NA	NA	NA	NA	NA	NA	NA	NA	NA
AT1G02530	0.096772021	0.062466207	NA	NA	NA	NA	NA	NA	NA	NA	0.154707118	0.030313167	NA	NA	NA	NA	NA	NA	NA	NA	NA	NA	NA	NA	NA	NA	NA	NA	0	0.142484722	0	0.099435316	0.193775392	0.071531042	0.178453017	0.18345412	0.138912595	0.108247687	0.135681924	0.024657976	NA	NA	NA	NA	NA	NA	NA	NA	NA
AT1G02540	0	0	NA	NA	NA	NA	NA	NA	NA	NA	0	0	NA	NA	NA	NA	NA	NA	NA	NA	NA	NA	NA	NA	NA	NA	NA	NA	0	0	0	0	0	0	0	0	0	0	0	0	NA	NA	NA	NA	NA	NA	NA	NA	NA
AT1G02550	0	0	NA	NA	NA	NA	NA	NA	NA	NA	0	0	NA	NA	NA	NA	NA	NA	NA	NA	NA	NA	NA	NA	NA	NA	NA	NA	0	0	0	0	0	0	0	0	0	0	0	0	NA	NA	NA	NA	NA	NA	NA	NA	NA
AT1G02560	202.5353971	221.6185504	NA	NA	NA	NA	NA	NA	NA	NA	222.3163199	266.1525414	NA	NA	NA	NA	NA	NA	NA	NA	NA	NA	NA	NA	NA	NA	NA	NA	212.7912238	253.1795202	224.0510369	236.9147122	198.7334986	238.3175884	218.7243433	232.6783538	217.6226272	238.7089409	200.0516874	227.4530437	NA	NA	NA	NA	NA	NA	NA	NA	NA
AT1G02570	0.569381222	0.183767399	NA	NA	NA	NA	NA	NA	NA	NA	0.512019086	0	NA	NA	NA	NA	NA	NA	NA	NA	NA	NA	NA	NA	NA	NA	NA	NA	0.93398114	0.188627126	0.11575051	0	0.598564913	0.157826217	0.087497567	0	0.57693552	0.039806315	0.598737672	0	NA	NA	NA	NA	NA	NA	NA	NA	NA
AT1G02575	0.143613415	0	NA	NA	NA	NA	NA	NA	NA	NA	0.344387002	0	NA	NA	NA	NA	NA	NA	NA	NA	NA	NA	NA	NA	NA	NA	NA	NA	0.104700187	0	0.116781695	0	0.172542097	0	0	0	0.072759407	0	0.109831207	0	NA	NA	NA	NA	NA	NA	NA	NA	NA
AT1G02580	0	0.181681868	NA	NA	NA	NA	NA	NA	NA	NA	0.151862492	0	NA	NA	NA	NA	NA	NA	NA	NA	NA	NA	NA	NA	NA	NA	NA	NA	0.205195915	0.024864859	0.045774754	0	0.135262159	0.031207017	0.069203663	0	0.0142597	0.015741825	0.043050381	0	NA	NA	NA	NA	NA	NA	NA	NA	NA
AT1G02590	0	0	NA	NA	NA	NA	NA	NA	NA	NA	0	0	NA	NA	NA	NA	NA	NA	NA	NA	NA	NA	NA	NA	NA	NA	NA	NA	0	0	0	0	0	0	0	0	0	0	0	0	NA	NA	NA	NA	NA	NA	NA	NA	NA
AT1G02600	0	0	NA	NA	NA	NA	NA	NA	NA	NA	0	0	NA	NA	NA	NA	NA	NA	NA	NA	NA	NA	NA	NA	NA	NA	NA	NA	0	0	0	0	0	0	0	0	0	0	0	0	NA	NA	NA	NA	NA	NA	NA	NA	NA
AT1G02610	21.88410956	18.56835227	NA	NA	NA	NA	NA	NA	NA	NA	18.27667701	11.25262272	NA	NA	NA	NA	NA	NA	NA	NA	NA	NA	NA	NA	NA	NA	NA	NA	23.58044877	19.69774495	22.49611773	17.18299564	17.19749364	3.280999883	5.83759115	4.239969961	2.335988523	2.694254516	21.57825708	17.99105954	NA	NA	NA	NA	NA	NA	NA	NA	NA
AT1G02620	2.252661081	1.454089641	NA	NA	NA	NA	NA	NA	NA	NA	2.307067075	0.529222882	NA	NA	NA	NA	NA	NA	NA	NA	NA	NA	NA	NA	NA	NA	NA	NA	1.505427145	1.492543023	0.763245719	0.578664327	2.931959887	0.104068816	0.692338828	0.088967682	0.618190189	0.157486992	2.440586907	0.860983313	NA	NA	NA	NA	NA	NA	NA	NA	NA
AT1G02630	0.24045652	0.206952472	NA	NA	NA	NA	NA	NA	NA	NA	0.192206046	0.075321342	NA	NA	NA	NA	NA	NA	NA	NA	NA	NA	NA	NA	NA	NA	NA	NA	0	0	0	0.041179034	0.096297578	0.044434603	0.098536726	0.037986823	0.060911698	0.20172821	0.061297964	0.183808433	NA	NA	NA	NA	NA	NA	NA	NA	NA
AT1G02640	31.94175774	37.30634668	NA	NA	NA	NA	NA	NA	NA	NA	32.80795979	16.74363711	NA	NA	NA	NA	NA	NA	NA	NA	NA	NA	NA	NA	NA	NA	NA	NA	18.04733009	13.69021225	6.452911734	9.1282954	25.09425819	1.964459997	4.233609062	2.909387818	3.097483972	2.665759884	32.9015872	17.09171828	NA	NA	NA	NA	NA	NA	NA	NA	NA
AT1G02650	3.094487247	2.213431849	NA	NA	NA	NA	NA	NA	NA	NA	1.830086376	0.943128716	NA	NA	NA	NA	NA	NA	NA	NA	NA	NA	NA	NA	NA	NA	NA	NA	0.914598911	0.701908203	1.904253521	1.675762357	1.657948284	0.463652896	1.028181527	0.356736174	1.059305247	0.608091796	2.110725023	1.342564447	NA	NA	NA	NA	NA	NA	NA	NA	NA
AT1G02660	46.71206605	30.05685217	NA	NA	NA	NA	NA	NA	NA	NA	24.44797916	13.33158892	NA	NA	NA	NA	NA	NA	NA	NA	NA	NA	NA	NA	NA	NA	NA	NA	32.72167781	31.15738384	23.67512744	16.60870864	20.07308068	8.248401009	11.84990048	9.487896928	3.318236129	2.571100397	23.19223381	15.1520193	NA	NA	NA	NA	NA	NA	NA	NA	NA
AT1G02670	2.595757841	3.146779903	NA	NA	NA	NA	NA	NA	NA	NA	2.846645139	2.677291017	NA	NA	NA	NA	NA	NA	NA	NA	NA	NA	NA	NA	NA	NA	NA	NA	3.046328273	3.383805811	1.235581287	1.301071487	2.319958517	1.298637816	1.439908416	2.25039756	1.844345601	2.018338445	3.582966796	3.436113818	NA	NA	NA	NA	NA	NA	NA	NA	NA
AT1G02680	14.92977831	18.81539091	NA	NA	NA	NA	NA	NA	NA	NA	16.62227341	17.90488795	NA	NA	NA	NA	NA	NA	NA	NA	NA	NA	NA	NA	NA	NA	NA	NA	15.54918987	15.51317733	14.79973	19.43150983	14.69137936	17.81469955	13.72197236	18.59905201	15.23591612	19.2450146	16.6918005	19.56435071	NA	NA	NA	NA	NA	NA	NA	NA	NA
AT1G02681	0	0	NA	NA	NA	NA	NA	NA	NA	NA	0	0	NA	NA	NA	NA	NA	NA	NA	NA	NA	NA	NA	NA	NA	NA	NA	NA	0.737417789	0	0	0.129915815	0	0	0.466310563	0	0	0	0	0	NA	NA	NA	NA	NA	NA	NA	NA	NA
AT1G02690	15.62203042	16.94970084	NA	NA	NA	NA	NA	NA	NA	NA	18.75085153	16.0548218	NA	NA	NA	NA	NA	NA	NA	NA	NA	NA	NA	NA	NA	NA	NA	NA	17.49561715	21.78779428	13.56822701	18.10115707	18.48930874	17.09990119	13.77058359	17.48558904	17.79953883	16.80532326	18.48011962	12.907205	NA	NA	NA	NA	NA	NA	NA	NA	NA
AT1G02700	0.125208589	0.484931837	NA	NA	NA	NA	NA	NA	NA	NA	0.075062992	0	NA	NA	NA	NA	NA	NA	NA	NA	NA	NA	NA	NA	NA	NA	NA	NA	0	0	0	0.064327248	0.150429906	0.06941289	0.923566553	0.178021741	0.285457053	0.280112786	0.143633627	0.191422504	NA	NA	NA	NA	NA	NA	NA	NA	NA
AT1G02710	0	0	NA	NA	NA	NA	NA	NA	NA	NA	0	0	NA	NA	NA	NA	NA	NA	NA	NA	NA	NA	NA	NA	NA	NA	NA	NA	0	0	0	0	0	0	0	0	0	0.123933062	0	0	NA	NA	NA	NA	NA	NA	NA	NA	NA
AT1G02720	9.066193596	9.345398466	NA	NA	NA	NA	NA	NA	NA	NA	9.164025521	9.444393312	NA	NA	NA	NA	NA	NA	NA	NA	NA	NA	NA	NA	NA	NA	NA	NA	10.04254525	10.08923837	7.372329738	9.135170337	10.47024938	9.818424896	11.10251145	10.92513442	10.7175598	11.04537378	10.42720121	8.756927559	NA	NA	NA	NA	NA	NA	NA	NA	NA
AT1G02730	18.20365249	21.06005868	NA	NA	NA	NA	NA	NA	NA	NA	28.85766936	25.47108263	NA	NA	NA	NA	NA	NA	NA	NA	NA	NA	NA	NA	NA	NA	NA	NA	27.9086037	31.46842752	13.33323333	26.21744288	26.55415712	23.80084063	21.43286279	25.691669	31.46529082	34.01518796	23.05765694	15.14294056	NA	NA	NA	NA	NA	NA	NA	NA	NA
AT1G02740	9.484147194	10.47683162	NA	NA	NA	NA	NA	NA	NA	NA	12.48526904	10.01511173	NA	NA	NA	NA	NA	NA	NA	NA	NA	NA	NA	NA	NA	NA	NA	NA	10.90612397	8.810416965	9.93839668	7.283756252	11.86446029	9.648339061	9.015101869	9.59211913	11.76479345	8.831569624	11.81447382	9.790992578	NA	NA	NA	NA	NA	NA	NA	NA	NA
AT1G02750	12.638555	14.65140723	NA	NA	NA	NA	NA	NA	NA	NA	13.41413202	12.72516421	NA	NA	NA	NA	NA	NA	NA	NA	NA	NA	NA	NA	NA	NA	NA	NA	14.76126059	12.64631703	16.88406385	18.41946421	11.85312445	18.30279079	15.69601356	17.17494416	14.89705206	17.02245399	16.37231835	17.35053573	NA	NA	NA	NA	NA	NA	NA	NA	NA
AT1G02760	0	0	NA	NA	NA	NA	NA	NA	NA	NA	0	0	NA	NA	NA	NA	NA	NA	NA	NA	NA	NA	NA	NA	NA	NA	NA	NA	0	0	0	0	0	0	0	0	0	0	0	0	NA	NA	NA	NA	NA	NA	NA	NA	NA
AT1G02770	0.423529875	0.136693977	NA	NA	NA	NA	NA	NA	NA	NA	1.52344595	0.995008539	NA	NA	NA	NA	NA	NA	NA	NA	NA	NA	NA	NA	NA	NA	NA	NA	0	0.280617695	0.258300398	0.21759299	0.954081301	0.35219348	0.520675177	0.301087674	0.375505446	0.059219247	0.526342163	0.323752346	NA	NA	NA	NA	NA	NA	NA	NA	NA
AT1G02780	540.1262938	616.8002149	NA	NA	NA	NA	NA	NA	NA	NA	504.1590219	598.0844809	NA	NA	NA	NA	NA	NA	NA	NA	NA	NA	NA	NA	NA	NA	NA	NA	543.6972058	551.5310799	544.1845737	652.7381321	490.7523996	598.3135265	498.2422081	574.8674837	496.8789315	549.3630503	488.0241553	561.949445	NA	NA	NA	NA	NA	NA	NA	NA	NA
AT1G02790	0	0	NA	NA	NA	NA	NA	NA	NA	NA	0	0	NA	NA	NA	NA	NA	NA	NA	NA	NA	NA	NA	NA	NA	NA	NA	NA	0	0	0	0	0	0	0	0	0	0	0	0	NA	NA	NA	NA	NA	NA	NA	NA	NA
AT1G02800	2.924372945	5.663036188	NA	NA	NA	NA	NA	NA	NA	NA	5.149942536	7.007702997	NA	NA	NA	NA	NA	NA	NA	NA	NA	NA	NA	NA	NA	NA	NA	NA	2.664987757	3.972076656	2.08075321	8.939445344	4.787065066	5.633698093	3.280563544	7.79602012	5.630027233	8.361898614	3.494487806	3.464920942	NA	NA	NA	NA	NA	NA	NA	NA	NA
AT1G02810	8.254832802	2.707917724	NA	NA	NA	NA	NA	NA	NA	NA	6.206283811	2.734133118	NA	NA	NA	NA	NA	NA	NA	NA	NA	NA	NA	NA	NA	NA	NA	NA	5.672816541	4.572772814	6.327411125	4.101958934	5.649803162	7.427106375	9.066878005	7.567947674	7.078848996	3.651863895	7.063368233	2.793000959	NA	NA	NA	NA	NA	NA	NA	NA	NA
AT1G02813	0.421453748	0	NA	NA	NA	NA	NA	NA	NA	NA	0	0	NA	NA	NA	NA	NA	NA	NA	NA	NA	NA	NA	NA	NA	NA	NA	NA	0	0	0	0	0.126587258	0.116822347	0.259061424	0.099870585	0.213522705	0	0.161157555	0	NA	NA	NA	NA	NA	NA	NA	NA	NA
AT1G02816	17.89403227	14.52072074	NA	NA	NA	NA	NA	NA	NA	NA	18.19849799	16.33510153	NA	NA	NA	NA	NA	NA	NA	NA	NA	NA	NA	NA	NA	NA	NA	NA	23.2023501	20.32461956	13.3036225	16.02252129	16.5845617	8.786337253	13.27760405	9.086342578	8.936210875	8.649766225	16.17740748	13.48304989	NA	NA	NA	NA	NA	NA	NA	NA	NA
AT1G02820	7.758860707	5.820496219	NA	NA	NA	NA	NA	NA	NA	NA	6.788623784	8.276529565	NA	NA	NA	NA	NA	NA	NA	NA	NA	NA	NA	NA	NA	NA	NA	NA	7.491085585	11.57833172	30.35260682	25.64094567	5.542669385	13.83404538	36.47837594	13.91367753	19.54826401	9.734488638	3.76872839	3.686828546	NA	NA	NA	NA	NA	NA	NA	NA	NA
AT1G02830	0	0	NA	NA	NA	NA	NA	NA	NA	NA	0	0	NA	NA	NA	NA	NA	NA	NA	NA	NA	NA	NA	NA	NA	NA	NA	NA	0.24484575	0	0	0	0	0	0.206439572	0	0	0	0	0	NA	NA	NA	NA	NA	NA	NA	NA	NA
AT1G02840	66.99052273	78.59860797	NA	NA	NA	NA	NA	NA	NA	NA	74.42891242	79.90767509	NA	NA	NA	NA	NA	NA	NA	NA	NA	NA	NA	NA	NA	NA	NA	NA	62.11033172	68.22266839	62.36933736	79.43365881	69.88950787	75.17320166	60.77249462	77.64718659	65.93230161	78.8034675	66.54634242	77.24570524	NA	NA	NA	NA	NA	NA	NA	NA	NA
AT1G02850	13.72574867	12.69003536	NA	NA	NA	NA	NA	NA	NA	NA	15.83583641	34.26160778	NA	NA	NA	NA	NA	NA	NA	NA	NA	NA	NA	NA	NA	NA	NA	NA	20.1696437	14.6518525	12.78901973	13.44239799	23.10399893	17.04155704	14.45717838	16.39826281	16.08095829	13.07438849	20.44735616	17.15905381	NA	NA	NA	NA	NA	NA	NA	NA	NA
AT1G02860	15.55739419	10.64591075	NA	NA	NA	NA	NA	NA	NA	NA	13.68427542	7.669371025	NA	NA	NA	NA	NA	NA	NA	NA	NA	NA	NA	NA	NA	NA	NA	NA	13.57320251	10.51437691	10.71512464	6.158369304	13.32896231	5.985431851	7.420393539	6.60765381	7.343520152	4.82603678	12.54798009	7.928197696	NA	NA	NA	NA	NA	NA	NA	NA	NA
AT1G02870	26.3131123	33.87140541	NA	NA	NA	NA	NA	NA	NA	NA	28.06447673	27.17116912	NA	NA	NA	NA	NA	NA	NA	NA	NA	NA	NA	NA	NA	NA	NA	NA	37.25140751	37.36875658	30.6026223	38.04083001	31.70537789	40.45462266	29.43343425	42.41478847	39.14076341	39.82926358	34.22160613	33.91334629	NA	NA	NA	NA	NA	NA	NA	NA	NA
AT1G02880	12.49778243	11.77924995	NA	NA	NA	NA	NA	NA	NA	NA	12.66364446	12.10479354	NA	NA	NA	NA	NA	NA	NA	NA	NA	NA	NA	NA	NA	NA	NA	NA	15.2602079	10.29576646	15.33769952	12.52660334	13.81772918	15.38721171	17.67378027	19.15021427	19.05366428	16.20973722	15.89078648	13.18732617	NA	NA	NA	NA	NA	NA	NA	NA	NA
AT1G02890	28.47154209	19.54713944	NA	NA	NA	NA	NA	NA	NA	NA	26.73548993	17.30895755	NA	NA	NA	NA	NA	NA	NA	NA	NA	NA	NA	NA	NA	NA	NA	NA	30.49814311	20.78112946	23.53291081	12.73495764	31.05607385	16.44166369	27.11509572	20.00370819	27.23600722	19.22393503	32.13601028	19.1151426	NA	NA	NA	NA	NA	NA	NA	NA	NA
AT1G02900	36.97437752	26.74244136	NA	NA	NA	NA	NA	NA	NA	NA	33.71676632	21.76851842	NA	NA	NA	NA	NA	NA	NA	NA	NA	NA	NA	NA	NA	NA	NA	NA	38.97233909	35.91082573	41.11482094	24.71766174	35.59135204	23.21435576	23.68599943	23.96273072	30.97628087	18.43712999	40.96741957	23.15584138	NA	NA	NA	NA	NA	NA	NA	NA	NA
AT1G02910	37.85288056	42.55897177	NA	NA	NA	NA	NA	NA	NA	NA	46.47831056	42.73245343	NA	NA	NA	NA	NA	NA	NA	NA	NA	NA	NA	NA	NA	NA	NA	NA	41.72662218	46.35526764	43.10647112	48.25659105	43.63674966	44.678808	45.8733391	46.04668963	48.51038373	56.10036625	39.30567565	38.74922589	NA	NA	NA	NA	NA	NA	NA	NA	NA
AT1G02920	18.96131803	10.88955942	NA	NA	NA	NA	NA	NA	NA	NA	9.904663259	6.943976349	NA	NA	NA	NA	NA	NA	NA	NA	NA	NA	NA	NA	NA	NA	NA	NA	42.08064646	9.607136388	13.94487059	4.226126339	8.794050995	12.13487396	10.36973869	10.5722461	9.076677049	5.419425342	17.16667701	8.419486013	NA	NA	NA	NA	NA	NA	NA	NA	NA
AT1G02930	22.25181959	23.32141267	NA	NA	NA	NA	NA	NA	NA	NA	16.96193839	12.3665347	NA	NA	NA	NA	NA	NA	NA	NA	NA	NA	NA	NA	NA	NA	NA	NA	43.17280166	10.99146711	12.84121981	11.43210963	10.8517455	30.77347709	32.72392775	31.07068382	13.12213883	11.3412548	20.49421794	21.39918916	NA	NA	NA	NA	NA	NA	NA	NA	NA
AT1G02940	0.501808743	0.431889141	NA	NA	NA	NA	NA	NA	NA	NA	0.250696764	0.157188119	NA	NA	NA	NA	NA	NA	NA	NA	NA	NA	NA	NA	NA	NA	NA	NA	0.609732607	0.221655222	0.136018109	0.859365311	0.200963428	0.556383475	1.542272291	1.189120579	0.932188617	0.982302133	0.127922729	0.511453123	NA	NA	NA	NA	NA	NA	NA	NA	NA
AT1G02950	12.89648469	5.191725434	NA	NA	NA	NA	NA	NA	NA	NA	15.79551352	6.385387057	NA	NA	NA	NA	NA	NA	NA	NA	NA	NA	NA	NA	NA	NA	NA	NA	12.33390721	4.287717681	10.48699618	5.699532515	13.57832093	5.688871465	13.97928872	4.337605001	16.82627791	5.506625811	16.01386236	7.632200469	NA	NA	NA	NA	NA	NA	NA	NA	NA
AT1G02952	0	0.394533801	NA	NA	NA	NA	NA	NA	NA	NA	0.183210621	0	NA	NA	NA	NA	NA	NA	NA	NA	NA	NA	NA	NA	NA	NA	NA	NA	0	0.134989081	0	0.471021793	0	0	0	0.289672027	0	0.256382852	0	0	NA	NA	NA	NA	NA	NA	NA	NA	NA
AT1G02960	12.88890298	13.11587147	NA	NA	NA	NA	NA	NA	NA	NA	15.36298066	15.24697035	NA	NA	NA	NA	NA	NA	NA	NA	NA	NA	NA	NA	NA	NA	NA	NA	11.27585931	12.75944407	14.11829585	15.4249253	16.21388535	13.78627319	15.7054275	17.35528825	15.84474039	15.92266631	17.53974027	14.48891672	NA	NA	NA	NA	NA	NA	NA	NA	NA
AT1G02965	0	0	NA	NA	NA	NA	NA	NA	NA	NA	0	0	NA	NA	NA	NA	NA	NA	NA	NA	NA	NA	NA	NA	NA	NA	NA	NA	0	0	0	0	0	0	0	0	0	0.073751577	0	0	NA	NA	NA	NA	NA	NA	NA	NA	NA
AT1G02970	2.431987953	2.780868094	NA	NA	NA	NA	NA	NA	NA	NA	2.707687138	3.199574333	NA	NA	NA	NA	NA	NA	NA	NA	NA	NA	NA	NA	NA	NA	NA	NA	2.634202553	2.394019709	2.712154184	3.498487294	2.462722358	3.543946897	2.605409775	3.194352037	3.238734473	3.45877412	2.683585885	2.018393533	NA	NA	NA	NA	NA	NA	NA	NA	NA
AT1G02980	0.166263232	0.071548459	NA	NA	NA	NA	NA	NA	NA	NA	0.049837698	0.052080808	NA	NA	NA	NA	NA	NA	NA	NA	NA	NA	NA	NA	NA	NA	NA	NA	0.080808567	0.048960371	0.270399558	0	0.266339155	0.061448454	0.136266086	0.078797762	0.084234569	0.061993161	0.105960919	0.042364671	NA	NA	NA	NA	NA	NA	NA	NA	NA
AT1G02990	5.264464882	4.280611657	NA	NA	NA	NA	NA	NA	NA	NA	6.861390631	5.411823169	NA	NA	NA	NA	NA	NA	NA	NA	NA	NA	NA	NA	NA	NA	NA	NA	6.234123999	5.344520318	5.558060671	4.303571236	6.779184445	4.869547476	7.276506061	5.169214964	7.102591511	5.327528498	7.763040125	4.402199526	NA	NA	NA	NA	NA	NA	NA	NA	NA
AT1G03000	12.39726593	13.80282866	NA	NA	NA	NA	NA	NA	NA	NA	16.38576692	15.87224783	NA	NA	NA	NA	NA	NA	NA	NA	NA	NA	NA	NA	NA	NA	NA	NA	15.43760353	15.69304671	16.57621976	12.31099023	16.41893899	11.94663008	15.03625933	14.11693264	15.90241338	14.87952341	16.2259665	12.08431741	NA	NA	NA	NA	NA	NA	NA	NA	NA
AT1G03010	0.921616343	0.594902086	NA	NA	NA	NA	NA	NA	NA	NA	0.773517161	0.230951958	NA	NA	NA	NA	NA	NA	NA	NA	NA	NA	NA	NA	NA	NA	NA	NA	1.030241861	1.058432725	0.899313631	0.347226165	0.664356946	0.544985433	0.415436281	0.378547104	0.71594702	0.326453503	0.916271684	0.563597462	NA	NA	NA	NA	NA	NA	NA	NA	NA
AT1G03020	2.08680982	1.616439456	NA	NA	NA	NA	NA	NA	NA	NA	2.627204728	0.392207249	NA	NA	NA	NA	NA	NA	NA	NA	NA	NA	NA	NA	NA	NA	NA	NA	4.868389285	2.212248235	2.375694927	2.144241602	2.005732081	1.156881497	0.513092529	1.384613541	0.528624172	2.334273214	1.595929188	1.276150024	NA	NA	NA	NA	NA	NA	NA	NA	NA
AT1G03022	0	0	NA	NA	NA	NA	NA	NA	NA	NA	0	0	NA	NA	NA	NA	NA	NA	NA	NA	NA	NA	NA	NA	NA	NA	NA	NA	0	0	0	0	0	0	0	0	0	0	0	0	NA	NA	NA	NA	NA	NA	NA	NA	NA
AT1G03030	10.35554161	10.52187913	NA	NA	NA	NA	NA	NA	NA	NA	13.30735701	10.72256711	NA	NA	NA	NA	NA	NA	NA	NA	NA	NA	NA	NA	NA	NA	NA	NA	13.56135985	12.57897505	10.91583245	12.36470144	11.69270969	13.18277218	13.37912613	12.31504549	11.92599713	13.05830617	14.62927179	14.58582549	NA	NA	NA	NA	NA	NA	NA	NA	NA
AT1G03040	30.38114182	29.73093999	NA	NA	NA	NA	NA	NA	NA	NA	31.80742741	30.21477372	NA	NA	NA	NA	NA	NA	NA	NA	NA	NA	NA	NA	NA	NA	NA	NA	31.83532875	30.9866693	29.02650728	31.03524633	33.41486279	33.93079401	33.81071852	33.54087733	33.97034777	33.61233188	34.20834755	32.70287821	NA	NA	NA	NA	NA	NA	NA	NA	NA
AT1G03050	0.065100882	0	NA	NA	NA	NA	NA	NA	NA	NA	0	0	NA	NA	NA	NA	NA	NA	NA	NA	NA	NA	NA	NA	NA	NA	NA	NA	0.047461266	0.028755877	0.052937891	0	0.117321658	0.108271494	0	0.030853507	0.065964611	0.01820521	0	0	NA	NA	NA	NA	NA	NA	NA	NA	NA
AT1G03055	5.654242354	3.649805693	NA	NA	NA	NA	NA	NA	NA	NA	3.822470844	2.826306904	NA	NA	NA	NA	NA	NA	NA	NA	NA	NA	NA	NA	NA	NA	NA	NA	4.209885137	4.569984809	11.15221608	9.950921216	3.757941124	8.87021621	9.835150967	8.951460117	8.28914261	8.276000191	3.588160941	2.942763862	NA	NA	NA	NA	NA	NA	NA	NA	NA
AT1G03060	5.168177251	4.33760317	NA	NA	NA	NA	NA	NA	NA	NA	8.039954332	5.371303262	NA	NA	NA	NA	NA	NA	NA	NA	NA	NA	NA	NA	NA	NA	NA	NA	8.683446732	5.563499011	4.221145843	3.223760263	7.161855511	4.098455342	7.10397577	5.093399812	7.161510714	5.168482332	7.521028073	4.430286218	NA	NA	NA	NA	NA	NA	NA	NA	NA
AT1G03070	0.712512966	0.076654357	NA	NA	NA	NA	NA	NA	NA	NA	1.245865962	0.446379521	NA	NA	NA	NA	NA	NA	NA	NA	NA	NA	NA	NA	NA	NA	NA	NA	0.865752929	0.524543205	0.482826712	0.366061135	0.713364656	0.32916794	0.656956871	0.337683965	0.571556632	0.398502996	0.454090349	0.272327595	NA	NA	NA	NA	NA	NA	NA	NA	NA
AT1G03080	15.28871965	10.20264684	NA	NA	NA	NA	NA	NA	NA	NA	16.70707744	10.79657121	NA	NA	NA	NA	NA	NA	NA	NA	NA	NA	NA	NA	NA	NA	NA	NA	18.06326471	9.573681647	12.96248307	8.50160394	18.63851713	9.410553308	18.64348004	11.10318536	18.21967351	9.758043382	21.81139394	10.43229284	NA	NA	NA	NA	NA	NA	NA	NA	NA
AT1G03090	33.40417178	36.06502206	NA	NA	NA	NA	NA	NA	NA	NA	41.11988735	33.53010778	NA	NA	NA	NA	NA	NA	NA	NA	NA	NA	NA	NA	NA	NA	NA	NA	26.08481017	24.35128424	13.32001433	14.46671921	49.85400634	9.602205212	13.68870226	11.14059053	10.76847602	10.07481635	57.43232278	41.49850367	NA	NA	NA	NA	NA	NA	NA	NA	NA
AT1G03100	1.441225649	0.962388809	NA	NA	NA	NA	NA	NA	NA	NA	2.100462112	0.980744833	NA	NA	NA	NA	NA	NA	NA	NA	NA	NA	NA	NA	NA	NA	NA	NA	3.297067396	2.085438244	1.09113255	1.991541853	1.79124628	2.121439804	2.107831564	2.661522214	2.266055987	1.931779746	1.748326588	1.367619737	NA	NA	NA	NA	NA	NA	NA	NA	NA
AT1G03103	0	0	NA	NA	NA	NA	NA	NA	NA	NA	0	0	NA	NA	NA	NA	NA	NA	NA	NA	NA	NA	NA	NA	NA	NA	NA	NA	0	0.089008425	0	0	0	0	0	0	0	0	0	0	NA	NA	NA	NA	NA	NA	NA	NA	NA
AT1G03106	0.276451976	0.089224686	NA	NA	NA	NA	NA	NA	NA	NA	0.041433484	0.129895005	NA	NA	NA	NA	NA	NA	NA	NA	NA	NA	NA	NA	NA	NA	NA	NA	0.100772527	0.061056154	0.112400816	0.071015076	0.083034728	0.07662945	0.084965483	0.131019931	0.035014977	0	0	0.105661939	NA	NA	NA	NA	NA	NA	NA	NA	NA
AT1G03110	12.61612633	11.70988429	NA	NA	NA	NA	NA	NA	NA	NA	14.13814338	12.78560525	NA	NA	NA	NA	NA	NA	NA	NA	NA	NA	NA	NA	NA	NA	NA	NA	13.46589005	13.36719877	10.99659446	12.58206423	14.11723111	15.54245142	11.30296257	17.74222645	16.43892736	16.07223226	13.30600858	8.950593154	NA	NA	NA	NA	NA	NA	NA	NA	NA
AT1G03120	0.469817293	0.758166047	NA	NA	NA	NA	NA	NA	NA	NA	0.985799952	2.207505283	NA	NA	NA	NA	NA	NA	NA	NA	NA	NA	NA	NA	NA	NA	NA	NA	0.856291148	1.34890728	0.191019967	0.603434112	1.128909313	0.651140952	1.443948921	0.890649147	1.904202481	1.116752021	1.257557317	0.89783779	NA	NA	NA	NA	NA	NA	NA	NA	NA
AT1G03130	731.8610482	696.4905991	NA	NA	NA	NA	NA	NA	NA	NA	660.2968284	807.4487602	NA	NA	NA	NA	NA	NA	NA	NA	NA	NA	NA	NA	NA	NA	NA	NA	485.8091031	504.9611602	1049.757723	747.9917595	773.7586514	736.6738638	771.2212126	695.9685456	653.1963542	590.6980428	762.7117349	933.9926714	NA	NA	NA	NA	NA	NA	NA	NA	NA
AT1G03140	39.68149135	40.09453168	NA	NA	NA	NA	NA	NA	NA	NA	44.41721217	35.52614896	NA	NA	NA	NA	NA	NA	NA	NA	NA	NA	NA	NA	NA	NA	NA	NA	40.59247297	38.17431331	37.57295235	43.16122076	43.11125122	35.62377257	32.1376199	33.33476633	38.50999616	35.68963009	50.20275627	38.32628735	NA	NA	NA	NA	NA	NA	NA	NA	NA
AT1G03150	27.94527638	41.45525414	NA	NA	NA	NA	NA	NA	NA	NA	36.2120847	46.16062899	NA	NA	NA	NA	NA	NA	NA	NA	NA	NA	NA	NA	NA	NA	NA	NA	23.7899117	31.58780824	32.74539856	49.04627997	32.63600095	44.84091367	29.76730823	41.21335083	26.60125055	39.1224819	31.59295406	39.93722666	NA	NA	NA	NA	NA	NA	NA	NA	NA
AT1G03160	17.84859482	20.64222794	NA	NA	NA	NA	NA	NA	NA	NA	28.2194074	27.99585457	NA	NA	NA	NA	NA	NA	NA	NA	NA	NA	NA	NA	NA	NA	NA	NA	30.10705734	27.47787907	27.4981277	26.04882595	26.48954303	30.92146457	32.86002592	31.49338255	35.74969794	33.70344498	26.53064454	25.11381433	NA	NA	NA	NA	NA	NA	NA	NA	NA
AT1G03170	0.244947477	0.632453044	NA	NA	NA	NA	NA	NA	NA	NA	0.734234397	0	NA	NA	NA	NA	NA	NA	NA	NA	NA	NA	NA	NA	NA	NA	NA	NA	0.446442393	0.324589128	0.497958033	1.195521599	0.367860407	0.543173991	0.225848421	0.522399981	0.434345331	0.205495847	0.749313761	0.187241385	NA	NA	NA	NA	NA	NA	NA	NA	NA
AT1G03180	2.322915855	2.499065002	NA	NA	NA	NA	NA	NA	NA	NA	2.965714286	3.476489475	NA	NA	NA	NA	NA	NA	NA	NA	NA	NA	NA	NA	NA	NA	NA	NA	2.634337731	3.30619687	3.148197652	3.933875136	3.669425961	3.195586075	2.379770387	3.873566234	3.247282921	3.656976128	2.829234306	2.959450649	NA	NA	NA	NA	NA	NA	NA	NA	NA
AT1G03190	4.374845041	4.476271441	NA	NA	NA	NA	NA	NA	NA	NA	5.691893152	5.029622738	NA	NA	NA	NA	NA	NA	NA	NA	NA	NA	NA	NA	NA	NA	NA	NA	4.784167556	4.933848463	4.806382225	4.662622797	4.836720491	5.186052176	5.692993994	5.801071745	6.354592886	5.622473165	5.855061609	4.909562373	NA	NA	NA	NA	NA	NA	NA	NA	NA
AT1G03200	3.810325022	0.945984454	NA	NA	NA	NA	NA	NA	NA	NA	3.162881536	1.652618728	NA	NA	NA	NA	NA	NA	NA	NA	NA	NA	NA	NA	NA	NA	NA	NA	5.128405531	2.200935602	3.336771511	0.602336959	5.634283755	2.274849708	7.566948687	3.750594407	2.821411375	1.721261237	4.595187928	2.240513395	NA	NA	NA	NA	NA	NA	NA	NA	NA
AT1G03210	11.8330115	12.66586386	NA	NA	NA	NA	NA	NA	NA	NA	19.08177982	16.60936205	NA	NA	NA	NA	NA	NA	NA	NA	NA	NA	NA	NA	NA	NA	NA	NA	21.73070017	16.87128336	18.148228	17.9301931	17.18587423	18.43432217	17.12513358	21.08348075	18.32649751	18.84905287	22.79565196	19.35012498	NA	NA	NA	NA	NA	NA	NA	NA	NA
AT1G03220	112.106697	69.42660287	NA	NA	NA	NA	NA	NA	NA	NA	76.32949623	49.90260473	NA	NA	NA	NA	NA	NA	NA	NA	NA	NA	NA	NA	NA	NA	NA	NA	94.32802547	59.42272268	53.7372876	38.10863897	79.74997226	55.60743729	64.86898059	56.44685438	51.82196042	41.06169664	90.34492548	52.9639794	NA	NA	NA	NA	NA	NA	NA	NA	NA
AT1G03230	27.3900041	22.8900526	NA	NA	NA	NA	NA	NA	NA	NA	26.45795562	17.10566744	NA	NA	NA	NA	NA	NA	NA	NA	NA	NA	NA	NA	NA	NA	NA	NA	30.92294236	26.09333537	13.12620028	19.27718883	25.58309934	21.70562323	23.38072472	22.86943298	22.25057271	19.97715153	32.66820296	20.2153379	NA	NA	NA	NA	NA	NA	NA	NA	NA
AT1G03240	0.272652953	0	NA	NA	NA	NA	NA	NA	NA	NA	0.980738461	0.256219958	NA	NA	NA	NA	NA	NA	NA	NA	NA	NA	NA	NA	NA	NA	NA	NA	0.596326224	0.361302698	0.221712393	0.140078363	0.491361955	0.453458413	0.502787288	0.516877782	0.207202794	0.30498538	0.312775128	0.416839701	NA	NA	NA	NA	NA	NA	NA	NA	NA
AT1G03250	25.44791293	23.24780525	NA	NA	NA	NA	NA	NA	NA	NA	24.75886271	26.04210225	NA	NA	NA	NA	NA	NA	NA	NA	NA	NA	NA	NA	NA	NA	NA	NA	25.39189639	23.52918367	28.49727222	28.3642287	31.09220132	28.39486317	30.68838164	29.74272933	34.71761348	30.3352076	28.78036782	23.07953598	NA	NA	NA	NA	NA	NA	NA	NA	NA
AT1G03260	8.907481917	8.874640945	NA	NA	NA	NA	NA	NA	NA	NA	7.777923563	8.825546461	NA	NA	NA	NA	NA	NA	NA	NA	NA	NA	NA	NA	NA	NA	NA	NA	6.846857734	7.997393628	5.196259367	7.610608874	7.153890691	6.816741831	6.784608647	6.699426779	6.573036774	7.418677776	6.886218781	6.809007675	NA	NA	NA	NA	NA	NA	NA	NA	NA
AT1G03270	3.439062584	3.718349561	NA	NA	NA	NA	NA	NA	NA	NA	3.582256199	4.766886909	NA	NA	NA	NA	NA	NA	NA	NA	NA	NA	NA	NA	NA	NA	NA	NA	3.38474765	3.607808163	2.93635893	3.931252552	4.235103289	4.337380109	3.752245666	4.400697437	4.181628648	4.111355412	4.767040485	3.943303576	NA	NA	NA	NA	NA	NA	NA	NA	NA
AT1G03280	23.54066379	21.67652963	NA	NA	NA	NA	NA	NA	NA	NA	26.9646327	23.58814036	NA	NA	NA	NA	NA	NA	NA	NA	NA	NA	NA	NA	NA	NA	NA	NA	23.44336878	21.06610763	23.00408946	17.42689781	29.17912865	20.83555139	22.60171242	20.09494928	26.19017154	20.81156218	27.99054953	20.2765873	NA	NA	NA	NA	NA	NA	NA	NA	NA
AT1G03290	10.22784109	8.461257488	NA	NA	NA	NA	NA	NA	NA	NA	11.64656723	9.279973897	NA	NA	NA	NA	NA	NA	NA	NA	NA	NA	NA	NA	NA	NA	NA	NA	13.71314757	8.334499018	12.66660887	8.938965991	12.85304931	11.79639476	15.68112733	11.08754672	10.40820998	8.005205927	14.67738395	11.54773267	NA	NA	NA	NA	NA	NA	NA	NA	NA
AT1G03300	5.125279559	8.312256843	NA	NA	NA	NA	NA	NA	NA	NA	6.913402264	6.62251585	NA	NA	NA	NA	NA	NA	NA	NA	NA	NA	NA	NA	NA	NA	NA	NA	8.313808601	10.10265522	7.449778705	8.294476156	7.081340238	3.800295374	4.410607613	4.038284202	4.690180543	4.819352306	6.638922716	5.240107831	NA	NA	NA	NA	NA	NA	NA	NA	NA
AT1G03310	18.15545729	14.42378192	NA	NA	NA	NA	NA	NA	NA	NA	21.82084994	21.0394303	NA	NA	NA	NA	NA	NA	NA	NA	NA	NA	NA	NA	NA	NA	NA	NA	22.62225587	23.94281452	34.88567595	27.87056934	21.86502503	37.21141634	44.8273576	38.7201805	41.76764233	36.13774861	21.09413328	19.04929223	NA	NA	NA	NA	NA	NA	NA	NA	NA
AT1G03320	0.389034229	0.627802654	NA	NA	NA	NA	NA	NA	NA	NA	0.932909587	1.462347391	NA	NA	NA	NA	NA	NA	NA	NA	NA	NA	NA	NA	NA	NA	NA	NA	0.141811113	0.429603258	0.316349809	0.699546694	1.168497762	0.970524116	0.478267244	0.829694087	1.034763876	0.979127271	1.115706152	1.189533507	NA	NA	NA	NA	NA	NA	NA	NA	NA
AT1G03330	39.08025663	62.83630071	NA	NA	NA	NA	NA	NA	NA	NA	44.19514604	55.4211533	NA	NA	NA	NA	NA	NA	NA	NA	NA	NA	NA	NA	NA	NA	NA	NA	47.26939441	59.55472805	44.77918478	74.47075129	46.3121051	57.80678694	39.09044199	56.06949214	43.15364447	58.81596839	42.99710212	52.27864589	NA	NA	NA	NA	NA	NA	NA	NA	NA
AT1G03340	2.285201447	3.270861503	NA	NA	NA	NA	NA	NA	NA	NA	2.799537329	2.894416981	NA	NA	NA	NA	NA	NA	NA	NA	NA	NA	NA	NA	NA	NA	NA	NA	2.897404255	2.413787798	3.878087955	3.828412875	3.402056928	5.508110672	5.61871896	5.179728622	4.983402785	6.02927665	3.229359024	3.645581118	NA	NA	NA	NA	NA	NA	NA	NA	NA
AT1G03350	27.3940136	18.06205397	NA	NA	NA	NA	NA	NA	NA	NA	27.93638532	17.1159601	NA	NA	NA	NA	NA	NA	NA	NA	NA	NA	NA	NA	NA	NA	NA	NA	23.93353264	17.38806955	21.32037378	12.30057138	30.30914175	15.47164298	24.69374674	17.12496155	27.72025682	17.35451047	28.39218009	15.88774077	NA	NA	NA	NA	NA	NA	NA	NA	NA
AT1G03360	15.2023435	16.86007736	NA	NA	NA	NA	NA	NA	NA	NA	15.13879216	12.84789032	NA	NA	NA	NA	NA	NA	NA	NA	NA	NA	NA	NA	NA	NA	NA	NA	15.76930604	18.38756325	11.36644364	20.23356588	13.23878382	20.64539235	13.42118536	20.55090114	17.96276646	21.14225489	15.02054714	12.790779	NA	NA	NA	NA	NA	NA	NA	NA	NA
AT1G03365	9.049366901	7.426444953	NA	NA	NA	NA	NA	NA	NA	NA	10.42769477	7.905686675	NA	NA	NA	NA	NA	NA	NA	NA	NA	NA	NA	NA	NA	NA	NA	NA	11.00666255	8.637206833	7.765406196	7.172397428	9.61563236	6.705833411	9.22426749	7.650875598	10.1140194	8.202262393	11.52867507	8.029823043	NA	NA	NA	NA	NA	NA	NA	NA	NA
AT1G03370	11.63386785	6.581983636	NA	NA	NA	NA	NA	NA	NA	NA	11.74390287	8.295979394	NA	NA	NA	NA	NA	NA	NA	NA	NA	NA	NA	NA	NA	NA	NA	NA	10.42734971	6.907186034	6.538721416	5.291423909	10.21578313	5.671819496	8.476236851	5.659633434	8.537792308	6.248376842	11.22621221	8.422285429	NA	NA	NA	NA	NA	NA	NA	NA	NA
AT1G03380	10.19416662	7.918690876	NA	NA	NA	NA	NA	NA	NA	NA	12.32646162	9.190071634	NA	NA	NA	NA	NA	NA	NA	NA	NA	NA	NA	NA	NA	NA	NA	NA	10.73227417	9.021046811	11.97068695	8.006949768	12.87038291	8.678285173	12.89351207	10.13766715	12.60539183	9.103102608	13.43851916	8.690694509	NA	NA	NA	NA	NA	NA	NA	NA	NA
AT1G03390	0	0	NA	NA	NA	NA	NA	NA	NA	NA	0	0	NA	NA	NA	NA	NA	NA	NA	NA	NA	NA	NA	NA	NA	NA	NA	NA	0	0	0	0	0	0.051583894	0	0	0	0.052041156	0	0	NA	NA	NA	NA	NA	NA	NA	NA	NA
AT1G03400	8.764601245	8.28425221	NA	NA	NA	NA	NA	NA	NA	NA	7.787785442	8.628559486	NA	NA	NA	NA	NA	NA	NA	NA	NA	NA	NA	NA	NA	NA	NA	NA	7.606858257	5.576709092	10.86031967	7.558451645	9.840623022	6.999133058	11.67285504	7.318671574	8.193674662	6.215002433	12.64773882	9.331847054	NA	NA	NA	NA	NA	NA	NA	NA	NA
AT1G03410	4.084859404	4.708519908	NA	NA	NA	NA	NA	NA	NA	NA	4.693701357	5.895087921	NA	NA	NA	NA	NA	NA	NA	NA	NA	NA	NA	NA	NA	NA	NA	NA	3.54527783	3.630147532	6.445627364	5.79624404	5.345877262	5.553554662	5.798990339	5.623482145	7.144798195	5.725174739	4.77894135	4.758134028	NA	NA	NA	NA	NA	NA	NA	NA	NA
AT1G03420	17.85851504	28.62570058	NA	NA	NA	NA	NA	NA	NA	NA	23.67588626	22.86429752	NA	NA	NA	NA	NA	NA	NA	NA	NA	NA	NA	NA	NA	NA	NA	NA	18.00025857	21.33555111	18.42046726	34.54480831	19.51184929	26.37883344	19.15513652	27.94742796	23.77305437	37.40520968	21.40310127	30.96739332	NA	NA	NA	NA	NA	NA	NA	NA	NA
AT1G03430	17.36307207	18.27365092	NA	NA	NA	NA	NA	NA	NA	NA	19.38529236	19.27249027	NA	NA	NA	NA	NA	NA	NA	NA	NA	NA	NA	NA	NA	NA	NA	NA	24.30780833	19.39602129	23.22485983	27.86028802	16.17451702	26.15680848	22.42840075	28.56279231	17.94403147	23.29240293	19.53323906	22.69804009	NA	NA	NA	NA	NA	NA	NA	NA	NA
AT1G03440	9.206248818	5.04373715	NA	NA	NA	NA	NA	NA	NA	NA	11.08473713	5.161748557	NA	NA	NA	NA	NA	NA	NA	NA	NA	NA	NA	NA	NA	NA	NA	NA	12.12625383	7.483755763	12.51896964	9.936572509	9.666497623	6.819285523	14.55157499	7.846341161	19.06833325	9.086442044	9.732678896	5.854634883	NA	NA	NA	NA	NA	NA	NA	NA	NA
AT1G03445	0	0.091580453	NA	NA	NA	NA	NA	NA	NA	NA	0.05670325	0.088883051	NA	NA	NA	NA	NA	NA	NA	NA	NA	NA	NA	NA	NA	NA	NA	NA	0.068955459	0.062668198	0	0.072890061	0.056818043	0.052435113	0.029069599	0.044826401	0.059899109	0.039674941	0	0.036150564	NA	NA	NA	NA	NA	NA	NA	NA	NA
AT1G03457	21.74063359	18.66366577	NA	NA	NA	NA	NA	NA	NA	NA	18.15392441	13.96766058	NA	NA	NA	NA	NA	NA	NA	NA	NA	NA	NA	NA	NA	NA	NA	NA	9.703978355	9.439792603	8.478592093	10.63760226	14.48146613	4.632434775	5.318186413	5.116764031	6.781059932	6.203759374	16.76796311	9.270381112	NA	NA	NA	NA	NA	NA	NA	NA	NA
AT1G03470	11.5830496	13.2847472	NA	NA	NA	NA	NA	NA	NA	NA	11.65613297	9.621501175	NA	NA	NA	NA	NA	NA	NA	NA	NA	NA	NA	NA	NA	NA	NA	NA	10.17867176	10.46116662	8.998465044	17.00261504	10.4993319	9.288079227	7.628496786	8.577497678	8.330981294	11.97330534	12.33843955	8.933306015	NA	NA	NA	NA	NA	NA	NA	NA	NA
AT1G03475	136.6243613	147.1188751	NA	NA	NA	NA	NA	NA	NA	NA	166.9371399	173.3347479	NA	NA	NA	NA	NA	NA	NA	NA	NA	NA	NA	NA	NA	NA	NA	NA	161.5494965	172.4698057	149.2658779	176.2584366	157.5644184	190.04511	174.5315421	186.4859699	163.0064474	185.1295482	162.1783682	186.8167302	NA	NA	NA	NA	NA	NA	NA	NA	NA
AT1G03490	0	0	NA	NA	NA	NA	NA	NA	NA	NA	0	0	NA	NA	NA	NA	NA	NA	NA	NA	NA	NA	NA	NA	NA	NA	NA	NA	0	0	0	0	0	0	0	0	0	0	0	0	NA	NA	NA	NA	NA	NA	NA	NA	NA
AT1G03495	1.251371231	1.520486429	NA	NA	NA	NA	NA	NA	NA	NA	1.037043223	1.383470777	NA	NA	NA	NA	NA	NA	NA	NA	NA	NA	NA	NA	NA	NA	NA	NA	1.556279837	0.845376823	0.778144694	2.269077585	0.795939058	3.346240111	2.94105692	3.767720409	2.107074224	2.223155414	1.097747868	1.519252234	NA	NA	NA	NA	NA	NA	NA	NA	NA
AT1G03502	2.262541174	5.111635296	NA	NA	NA	NA	NA	NA	NA	NA	2.373702517	4.252352283	NA	NA	NA	NA	NA	NA	NA	NA	NA	NA	NA	NA	NA	NA	NA	NA	4.948461477	4.996964214	1.839823891	4.649618631	1.359147397	8.15297013	2.781501606	4.289178789	1.719419674	4.428976283	1.297742419	4.32379778	NA	NA	NA	NA	NA	NA	NA	NA	NA
AT1G03506	4.447063686	0.956857839	NA	NA	NA	NA	NA	NA	NA	NA	4.443384022	4.179035864	NA	NA	NA	NA	NA	NA	NA	NA	NA	NA	NA	NA	NA	NA	NA	NA	0	0.654774621	0	1.523150931	1.780951762	4.108923938	2.733544682	0	1.126516338	1.243604178	2.83415011	2.266266423	NA	NA	NA	NA	NA	NA	NA	NA	NA
AT1G03510	1.499591243	1.35517773	NA	NA	NA	NA	NA	NA	NA	NA	1.977822562	2.442630265	NA	NA	NA	NA	NA	NA	NA	NA	NA	NA	NA	NA	NA	NA	NA	NA	1.822107908	2.119642495	0.894239984	1.951758518	0.900830251	2.383175884	2.150812288	2.842827802	2.152606802	2.180645465	1.605578992	1.528412239	NA	NA	NA	NA	NA	NA	NA	NA	NA
AT1G03515	0	0	NA	NA	NA	NA	NA	NA	NA	NA	0	0	NA	NA	NA	NA	NA	NA	NA	NA	NA	NA	NA	NA	NA	NA	NA	NA	0	0	0	0	0	0	0	0	0	0	0	0	NA	NA	NA	NA	NA	NA	NA	NA	NA
AT1G03520	10.20311565	9.817784605	NA	NA	NA	NA	NA	NA	NA	NA	9.783087032	9.885935454	NA	NA	NA	NA	NA	NA	NA	NA	NA	NA	NA	NA	NA	NA	NA	NA	8.177727738	8.901717282	8.399903572	8.855981235	11.00208112	7.167094059	7.167663106	7.328488771	5.843492122	7.531902453	10.12940569	10.7544643	NA	NA	NA	NA	NA	NA	NA	NA	NA
AT1G03530	7.53658467	6.049063222	NA	NA	NA	NA	NA	NA	NA	NA	7.342089908	6.616405109	NA	NA	NA	NA	NA	NA	NA	NA	NA	NA	NA	NA	NA	NA	NA	NA	8.675503396	8.651030318	6.128502187	4.890948317	8.280295906	7.833969169	7.924231795	8.248135335	11.49254558	7.515175113	8.58874971	4.851430773	NA	NA	NA	NA	NA	NA	NA	NA	NA
AT1G03540	1.62086966	0.63685948	NA	NA	NA	NA	NA	NA	NA	NA	1.774439914	0.662251585	NA	NA	NA	NA	NA	NA	NA	NA	NA	NA	NA	NA	NA	NA	NA	NA	2.003721287	1.058373404	0.859589851	0.32585442	1.397025275	0.664163771	1.299554029	0.667986861	1.481707556	0.84741771	1.805493004	0.323221605	NA	NA	NA	NA	NA	NA	NA	NA	NA
AT1G03550	6.971072805	4.565991737	NA	NA	NA	NA	NA	NA	NA	NA	7.006277064	7.225280608	NA	NA	NA	NA	NA	NA	NA	NA	NA	NA	NA	NA	NA	NA	NA	NA	6.950660914	5.479183177	4.334847386	6.320228822	7.944205731	8.638538976	9.011136561	8.64825278	5.817050981	6.220986559	9.290515281	9.873931846	NA	NA	NA	NA	NA	NA	NA	NA	NA
AT1G03545	1.898092595	2.314297209	NA	NA	NA	NA	NA	NA	NA	NA	2.62352216	1.387316894	NA	NA	NA	NA	NA	NA	NA	NA	NA	NA	NA	NA	NA	NA	NA	NA	2.383191995	2.375498769	1.543466322	2.492089135	2.217088354	2.864487776	1.879731052	2.998567346	2.510943204	2.889879864	2.217728254	1.773358108	NA	NA	NA	NA	NA	NA	NA	NA	NA
AT1G03560	7.091636814	7.272543901	NA	NA	NA	NA	NA	NA	NA	NA	7.14862656	5.858063134	NA	NA	NA	NA	NA	NA	NA	NA	NA	NA	NA	NA	NA	NA	NA	NA	6.504319209	5.734431926	4.697058155	5.523870648	8.039160967	4.850899028	4.921592642	4.363835227	6.359946565	5.501638705	7.129238618	5.639536156	NA	NA	NA	NA	NA	NA	NA	NA	NA
AT1G03570	0	0	NA	NA	NA	NA	NA	NA	NA	NA	0	0	NA	NA	NA	NA	NA	NA	NA	NA	NA	NA	NA	NA	NA	NA	NA	NA	0	0	0	0	0	0	0	0	0	0	0	0	NA	NA	NA	NA	NA	NA	NA	NA	NA
AT1G03580	5.239865255	8.214219904	NA	NA	NA	NA	NA	NA	NA	NA	5.385116158	4.321109223	NA	NA	NA	NA	NA	NA	NA	NA	NA	NA	NA	NA	NA	NA	NA	NA	4.365806809	4.06220872	1.826093862	1.483367138	5.460256333	0.474263858	0.723052034	0.760208927	0.731394936	0.74760616	4.620651697	7.602139978	NA	NA	NA	NA	NA	NA	NA	NA	NA
AT1G03590	22.01995888	13.92292646	NA	NA	NA	NA	NA	NA	NA	NA	20.55425594	13.79519977	NA	NA	NA	NA	NA	NA	NA	NA	NA	NA	NA	NA	NA	NA	NA	NA	16.14735108	10.46593324	14.39802271	13.29772358	16.70875961	9.28046525	13.41661396	10.58857554	15.49452078	11.66740375	19.49917915	11.32001775	NA	NA	NA	NA	NA	NA	NA	NA	NA
AT1G03600	403.7591745	453.5874178	NA	NA	NA	NA	NA	NA	NA	NA	381.271402	495.4889945	NA	NA	NA	NA	NA	NA	NA	NA	NA	NA	NA	NA	NA	NA	NA	NA	286.0401059	370.1289832	584.0450179	565.3086805	373.3525625	500.5585963	407.4418439	460.756783	360.8246275	439.3860828	363.7239245	540.5611985	NA	NA	NA	NA	NA	NA	NA	NA	NA
AT1G03610	20.71136944	19.6312953	NA	NA	NA	NA	NA	NA	NA	NA	21.50969254	19.39072641	NA	NA	NA	NA	NA	NA	NA	NA	NA	NA	NA	NA	NA	NA	NA	NA	27.44845109	22.37804655	22.53921566	25.86992288	19.05565222	22.7077535	17.84229493	20.72633619	12.79453542	14.16743577	16.1927263	19.18682038	NA	NA	NA	NA	NA	NA	NA	NA	NA
AT1G03620	4.498773729	4.162331598	NA	NA	NA	NA	NA	NA	NA	NA	6.652675891	4.368550281	NA	NA	NA	NA	NA	NA	NA	NA	NA	NA	NA	NA	NA	NA	NA	NA	4.919691352	5.564061548	3.536312664	4.853715262	6.215728735	3.741031911	3.59492911	4.122100313	3.570794812	3.858065054	6.823710718	5.158391305	NA	NA	NA	NA	NA	NA	NA	NA	NA
AT1G03630	185.9536171	162.4324526	NA	NA	NA	NA	NA	NA	NA	NA	175.6500941	169.2689397	NA	NA	NA	NA	NA	NA	NA	NA	NA	NA	NA	NA	NA	NA	NA	NA	172.3938904	183.4825038	274.1363994	212.0796458	180.7851288	234.2829434	275.4644352	229.6633706	233.4167713	189.170573	192.0211924	153.1778254	NA	NA	NA	NA	NA	NA	NA	NA	NA
AT1G03640	0	0	NA	NA	NA	NA	NA	NA	NA	NA	0	0	NA	NA	NA	NA	NA	NA	NA	NA	NA	NA	NA	NA	NA	NA	NA	NA	0	0	0	0	0	0	0	0	0	0	0	0	NA	NA	NA	NA	NA	NA	NA	NA	NA
AT1G03650	2.76469407	3.674189305	NA	NA	NA	NA	NA	NA	NA	NA	5.167325025	5.196127821	NA	NA	NA	NA	NA	NA	NA	NA	NA	NA	NA	NA	NA	NA	NA	NA	6.520986435	6.106000408	2.512647256	4.762487683	3.907763008	5.860268567	3.29886792	3.930845756	3.460521816	5.139080569	3.233718814	3.978112056	NA	NA	NA	NA	NA	NA	NA	NA	NA
AT1G03660	2.786277556	3.854010739	NA	NA	NA	NA	NA	NA	NA	NA	4.772523579	2.244297038	NA	NA	NA	NA	NA	NA	NA	NA	NA	NA	NA	NA	NA	NA	NA	NA	2.611688002	4.747116004	2.265709051	7.975387512	0.956437057	4.19262424	1.712683859	3.584244312	1.714112824	5.231581773	1.826452293	3.042672512	NA	NA	NA	NA	NA	NA	NA	NA	NA
AT1G03670	0	0	NA	NA	NA	NA	NA	NA	NA	NA	0	0	NA	NA	NA	NA	NA	NA	NA	NA	NA	NA	NA	NA	NA	NA	NA	NA	0	0	0	0	0	0.038625217	0	0	0.035298729	0	0	0.053259097	NA	NA	NA	NA	NA	NA	NA	NA	NA
AT1G03680	281.4551494	295.3883238	NA	NA	NA	NA	NA	NA	NA	NA	296.1329903	348.6601768	NA	NA	NA	NA	NA	NA	NA	NA	NA	NA	NA	NA	NA	NA	NA	NA	276.5863693	336.9722037	380.0671801	373.6607254	287.5806535	379.9463267	335.646244	364.9113122	320.622643	355.4138745	292.0918706	367.3555611	NA	NA	NA	NA	NA	NA	NA	NA	NA
AT1G03687	9.714698211	13.40460625	NA	NA	NA	NA	NA	NA	NA	NA	12.07544114	15.15947426	NA	NA	NA	NA	NA	NA	NA	NA	NA	NA	NA	NA	NA	NA	NA	NA	12.47545782	15.2353882	12.10316767	16.85044927	13.33129164	15.26747785	13.5864916	15.79763535	15.96196578	17.69579131	12.40523368	12.87637139	NA	NA	NA	NA	NA	NA	NA	NA	NA
AT1G03700	2.821106026	1.300728624	NA	NA	NA	NA	NA	NA	NA	NA	2.114078804	1.136175376	NA	NA	NA	NA	NA	NA	NA	NA	NA	NA	NA	NA	NA	NA	NA	NA	4.113408603	3.293311727	2.457889729	1.552899972	1.936785041	1.563959174	1.486364921	0.764009972	1.020905432	0.901613029	2.388657139	0.616141184	NA	NA	NA	NA	NA	NA	NA	NA	NA
AT1G03710	0.128964847	0.332986528	NA	NA	NA	NA	NA	NA	NA	NA	0.038657441	0.12119204	NA	NA	NA	NA	NA	NA	NA	NA	NA	NA	NA	NA	NA	NA	NA	NA	0.376083072	0.455723136	0.209739924	0.198771196	0.154942803	0.500466936	0.237818387	0.672328775	0.261351791	0.252451648	0.049314212	0.098582589	NA	NA	NA	NA	NA	NA	NA	NA	NA
AT1G03720	0	0	NA	NA	NA	NA	NA	NA	NA	NA	0	0	NA	NA	NA	NA	NA	NA	NA	NA	NA	NA	NA	NA	NA	NA	NA	NA	0	0	0	0	0	0	0	0	0	0	0	0	NA	NA	NA	NA	NA	NA	NA	NA	NA
AT1G03730	8.935766545	5.845971346	NA	NA	NA	NA	NA	NA	NA	NA	5.393219764	7.035492962	NA	NA	NA	NA	NA	NA	NA	NA	NA	NA	NA	NA	NA	NA	NA	NA	4.577790205	6.080575555	4.12409962	5.831614378	4.497403465	13.05391285	8.758604775	11.04523779	6.056607505	7.935545386	5.40239962	5.722959309	NA	NA	NA	NA	NA	NA	NA	NA	NA
AT1G03740	23.30439311	15.28471558	NA	NA	NA	NA	NA	NA	NA	NA	22.71545661	17.87181746	NA	NA	NA	NA	NA	NA	NA	NA	NA	NA	NA	NA	NA	NA	NA	NA	25.75786773	15.42238268	19.11956386	9.535544113	27.54872042	11.44293551	17.34332221	14.02287422	17.18310013	12.81285505	26.38366033	18.22775854	NA	NA	NA	NA	NA	NA	NA	NA	NA
AT1G03743	0	0	NA	NA	NA	NA	NA	NA	NA	NA	0	0	NA	NA	NA	NA	NA	NA	NA	NA	NA	NA	NA	NA	NA	NA	NA	NA	0	1.40655289	0	0	1.912874114	0	0	0	0	0	0	3.651207014	NA	NA	NA	NA	NA	NA	NA	NA	NA
AT1G03746	0	0	NA	NA	NA	NA	NA	NA	NA	NA	0	0	NA	NA	NA	NA	NA	NA	NA	NA	NA	NA	NA	NA	NA	NA	NA	NA	0	0	0	0	0	0	0	0	0	0	0	0	NA	NA	NA	NA	NA	NA	NA	NA	NA
AT1G03750	3.172448712	2.761442507	NA	NA	NA	NA	NA	NA	NA	NA	4.063137667	3.252264959	NA	NA	NA	NA	NA	NA	NA	NA	NA	NA	NA	NA	NA	NA	NA	NA	4.590652484	2.802620853	2.931512163	2.123782196	4.504487012	2.824636344	3.368281296	3.212088141	3.835529911	3.14539618	5.275131874	3.380394418	NA	NA	NA	NA	NA	NA	NA	NA	NA
AT1G03760	9.145119389	9.396870179	NA	NA	NA	NA	NA	NA	NA	NA	8.671350729	8.067776907	NA	NA	NA	NA	NA	NA	NA	NA	NA	NA	NA	NA	NA	NA	NA	NA	11.22534496	10.79951716	6.146502825	8.150290255	9.866111929	9.415441626	9.407191393	9.464436119	10.66114847	8.298493291	10.70496641	9.273326064	NA	NA	NA	NA	NA	NA	NA	NA	NA
AT1G03770	5.519291217	4.566270952	NA	NA	NA	NA	NA	NA	NA	NA	5.988524614	4.09087055	NA	NA	NA	NA	NA	NA	NA	NA	NA	NA	NA	NA	NA	NA	NA	NA	16.26519616	12.36138706	5.562722505	4.273361065	10.08669244	9.006939598	13.76164266	9.247329857	5.316831181	4.195571178	11.86038008	7.427862371	NA	NA	NA	NA	NA	NA	NA	NA	NA
AT1G03780	8.275579839	12.76275107	NA	NA	NA	NA	NA	NA	NA	NA	14.22668917	15.30138834	NA	NA	NA	NA	NA	NA	NA	NA	NA	NA	NA	NA	NA	NA	NA	NA	13.92537911	15.98508573	9.530326044	14.08795739	13.30154138	12.37465938	10.64119735	13.69546838	15.28631484	17.55064974	12.52098617	8.617000529	NA	NA	NA	NA	NA	NA	NA	NA	NA
AT1G03790	0	0	NA	NA	NA	NA	NA	NA	NA	NA	0.049151228	0	NA	NA	NA	NA	NA	NA	NA	NA	NA	NA	NA	NA	NA	NA	NA	NA	0.119543252	0	0	0	0.098501464	0.045451543	0.100791857	0	0	0	0.031350421	0.125343407	NA	NA	NA	NA	NA	NA	NA	NA	NA
AT1G03800	0.174749115	0.225600629	NA	NA	NA	NA	NA	NA	NA	NA	0.052381356	0.164216856	NA	NA	NA	NA	NA	NA	NA	NA	NA	NA	NA	NA	NA	NA	NA	NA	0.127399415	0.154377756	0	0.269337665	0.104974799	0.387508274	0	0.828195091	0.132800707	0.390943319	0.200464276	0.267161489	NA	NA	NA	NA	NA	NA	NA	NA	NA
AT1G03810	0	0.192700537	NA	NA	NA	NA	NA	NA	NA	NA	0	0	NA	NA	NA	NA	NA	NA	NA	NA	NA	NA	NA	NA	NA	NA	NA	NA	0	0.263728667	0	0	0.358663896	0.165498325	0	0.282966656	0	0.083482688	0.114153268	0.456400877	NA	NA	NA	NA	NA	NA	NA	NA	NA
AT1G03820	22.34390952	12.68059161	NA	NA	NA	NA	NA	NA	NA	NA	26.16119844	20.01077871	NA	NA	NA	NA	NA	NA	NA	NA	NA	NA	NA	NA	NA	NA	NA	NA	19.35078598	20.33532018	12.68194887	11.01716321	33.60096838	12.88577658	16.96069119	14.14306831	28.45239696	12.95806632	25.45989545	11.11919904	NA	NA	NA	NA	NA	NA	NA	NA	NA
AT1G03830	5.685589176	5.264609136	NA	NA	NA	NA	NA	NA	NA	NA	6.793554543	5.121828388	NA	NA	NA	NA	NA	NA	NA	NA	NA	NA	NA	NA	NA	NA	NA	NA	8.318651111	6.460350025	4.400138256	4.754231516	7.160628183	5.52137435	6.796876986	5.370602173	8.025701077	6.414638151	8.756308834	4.825721159	NA	NA	NA	NA	NA	NA	NA	NA	NA
AT1G03840	3.136155826	2.123134742	NA	NA	NA	NA	NA	NA	NA	NA	3.072418205	2.156441994	NA	NA	NA	NA	NA	NA	NA	NA	NA	NA	NA	NA	NA	NA	NA	NA	4.015121768	3.311155647	4.913835694	2.515096199	3.49218655	2.756342215	3.761461246	2.465133005	3.545920645	2.673822743	4.153391513	1.988023748	NA	NA	NA	NA	NA	NA	NA	NA	NA
AT1G03850	40.32421973	18.99430194	NA	NA	NA	NA	NA	NA	NA	NA	26.31609833	10.58296688	NA	NA	NA	NA	NA	NA	NA	NA	NA	NA	NA	NA	NA	NA	NA	NA	23.65968623	11.12563525	17.92143948	7.216732016	22.76859034	7.115961795	7.071282251	6.599898347	10.24548099	5.756778025	31.07026873	21.10500505	NA	NA	NA	NA	NA	NA	NA	NA	NA
AT1G03860	42.49605006	44.85362422	NA	NA	NA	NA	NA	NA	NA	NA	46.37909269	42.6330777	NA	NA	NA	NA	NA	NA	NA	NA	NA	NA	NA	NA	NA	NA	NA	NA	47.24962263	52.72560141	39.02603539	46.70027262	42.1361631	48.70956816	37.41756645	52.68363927	41.58436171	46.09009097	44.10673152	41.57777148	NA	NA	NA	NA	NA	NA	NA	NA	NA
AT1G03870	221.4208048	160.0587417	NA	NA	NA	NA	NA	NA	NA	NA	136.9257765	64.51866094	NA	NA	NA	NA	NA	NA	NA	NA	NA	NA	NA	NA	NA	NA	NA	NA	90.20543254	75.51354385	84.40258759	69.13780747	107.1874851	23.9008364	41.81927197	29.94033281	35.98321754	15.29693216	127.3593125	64.00724644	NA	NA	NA	NA	NA	NA	NA	NA	NA
AT1G03880	0	0	NA	NA	NA	NA	NA	NA	NA	NA	0	0	NA	NA	NA	NA	NA	NA	NA	NA	NA	NA	NA	NA	NA	NA	NA	NA	0	0	0	0	0	0	0	0	0	0	0.030198538	0	NA	NA	NA	NA	NA	NA	NA	NA	NA
AT1G03890	0	0	NA	NA	NA	NA	NA	NA	NA	NA	0	0	NA	NA	NA	NA	NA	NA	NA	NA	NA	NA	NA	NA	NA	NA	NA	NA	0	0	0	0	0	0	0	0	0	0	0	0	NA	NA	NA	NA	NA	NA	NA	NA	NA
AT1G03900	52.31795959	51.14317289	NA	NA	NA	NA	NA	NA	NA	NA	53.1781826	52.90771031	NA	NA	NA	NA	NA	NA	NA	NA	NA	NA	NA	NA	NA	NA	NA	NA	55.17245404	55.4437789	59.26290828	51.37964427	56.77787198	52.278683	48.50330492	52.24348655	56.44805993	57.85977435	64.17433754	61.05866555	NA	NA	NA	NA	NA	NA	NA	NA	NA
AT1G03905	4.973228101	5.107155335	NA	NA	NA	NA	NA	NA	NA	NA	4.607723028	4.992134867	NA	NA	NA	NA	NA	NA	NA	NA	NA	NA	NA	NA	NA	NA	NA	NA	7.004176411	6.0909534	7.169024556	5.632721606	4.549153294	6.892620874	5.627604257	6.749535947	6.928914692	5.594583913	6.95844708	4.147207967	NA	NA	NA	NA	NA	NA	NA	NA	NA
AT1G03910	28.08358588	22.5839403	NA	NA	NA	NA	NA	NA	NA	NA	28.93821414	23.78627226	NA	NA	NA	NA	NA	NA	NA	NA	NA	NA	NA	NA	NA	NA	NA	NA	31.87403167	25.91856037	24.36759452	21.3065097	32.67244837	23.62881199	29.09240883	25.70246036	32.82794692	24.94974578	30.99636191	22.94663678	NA	NA	NA	NA	NA	NA	NA	NA	NA
AT1G03920	1.543718866	0.622792758	NA	NA	NA	NA	NA	NA	NA	NA	2.120857112	0.725338893	NA	NA	NA	NA	NA	NA	NA	NA	NA	NA	NA	NA	NA	NA	NA	NA	2.063298651	0.767115005	1.673735051	0.660918359	1.39100771	0.855803809	1.58150216	1.036462406	1.74343152	0.899364617	2.016840587	0.540852111	NA	NA	NA	NA	NA	NA	NA	NA	NA
AT1G03930	17.59614464	18.65750006	NA	NA	NA	NA	NA	NA	NA	NA	19.46099574	22.23754713	NA	NA	NA	NA	NA	NA	NA	NA	NA	NA	NA	NA	NA	NA	NA	NA	17.73445625	15.86162114	20.6330977	17.00352408	19.84831889	17.58331223	18.98749599	20.33874279	21.75602747	19.6519247	19.7847437	17.9624393	NA	NA	NA	NA	NA	NA	NA	NA	NA
AT1G03935	13.34119106	13.39600974	NA	NA	NA	NA	NA	NA	NA	NA	13.33015207	8.358071728	NA	NA	NA	NA	NA	NA	NA	NA	NA	NA	NA	NA	NA	NA	NA	NA	7.564889384	8.512070075	14.46482231	18.27781117	6.233331165	26.2971132	15.49008653	19.67106134	7.134603477	15.33778486	10.2029404	22.66266423	NA	NA	NA	NA	NA	NA	NA	NA	NA
AT1G03940	0.936378426	1.70339643	NA	NA	NA	NA	NA	NA	NA	NA	1.658570076	2.719821361	NA	NA	NA	NA	NA	NA	NA	NA	NA	NA	NA	NA	NA	NA	NA	NA	1.9238573	1.391233997	1.592085228	3.979797333	1.329542206	5.851758606	4.60462444	5.728814045	4.571499966	4.094453887	1.98558873	2.017201499	NA	NA	NA	NA	NA	NA	NA	NA	NA
AT1G03950	11.45496145	13.04363395	NA	NA	NA	NA	NA	NA	NA	NA	16.04939666	14.63496691	NA	NA	NA	NA	NA	NA	NA	NA	NA	NA	NA	NA	NA	NA	NA	NA	18.86045347	16.14587958	20.61814618	11.96859167	18.01480696	15.41215542	17.08874639	15.06670363	17.86686392	13.67716371	17.37317046	15.84011666	NA	NA	NA	NA	NA	NA	NA	NA	NA
AT1G03960	6.59626885	9.052191152	NA	NA	NA	NA	NA	NA	NA	NA	8.60957103	10.68910865	NA	NA	NA	NA	NA	NA	NA	NA	NA	NA	NA	NA	NA	NA	NA	NA	9.352851273	9.153923248	8.447036792	10.05997329	10.26503872	9.789929125	10.37602039	11.37245612	9.933578425	11.77943079	8.857889051	9.290505806	NA	NA	NA	NA	NA	NA	NA	NA	NA
AT1G03970	22.69242079	17.83856399	NA	NA	NA	NA	NA	NA	NA	NA	18.62157218	13.09042941	NA	NA	NA	NA	NA	NA	NA	NA	NA	NA	NA	NA	NA	NA	NA	NA	24.4879875	19.69970439	25.94344002	19.45002706	20.0426884	19.24393767	24.51380008	21.98857967	21.42834258	15.26773283	23.02475399	17.00292047	NA	NA	NA	NA	NA	NA	NA	NA	NA
AT1G03980	0.662207173	0.712423038	NA	NA	NA	NA	NA	NA	NA	NA	0.645117757	0.518579547	NA	NA	NA	NA	NA	NA	NA	NA	NA	NA	NA	NA	NA	NA	NA	NA	0.362082547	0.706887621	0.448737534	0.425269997	0.497249048	0.489484135	0.508811269	0.810759405	0.517223805	0.509255113	0.548639071	0.379650537	NA	NA	NA	NA	NA	NA	NA	NA	NA
AT1G03982	0	0	NA	NA	NA	NA	NA	NA	NA	NA	0	0	NA	NA	NA	NA	NA	NA	NA	NA	NA	NA	NA	NA	NA	NA	NA	NA	0	0	0	0	0	0	0	0	0	0	0	0	NA	NA	NA	NA	NA	NA	NA	NA	NA
AT1G03990	0.113276106	0.073119571	NA	NA	NA	NA	NA	NA	NA	NA	0.067909426	0.053224436	NA	NA	NA	NA	NA	NA	NA	NA	NA	NA	NA	NA	NA	NA	NA	NA	0	0.025017739	0.092112395	0	0	0.031398892	0.174072894	0.026842687	0.014347375	0.126708902	0.064972611	0	NA	NA	NA	NA	NA	NA	NA	NA	NA
AT1G04000	14.37182219	18.38978852	NA	NA	NA	NA	NA	NA	NA	NA	16.46944232	18.52541046	NA	NA	NA	NA	NA	NA	NA	NA	NA	NA	NA	NA	NA	NA	NA	NA	8.994097142	13.37057525	12.61749047	19.27597073	13.75231982	15.5117957	12.03945813	15.12950713	12.33946447	17.07196268	10.74796926	16.52765305	NA	NA	NA	NA	NA	NA	NA	NA	NA
AT1G04010	3.978073643	3.955863295	NA	NA	NA	NA	NA	NA	NA	NA	4.995334184	4.294007255	NA	NA	NA	NA	NA	NA	NA	NA	NA	NA	NA	NA	NA	NA	NA	NA	4.428656436	5.27149522	3.803120748	3.645657626	4.811687721	5.006755505	4.130512493	5.248388635	5.270067889	4.840673536	5.036257573	4.766811325	NA	NA	NA	NA	NA	NA	NA	NA	NA
AT1G04020	4.726741577	5.859508872	NA	NA	NA	NA	NA	NA	NA	NA	6.504625639	6.460883435	NA	NA	NA	NA	NA	NA	NA	NA	NA	NA	NA	NA	NA	NA	NA	NA	6.774507653	6.287308993	4.498794695	6.291799638	6.356462357	8.814078238	6.636331507	7.942394375	8.612853155	8.817107006	5.504460138	5.255548289	NA	NA	NA	NA	NA	NA	NA	NA	NA
AT1G04030	3.982121491	4.825238148	NA	NA	NA	NA	NA	NA	NA	NA	6.219534114	4.595581151	NA	NA	NA	NA	NA	NA	NA	NA	NA	NA	NA	NA	NA	NA	NA	NA	7.028638132	5.894035688	5.283264596	5.994003216	6.630813357	6.119314025	5.196104164	5.992884285	5.716185559	5.939119411	6.438095921	4.859705111	NA	NA	NA	NA	NA	NA	NA	NA	NA
AT1G04040	78.25242356	51.8431518	NA	NA	NA	NA	NA	NA	NA	NA	89.06121636	52.21632582	NA	NA	NA	NA	NA	NA	NA	NA	NA	NA	NA	NA	NA	NA	NA	NA	91.98645229	49.3021267	55.5426044	29.79386388	99.62691065	33.83078466	59.36137858	37.25896231	51.50818449	25.54711612	104.7984993	68.53483872	NA	NA	NA	NA	NA	NA	NA	NA	NA
AT1G04050	1.832023993	1.680492757	NA	NA	NA	NA	NA	NA	NA	NA	2.341123529	2.174660906	NA	NA	NA	NA	NA	NA	NA	NA	NA	NA	NA	NA	NA	NA	NA	NA	2.354912695	2.065660945	1.685760133	1.981519716	2.345863002	1.951086051	2.48931396	2.604774184	2.515816301	2.629002477	2.636236375	2.063785049	NA	NA	NA	NA	NA	NA	NA	NA	NA
AT1G04070	13.01853344	13.91820661	NA	NA	NA	NA	NA	NA	NA	NA	14.57275772	11.66043288	NA	NA	NA	NA	NA	NA	NA	NA	NA	NA	NA	NA	NA	NA	NA	NA	12.9019035	14.01672107	12.07493251	16.09398752	12.95263182	16.46421194	13.12877532	15.03918683	12.83055912	14.78986672	11.97853097	14.61634606	NA	NA	NA	NA	NA	NA	NA	NA	NA
AT1G04080	39.81922876	41.60955621	NA	NA	NA	NA	NA	NA	NA	NA	47.07901243	47.27491149	NA	NA	NA	NA	NA	NA	NA	NA	NA	NA	NA	NA	NA	NA	NA	NA	38.97588203	43.06771954	34.94509801	33.59945073	44.28034824	42.8026267	41.85079499	47.2802204	44.72139523	46.10297631	47.58617672	35.39196432	NA	NA	NA	NA	NA	NA	NA	NA	NA
AT1G04090	0.656309653	0.46601168	NA	NA	NA	NA	NA	NA	NA	NA	0.491824949	0.616753385	NA	NA	NA	NA	NA	NA	NA	NA	NA	NA	NA	NA	NA	NA	NA	NA	0.287086315	0.4058603	0.693796185	0.303467476	0.670236045	0.254690552	0.484108676	0.497675707	0.665017279	0.62401716	0.652503567	0.501692567	NA	NA	NA	NA	NA	NA	NA	NA	NA
AT1G04100	4.93645347	3.053704203	NA	NA	NA	NA	NA	NA	NA	NA	4.254168147	4.155707913	NA	NA	NA	NA	NA	NA	NA	NA	NA	NA	NA	NA	NA	NA	NA	NA	3.448927696	2.998178529	3.177877629	3.117357946	3.892103909	4.333047062	4.614764028	4.045475448	3.933823801	3.307352419	3.696599617	4.874099316	NA	NA	NA	NA	NA	NA	NA	NA	NA
AT1G04110	6.370686165	2.860709002	NA	NA	NA	NA	NA	NA	NA	NA	9.780598258	4.633200844	NA	NA	NA	NA	NA	NA	NA	NA	NA	NA	NA	NA	NA	NA	NA	NA	9.208219552	4.747116004	3.423589817	6.830625308	9.384422362	5.159452945	8.172453172	4.699580239	9.837178112	7.017709659	8.240218399	4.615765568	NA	NA	NA	NA	NA	NA	NA	NA	NA
AT1G04120	15.28189261	10.31142322	NA	NA	NA	NA	NA	NA	NA	NA	16.33332352	11.87013316	NA	NA	NA	NA	NA	NA	NA	NA	NA	NA	NA	NA	NA	NA	NA	NA	17.25135737	11.86559268	10.07730238	9.985789911	16.10819923	12.76086772	18.34678665	13.6591007	17.22061997	12.66698697	18.28853295	11.64519386	NA	NA	NA	NA	NA	NA	NA	NA	NA
AT1G04130	8.336130788	8.73614845	NA	NA	NA	NA	NA	NA	NA	NA	7.878474666	7.280738528	NA	NA	NA	NA	NA	NA	NA	NA	NA	NA	NA	NA	NA	NA	NA	NA	7.292865659	7.017789742	8.533145178	9.220565007	7.187460835	8.97089021	8.077988314	9.063540349	9.912487112	8.639029783	7.275252556	5.772516641	NA	NA	NA	NA	NA	NA	NA	NA	NA
AT1G04140	30.68049065	26.00794457	NA	NA	NA	NA	NA	NA	NA	NA	36.20749489	28.13662331	NA	NA	NA	NA	NA	NA	NA	NA	NA	NA	NA	NA	NA	NA	NA	NA	34.46430065	30.13360388	29.42370583	23.84410319	36.39182083	25.50149991	30.19435151	26.97879798	33.23079693	27.42741291	33.813216	23.57819256	NA	NA	NA	NA	NA	NA	NA	NA	NA
AT1G04150	0.212183032	0.465677112	NA	NA	NA	NA	NA	NA	NA	NA	0.381613435	0.358910286	NA	NA	NA	NA	NA	NA	NA	NA	NA	NA	NA	NA	NA	NA	NA	NA	0.24750449	0.318661291	0.172540246	0.566858737	0.356893591	0.305836984	0.365192215	0.362018545	0.386996728	0.367884224	0.292088126	0.194634925	NA	NA	NA	NA	NA	NA	NA	NA	NA
AT1G04160	4.525082347	3.272186067	NA	NA	NA	NA	NA	NA	NA	NA	5.107967442	3.229634645	NA	NA	NA	NA	NA	NA	NA	NA	NA	NA	NA	NA	NA	NA	NA	NA	3.820963925	3.807813237	3.633069961	2.368951264	3.784967435	2.60386972	4.489132338	3.203310741	5.078454735	3.988481354	4.621496209	2.451976463	NA	NA	NA	NA	NA	NA	NA	NA	NA
AT1G04170	59.26772662	54.97156288	NA	NA	NA	NA	NA	NA	NA	NA	59.8079985	52.11325314	NA	NA	NA	NA	NA	NA	NA	NA	NA	NA	NA	NA	NA	NA	NA	NA	62.0337806	61.41333119	45.6795539	47.37398659	58.11435314	61.88548196	55.00019963	60.16631791	60.61889341	57.42565974	53.43977342	40.52167785	NA	NA	NA	NA	NA	NA	NA	NA	NA
AT1G04171	0	0	NA	NA	NA	NA	NA	NA	NA	NA	0	0	NA	NA	NA	NA	NA	NA	NA	NA	NA	NA	NA	NA	NA	NA	NA	NA	0	0	0	0	0	0	0	0	0	0	0	0	NA	NA	NA	NA	NA	NA	NA	NA	NA
AT1G04180	2.444831221	1.315112669	NA	NA	NA	NA	NA	NA	NA	NA	1.923711519	1.053011407	NA	NA	NA	NA	NA	NA	NA	NA	NA	NA	NA	NA	NA	NA	NA	NA	1.039724133	0.674945403	1.656713456	1.256058114	1.897009045	1.411834055	1.690652042	1.786310834	1.935365747	1.652245045	3.038316374	1.635256222	NA	NA	NA	NA	NA	NA	NA	NA	NA
AT1G04190	25.13557736	23.52622208	NA	NA	NA	NA	NA	NA	NA	NA	24.80567428	24.25657773	NA	NA	NA	NA	NA	NA	NA	NA	NA	NA	NA	NA	NA	NA	NA	NA	26.99396864	28.95242564	29.55854994	27.51605268	24.68166843	28.56595381	26.14694913	29.23168588	28.48127177	27.03487343	25.65521969	21.80049765	NA	NA	NA	NA	NA	NA	NA	NA	NA
AT1G04200	19.5043978	14.96853725	NA	NA	NA	NA	NA	NA	NA	NA	19.70424992	15.09706556	NA	NA	NA	NA	NA	NA	NA	NA	NA	NA	NA	NA	NA	NA	NA	NA	19.0906931	17.29577808	15.74048188	12.16605926	21.21978582	12.33804201	15.31097427	13.48150167	14.52369236	12.36497868	18.95544374	13.10678998	NA	NA	NA	NA	NA	NA	NA	NA	NA
AT1G04210	24.26583923	20.40440528	NA	NA	NA	NA	NA	NA	NA	NA	24.99253021	20.18853853	NA	NA	NA	NA	NA	NA	NA	NA	NA	NA	NA	NA	NA	NA	NA	NA	27.88071948	24.69548356	17.04860392	18.00210786	22.91489777	18.42088535	21.31972831	18.69198506	21.88313098	19.17228307	20.6238814	15.63075677	NA	NA	NA	NA	NA	NA	NA	NA	NA
AT1G04220	6.144625553	3.919684465	NA	NA	NA	NA	NA	NA	NA	NA	5.72060786	3.668368926	NA	NA	NA	NA	NA	NA	NA	NA	NA	NA	NA	NA	NA	NA	NA	NA	6.640480255	6.003079431	10.05199746	6.870827979	7.425790178	5.570540043	8.353859643	6.269678243	8.258804479	5.720997471	8.29274864	4.862818311	NA	NA	NA	NA	NA	NA	NA	NA	NA
AT1G04230	9.278720816	9.074850868	NA	NA	NA	NA	NA	NA	NA	NA	8.709161851	8.983712272	NA	NA	NA	NA	NA	NA	NA	NA	NA	NA	NA	NA	NA	NA	NA	NA	8.677788912	9.439032984	8.535927121	8.811804494	7.262943902	9.196703448	9.044933819	8.794998512	8.879503057	9.120969014	9.927352253	8.525674518	NA	NA	NA	NA	NA	NA	NA	NA	NA
AT1G04240	32.29595062	33.49652254	NA	NA	NA	NA	NA	NA	NA	NA	35.24455995	28.8062574	NA	NA	NA	NA	NA	NA	NA	NA	NA	NA	NA	NA	NA	NA	NA	NA	38.62992508	31.43251683	60.62516466	49.04597717	36.49968413	30.95296352	38.3578044	29.78212046	25.95769057	18.24656588	34.91345733	29.9597343	NA	NA	NA	NA	NA	NA	NA	NA	NA
AT1G04250	38.55894686	18.99279184	NA	NA	NA	NA	NA	NA	NA	NA	31.29581239	14.49398823	NA	NA	NA	NA	NA	NA	NA	NA	NA	NA	NA	NA	NA	NA	NA	NA	36.58765859	23.21588655	50.55368902	23.34540578	33.56856501	24.53333776	35.37010667	24.90939595	36.90662359	18.38062992	42.23691931	23.30793512	NA	NA	NA	NA	NA	NA	NA	NA	NA
AT1G04260	15.08180787	18.57651573	NA	NA	NA	NA	NA	NA	NA	NA	18.40610854	15.76364244	NA	NA	NA	NA	NA	NA	NA	NA	NA	NA	NA	NA	NA	NA	NA	NA	15.03434716	16.72253752	14.26631938	22.84999037	15.06901965	14.67444816	13.81125081	16.92127097	18.90746098	19.19424396	19.89045779	19.76357401	NA	NA	NA	NA	NA	NA	NA	NA	NA
AT1G04270	398.823789	434.7555354	NA	NA	NA	NA	NA	NA	NA	NA	360.045741	423.1117099	NA	NA	NA	NA	NA	NA	NA	NA	NA	NA	NA	NA	NA	NA	NA	NA	385.9552529	431.441638	375.3033757	505.0444817	343.2951485	466.6854175	321.0548228	428.7623961	353.723314	430.1595761	333.9805002	426.2464709	NA	NA	NA	NA	NA	NA	NA	NA	NA
AT1G04280	25.65897993	20.97382676	NA	NA	NA	NA	NA	NA	NA	NA	28.31532041	18.63524356	NA	NA	NA	NA	NA	NA	NA	NA	NA	NA	NA	NA	NA	NA	NA	NA	19.97636059	16.18704906	27.89268594	17.86359324	26.27990923	13.96479167	17.91359281	14.16097444	21.24756115	14.76303516	34.40466836	21.20165819	NA	NA	NA	NA	NA	NA	NA	NA	NA
AT1G04290	21.6210251	21.91735411	NA	NA	NA	NA	NA	NA	NA	NA	15.47210448	12.0190453	NA	NA	NA	NA	NA	NA	NA	NA	NA	NA	NA	NA	NA	NA	NA	NA	23.42193868	25.22080521	28.97233891	34.0281269	13.17105293	34.77692317	25.7379207	33.771586	29.39050537	34.02072303	19.85377363	18.622449	NA	NA	NA	NA	NA	NA	NA	NA	NA
AT1G04295	0.934527876	2.111327622	NA	NA	NA	NA	NA	NA	NA	NA	1.960884688	1.975957175	NA	NA	NA	NA	NA	NA	NA	NA	NA	NA	NA	NA	NA	NA	NA	NA	1.873602262	0.928783566	1.329872704	1.920494652	1.824507647	1.942806427	2.154152059	2.878878154	1.716304784	1.698691214	1.786746808	5.000566128	NA	NA	NA	NA	NA	NA	NA	NA	NA
AT1G04300	19.8562261	18.70613525	NA	NA	NA	NA	NA	NA	NA	NA	23.59662263	21.55926018	NA	NA	NA	NA	NA	NA	NA	NA	NA	NA	NA	NA	NA	NA	NA	NA	26.72683992	18.48967731	21.24673608	15.75005406	27.48270268	14.91266886	22.55512056	17.19966272	23.08494196	16.94891801	27.72882345	18.20380714	NA	NA	NA	NA	NA	NA	NA	NA	NA
AT1G04310	2.506199454	2.359216291	NA	NA	NA	NA	NA	NA	NA	NA	2.832792235	2.698608179	NA	NA	NA	NA	NA	NA	NA	NA	NA	NA	NA	NA	NA	NA	NA	NA	3.654248475	2.606109029	1.698298976	2.682472287	2.509195194	2.894545608	3.562461672	2.845705158	2.975918667	3.299830681	2.894963857	1.716215119	NA	NA	NA	NA	NA	NA	NA	NA	NA
AT1G04320	0	0	NA	NA	NA	NA	NA	NA	NA	NA	0	0	NA	NA	NA	NA	NA	NA	NA	NA	NA	NA	NA	NA	NA	NA	NA	NA	0	0	0	0	0	0	0	0	0	0	0	0	NA	NA	NA	NA	NA	NA	NA	NA	NA
AT1G04330	0.959559873	0.7432735	NA	NA	NA	NA	NA	NA	NA	NA	0.7478374	1.262417084	NA	NA	NA	NA	NA	NA	NA	NA	NA	NA	NA	NA	NA	NA	NA	NA	0.839471143	1.441088787	2.496903852	1.281758707	1.268133062	0.851134244	1.297620169	1.455257089	2.187654497	0.48300698	1.320916391	1.467002818	NA	NA	NA	NA	NA	NA	NA	NA	NA
AT1G04340	24.81271401	28.5727751	NA	NA	NA	NA	NA	NA	NA	NA	24.74627161	26.19590415	NA	NA	NA	NA	NA	NA	NA	NA	NA	NA	NA	NA	NA	NA	NA	NA	23.00270572	29.56517378	19.67868641	33.20722285	24.75036465	27.42633529	26.54979621	31.93960927	27.04308165	29.29706945	27.05839181	24.47002516	NA	NA	NA	NA	NA	NA	NA	NA	NA
AT1G04350	22.59564146	21.33050819	NA	NA	NA	NA	NA	NA	NA	NA	22.62156346	20.31057735	NA	NA	NA	NA	NA	NA	NA	NA	NA	NA	NA	NA	NA	NA	NA	NA	28.25831949	28.75884404	46.18926294	50.15164306	18.83134486	43.86760041	47.65151435	44.02051915	38.55119902	38.63699047	19.80764744	18.7743851	NA	NA	NA	NA	NA	NA	NA	NA	NA
AT1G04360	5.622939879	3.10272257	NA	NA	NA	NA	NA	NA	NA	NA	4.322456482	2.642020564	NA	NA	NA	NA	NA	NA	NA	NA	NA	NA	NA	NA	NA	NA	NA	NA	4.496070484	2.724083445	5.678612557	2.469496815	4.630850308	2.312786723	3.066106728	2.449989783	3.285276551	1.826051704	4.924485296	3.119702196	NA	NA	NA	NA	NA	NA	NA	NA	NA
AT1G04370	0	0	NA	NA	NA	NA	NA	NA	NA	NA	0	0.301472736	NA	NA	NA	NA	NA	NA	NA	NA	NA	NA	NA	NA	NA	NA	NA	NA	0	0.283409911	0.260870552	0.164818571	0.192714929	0.177848947	0.788784037	0.304083571	0.081266104	0.089712739	0	0.735690966	NA	NA	NA	NA	NA	NA	NA	NA	NA
AT1G04380	0.100596604	0	NA	NA	NA	NA	NA	NA	NA	NA	0.120616041	0.472667863	NA	NA	NA	NA	NA	NA	NA	NA	NA	NA	NA	NA	NA	NA	NA	NA	0	0.088869566	0.245405527	0.258412892	0.241720442	0.167305639	0.123670508	0.095352259	0.101931276	0.140657259	0	0.230692487	NA	NA	NA	NA	NA	NA	NA	NA	NA
AT1G04390	4.234796936	4.255328851	NA	NA	NA	NA	NA	NA	NA	NA	4.907427343	4.882143794	NA	NA	NA	NA	NA	NA	NA	NA	NA	NA	NA	NA	NA	NA	NA	NA	5.028869788	4.589628743	4.792635355	4.59806988	4.851797326	4.767965293	4.937777394	4.98649704	5.142543271	5.432874718	5.308706631	4.038081691	NA	NA	NA	NA	NA	NA	NA	NA	NA
AT1G04400	77.86169171	61.26633846	NA	NA	NA	NA	NA	NA	NA	NA	89.73883853	71.57618296	NA	NA	NA	NA	NA	NA	NA	NA	NA	NA	NA	NA	NA	NA	NA	NA	99.15053517	77.04280023	83.7790296	60.39921263	90.52213953	66.71184106	83.15593152	64.33383848	74.38013672	62.54917947	87.37512099	72.94561971	NA	NA	NA	NA	NA	NA	NA	NA	NA
AT1G04410	439.2973727	355.4249731	NA	NA	NA	NA	NA	NA	NA	NA	392.9304851	374.7643341	NA	NA	NA	NA	NA	NA	NA	NA	NA	NA	NA	NA	NA	NA	NA	NA	426.4513408	392.2320592	409.0917848	358.9222031	353.5285255	403.1485673	360.4134454	354.6159491	333.2939781	321.1054704	372.0830396	380.8450033	NA	NA	NA	NA	NA	NA	NA	NA	NA
AT1G04420	80.84761781	93.69551956	NA	NA	NA	NA	NA	NA	NA	NA	104.3484304	122.7800737	NA	NA	NA	NA	NA	NA	NA	NA	NA	NA	NA	NA	NA	NA	NA	NA	91.68645934	114.0486435	95.0338826	122.9639746	92.43139642	126.2261434	107.3189642	120.7662659	113.3275436	134.0107862	91.45235575	110.0045722	NA	NA	NA	NA	NA	NA	NA	NA	NA
AT1G04425	11.57015038	24.9557737	NA	NA	NA	NA	NA	NA	NA	NA	18.35594025	27.04942688	NA	NA	NA	NA	NA	NA	NA	NA	NA	NA	NA	NA	NA	NA	NA	NA	18.92759445	23.18503921	10.78531336	34.07091989	12.54460333	21.74582809	7.632391715	19.12532621	16.51320121	30.30366767	13.05693576	21.78739941	NA	NA	NA	NA	NA	NA	NA	NA	NA
AT1G04430	118.7360687	92.13865961	NA	NA	NA	NA	NA	NA	NA	NA	100.0101433	72.93741749	NA	NA	NA	NA	NA	NA	NA	NA	NA	NA	NA	NA	NA	NA	NA	NA	71.23693905	68.27219365	52.83205727	48.0885278	92.19992238	39.23834028	56.1449813	40.77967932	52.08285981	38.46498949	86.36374936	63.41661988	NA	NA	NA	NA	NA	NA	NA	NA	NA
AT1G04440	40.11014944	30.04151961	NA	NA	NA	NA	NA	NA	NA	NA	40.75000902	31.70788892	NA	NA	NA	NA	NA	NA	NA	NA	NA	NA	NA	NA	NA	NA	NA	NA	45.49247989	35.21792044	38.19338114	27.87452993	38.73570081	25.93655805	32.89858666	29.28342114	31.07120349	27.41657093	42.54697201	29.72456992	NA	NA	NA	NA	NA	NA	NA	NA	NA
AT1G04445	0	0	NA	NA	NA	NA	NA	NA	NA	NA	0.074484472	0.233510674	NA	NA	NA	NA	NA	NA	NA	NA	NA	NA	NA	NA	NA	NA	NA	NA	0.181157549	0.329279723	0	0	0.298541047	0.137755831	0	0.11776647	0.125891999	0	0	0	NA	NA	NA	NA	NA	NA	NA	NA	NA
AT1G04450	0	0	NA	NA	NA	NA	NA	NA	NA	NA	0	0	NA	NA	NA	NA	NA	NA	NA	NA	NA	NA	NA	NA	NA	NA	NA	NA	0	0	0	0	0	0	0	0	0	0	0	0	NA	NA	NA	NA	NA	NA	NA	NA	NA
AT1G04457	0	0	NA	NA	NA	NA	NA	NA	NA	NA	0.167348229	0	NA	NA	NA	NA	NA	NA	NA	NA	NA	NA	NA	NA	NA	NA	NA	NA	0	0	0	0	0	0.309503362	0	0	0	0	0	0	NA	NA	NA	NA	NA	NA	NA	NA	NA
AT1G04470	0	0.025172855	NA	NA	NA	NA	NA	NA	NA	NA	0.02337916	0.036647124	NA	NA	NA	NA	NA	NA	NA	NA	NA	NA	NA	NA	NA	NA	NA	NA	0	0	0	0	0.04685298	0	0.047942423	0	0	0.03271653	0	0	NA	NA	NA	NA	NA	NA	NA	NA	NA
AT1G04480	176.1325455	268.2391474	NA	NA	NA	NA	NA	NA	NA	NA	182.6086834	225.9259018	NA	NA	NA	NA	NA	NA	NA	NA	NA	NA	NA	NA	NA	NA	NA	NA	178.9006281	235.9492473	169.9281788	298.3612918	155.7796857	264.0249949	152.0618598	251.1800685	169.2434338	253.0638545	150.5301098	230.3303092	NA	NA	NA	NA	NA	NA	NA	NA	NA
AT1G04490	0.398039651	0.256934049	NA	NA	NA	NA	NA	NA	NA	NA	0.811329008	0	NA	NA	NA	NA	NA	NA	NA	NA	NA	NA	NA	NA	NA	NA	NA	NA	0.870562667	0.281310578	0.647345443	0.204497116	0.860793351	0.661993301	1.07654414	0.679119975	0.423486698	0.155834351	0.730580917	0.1217069	NA	NA	NA	NA	NA	NA	NA	NA	NA
AT1G04500	0.239414939	0.051514005	NA	NA	NA	NA	NA	NA	NA	NA	0.287060205	0.299980297	NA	NA	NA	NA	NA	NA	NA	NA	NA	NA	NA	NA	NA	NA	NA	NA	0.174543505	0.282006891	0.324473892	0	0.287641343	0.088484253	0.196219791	0.075644552	0.101079746	0.089268617	0.183097321	0.24401631	NA	NA	NA	NA	NA	NA	NA	NA	NA
AT1G04501	0	0	NA	NA	NA	NA	NA	NA	NA	NA	0	0	NA	NA	NA	NA	NA	NA	NA	NA	NA	NA	NA	NA	NA	NA	NA	NA	0	0	0	0	0	0	0	0	0	0	0	0	NA	NA	NA	NA	NA	NA	NA	NA	NA
AT1G04510	33.81514103	32.13395406	NA	NA	NA	NA	NA	NA	NA	NA	36.45900575	33.66784404	NA	NA	NA	NA	NA	NA	NA	NA	NA	NA	NA	NA	NA	NA	NA	NA	38.09095032	41.88547447	27.28624572	33.81211092	35.32415192	37.3128343	32.71449045	38.38890568	38.01241442	38.35145104	35.49034878	26.79144352	NA	NA	NA	NA	NA	NA	NA	NA	NA
AT1G04520	13.67402743	17.01854222	NA	NA	NA	NA	NA	NA	NA	NA	13.93060937	14.69757936	NA	NA	NA	NA	NA	NA	NA	NA	NA	NA	NA	NA	NA	NA	NA	NA	15.37692395	19.73852808	12.9361422	24.84066003	12.24080358	24.37676788	16.15121411	21.30544786	20.57941594	21.71868946	14.08001061	14.893281	NA	NA	NA	NA	NA	NA	NA	NA	NA
AT1G04530	35.86596334	33.00310261	NA	NA	NA	NA	NA	NA	NA	NA	37.62810085	33.07682158	NA	NA	NA	NA	NA	NA	NA	NA	NA	NA	NA	NA	NA	NA	NA	NA	34.91007808	32.10623427	49.56501891	49.69279912	33.00556756	32.6805332	34.41799639	36.48260634	37.26002783	38.35856614	32.49923285	32.08309122	NA	NA	NA	NA	NA	NA	NA	NA	NA
AT1G04540	0	0	NA	NA	NA	NA	NA	NA	NA	NA	0.042810012	0.067105227	NA	NA	NA	NA	NA	NA	NA	NA	NA	NA	NA	NA	NA	NA	NA	NA	0	0	0.058067531	0.03668719	0.128690036	0	0	0	0.018089133	0	0	0	NA	NA	NA	NA	NA	NA	NA	NA	NA
AT1G04550	13.7117797	12.79797359	NA	NA	NA	NA	NA	NA	NA	NA	13.52455012	11.31822213	NA	NA	NA	NA	NA	NA	NA	NA	NA	NA	NA	NA	NA	NA	NA	NA	13.37364373	11.5404027	18.90974167	15.75509244	12.35535285	16.02480336	15.54703538	17.78299072	17.83650869	16.6591143	13.56849365	11.26051129	NA	NA	NA	NA	NA	NA	NA	NA	NA
AT1G04555	7.416508767	5.230619048	NA	NA	NA	NA	NA	NA	NA	NA	6.051803861	5.03353521	NA	NA	NA	NA	NA	NA	NA	NA	NA	NA	NA	NA	NA	NA	NA	NA	5.306816515	5.581273768	4.690669217	6.350517459	5.775290856	7.004862023	5.149776935	6.183680282	4.870773519	5.261809796	6.03954672	6.614167339	NA	NA	NA	NA	NA	NA	NA	NA	NA
AT1G04560	0	0	NA	NA	NA	NA	NA	NA	NA	NA	0	0	NA	NA	NA	NA	NA	NA	NA	NA	NA	NA	NA	NA	NA	NA	NA	NA	0	0	0	0	0	0	0	0	0	0	0	0	NA	NA	NA	NA	NA	NA	NA	NA	NA
AT1G04570	0.399890998	0.473236668	NA	NA	NA	NA	NA	NA	NA	NA	0.439516125	0.626315452	NA	NA	NA	NA	NA	NA	NA	NA	NA	NA	NA	NA	NA	NA	NA	NA	0.34012681	0.500471145	1.138123616	1.369655101	0.480442801	1.773526239	2.580974746	1.579348779	2.414296256	2.348387424	0.535192997	0.203788298	NA	NA	NA	NA	NA	NA	NA	NA	NA
AT1G04580	0.031424183	0	NA	NA	NA	NA	NA	NA	NA	NA	0.018838909	0.029530224	NA	NA	NA	NA	NA	NA	NA	NA	NA	NA	NA	NA	NA	NA	NA	NA	0	0.013880456	0	0.016144509	0	0.017420876	0.038631967	0.014892982	0.015920553	0.035150605	0	0.024021099	NA	NA	NA	NA	NA	NA	NA	NA	NA
AT1G04590	15.15551416	19.5041998	NA	NA	NA	NA	NA	NA	NA	NA	18.20014036	20.42260542	NA	NA	NA	NA	NA	NA	NA	NA	NA	NA	NA	NA	NA	NA	NA	NA	17.72010041	23.19876646	18.44719209	27.22758937	16.94865845	23.40902254	20.0379129	25.20724696	23.25219644	26.20208744	19.90063541	19.08990275	NA	NA	NA	NA	NA	NA	NA	NA	NA
AT1G04600	0.173840541	0.144274925	NA	NA	NA	NA	NA	NA	NA	NA	0.156327029	0.140025465	NA	NA	NA	NA	NA	NA	NA	NA	NA	NA	NA	NA	NA	NA	NA	NA	0.32589521	0.263271598	0.242333823	0.165865945	0.089510574	0.19274675	0.228979768	0.176547654	0.320839142	0.326407182	0.170933144	0.132886217	NA	NA	NA	NA	NA	NA	NA	NA	NA
AT1G04610	2.375863616	1.102287009	NA	NA	NA	NA	NA	NA	NA	NA	1.624636265	0.627938031	NA	NA	NA	NA	NA	NA	NA	NA	NA	NA	NA	NA	NA	NA	NA	NA	1.244949721	2.328464499	1.871599778	1.068047112	1.24881937	1.193645952	1.369132915	1.301939848	1.918385336	1.26651456	1.533084308	0.737808671	NA	NA	NA	NA	NA	NA	NA	NA	NA
AT1G04620	13.54571729	16.76315025	NA	NA	NA	NA	NA	NA	NA	NA	28.56662358	31.33367847	NA	NA	NA	NA	NA	NA	NA	NA	NA	NA	NA	NA	NA	NA	NA	NA	30.61956648	33.98805243	16.94604727	16.92458292	25.27811427	31.50413366	32.17224092	31.1112078	38.1510266	41.91463926	27.7986266	31.61505042	NA	NA	NA	NA	NA	NA	NA	NA	NA
AT1G04625	0	0	NA	NA	NA	NA	NA	NA	NA	NA	0	0	NA	NA	NA	NA	NA	NA	NA	NA	NA	NA	NA	NA	NA	NA	NA	NA	0	0.073598698	0	0	0	0	0	0	0	0	0	0	NA	NA	NA	NA	NA	NA	NA	NA	NA
AT1G04630	44.4885445	50.05971963	NA	NA	NA	NA	NA	NA	NA	NA	48.7239424	50.59157645	NA	NA	NA	NA	NA	NA	NA	NA	NA	NA	NA	NA	NA	NA	NA	NA	35.21046213	46.94865868	52.50536341	59.76476243	42.53127955	50.19064379	43.73304572	53.40891185	49.15693912	51.41009593	50.77047052	54.78280806	NA	NA	NA	NA	NA	NA	NA	NA	NA
AT1G04635	4.160156351	5.73693798	NA	NA	NA	NA	NA	NA	NA	NA	5.044739367	5.686430032	NA	NA	NA	NA	NA	NA	NA	NA	NA	NA	NA	NA	NA	NA	NA	NA	4.82511273	6.264522585	4.766816444	6.994880814	5.793315957	7.338224863	4.765666608	5.556436158	8.095390872	7.667676786	5.929274746	7.661110319	NA	NA	NA	NA	NA	NA	NA	NA	NA
AT1G04640	27.14518295	36.08656816	NA	NA	NA	NA	NA	NA	NA	NA	29.15944688	35.56104462	NA	NA	NA	NA	NA	NA	NA	NA	NA	NA	NA	NA	NA	NA	NA	NA	36.41649467	36.55056453	33.88990157	48.26707979	30.43086355	34.23717467	32.8132308	34.4820776	40.18437155	41.05937268	27.70548056	35.71497565	NA	NA	NA	NA	NA	NA	NA	NA	NA
AT1G04645	0	0	NA	NA	NA	NA	NA	NA	NA	NA	0	0	NA	NA	NA	NA	NA	NA	NA	NA	NA	NA	NA	NA	NA	NA	NA	NA	0	0	0	0	0	0	0	0	0	0	0	0	NA	NA	NA	NA	NA	NA	NA	NA	NA
AT1G04650	1.751220035	1.264982768	NA	NA	NA	NA	NA	NA	NA	NA	2.08722685	1.410576606	NA	NA	NA	NA	NA	NA	NA	NA	NA	NA	NA	NA	NA	NA	NA	NA	2.006262752	1.989092254	1.796995789	2.677702291	1.803407991	3.166780758	2.15289843	2.983912208	2.904612932	2.670150451	1.69004412	1.561767501	NA	NA	NA	NA	NA	NA	NA	NA	NA
AT1G04660	0.500639934	0	NA	NA	NA	NA	NA	NA	NA	NA	0.150067706	0.094093199	NA	NA	NA	NA	NA	NA	NA	NA	NA	NA	NA	NA	NA	NA	NA	NA	0	0	0	0.205767284	0.060148604	0.055508755	0.061547202	0	0.07609233	0.028000405	0.076574863	0.153078555	NA	NA	NA	NA	NA	NA	NA	NA	NA
AT1G04670	0	0.238871254	NA	NA	NA	NA	NA	NA	NA	NA	0	0	NA	NA	NA	NA	NA	NA	NA	NA	NA	NA	NA	NA	NA	NA	NA	NA	0	0	0.150459056	0.190120704	0	0.10257572	0	0	0	0.051742498	0.070752097	0	NA	NA	NA	NA	NA	NA	NA	NA	NA
AT1G04680	29.24007969	25.80082821	NA	NA	NA	NA	NA	NA	NA	NA	41.672842	30.62887752	NA	NA	NA	NA	NA	NA	NA	NA	NA	NA	NA	NA	NA	NA	NA	NA	46.74147388	42.89437737	29.44866321	35.66097908	45.9671707	37.40210514	40.44025619	40.01616451	47.36406604	42.83482388	48.90390126	34.60387303	NA	NA	NA	NA	NA	NA	NA	NA	NA
AT1G04684	0	0	NA	NA	NA	NA	NA	NA	NA	NA	0	0	NA	NA	NA	NA	NA	NA	NA	NA	NA	NA	NA	NA	NA	NA	NA	NA	0	0	0	0	0	0	0	0	0	0	0	0	NA	NA	NA	NA	NA	NA	NA	NA	NA
AT1G04690	82.84738221	60.83181445	NA	NA	NA	NA	NA	NA	NA	NA	76.7958068	70.0601334	NA	NA	NA	NA	NA	NA	NA	NA	NA	NA	NA	NA	NA	NA	NA	NA	79.40269811	70.81422234	82.63604762	75.80932087	72.43439177	85.74380513	79.664958	85.26675246	88.88731391	77.94014537	70.1202787	62.77237671	NA	NA	NA	NA	NA	NA	NA	NA	NA
AT1G04700	1.692539164	0.814043236	NA	NA	NA	NA	NA	NA	NA	NA	1.283275833	0.77967087	NA	NA	NA	NA	NA	NA	NA	NA	NA	NA	NA	NA	NA	NA	NA	NA	1.11295814	0.762274932	0.836584873	0.767258864	1.096481495	0.735926675	1.162776469	0.754966107	0.86590435	0.881659678	1.256332213	0.786428274	NA	NA	NA	NA	NA	NA	NA	NA	NA
AT1G04710	12.85605684	13.83094512	NA	NA	NA	NA	NA	NA	NA	NA	15.92347256	13.14496735	NA	NA	NA	NA	NA	NA	NA	NA	NA	NA	NA	NA	NA	NA	NA	NA	17.62520981	19.96467345	17.29203758	16.40848957	14.76570915	21.38134602	18.78690708	22.80054837	20.72790063	21.84221156	14.65513257	16.81157637	NA	NA	NA	NA	NA	NA	NA	NA	NA
AT1G04720	0	0	NA	NA	NA	NA	NA	NA	NA	NA	0	0	NA	NA	NA	NA	NA	NA	NA	NA	NA	NA	NA	NA	NA	NA	NA	NA	0	0	0	0	0	0	0	0	0	0	0	0	NA	NA	NA	NA	NA	NA	NA	NA	NA
AT1G04730	4.282639558	4.588397038	NA	NA	NA	NA	NA	NA	NA	NA	5.479007385	4.646870416	NA	NA	NA	NA	NA	NA	NA	NA	NA	NA	NA	NA	NA	NA	NA	NA	4.57067753	4.407455872	3.841522051	5.285140794	4.482255007	5.360310017	4.885006244	5.858891943	5.636823965	6.395556988	5.503742925	4.319949141	NA	NA	NA	NA	NA	NA	NA	NA	NA
AT1G04750	73.67874223	74.0280452	NA	NA	NA	NA	NA	NA	NA	NA	79.16343411	96.89262934	NA	NA	NA	NA	NA	NA	NA	NA	NA	NA	NA	NA	NA	NA	NA	NA	75.09041207	77.22824962	74.517498	80.87586433	71.88202198	92.54799637	69.29719227	83.01558015	75.6703328	89.79823725	77.61196439	82.62081107	NA	NA	NA	NA	NA	NA	NA	NA	NA
AT1G04760	5.64099632	10.29596353	NA	NA	NA	NA	NA	NA	NA	NA	9.970471206	12.9783331	NA	NA	NA	NA	NA	NA	NA	NA	NA	NA	NA	NA	NA	NA	NA	NA	7.374177887	10.91192276	10.75589352	16.08957397	11.68497762	10.24442122	9.804478511	12.62978777	12.51571546	15.17647271	11.30582234	10.85449325	NA	NA	NA	NA	NA	NA	NA	NA	NA
AT1G04770	14.01555623	22.2318301	NA	NA	NA	NA	NA	NA	NA	NA	11.43113883	9.597347738	NA	NA	NA	NA	NA	NA	NA	NA	NA	NA	NA	NA	NA	NA	NA	NA	29.4656493	30.52231621	40.19867953	39.63143765	10.50791547	76.07290164	58.50292257	76.51685378	43.89807349	53.9296757	14.5823828	14.20187261	NA	NA	NA	NA	NA	NA	NA	NA	NA
AT1G04778	1.685814992	0.816143451	NA	NA	NA	NA	NA	NA	NA	NA	1.894972598	0.792104837	NA	NA	NA	NA	NA	NA	NA	NA	NA	NA	NA	NA	NA	NA	NA	NA	1.229029648	0.558484236	1.370849173	0.433052716	2.025396121	2.336446945	1.036245696	2.19715286	3.20284057	2.59287407	2.095048218	1.610826624	NA	NA	NA	NA	NA	NA	NA	NA	NA
AT1G04780	21.60024763	16.11509201	NA	NA	NA	NA	NA	NA	NA	NA	22.34116565	19.01638146	NA	NA	NA	NA	NA	NA	NA	NA	NA	NA	NA	NA	NA	NA	NA	NA	29.50581226	19.64462391	23.62902171	14.60178629	24.36688655	18.02507853	24.51418966	18.57761906	21.73707813	17.2946928	24.10066915	16.37249633	NA	NA	NA	NA	NA	NA	NA	NA	NA
AT1G04790	13.75925782	12.30317517	NA	NA	NA	NA	NA	NA	NA	NA	17.07215365	14.94366213	NA	NA	NA	NA	NA	NA	NA	NA	NA	NA	NA	NA	NA	NA	NA	NA	16.23882964	14.02339997	12.79349337	12.28377602	16.19209881	13.4737491	14.73149899	13.87043901	15.355989	14.05049775	17.1424567	13.7938035	NA	NA	NA	NA	NA	NA	NA	NA	NA
AT1G04800	67.64862627	29.11139705	NA	NA	NA	NA	NA	NA	NA	NA	72.68524833	40.20382646	NA	NA	NA	NA	NA	NA	NA	NA	NA	NA	NA	NA	NA	NA	NA	NA	45.03988889	21.21705021	38.05460888	23.01143592	81.55372698	21.06327907	66.45623597	25.98548886	95.93332191	44.74592086	77.72156033	50.88514494	NA	NA	NA	NA	NA	NA	NA	NA	NA
AT1G04810	20.87742614	16.97114968	NA	NA	NA	NA	NA	NA	NA	NA	23.19913478	17.05692862	NA	NA	NA	NA	NA	NA	NA	NA	NA	NA	NA	NA	NA	NA	NA	NA	23.00115437	20.1985413	15.83659948	13.26742205	23.95974487	16.5188422	21.85927591	18.34916127	23.59151809	16.88311924	24.3368838	14.32142117	NA	NA	NA	NA	NA	NA	NA	NA	NA
AT1G04820	276.7102469	266.3598929	NA	NA	NA	NA	NA	NA	NA	NA	271.8051664	259.8903877	NA	NA	NA	NA	NA	NA	NA	NA	NA	NA	NA	NA	NA	NA	NA	NA	271.7382386	270.6441497	239.2981042	244.8749091	250.8836054	230.2290643	230.8825995	231.8139945	258.6661438	242.1596004	247.7003927	210.3056649	NA	NA	NA	NA	NA	NA	NA	NA	NA
AT1G04830	10.32764613	11.09673807	NA	NA	NA	NA	NA	NA	NA	NA	12.44170047	11.42509856	NA	NA	NA	NA	NA	NA	NA	NA	NA	NA	NA	NA	NA	NA	NA	NA	12.67588662	9.412426663	12.59715202	10.44396724	12.60431826	9.965129774	11.57149781	10.28489856	11.11043154	10.38248759	12.99715671	10.19303002	NA	NA	NA	NA	NA	NA	NA	NA	NA
AT1G04840	0.968204556	0.624974714	NA	NA	NA	NA	NA	NA	NA	NA	1.276972525	0.667223444	NA	NA	NA	NA	NA	NA	NA	NA	NA	NA	NA	NA	NA	NA	NA	NA	1.129378595	1.254493118	0.682337089	0.630072194	1.046910833	1.216636337	0.714169331	0.825956726	1.275365344	1.137169586	1.184725812	1.036153342	NA	NA	NA	NA	NA	NA	NA	NA	NA
AT1G04850	67.72089226	64.61801502	NA	NA	NA	NA	NA	NA	NA	NA	63.13475264	57.70682645	NA	NA	NA	NA	NA	NA	NA	NA	NA	NA	NA	NA	NA	NA	NA	NA	66.52581999	61.23870181	70.80222467	57.32731477	68.55701911	62.67767726	68.13529553	67.29893305	75.36917099	62.36204549	81.66784617	62.73437507	NA	NA	NA	NA	NA	NA	NA	NA	NA
AT1G04860	13.62092151	10.64329379	NA	NA	NA	NA	NA	NA	NA	NA	13.79815038	10.03433216	NA	NA	NA	NA	NA	NA	NA	NA	NA	NA	NA	NA	NA	NA	NA	NA	18.20999077	11.69973821	12.61016802	8.316056493	15.82066657	11.21166419	14.63462087	11.51603094	14.74787203	10.19260604	15.43774334	10.29666016	NA	NA	NA	NA	NA	NA	NA	NA	NA
AT1G04870	24.19634013	24.06555474	NA	NA	NA	NA	NA	NA	NA	NA	23.85561292	23.97545145	NA	NA	NA	NA	NA	NA	NA	NA	NA	NA	NA	NA	NA	NA	NA	NA	27.06022106	28.0282816	16.86485665	24.05888338	23.58255174	25.8697012	21.803813	27.30348335	28.31172077	27.57198235	25.23930948	18.55894312	NA	NA	NA	NA	NA	NA	NA	NA	NA
AT1G04880	0.406316468	0.157366034	NA	NA	NA	NA	NA	NA	NA	NA	0.633329216	0.305461979	NA	NA	NA	NA	NA	NA	NA	NA	NA	NA	NA	NA	NA	NA	NA	NA	0.236977361	0.323055153	0.52864505	0.500998605	0.585795097	0.405455254	0.399610817	0.693241562	0.39112193	0.52267422	0.559329436	0.186356502	NA	NA	NA	NA	NA	NA	NA	NA	NA
AT1G04890	0	0	NA	NA	NA	NA	NA	NA	NA	NA	0	0	NA	NA	NA	NA	NA	NA	NA	NA	NA	NA	NA	NA	NA	NA	NA	NA	0	0	0	0	0	0	0	0	0	0	0	0	NA	NA	NA	NA	NA	NA	NA	NA	NA
AT1G04900	7.065548128	6.865206673	NA	NA	NA	NA	NA	NA	NA	NA	7.892003524	6.709593913	NA	NA	NA	NA	NA	NA	NA	NA	NA	NA	NA	NA	NA	NA	NA	NA	9.217722359	8.081595411	6.410735841	6.572211802	6.031510507	9.318300169	7.406108947	9.376085466	9.118675505	8.818544966	8.162156182	7.959378613	NA	NA	NA	NA	NA	NA	NA	NA	NA
AT1G04910	17.68776933	17.71670307	NA	NA	NA	NA	NA	NA	NA	NA	19.8264122	19.10541882	NA	NA	NA	NA	NA	NA	NA	NA	NA	NA	NA	NA	NA	NA	NA	NA	18.03341058	14.60804588	16.69763448	13.89204894	22.02418722	15.92958342	17.24589461	17.40802542	19.34731134	18.00383347	24.09995643	18.33853738	NA	NA	NA	NA	NA	NA	NA	NA	NA
AT1G04920	0.892233014	0.335962193	NA	NA	NA	NA	NA	NA	NA	NA	1.125512119	0.524035918	NA	NA	NA	NA	NA	NA	NA	NA	NA	NA	NA	NA	NA	NA	NA	NA	1.111228449	0.673272146	0.785995678	0.935888212	0.893299529	0.659512496	1.645327557	0.863337875	1.497367206	1.01883052	0.952450907	0.539944998	NA	NA	NA	NA	NA	NA	NA	NA	NA
AT1G04930	3.935761828	3.722170201	NA	NA	NA	NA	NA	NA	NA	NA	4.115412455	4.128614566	NA	NA	NA	NA	NA	NA	NA	NA	NA	NA	NA	NA	NA	NA	NA	NA	3.202978614	3.396091506	3.498146347	3.244668218	5.168425658	3.501188133	3.09439586	3.990854075	4.266210917	4.018544941	4.059935118	4.897644611	NA	NA	NA	NA	NA	NA	NA	NA	NA
AT1G04945	3.279584738	3.580165548	NA	NA	NA	NA	NA	NA	NA	NA	3.570825701	2.583375573	NA	NA	NA	NA	NA	NA	NA	NA	NA	NA	NA	NA	NA	NA	NA	NA	4.324814686	4.11156345	3.098252423	3.939743236	3.940205917	3.796682598	3.97253352	4.548630797	3.982829268	4.450744945	3.725306958	3.686708653	NA	NA	NA	NA	NA	NA	NA	NA	NA
AT1G04940	1.473236388	2.999219605	NA	NA	NA	NA	NA	NA	NA	NA	1.936269013	4.685808227	NA	NA	NA	NA	NA	NA	NA	NA	NA	NA	NA	NA	NA	NA	NA	NA	1.321908866	3.003447735	1.105834395	5.240013967	0.95307524	5.277331483	1.184215754	4.8338065	0.545439809	4.912127223	0.476675159	6.323839214	NA	NA	NA	NA	NA	NA	NA	NA	NA
AT1G04950	12.82462258	13.23810564	NA	NA	NA	NA	NA	NA	NA	NA	13.52099093	11.63609815	NA	NA	NA	NA	NA	NA	NA	NA	NA	NA	NA	NA	NA	NA	NA	NA	11.32440455	13.50272688	11.95688377	12.63797434	13.0834686	13.60647354	12.43628086	12.41802749	13.30283974	14.51546737	14.88092807	13.43731823	NA	NA	NA	NA	NA	NA	NA	NA	NA
AT1G04960	13.90873124	9.077823258	NA	NA	NA	NA	NA	NA	NA	NA	13.89722265	11.90862467	NA	NA	NA	NA	NA	NA	NA	NA	NA	NA	NA	NA	NA	NA	NA	NA	13.01306017	10.20530391	13.82348208	10.48044655	13.1826711	10.32376372	11.68430663	12.23148379	13.66263854	11.51730963	13.50305263	10.86830225	NA	NA	NA	NA	NA	NA	NA	NA	NA
AT1G04970	18.44479932	16.75494496	NA	NA	NA	NA	NA	NA	NA	NA	20.77781719	19.2900825	NA	NA	NA	NA	NA	NA	NA	NA	NA	NA	NA	NA	NA	NA	NA	NA	21.74298039	19.34983617	17.8411988	18.30284566	17.9158201	18.80152601	20.48109141	19.38664288	18.14314982	19.50895089	20.39117067	18.02230729	NA	NA	NA	NA	NA	NA	NA	NA	NA
AT1G04980	15.46282847	10.39929677	NA	NA	NA	NA	NA	NA	NA	NA	9.318554514	6.618774316	NA	NA	NA	NA	NA	NA	NA	NA	NA	NA	NA	NA	NA	NA	NA	NA	14.46019346	11.3358627	7.702313576	8.942416246	8.267506765	10.2328456	10.40051118	9.860668562	13.88380118	9.667012263	9.87522511	7.240529164	NA	NA	NA	NA	NA	NA	NA	NA	NA
AT1G04985	35.19584442	43.50956897	NA	NA	NA	NA	NA	NA	NA	NA	39.24139025	32.46433299	NA	NA	NA	NA	NA	NA	NA	NA	NA	NA	NA	NA	NA	NA	NA	NA	31.34025602	34.6496443	39.60345988	40.9018944	42.75360331	39.3116022	42.94940999	41.4858184	45.86158056	43.03772163	45.39092617	44.57561192	NA	NA	NA	NA	NA	NA	NA	NA	NA
AT1G04990	11.92819585	9.73777251	NA	NA	NA	NA	NA	NA	NA	NA	13.62895635	9.890536457	NA	NA	NA	NA	NA	NA	NA	NA	NA	NA	NA	NA	NA	NA	NA	NA	16.47153826	14.38081714	14.72059311	9.913325903	13.23504903	13.45884966	18.07143712	14.26595334	18.32519695	14.59847864	17.68121091	11.79987468	NA	NA	NA	NA	NA	NA	NA	NA	NA
AT1G05000	10.31718775	6.243497397	NA	NA	NA	NA	NA	NA	NA	NA	8.246920745	5.453641803	NA	NA	NA	NA	NA	NA	NA	NA	NA	NA	NA	NA	NA	NA	NA	NA	15.98353057	7.452972126	11.62308743	6.239207	9.102889691	11.85630002	12.94788997	10.64520561	10.07293359	6.491613809	8.013559436	9.611802465	NA	NA	NA	NA	NA	NA	NA	NA	NA
AT1G05010	141.0671199	109.0628529	NA	NA	NA	NA	NA	NA	NA	NA	148.3946928	109.3749276	NA	NA	NA	NA	NA	NA	NA	NA	NA	NA	NA	NA	NA	NA	NA	NA	96.50225461	60.93292301	112.0201864	87.5331613	161.6448747	69.13656139	107.4018523	69.32102207	120.2093692	76.28016389	151.7749719	102.5576938	NA	NA	NA	NA	NA	NA	NA	NA	NA
AT1G05020	0.961626862	0.586243887	NA	NA	NA	NA	NA	NA	NA	NA	0.8167065	0.351426794	NA	NA	NA	NA	NA	NA	NA	NA	NA	NA	NA	NA	NA	NA	NA	NA	0.545273717	0.117989627	0.477866437	0.35681104	0.994868869	0.059233866	0.459742809	0.303831637	0.297728842	0.283854972	0.8171369	0.694243587	NA	NA	NA	NA	NA	NA	NA	NA	NA
AT1G05030	8.916625164	9.312017853	NA	NA	NA	NA	NA	NA	NA	NA	17.51427624	19.27900356	NA	NA	NA	NA	NA	NA	NA	NA	NA	NA	NA	NA	NA	NA	NA	NA	8.826008019	8.965885201	11.0234305	11.58288216	10.62564474	15.31180458	21.03246745	22.26322481	16.56403282	20.00881528	18.12900202	18.73013784	NA	NA	NA	NA	NA	NA	NA	NA	NA
AT1G05040	0	0	NA	NA	NA	NA	NA	NA	NA	NA	0.232876151	0.121678755	NA	NA	NA	NA	NA	NA	NA	NA	NA	NA	NA	NA	NA	NA	NA	NA	0.094398362	0	0	0	0.077782532	0	0.07959116	0.061366263	0.098400524	0.181046793	0.049512261	0.098978503	NA	NA	NA	NA	NA	NA	NA	NA	NA
AT1G05055	6.982722325	9.626782975	NA	NA	NA	NA	NA	NA	NA	NA	8.501536154	8.506125806	NA	NA	NA	NA	NA	NA	NA	NA	NA	NA	NA	NA	NA	NA	NA	NA	8.484494444	10.16695165	8.482129261	6.864869753	9.787496596	11.6609943	10.12105882	11.39886535	10.35099839	10.92060701	9.394752938	8.962053581	NA	NA	NA	NA	NA	NA	NA	NA	NA
AT1G05060	12.88360109	10.31227009	NA	NA	NA	NA	NA	NA	NA	NA	14.71377125	14.04423241	NA	NA	NA	NA	NA	NA	NA	NA	NA	NA	NA	NA	NA	NA	NA	NA	15.87363617	12.06459851	16.23860547	13.0396023	17.64583374	12.28490266	14.96759081	14.04373974	22.42116385	15.60033732	21.43025193	14.67413169	NA	NA	NA	NA	NA	NA	NA	NA	NA
AT1G05061	0.493645347	0.557632941	NA	NA	NA	NA	NA	NA	NA	NA	0.480905964	0.927785953	NA	NA	NA	NA	NA	NA	NA	NA	NA	NA	NA	NA	NA	NA	NA	NA	0.539832161	0.436098695	0.602124182	0.443827233	1.037894376	0.136833065	0.227577404	0.584888017	1.000389629	0.58669556	0.660668868	0.188674812	NA	NA	NA	NA	NA	NA	NA	NA	NA
AT1G05065	4.605887389	7.928250663	NA	NA	NA	NA	NA	NA	NA	NA	8.437139899	11.06117826	NA	NA	NA	NA	NA	NA	NA	NA	NA	NA	NA	NA	NA	NA	NA	NA	7.835064005	9.494232007	8.323012839	11.83161884	8.915359711	11.06474518	8.808088418	10.91442817	11.01929672	13.59575202	7.827652684	16.03923081	NA	NA	NA	NA	NA	NA	NA	NA	NA
AT1G05070	22.79310293	31.70396246	NA	NA	NA	NA	NA	NA	NA	NA	22.8770945	26.67054017	NA	NA	NA	NA	NA	NA	NA	NA	NA	NA	NA	NA	NA	NA	NA	NA	20.79820867	33.7115604	25.9484398	38.83253325	26.85439691	39.04930154	25.9421806	33.9405114	34.82952168	40.91698809	26.65329127	34.50952673	NA	NA	NA	NA	NA	NA	NA	NA	NA
AT1G05080	0	0	NA	NA	NA	NA	NA	NA	NA	NA	0	0	NA	NA	NA	NA	NA	NA	NA	NA	NA	NA	NA	NA	NA	NA	NA	NA	0	0	0	0	0	0	0	0	0	0	0	0	NA	NA	NA	NA	NA	NA	NA	NA	NA
AT1G05085	0	0	NA	NA	NA	NA	NA	NA	NA	NA	0	0	NA	NA	NA	NA	NA	NA	NA	NA	NA	NA	NA	NA	NA	NA	NA	NA	0	0	0	0	0	0	0	0	0	0	0	0	NA	NA	NA	NA	NA	NA	NA	NA	NA
AT1G05090	11.0054867	8.477733383	NA	NA	NA	NA	NA	NA	NA	NA	10.84449665	9.713647718	NA	NA	NA	NA	NA	NA	NA	NA	NA	NA	NA	NA	NA	NA	NA	NA	10.28421414	8.916789325	9.394291719	9.059193301	11.72480902	9.101237464	9.493300389	9.163797115	10.68942378	11.00129429	12.50874399	10.0395282	NA	NA	NA	NA	NA	NA	NA	NA	NA
AT1G05100	0.709712208	0.261781862	NA	NA	NA	NA	NA	NA	NA	NA	0.850949959	0.381107044	NA	NA	NA	NA	NA	NA	NA	NA	NA	NA	NA	NA	NA	NA	NA	NA	0.591325585	0.850898152	0.659559508	0.989688871	0.974483039	0.730690719	1.246427606	0.768815066	0.924593599	0.652110052	0.969225863	0.310008143	NA	NA	NA	NA	NA	NA	NA	NA	NA
AT1G05120	12.23064641	9.388488702	NA	NA	NA	NA	NA	NA	NA	NA	13.57469275	10.87222622	NA	NA	NA	NA	NA	NA	NA	NA	NA	NA	NA	NA	NA	NA	NA	NA	12.46265765	10.38768409	9.676759563	7.787813263	12.9922746	9.24124226	13.20729479	11.2125667	12.57235133	10.23434782	14.30130203	8.771720696	NA	NA	NA	NA	NA	NA	NA	NA	NA
AT1G05135	32.97285798	23.17304127	NA	NA	NA	NA	NA	NA	NA	NA	23.27634117	16.59285874	NA	NA	NA	NA	NA	NA	NA	NA	NA	NA	NA	NA	NA	NA	NA	NA	18.2778649	16.63286031	12.2163193	18.99502861	23.90947947	10.70806713	12.95228736	13.59267363	14.23398557	16.83192856	22.97848301	31.61801657	NA	NA	NA	NA	NA	NA	NA	NA	NA
AT1G05136	0	0	NA	NA	NA	NA	NA	NA	NA	NA	0	0	NA	NA	NA	NA	NA	NA	NA	NA	NA	NA	NA	NA	NA	NA	NA	NA	0	0.404009873	0	0.469908266	0	0.507058699	0	0.433480835	0	0.255776746	0	0	NA	NA	NA	NA	NA	NA	NA	NA	NA
AT1G05140	30.59603392	30.28654801	NA	NA	NA	NA	NA	NA	NA	NA	37.1203658	36.30139305	NA	NA	NA	NA	NA	NA	NA	NA	NA	NA	NA	NA	NA	NA	NA	NA	39.87627008	33.14487357	46.21505936	39.03414925	38.71003103	37.66649757	48.27813075	39.32955242	46.15656208	44.50108575	34.67354462	32.99152262	NA	NA	NA	NA	NA	NA	NA	NA	NA
AT1G05150	19.91958762	17.17285393	NA	NA	NA	NA	NA	NA	NA	NA	25.70038579	18.92840432	NA	NA	NA	NA	NA	NA	NA	NA	NA	NA	NA	NA	NA	NA	NA	NA	22.44932644	16.63294965	18.44464773	14.01151489	23.69115081	14.79808937	18.70881807	14.04468918	18.34384328	15.97605948	26.24184048	16.14656094	NA	NA	NA	NA	NA	NA	NA	NA	NA
AT1G05160	6.330324535	6.529933114	NA	NA	NA	NA	NA	NA	NA	NA	7.459881539	7.581792689	NA	NA	NA	NA	NA	NA	NA	NA	NA	NA	NA	NA	NA	NA	NA	NA	7.14883607	6.113225421	6.358813851	6.536428501	7.680033077	8.257394786	8.774178549	8.882810836	8.788236941	9.12894039	7.902614325	7.021281631	NA	NA	NA	NA	NA	NA	NA	NA	NA
AT1G05170	3.070591593	2.378475199	NA	NA	NA	NA	NA	NA	NA	NA	4.336178566	2.051928721	NA	NA	NA	NA	NA	NA	NA	NA	NA	NA	NA	NA	NA	NA	NA	NA	5.074136689	3.104463164	4.827347447	4.557364293	3.525153725	6.695589389	8.346712358	6.532487377	7.27705713	5.743608925	4.592222908	2.45152471	NA	NA	NA	NA	NA	NA	NA	NA	NA
AT1G05180	18.64932835	15.79237577	NA	NA	NA	NA	NA	NA	NA	NA	20.82574885	17.05005662	NA	NA	NA	NA	NA	NA	NA	NA	NA	NA	NA	NA	NA	NA	NA	NA	23.59736924	20.74768936	19.7402281	17.47367707	22.17808752	21.62381648	21.9943149	19.83429809	21.23483298	19.23441129	23.98024422	18.21844912	NA	NA	NA	NA	NA	NA	NA	NA	NA
AT1G05190	447.0321591	525.0325013	NA	NA	NA	NA	NA	NA	NA	NA	452.602146	619.958853	NA	NA	NA	NA	NA	NA	NA	NA	NA	NA	NA	NA	NA	NA	NA	NA	445.1657114	498.6756512	551.8291037	594.9671891	510.5655367	557.5866913	501.15668	537.6015408	456.6668318	550.8035959	477.4776047	629.5579051	NA	NA	NA	NA	NA	NA	NA	NA	NA
AT1G05200	8.856757089	13.70156098	NA	NA	NA	NA	NA	NA	NA	NA	15.11123961	15.69772295	NA	NA	NA	NA	NA	NA	NA	NA	NA	NA	NA	NA	NA	NA	NA	NA	15.33865326	16.29233322	18.96228807	25.61197489	14.70407652	24.86071626	20.85763505	23.75050413	23.92190578	27.25478736	14.16122399	14.68312111	NA	NA	NA	NA	NA	NA	NA	NA	NA
AT1G05205	27.08956389	37.3638384	NA	NA	NA	NA	NA	NA	NA	NA	37.6163968	35.46553416	NA	NA	NA	NA	NA	NA	NA	NA	NA	NA	NA	NA	NA	NA	NA	NA	27.51415654	35.48831425	34.26630708	44.25067928	28.09555319	39.27747687	27.04098958	39.72303192	33.02088377	38.7839285	37.45046973	48.31785799	NA	NA	NA	NA	NA	NA	NA	NA	NA
AT1G05210	8.039367079	11.56803847	NA	NA	NA	NA	NA	NA	NA	NA	10.84416527	11.48963497	NA	NA	NA	NA	NA	NA	NA	NA	NA	NA	NA	NA	NA	NA	NA	NA	9.5241817	11.02317327	6.809737777	13.85375006	8.853874472	12.16348211	6.383004334	11.19224998	9.376419757	13.48906765	9.478575796	9.730229602	NA	NA	NA	NA	NA	NA	NA	NA	NA
AT1G05220	0.922118415	0.510193863	NA	NA	NA	NA	NA	NA	NA	NA	1.263573148	0.866541655	NA	NA	NA	NA	NA	NA	NA	NA	NA	NA	NA	NA	NA	NA	NA	NA	1.344525795	0.872809888	0.856955765	0.94749634	1.34526438	1.387548778	1.457518206	1.186205472	1.167940841	0.810438678	1.309672635	1.208366775	NA	NA	NA	NA	NA	NA	NA	NA	NA
AT1G05230	6.204790495	5.284617465	NA	NA	NA	NA	NA	NA	NA	NA	8.317872368	7.126561661	NA	NA	NA	NA	NA	NA	NA	NA	NA	NA	NA	NA	NA	NA	NA	NA	7.382185264	5.462434853	5.115607891	6.087769131	8.101753661	5.231361697	7.680959162	5.615843427	7.891636508	6.410399351	7.793391993	5.961726923	NA	NA	NA	NA	NA	NA	NA	NA	NA
AT1G05240	11.81588652	8.01827387	NA	NA	NA	NA	NA	NA	NA	NA	10.08060129	1.803170526	NA	NA	NA	NA	NA	NA	NA	NA	NA	NA	NA	NA	NA	NA	NA	NA	14.8725099	4.817746547	5.420060671	0.985813817	7.340673138	1.399672602	4.84203451	1.818786464	4.118797795	2.089878282	7.337275069	1.312375896	NA	NA	NA	NA	NA	NA	NA	NA	NA
AT1G05250	10.19634221	7.739620981	NA	NA	NA	NA	NA	NA	NA	NA	10.64070118	2.129289137	NA	NA	NA	NA	NA	NA	NA	NA	NA	NA	NA	NA	NA	NA	NA	NA	12.59575443	4.086829005	4.145664667	0.824575486	7.769825785	2.041226782	5.106885818	1.431819566	4.137432262	1.742502486	8.086664325	0.938194482	NA	NA	NA	NA	NA	NA	NA	NA	NA
AT1G05260	34.13461622	19.96817475	NA	NA	NA	NA	NA	NA	NA	NA	36.22736199	15.13647481	NA	NA	NA	NA	NA	NA	NA	NA	NA	NA	NA	NA	NA	NA	NA	NA	35.30639264	31.7573815	29.49196609	15.34489523	29.66853511	25.25101991	31.1452258	26.33906999	33.20940349	13.1848787	40.50373236	11.82338748	NA	NA	NA	NA	NA	NA	NA	NA	NA
AT1G05270	24.09949159	24.32531454	NA	NA	NA	NA	NA	NA	NA	NA	26.02264967	20.54843392	NA	NA	NA	NA	NA	NA	NA	NA	NA	NA	NA	NA	NA	NA	NA	NA	25.98120791	22.07100687	27.76859738	22.13349302	25.87969621	22.95483265	27.33939132	26.0182328	27.67198792	25.4741459	28.00164847	24.18331919	NA	NA	NA	NA	NA	NA	NA	NA	NA
AT1G05280	1.981423833	0.22243589	NA	NA	NA	NA	NA	NA	NA	NA	1.187870598	0	NA	NA	NA	NA	NA	NA	NA	NA	NA	NA	NA	NA	NA	NA	NA	NA	1.067704113	0.761060682	1.19090805	0.398339071	1.035022066	0.859662644	1.69454206	0.653261699	1.265731784	0.770918288	1.087086836	0.197560299	NA	NA	NA	NA	NA	NA	NA	NA	NA
AT1G05290	0	0	NA	NA	NA	NA	NA	NA	NA	NA	0	0	NA	NA	NA	NA	NA	NA	NA	NA	NA	NA	NA	NA	NA	NA	NA	NA	0	0	0	0	0	0	0	0	0	0	0	0	NA	NA	NA	NA	NA	NA	NA	NA	NA
AT1G05291	0	0	NA	NA	NA	NA	NA	NA	NA	NA	0	0	NA	NA	NA	NA	NA	NA	NA	NA	NA	NA	NA	NA	NA	NA	NA	NA	0	0	0	0	0	0	0	0	0	0	0	0	NA	NA	NA	NA	NA	NA	NA	NA	NA
AT1G05300	1.870925743	0.624662071	NA	NA	NA	NA	NA	NA	NA	NA	2.107884476	0.788142332	NA	NA	NA	NA	NA	NA	NA	NA	NA	NA	NA	NA	NA	NA	NA	NA	2.775000158	1.111380835	0.996763018	1.160078685	1.666468369	0.858372505	1.150030554	1.437057276	2.255286837	1.154641998	1.82553861	1.380846675	NA	NA	NA	NA	NA	NA	NA	NA	NA
AT1G05310	6.173335977	2.615077444	NA	NA	NA	NA	NA	NA	NA	NA	4.886393065	1.087737084	NA	NA	NA	NA	NA	NA	NA	NA	NA	NA	NA	NA	NA	NA	NA	NA	1.969021321	0.298248126	2.823723728	2.428269416	3.766373303	1.657706486	3.261034979	1.600020883	3.005447853	1.834246402	6.749813598	4.055379519	NA	NA	NA	NA	NA	NA	NA	NA	NA
AT1G05320	10.15884334	4.033028398	NA	NA	NA	NA	NA	NA	NA	NA	10.5221437	4.526773686	NA	NA	NA	NA	NA	NA	NA	NA	NA	NA	NA	NA	NA	NA	NA	NA	10.32698525	3.433934506	11.79011405	5.537757692	9.970431866	5.94912619	13.60302413	5.402319031	11.88841355	6.281948767	10.88779013	5.213502323	NA	NA	NA	NA	NA	NA	NA	NA	NA
AT1G05330	0.311509292	0.201078821	NA	NA	NA	NA	NA	NA	NA	NA	0.186750923	0	NA	NA	NA	NA	NA	NA	NA	NA	NA	NA	NA	NA	NA	NA	NA	NA	0.454206609	0.137597565	0	0.320082442	0	0	0	0.147634777	0.315642259	0.08711237	0	0.476244393	NA	NA	NA	NA	NA	NA	NA	NA	NA
AT1G05340	11.79003523	5.151690305	NA	NA	NA	NA	NA	NA	NA	NA	6.850685745	4.09087055	NA	NA	NA	NA	NA	NA	NA	NA	NA	NA	NA	NA	NA	NA	NA	NA	15.86848406	5.928887498	4.719885762	3.447976685	6.42870984	2.413342667	10.36901548	3.18068849	2.802823351	1.724604387	6.311664253	5.130176944	NA	NA	NA	NA	NA	NA	NA	NA	NA
AT1G05350	18.07251696	18.82898621	NA	NA	NA	NA	NA	NA	NA	NA	19.8633194	18.17508161	NA	NA	NA	NA	NA	NA	NA	NA	NA	NA	NA	NA	NA	NA	NA	NA	18.08758476	16.56092836	17.08084811	16.08576575	18.52266456	18.98338012	17.63783163	17.43088516	18.57332562	17.60001832	20.3682547	19.51050632	NA	NA	NA	NA	NA	NA	NA	NA	NA
AT1G05360	10.66919325	12.3160778	NA	NA	NA	NA	NA	NA	NA	NA	14.56657197	13.31941503	NA	NA	NA	NA	NA	NA	NA	NA	NA	NA	NA	NA	NA	NA	NA	NA	13.05844001	13.1061681	9.245781654	15.88409118	13.28615825	14.16090018	14.1216635	14.54202555	12.70460093	15.83267324	13.31126372	11.31080434	NA	NA	NA	NA	NA	NA	NA	NA	NA
AT1G05370	1.917045021	1.406193108	NA	NA	NA	NA	NA	NA	NA	NA	2.167951083	1.719616785	NA	NA	NA	NA	NA	NA	NA	NA	NA	NA	NA	NA	NA	NA	NA	NA	1.461133558	1.732055839	1.700593975	2.32795095	1.832093957	2.077227629	2.142507994	2.560465851	2.715056608	2.631735328	2.465710596	2.064905589	NA	NA	NA	NA	NA	NA	NA	NA	NA
AT1G05380	11.13163693	7.688639606	NA	NA	NA	NA	NA	NA	NA	NA	12.6459182	9.464465411	NA	NA	NA	NA	NA	NA	NA	NA	NA	NA	NA	NA	NA	NA	NA	NA	13.93489623	9.076449071	8.341928777	7.064643588	13.74855145	7.675024849	12.07491812	8.423320772	12.29035862	8.362155656	13.37779153	7.937137879	NA	NA	NA	NA	NA	NA	NA	NA	NA
AT1G05385	17.11463786	26.89334893	NA	NA	NA	NA	NA	NA	NA	NA	29.07081018	32.81607519	NA	NA	NA	NA	NA	NA	NA	NA	NA	NA	NA	NA	NA	NA	NA	NA	24.95457383	21.61019564	33.45717279	42.54307556	22.43139779	34.2142275	29.32880916	36.95104528	32.53759724	45.82998131	29.28444488	42.68388254	NA	NA	NA	NA	NA	NA	NA	NA	NA
AT1G05390	0	0	NA	NA	NA	NA	NA	NA	NA	NA	0	0	NA	NA	NA	NA	NA	NA	NA	NA	NA	NA	NA	NA	NA	NA	NA	NA	0	0	0	0	0	0	0	0	0	0	0	0	NA	NA	NA	NA	NA	NA	NA	NA	NA
AT1G05400	1.94224167	1.337295293	NA	NA	NA	NA	NA	NA	NA	NA	1.203193445	0.851751286	NA	NA	NA	NA	NA	NA	NA	NA	NA	NA	NA	NA	NA	NA	NA	NA	0.943983615	0.686330025	0.315873379	0.931324214	1.088955445	1.220300904	0.875502764	0.797761416	0.787204188	0.905233965	0.841708436	0.59387102	NA	NA	NA	NA	NA	NA	NA	NA	NA
AT1G05410	11.77118867	14.90984453	NA	NA	NA	NA	NA	NA	NA	NA	14.33565263	13.42713188	NA	NA	NA	NA	NA	NA	NA	NA	NA	NA	NA	NA	NA	NA	NA	NA	16.2458388	16.35057177	11.19736676	16.12686324	14.49809238	12.72304002	11.64973348	13.47324129	13.95276494	14.94752255	15.03205885	13.7517619	NA	NA	NA	NA	NA	NA	NA	NA	NA
AT1G05420	3.030011087	3.91173601	NA	NA	NA	NA	NA	NA	NA	NA	3.405941938	4.627008872	NA	NA	NA	NA	NA	NA	NA	NA	NA	NA	NA	NA	NA	NA	NA	NA	1.794816424	2.342189394	1.231952561	2.821519676	2.730269661	1.469800105	1.396877458	1.436024616	2.014826579	2.171285415	2.172432243	3.039991743	NA	NA	NA	NA	NA	NA	NA	NA	NA
AT1G05430	27.67849104	30.34952187	NA	NA	NA	NA	NA	NA	NA	NA	27.0638317	32.25730026	NA	NA	NA	NA	NA	NA	NA	NA	NA	NA	NA	NA	NA	NA	NA	NA	27.75683406	30.64492505	26.04549191	35.20876863	33.10867773	34.77605297	29.71801153	30.87545453	34.53664711	35.01672345	30.73472439	28.36443762	NA	NA	NA	NA	NA	NA	NA	NA	NA
AT1G05440	2.449234158	2.398724169	NA	NA	NA	NA	NA	NA	NA	NA	3.77207512	4.206403486	NA	NA	NA	NA	NA	NA	NA	NA	NA	NA	NA	NA	NA	NA	NA	NA	3.694332733	4.551262495	2.26634495	5.206842082	2.790391021	3.745659543	2.33613347	4.12275191	4.535574623	5.550204632	3.584726603	3.615340541	NA	NA	NA	NA	NA	NA	NA	NA	NA
AT1G05450	0.578317699	0.653280744	NA	NA	NA	NA	NA	NA	NA	NA	0.303365568	0.271731032	NA	NA	NA	NA	NA	NA	NA	NA	NA	NA	NA	NA	NA	NA	NA	NA	0.737831139	0.89407566	0.70540333	0.222837664	0.60795943	0.561061587	0.266612542	0.411126442	0.439492921	0.242586465	0.6081349	0.110518598	NA	NA	NA	NA	NA	NA	NA	NA	NA
AT1G05460	4.470781359	2.935214579	NA	NA	NA	NA	NA	NA	NA	NA	5.532309333	4.237232808	NA	NA	NA	NA	NA	NA	NA	NA	NA	NA	NA	NA	NA	NA	NA	NA	5.850181124	4.337809113	3.728709752	2.925126743	5.784531321	3.34703813	5.449270701	4.418807303	5.68198152	4.338428323	4.953338619	3.213062173	NA	NA	NA	NA	NA	NA	NA	NA	NA
AT1G05470	6.696987598	7.595946389	NA	NA	NA	NA	NA	NA	NA	NA	9.219857032	7.372216087	NA	NA	NA	NA	NA	NA	NA	NA	NA	NA	NA	NA	NA	NA	NA	NA	8.160556278	6.233230954	7.507382278	8.57704594	8.304612415	7.955705844	9.144599215	8.909671184	9.076061345	8.37403199	9.347018652	7.349814713	NA	NA	NA	NA	NA	NA	NA	NA	NA
AT1G05490	0.420537544	0.398136066	NA	NA	NA	NA	NA	NA	NA	NA	0.319344078	0.18442267	NA	NA	NA	NA	NA	NA	NA	NA	NA	NA	NA	NA	NA	NA	NA	NA	0.367907353	0.173372932	0.136786907	0.345689037	0.218940918	0.279764126	0.120632515	0.265742599	0.369301443	0.266563852	0.310893945	0.27860297	NA	NA	NA	NA	NA	NA	NA	NA	NA
AT1G05500	25.12064079	25.44743015	NA	NA	NA	NA	NA	NA	NA	NA	27.55487737	24.81277787	NA	NA	NA	NA	NA	NA	NA	NA	NA	NA	NA	NA	NA	NA	NA	NA	26.24560777	23.02913716	21.22249937	29.98838746	25.62798025	27.71712616	23.40613828	26.15738406	31.7090324	29.74041081	28.32645727	25.27638903	NA	NA	NA	NA	NA	NA	NA	NA	NA
AT1G05510	0	0	NA	NA	NA	NA	NA	NA	NA	NA	0.078892737	0	NA	NA	NA	NA	NA	NA	NA	NA	NA	NA	NA	NA	NA	NA	NA	NA	0	0	0	0.06760925	0	0	0.080890608	0	0	0.036800532	0	0	NA	NA	NA	NA	NA	NA	NA	NA	NA
AT1G05520	17.205287	12.20049247	NA	NA	NA	NA	NA	NA	NA	NA	18.43179611	14.99669483	NA	NA	NA	NA	NA	NA	NA	NA	NA	NA	NA	NA	NA	NA	NA	NA	21.19648406	15.64015017	15.45067882	13.01569577	18.84358531	14.90176104	18.54603304	16.11925138	19.45484133	15.68932185	21.39618939	14.37186241	NA	NA	NA	NA	NA	NA	NA	NA	NA
AT1G05530	1.036998038	0.243411205	NA	NA	NA	NA	NA	NA	NA	NA	0.791234172	0.177181345	NA	NA	NA	NA	NA	NA	NA	NA	NA	NA	NA	NA	NA	NA	NA	NA	1.649487159	0.124924105	1.91648322	0.145300582	1.132622831	0.104525258	0.405635651	0.089357891	1.026875639	0.210903633	1.117500416	0.288253185	NA	NA	NA	NA	NA	NA	NA	NA	NA
AT1G05540	1.523206853	1.507616169	NA	NA	NA	NA	NA	NA	NA	NA	1.217557197	0.572560819	NA	NA	NA	NA	NA	NA	NA	NA	NA	NA	NA	NA	NA	NA	NA	NA	1.184513613	1.345639182	3.468140468	3.025913227	1.098019866	3.152547626	3.495493357	4.187015278	4.50163025	3.74843842	1.592033613	0.931489034	NA	NA	NA	NA	NA	NA	NA	NA	NA
AT1G05550	0.073233871	0.094544727	NA	NA	NA	NA	NA	NA	NA	NA	0.065855947	0.068820011	NA	NA	NA	NA	NA	NA	NA	NA	NA	NA	NA	NA	NA	NA	NA	NA	0.106781111	0	0.05955137	0.225748094	0	0.081198497	0.090031568	0.069416011	0.055654129	0	0	0	NA	NA	NA	NA	NA	NA	NA	NA	NA
AT1G05560	23.29183295	15.08529876	NA	NA	NA	NA	NA	NA	NA	NA	23.70989714	21.81456721	NA	NA	NA	NA	NA	NA	NA	NA	NA	NA	NA	NA	NA	NA	NA	NA	28.20623042	18.91941505	25.55013614	16.1024747	30.23732282	16.94221401	30.26779475	18.81779712	35.50028488	21.57314084	28.54246811	17.92410716	NA	NA	NA	NA	NA	NA	NA	NA	NA
AT1G05562	9.311902765	9.242444388	NA	NA	NA	NA	NA	NA	NA	NA	13.2059581	13.36123423	NA	NA	NA	NA	NA	NA	NA	NA	NA	NA	NA	NA	NA	NA	NA	NA	10.58463616	9.066696715	13.35300755	18.31328829	13.41313864	17.48525784	15.44834762	16.18182611	18.79480559	22.45632451	11.40965462	14.00668778	NA	NA	NA	NA	NA	NA	NA	NA	NA
AT1G05570	13.22557168	7.909164841	NA	NA	NA	NA	NA	NA	NA	NA	14.34376562	7.313145091	NA	NA	NA	NA	NA	NA	NA	NA	NA	NA	NA	NA	NA	NA	NA	NA	20.20443082	10.48616669	8.314196937	5.731432884	16.42428527	6.3681397	9.618076328	7.33724229	12.15845776	7.842629782	17.56190599	9.413680097	NA	NA	NA	NA	NA	NA	NA	NA	NA
AT1G05575	7.265625177	4.689951097	NA	NA	NA	NA	NA	NA	NA	NA	2.800136571	0.975388652	NA	NA	NA	NA	NA	NA	NA	NA	NA	NA	NA	NA	NA	NA	NA	NA	5.107768084	4.126265822	2.532071512	2.932908331	3.585195649	7.91195213	7.018114716	6.025994143	2.103434934	2.757448298	3.671279358	4.363816834	NA	NA	NA	NA	NA	NA	NA	NA	NA
AT1G05577	0.686896655	0.554238562	NA	NA	NA	NA	NA	NA	NA	NA	0.308847731	0	NA	NA	NA	NA	NA	NA	NA	NA	NA	NA	NA	NA	NA	NA	NA	NA	0.375582296	0.530969034	0.349101071	0.529350723	0.206315317	0.666400713	0.475003437	0.65108706	0.630759148	0.40818699	0.492485472	0.32817107	NA	NA	NA	NA	NA	NA	NA	NA	NA
AT1G05580	0	0	NA	NA	NA	NA	NA	NA	NA	NA	0	0	NA	NA	NA	NA	NA	NA	NA	NA	NA	NA	NA	NA	NA	NA	NA	NA	0	0	0	0	0	0	0	0	0	0	0	0	NA	NA	NA	NA	NA	NA	NA	NA	NA
AT1G05590	7.201697222	7.617594197	NA	NA	NA	NA	NA	NA	NA	NA	9.215382461	6.255806854	NA	NA	NA	NA	NA	NA	NA	NA	NA	NA	NA	NA	NA	NA	NA	NA	8.294652461	7.672016667	6.594357052	8.830129798	7.416314374	6.911321897	8.407157129	7.457253596	10.71591398	10.27271907	7.659786083	7.818140594	NA	NA	NA	NA	NA	NA	NA	NA	NA
AT1G05600	5.370551647	6.88714501	NA	NA	NA	NA	NA	NA	NA	NA	6.675438172	5.450613684	NA	NA	NA	NA	NA	NA	NA	NA	NA	NA	NA	NA	NA	NA	NA	NA	5.585909041	6.420863179	7.278592572	7.357808494	6.409349718	6.311909476	5.369950629	5.158446006	5.750174736	6.728306002	5.503696055	5.528507234	NA	NA	NA	NA	NA	NA	NA	NA	NA
AT1G05610	0.440153061	0.284118198	NA	NA	NA	NA	NA	NA	NA	NA	0.897169279	0.496349652	NA	NA	NA	NA	NA	NA	NA	NA	NA	NA	NA	NA	NA	NA	NA	NA	0.834313983	0.46661072	0.214750775	0.678399988	0.898985548	0.829638021	0.541111234	0.542368854	0.423693176	0.713905197	0.841539452	0.672918699	NA	NA	NA	NA	NA	NA	NA	NA	NA
AT1G05615	0	0	NA	NA	NA	NA	NA	NA	NA	NA	0	0	NA	NA	NA	NA	NA	NA	NA	NA	NA	NA	NA	NA	NA	NA	NA	NA	0	0	0	0	0	0	0	0	0	0	0	0	NA	NA	NA	NA	NA	NA	NA	NA	NA
AT1G05620	15.46388633	12.79733005	NA	NA	NA	NA	NA	NA	NA	NA	17.05562731	11.55097077	NA	NA	NA	NA	NA	NA	NA	NA	NA	NA	NA	NA	NA	NA	NA	NA	15.03176	12.43518166	19.18451261	13.64864992	14.29141921	13.68356945	14.07533883	11.93288442	18.18012071	15.71758916	18.30804332	11.82081779	NA	NA	NA	NA	NA	NA	NA	NA	NA
AT1G05630	7.894453076	7.4724986	NA	NA	NA	NA	NA	NA	NA	NA	9.127451345	8.22908914	NA	NA	NA	NA	NA	NA	NA	NA	NA	NA	NA	NA	NA	NA	NA	NA	7.883428598	7.076719228	6.176754436	5.487339271	8.847042778	4.597175702	6.646844501	5.643612754	6.486740685	5.370719586	9.867915861	6.389612275	NA	NA	NA	NA	NA	NA	NA	NA	NA
AT1G05640	1.848222328	1.767444415	NA	NA	NA	NA	NA	NA	NA	NA	2.523813823	1.350866689	NA	NA	NA	NA	NA	NA	NA	NA	NA	NA	NA	NA	NA	NA	NA	NA	2.395433581	2.993404359	1.614240388	1.969424452	2.508362791	1.783587047	2.019689064	2.335826665	2.618373167	2.182248096	2.957805704	1.151176734	NA	NA	NA	NA	NA	NA	NA	NA	NA
AT1G05650	0	0	NA	NA	NA	NA	NA	NA	NA	NA	0.065244626	0	NA	NA	NA	NA	NA	NA	NA	NA	NA	NA	NA	NA	NA	NA	NA	NA	0.238027261	0.048072061	0.088497858	0.055913135	0	0	0.066896874	0	0.055137509	0	0.041615369	0	NA	NA	NA	NA	NA	NA	NA	NA	NA
AT1G05660	0.97947985	0	NA	NA	NA	NA	NA	NA	NA	NA	0.587201635	0	NA	NA	NA	NA	NA	NA	NA	NA	NA	NA	NA	NA	NA	NA	NA	NA	1.983560508	0.144216182	0.796480722	0	0.392260261	0.060333567	0.33448437	0.051578732	0.716787611	0.12173678	1.040384218	0	NA	NA	NA	NA	NA	NA	NA	NA	NA
AT1G05670	2.669839315	1.973142492	NA	NA	NA	NA	NA	NA	NA	NA	3.815871013	3.708847311	NA	NA	NA	NA	NA	NA	NA	NA	NA	NA	NA	NA	NA	NA	NA	NA	3.215831851	2.99098218	2.98909282	3.041503456	4.044411606	3.003101924	3.234653533	3.465895821	3.793247185	3.960280451	3.388225181	3.046506663	NA	NA	NA	NA	NA	NA	NA	NA	NA
AT1G05675	0.863796697	0.055757958	NA	NA	NA	NA	NA	NA	NA	NA	0.4401718	0.081173503	NA	NA	NA	NA	NA	NA	NA	NA	NA	NA	NA	NA	NA	NA	NA	NA	0.377846355	0.381549846	0.351205498	0.310649336	0.15566926	0.430982913	0.849541013	0.695950142	0.109407146	0.120778704	0.561514804	0.066029866	NA	NA	NA	NA	NA	NA	NA	NA	NA
AT1G05680	23.7879823	9.87114213	NA	NA	NA	NA	NA	NA	NA	NA	7.767140647	6.386932282	NA	NA	NA	NA	NA	NA	NA	NA	NA	NA	NA	NA	NA	NA	NA	NA	7.122785459	3.22728835	10.63898163	3.142627612	17.60713673	10.92681433	13.15991076	10.22706365	15.08626525	4.442730867	30.6995588	7.728147653	NA	NA	NA	NA	NA	NA	NA	NA	NA
AT1G05690	0.932276002	0.802377176	NA	NA	NA	NA	NA	NA	NA	NA	1.234243598	1.533152314	NA	NA	NA	NA	NA	NA	NA	NA	NA	NA	NA	NA	NA	NA	NA	NA	0.792946237	0.789279528	2.0847643	1.955780849	1.400085572	2.325749959	1.480395584	1.951447157	1.6728089	1.738049213	0.831805984	1.365903347	NA	NA	NA	NA	NA	NA	NA	NA	NA
AT1G05700	7.81146982	4.359143682	NA	NA	NA	NA	NA	NA	NA	NA	4.818961968	3.173062401	NA	NA	NA	NA	NA	NA	NA	NA	NA	NA	NA	NA	NA	NA	NA	NA	4.776357893	2.47094901	4.589853739	2.511502678	6.478655705	4.023180859	3.996166727	4.203696914	5.578875169	3.35418368	5.8198093	4.199102088	NA	NA	NA	NA	NA	NA	NA	NA	NA
AT1G05710	9.473509196	11.19185489	NA	NA	NA	NA	NA	NA	NA	NA	9.93895399	11.67407732	NA	NA	NA	NA	NA	NA	NA	NA	NA	NA	NA	NA	NA	NA	NA	NA	10.29472027	13.97487788	7.776220312	11.06580234	10.68385927	14.02159616	7.416373824	12.36817252	10.3236674	10.92182657	12.8838932	13.04870033	NA	NA	NA	NA	NA	NA	NA	NA	NA
AT1G05720	29.68500312	28.21017579	NA	NA	NA	NA	NA	NA	NA	NA	33.51629794	37.194488	NA	NA	NA	NA	NA	NA	NA	NA	NA	NA	NA	NA	NA	NA	NA	NA	30.17802146	35.18450685	19.98161676	32.19652799	34.97110585	35.56478589	27.26903077	32.43622898	28.15714623	35.5111014	33.35961394	38.57579585	NA	NA	NA	NA	NA	NA	NA	NA	NA
AT1G05730	2.138160638	2.542436404	NA	NA	NA	NA	NA	NA	NA	NA	2.260077266	2.115044329	NA	NA	NA	NA	NA	NA	NA	NA	NA	NA	NA	NA	NA	NA	NA	NA	1.640851101	3.380145427	1.189624348	3.0064288	2.636461312	4.679010244	2.490244893	3.306709825	2.879202753	3.367280771	2.280674722	2.924788865	NA	NA	NA	NA	NA	NA	NA	NA	NA
AT1G05740	0	0.380121607	NA	NA	NA	NA	NA	NA	NA	NA	0	0	NA	NA	NA	NA	NA	NA	NA	NA	NA	NA	NA	NA	NA	NA	NA	NA	0	0	0	0	0.176875346	0.489693675	0	0.1395452	0.223760095	0.247017268	0	0.225074405	NA	NA	NA	NA	NA	NA	NA	NA	NA
AT1G05750	2.198718716	2.245026963	NA	NA	NA	NA	NA	NA	NA	NA	2.696194737	2.066200311	NA	NA	NA	NA	NA	NA	NA	NA	NA	NA	NA	NA	NA	NA	NA	NA	2.768745495	3.390376712	1.235294032	2.690537997	2.353439975	2.991897809	1.965847384	2.747215025	2.602580989	2.951343331	2.35411923	1.925202459	NA	NA	NA	NA	NA	NA	NA	NA	NA
AT1G05760	6.91609589	1.181734523	NA	NA	NA	NA	NA	NA	NA	NA	9.75582107	0.764618549	NA	NA	NA	NA	NA	NA	NA	NA	NA	NA	NA	NA	NA	NA	NA	NA	6.376802881	0.808656985	4.796890996	0.522532062	9.164597984	1.240454325	10.3779843	1.253265569	10.56331172	1.763407186	11.58961763	2.332395648	NA	NA	NA	NA	NA	NA	NA	NA	NA
AT1G05770	1.208505928	0.557206372	NA	NA	NA	NA	NA	NA	NA	NA	1.91475946	0.48671502	NA	NA	NA	NA	NA	NA	NA	NA	NA	NA	NA	NA	NA	NA	NA	NA	1.510373784	0.533812241	1.68465802	0.620882809	1.76307072	0.478549374	2.334674039	0.818216837	1.924276905	0.917303751	1.91447409	0.923799365	NA	NA	NA	NA	NA	NA	NA	NA	NA
AT1G05780	6.836245466	11.21086448	NA	NA	NA	NA	NA	NA	NA	NA	15.72881553	15.62648081	NA	NA	NA	NA	NA	NA	NA	NA	NA	NA	NA	NA	NA	NA	NA	NA	6.465611557	6.77382169	7.66241841	12.81476195	9.87815866	10.03801877	7.495708482	11.20839844	10.06279279	13.38210742	10.88021294	17.65447518	NA	NA	NA	NA	NA	NA	NA	NA	NA
AT1G05785	7.025322399	8.853727395	NA	NA	NA	NA	NA	NA	NA	NA	7.520902917	8.645346567	NA	NA	NA	NA	NA	NA	NA	NA	NA	NA	NA	NA	NA	NA	NA	NA	7.682630853	9.013979026	6.392851107	12.7186066	7.033719992	10.01490255	6.683179928	10.14716227	6.77955358	9.963350204	9.082513737	7.543933559	NA	NA	NA	NA	NA	NA	NA	NA	NA
AT1G05790	8.226259915	9.208549519	NA	NA	NA	NA	NA	NA	NA	NA	12.1887208	12.57422458	NA	NA	NA	NA	NA	NA	NA	NA	NA	NA	NA	NA	NA	NA	NA	NA	11.04563726	11.17689969	9.610610142	9.629609841	11.75988979	9.525006561	10.49716472	10.65974349	11.27653315	11.54588828	13.27920038	10.42738733	NA	NA	NA	NA	NA	NA	NA	NA	NA
AT1G05800	0	0	NA	NA	NA	NA	NA	NA	NA	NA	0	0	NA	NA	NA	NA	NA	NA	NA	NA	NA	NA	NA	NA	NA	NA	NA	NA	0	0	0	0	0	0	0	0	0	0	0	0	NA	NA	NA	NA	NA	NA	NA	NA	NA
AT1G05805	54.02948322	49.18853622	NA	NA	NA	NA	NA	NA	NA	NA	49.5086525	42.01324055	NA	NA	NA	NA	NA	NA	NA	NA	NA	NA	NA	NA	NA	NA	NA	NA	35.2990252	33.8194538	54.09082239	40.77715539	48.60311091	28.9994876	34.04557965	34.18475495	39.15691739	37.02624172	52.77485836	45.17503921	NA	NA	NA	NA	NA	NA	NA	NA	NA
AT1G05810	16.69634178	13.93637812	NA	NA	NA	NA	NA	NA	NA	NA	18.25010886	17.85418447	NA	NA	NA	NA	NA	NA	NA	NA	NA	NA	NA	NA	NA	NA	NA	NA	13.64140608	9.790926757	11.7042368	9.317399834	19.19492317	5.02701163	7.608772808	5.388998908	9.042305252	7.124352952	20.85947133	18.48423551	NA	NA	NA	NA	NA	NA	NA	NA	NA
AT1G05820	1.832425556	1.142041007	NA	NA	NA	NA	NA	NA	NA	NA	1.43947355	1.840741422	NA	NA	NA	NA	NA	NA	NA	NA	NA	NA	NA	NA	NA	NA	NA	NA	1.243782821	1.060600146	1.079014795	1.395910738	1.973793672	1.155974584	0.932164183	1.377538803	1.408559381	1.484282106	1.932943142	1.159226921	NA	NA	NA	NA	NA	NA	NA	NA	NA
AT1G05830	14.12617314	12.77016892	NA	NA	NA	NA	NA	NA	NA	NA	16.17580864	16.33084228	NA	NA	NA	NA	NA	NA	NA	NA	NA	NA	NA	NA	NA	NA	NA	NA	15.0897529	12.88342594	12.89181563	12.53088709	16.74782336	13.20230612	15.9086987	15.31632284	15.93545689	14.95820302	17.552077	12.97343769	NA	NA	NA	NA	NA	NA	NA	NA	NA
AT1G05835	11.40842876	14.88833995	NA	NA	NA	NA	NA	NA	NA	NA	13.53010435	22.84003832	NA	NA	NA	NA	NA	NA	NA	NA	NA	NA	NA	NA	NA	NA	NA	NA	12.11421435	17.08961761	21.57901136	48.92829451	13.40851182	41.65974767	24.69652483	41.72669846	27.58015289	49.93549084	16.88063408	16.87278934	NA	NA	NA	NA	NA	NA	NA	NA	NA
AT1G05840	15.26615679	16.27672663	NA	NA	NA	NA	NA	NA	NA	NA	18.9189243	15.77352229	NA	NA	NA	NA	NA	NA	NA	NA	NA	NA	NA	NA	NA	NA	NA	NA	14.56269847	15.36522353	12.10513104	16.15454954	18.79753679	14.31589754	12.46515693	14.97423549	11.79392282	14.06049058	17.22221888	18.11411536	NA	NA	NA	NA	NA	NA	NA	NA	NA
AT1G05850	279.4820058	227.7735992	NA	NA	NA	NA	NA	NA	NA	NA	252.9996121	246.0739596	NA	NA	NA	NA	NA	NA	NA	NA	NA	NA	NA	NA	NA	NA	NA	NA	237.023939	219.4593656	217.8286757	200.5643511	282.94359	193.0565958	245.488218	196.5128761	244.3763021	193.4746876	273.4970197	228.2473754	NA	NA	NA	NA	NA	NA	NA	NA	NA
AT1G05860	8.992446807	11.25528442	NA	NA	NA	NA	NA	NA	NA	NA	10.88062327	11.23293569	NA	NA	NA	NA	NA	NA	NA	NA	NA	NA	NA	NA	NA	NA	NA	NA	11.11299895	9.784871763	11.05771706	10.53577487	11.46260534	10.09202033	9.706872951	10.34272003	10.50074158	11.25482931	10.94473581	9.975619164	NA	NA	NA	NA	NA	NA	NA	NA	NA
AT1G05870	14.02168134	17.43150951	NA	NA	NA	NA	NA	NA	NA	NA	17.59043288	17.97546366	NA	NA	NA	NA	NA	NA	NA	NA	NA	NA	NA	NA	NA	NA	NA	NA	13.25124919	15.75150438	23.29661567	28.37047502	14.03844191	23.41590265	23.09019689	24.36627776	21.20194475	24.37380725	17.11103863	17.46698228	NA	NA	NA	NA	NA	NA	NA	NA	NA
AT1G05880	0.14943783	0.096461914	NA	NA	NA	NA	NA	NA	NA	NA	0.089588508	0	NA	NA	NA	NA	NA	NA	NA	NA	NA	NA	NA	NA	NA	NA	NA	NA	0.217892858	0.165021414	0.060758958	0	0.179539749	0.124267572	0.091857237	0.035411818	0.264985883	0.020894856	0.142856929	0.114232433	NA	NA	NA	NA	NA	NA	NA	NA	NA
AT1G05890	28.5225464	31.37833809	NA	NA	NA	NA	NA	NA	NA	NA	35.71561433	35.4497525	NA	NA	NA	NA	NA	NA	NA	NA	NA	NA	NA	NA	NA	NA	NA	NA	30.78127405	31.9936427	27.10075905	25.70973726	36.78586569	26.21210098	26.07864466	28.02883987	27.30830986	27.70235514	38.15352424	32.19661263	NA	NA	NA	NA	NA	NA	NA	NA	NA
AT1G05894	0.259660766	0.446961782	NA	NA	NA	NA	NA	NA	NA	NA	0.389168869	0.325347759	NA	NA	NA	NA	NA	NA	NA	NA	NA	NA	NA	NA	NA	NA	NA	NA	0.252404746	0.382318067	0.281530099	0.400210463	0.259971146	0.383867256	0.425625749	0.246124018	0.394658744	0.459883156	0.198580719	0.264651247	NA	NA	NA	NA	NA	NA	NA	NA	NA
AT1G05900	10.41278049	11.51459039	NA	NA	NA	NA	NA	NA	NA	NA	12.2803254	10.4268466	NA	NA	NA	NA	NA	NA	NA	NA	NA	NA	NA	NA	NA	NA	NA	NA	8.275818764	8.331801219	16.1018075	17.84687336	10.15177864	14.14764241	15.58174741	16.42292778	15.28587987	15.87220819	11.19442401	13.17914167	NA	NA	NA	NA	NA	NA	NA	NA	NA
AT1G05910	9.847391911	7.834728681	NA	NA	NA	NA	NA	NA	NA	NA	11.06179438	10.08396477	NA	NA	NA	NA	NA	NA	NA	NA	NA	NA	NA	NA	NA	NA	NA	NA	12.33098353	10.63585199	8.326813302	7.462744058	10.73043767	8.796349344	11.66367873	9.985234334	12.23221851	10.17345194	11.2339326	7.302414029	NA	NA	NA	NA	NA	NA	NA	NA	NA
AT1G05920	0	0	NA	NA	NA	NA	NA	NA	NA	NA	0	0	NA	NA	NA	NA	NA	NA	NA	NA	NA	NA	NA	NA	NA	NA	NA	NA	0	0	0.071002005	0	0	0	0	0	0	0	0	0	NA	NA	NA	NA	NA	NA	NA	NA	NA
AT1G05925	0	0	NA	NA	NA	NA	NA	NA	NA	NA	0	0	NA	NA	NA	NA	NA	NA	NA	NA	NA	NA	NA	NA	NA	NA	NA	NA	0	0	0	0	0	0	0	0	0	0	0	0	NA	NA	NA	NA	NA	NA	NA	NA	NA
AT1G05930	0	0	NA	NA	NA	NA	NA	NA	NA	NA	0	0	NA	NA	NA	NA	NA	NA	NA	NA	NA	NA	NA	NA	NA	NA	NA	NA	0	0	0	0	0	0	0	0	0	0	0	0	NA	NA	NA	NA	NA	NA	NA	NA	NA
AT1G05940	15.10636825	14.9460705	NA	NA	NA	NA	NA	NA	NA	NA	17.55898087	20.82891328	NA	NA	NA	NA	NA	NA	NA	NA	NA	NA	NA	NA	NA	NA	NA	NA	19.23698579	21.35837973	15.07338069	23.01204474	16.76235442	23.62452615	20.47711604	23.44787637	18.9830968	24.2582329	19.24641621	20.62418366	NA	NA	NA	NA	NA	NA	NA	NA	NA
AT1G05950	4.390826499	3.967981485	NA	NA	NA	NA	NA	NA	NA	NA	6.467976508	5.246153485	NA	NA	NA	NA	NA	NA	NA	NA	NA	NA	NA	NA	NA	NA	NA	NA	4.344344828	4.54393205	2.448325956	6.155204041	5.539054494	5.494286814	4.39547603	6.361795095	6.514727269	6.876114929	4.317392093	3.78794969	NA	NA	NA	NA	NA	NA	NA	NA	NA
AT1G05960	21.64542639	14.53548392	NA	NA	NA	NA	NA	NA	NA	NA	22.19611054	16.96163636	NA	NA	NA	NA	NA	NA	NA	NA	NA	NA	NA	NA	NA	NA	NA	NA	22.19439896	19.10669213	16.32383	12.26849832	21.8111147	14.94162249	18.69155525	15.91721912	19.89853576	17.0266716	22.37428781	14.59790915	NA	NA	NA	NA	NA	NA	NA	NA	NA
AT1G05970	8.427107848	14.08490272	NA	NA	NA	NA	NA	NA	NA	NA	9.923730476	11.73738544	NA	NA	NA	NA	NA	NA	NA	NA	NA	NA	NA	NA	NA	NA	NA	NA	7.899061027	13.82590612	7.709227061	16.00374861	9.130235197	15.85076142	7.95502968	12.33827072	8.577035132	14.09756661	10.24262511	11.5032193	NA	NA	NA	NA	NA	NA	NA	NA	NA
AT1G05980	0	0	NA	NA	NA	NA	NA	NA	NA	NA	0	0	NA	NA	NA	NA	NA	NA	NA	NA	NA	NA	NA	NA	NA	NA	NA	NA	0	0	0	0	0	0	0	0	0	0	0	0	NA	NA	NA	NA	NA	NA	NA	NA	NA
AT1G05990	0.434225074	0.140145845	NA	NA	NA	NA	NA	NA	NA	NA	0.065079867	0	NA	NA	NA	NA	NA	NA	NA	NA	NA	NA	NA	NA	NA	NA	NA	NA	0.791420607	0.095901333	0.706195029	0	0.78253941	0.120362418	0.533823541	0.102896966	0.494984452	0.182144046	0.66416447	0	NA	NA	NA	NA	NA	NA	NA	NA	NA
AT1G06000	13.08339026	9.704238761	NA	NA	NA	NA	NA	NA	NA	NA	9.98711456	7.101991005	NA	NA	NA	NA	NA	NA	NA	NA	NA	NA	NA	NA	NA	NA	NA	NA	23.40151442	19.1679391	29.4058809	21.20894094	9.616802848	31.76066159	35.41550863	32.65938027	45.20546093	24.88383785	12.1498783	9.56630042	NA	NA	NA	NA	NA	NA	NA	NA	NA
AT1G06002	3.011917868	6.716288779	NA	NA	NA	NA	NA	NA	NA	NA	6.196681093	8.362508072	NA	NA	NA	NA	NA	NA	NA	NA	NA	NA	NA	NA	NA	NA	NA	NA	6.687252081	6.410118425	6.234307706	8.510727096	5.345691195	13.05433924	10.85582872	14.72868481	12.17283419	16.30943314	5.078002713	7.430322555	NA	NA	NA	NA	NA	NA	NA	NA	NA
AT1G06010	13.03909984	20.38424637	NA	NA	NA	NA	NA	NA	NA	NA	19.05390456	21.82605461	NA	NA	NA	NA	NA	NA	NA	NA	NA	NA	NA	NA	NA	NA	NA	NA	20.64595065	20.2483621	13.25370765	34.43692661	15.91039844	25.07417281	15.02801815	24.1393356	16.41190154	28.54395751	14.95786522	26.47557693	NA	NA	NA	NA	NA	NA	NA	NA	NA
AT1G06020	0.372730771	0.160398135	NA	NA	NA	NA	NA	NA	NA	NA	0.297937888	0	NA	NA	NA	NA	NA	NA	NA	NA	NA	NA	NA	NA	NA	NA	NA	NA	0.452893873	0.274399769	0.303092375	0.191494409	0.298541047	0.206633747	0.381853544	0.235532939	0.346202998	0.31269816	0.190035499	0.094973593	NA	NA	NA	NA	NA	NA	NA	NA	NA
AT1G06030	0.126312289	0.081534409	NA	NA	NA	NA	NA	NA	NA	NA	0.075724664	0	NA	NA	NA	NA	NA	NA	NA	NA	NA	NA	NA	NA	NA	NA	NA	NA	0	0.055793724	0	0.194682856	0.075877964	0.140049513	0	0.119727322	0.15998518	0.105968231	0.241499569	0.193109871	NA	NA	NA	NA	NA	NA	NA	NA	NA
AT1G06040	104.629998	124.5837678	NA	NA	NA	NA	NA	NA	NA	NA	106.1381535	110.1745819	NA	NA	NA	NA	NA	NA	NA	NA	NA	NA	NA	NA	NA	NA	NA	NA	79.22452801	84.6430004	164.9558833	159.5433693	88.83466298	152.9310728	137.1074176	140.0782225	124.0622375	138.2243718	85.48047886	83.59562584	NA	NA	NA	NA	NA	NA	NA	NA	NA
AT1G06050	4.484867164	4.438962601	NA	NA	NA	NA	NA	NA	NA	NA	5.16826684	4.776502352	NA	NA	NA	NA	NA	NA	NA	NA	NA	NA	NA	NA	NA	NA	NA	NA	5.594744313	4.842498551	6.159286781	6.195598859	4.190879532	6.464410628	4.59463654	6.045952172	5.629969985	5.406891117	5.411605944	4.951984784	NA	NA	NA	NA	NA	NA	NA	NA	NA
AT1G06060	20.24111947	19.26244937	NA	NA	NA	NA	NA	NA	NA	NA	22.91710179	23.15148389	NA	NA	NA	NA	NA	NA	NA	NA	NA	NA	NA	NA	NA	NA	NA	NA	22.26141952	18.34132354	21.82047635	21.86780278	23.76252857	15.13263252	19.19610301	17.37694429	20.59756824	21.31526408	21.80440042	19.89334763	NA	NA	NA	NA	NA	NA	NA	NA	NA
AT1G06070	10.55972069	8.35544642	NA	NA	NA	NA	NA	NA	NA	NA	11.47674688	11.58782845	NA	NA	NA	NA	NA	NA	NA	NA	NA	NA	NA	NA	NA	NA	NA	NA	10.72820174	10.41205792	9.860989538	9.485295693	10.84517772	10.76394813	9.25477436	10.68726046	9.129364579	9.659118979	10.81109242	8.801086955	NA	NA	NA	NA	NA	NA	NA	NA	NA
AT1G06080	1.902760036	3.070572491	NA	NA	NA	NA	NA	NA	NA	NA	5.259946889	3.675496297	NA	NA	NA	NA	NA	NA	NA	NA	NA	NA	NA	NA	NA	NA	NA	NA	2.54318471	2.007796605	2.750687522	7.27741539	2.857551699	3.281750398	3.313862774	3.356633974	3.427564466	3.606452116	2.465710596	1.939329627	NA	NA	NA	NA	NA	NA	NA	NA	NA
AT1G06090	11.17467285	1.840111228	NA	NA	NA	NA	NA	NA	NA	NA	8.134810748	2.678869144	NA	NA	NA	NA	NA	NA	NA	NA	NA	NA	NA	NA	NA	NA	NA	NA	9.476894393	0.755509178	4.450714558	2.811970949	5.616847863	1.896426433	4.415726024	1.837406829	5.488156521	1.179829605	7.455994904	1.220297305	NA	NA	NA	NA	NA	NA	NA	NA	NA
AT1G06100	5.445182424	5.364782949	NA	NA	NA	NA	NA	NA	NA	NA	2.534210021	4.443708135	NA	NA	NA	NA	NA	NA	NA	NA	NA	NA	NA	NA	NA	NA	NA	NA	0.41787008	3.228038882	3.495665392	2.723901581	3.1849354	1.42990553	4.139801557	2.105271922	6.533794763	3.967097328	2.191742752	0.876289683	NA	NA	NA	NA	NA	NA	NA	NA	NA
AT1G06110	21.10933555	24.64398376	NA	NA	NA	NA	NA	NA	NA	NA	24.56873168	26.0361416	NA	NA	NA	NA	NA	NA	NA	NA	NA	NA	NA	NA	NA	NA	NA	NA	25.12831269	26.07878562	28.69842944	31.60343405	20.90340888	26.51359359	24.63336237	27.00413762	25.00304454	29.76937137	26.67507882	28.30152342	NA	NA	NA	NA	NA	NA	NA	NA	NA
AT1G06120	1.264361244	0.222584577	NA	NA	NA	NA	NA	NA	NA	NA	0.757989039	0.108014296	NA	NA	NA	NA	NA	NA	NA	NA	NA	NA	NA	NA	NA	NA	NA	NA	1.508354568	0.152313882	0.654268924	0.059052643	0.207142785	0	0.211959347	0.108949729	0.349400789	0.032143067	0.263712363	0.08786327	NA	NA	NA	NA	NA	NA	NA	NA	NA
AT1G06130	19.82608141	21.04238591	NA	NA	NA	NA	NA	NA	NA	NA	22.25731451	21.13918807	NA	NA	NA	NA	NA	NA	NA	NA	NA	NA	NA	NA	NA	NA	NA	NA	21.12513931	25.5144328	25.65554867	27.61935324	19.81160751	27.47785942	25.25245748	26.56247529	25.20798866	26.54860538	23.07161577	24.044534	NA	NA	NA	NA	NA	NA	NA	NA	NA
AT1G06135	0	0	NA	NA	NA	NA	NA	NA	NA	NA	0	0	NA	NA	NA	NA	NA	NA	NA	NA	NA	NA	NA	NA	NA	NA	NA	NA	0	0	0	0	0	0.13094373	0	0	0	0.066052237	0.090319069	0	NA	NA	NA	NA	NA	NA	NA	NA	NA
AT1G06137	0	0	NA	NA	NA	NA	NA	NA	NA	NA	0	0	NA	NA	NA	NA	NA	NA	NA	NA	NA	NA	NA	NA	NA	NA	NA	NA	0	0	0	0	0	0	0	0	0	0.17422474	0	0	NA	NA	NA	NA	NA	NA	NA	NA	NA
AT1G06140	0.61521692	0.496402099	NA	NA	NA	NA	NA	NA	NA	NA	0.714597895	0.505870173	NA	NA	NA	NA	NA	NA	NA	NA	NA	NA	NA	NA	NA	NA	NA	NA	1.345556609	1.22287067	0.750411175	0.395092817	0.923928463	0.511594107	0.803600196	0.692483695	1.110394459	1.204301243	0.64693659	0.705421033	NA	NA	NA	NA	NA	NA	NA	NA	NA
AT1G06150	0.744539322	0.892541209	NA	NA	NA	NA	NA	NA	NA	NA	1.23544399	0.774629534	NA	NA	NA	NA	NA	NA	NA	NA	NA	NA	NA	NA	NA	NA	NA	NA	0.911129093	0.986617099	0.475698796	1.038255047	1.150090911	0.825512471	0.784555504	0.844349165	0.949757795	1.011293789	1.057459389	1.077294276	NA	NA	NA	NA	NA	NA	NA	NA	NA
AT1G06149	0	0	NA	NA	NA	NA	NA	NA	NA	NA	0	0	NA	NA	NA	NA	NA	NA	NA	NA	NA	NA	NA	NA	NA	NA	NA	NA	0	0	0	0	0	0	0	0	0	0	0	0	NA	NA	NA	NA	NA	NA	NA	NA	NA
AT1G06148	0.063032672	0	NA	NA	NA	NA	NA	NA	NA	NA	0.170047394	0.059233646	NA	NA	NA	NA	NA	NA	NA	NA	NA	NA	NA	NA	NA	NA	NA	NA	0.091906909	0.139211613	0	0.097151122	0.151459241	0.104831784	0.077490514	0.059746625	0.159672404	0.123387902	0.144616457	0	NA	NA	NA	NA	NA	NA	NA	NA	NA
AT1G06160	5.263871302	4.381401682	NA	NA	NA	NA	NA	NA	NA	NA	4.27681678	2.863829088	NA	NA	NA	NA	NA	NA	NA	NA	NA	NA	NA	NA	NA	NA	NA	NA	7.57417573	5.75160779	2.703414697	4.554728455	4.992786356	1.996645746	2.639588259	2.100822264	1.684329477	2.595405927	9.057712392	10.58889252	NA	NA	NA	NA	NA	NA	NA	NA	NA
AT1G06170	0.455437953	0.097994858	NA	NA	NA	NA	NA	NA	NA	NA	0.38680194	0.213994185	NA	NA	NA	NA	NA	NA	NA	NA	NA	NA	NA	NA	NA	NA	NA	NA	0.387372205	0.201172662	0.370347128	0.350979158	0.319187646	0.378727186	0.513243528	0.323771148	0.423023793	0.33963057	0.551483241	0.17407167	NA	NA	NA	NA	NA	NA	NA	NA	NA
AT1G06180	5.09071764	7.576173743	NA	NA	NA	NA	NA	NA	NA	NA	8.816609349	8.371818557	NA	NA	NA	NA	NA	NA	NA	NA	NA	NA	NA	NA	NA	NA	NA	NA	11.13403832	11.11824538	7.359295563	15.25656113	8.239831094	15.52200082	15.12441498	14.94510734	14.0061061	16.09458346	12.16633518	11.67425401	NA	NA	NA	NA	NA	NA	NA	NA	NA
AT1G06190	70.18495069	81.54772111	NA	NA	NA	NA	NA	NA	NA	NA	84.62560892	90.27570331	NA	NA	NA	NA	NA	NA	NA	NA	NA	NA	NA	NA	NA	NA	NA	NA	86.66540185	90.25333202	77.61803973	98.30385022	84.00640421	90.85250105	82.02307643	89.31120649	98.76253036	105.1513862	79.37239822	81.74977991	NA	NA	NA	NA	NA	NA	NA	NA	NA
AT1G06200	51.47979485	60.12256753	NA	NA	NA	NA	NA	NA	NA	NA	60.25311019	62.34158439	NA	NA	NA	NA	NA	NA	NA	NA	NA	NA	NA	NA	NA	NA	NA	NA	50.68609307	61.47808257	57.29007171	80.57186359	52.84314741	67.89109077	55.62144723	65.27097536	68.32924256	72.50007649	56.97516459	68.15586427	NA	NA	NA	NA	NA	NA	NA	NA	NA
AT1G06210	17.70257983	11.82793808	NA	NA	NA	NA	NA	NA	NA	NA	18.75851742	12.18487098	NA	NA	NA	NA	NA	NA	NA	NA	NA	NA	NA	NA	NA	NA	NA	NA	18.0569687	13.58115307	20.58254518	12.68497702	18.84313441	18.9391461	23.86297284	17.44205787	25.70641106	16.4798143	22.1780351	12.76053987	NA	NA	NA	NA	NA	NA	NA	NA	NA
AT1G06220	24.42433313	20.98200461	NA	NA	NA	NA	NA	NA	NA	NA	28.09565638	21.0367216	NA	NA	NA	NA	NA	NA	NA	NA	NA	NA	NA	NA	NA	NA	NA	NA	28.71308807	26.07899122	19.35787609	17.65359013	26.15179123	24.21516563	26.04389903	24.73813829	33.2406578	25.55969874	27.51741376	17.72427588	NA	NA	NA	NA	NA	NA	NA	NA	NA
AT1G06225	0	0	NA	NA	NA	NA	NA	NA	NA	NA	0.920415262	0	NA	NA	NA	NA	NA	NA	NA	NA	NA	NA	NA	NA	NA	NA	NA	NA	0	0	0	0	0	0	0	0	0	0	0	0	NA	NA	NA	NA	NA	NA	NA	NA	NA
AT1G06230	24.65277838	20.98571009	NA	NA	NA	NA	NA	NA	NA	NA	28.32338792	23.02214381	NA	NA	NA	NA	NA	NA	NA	NA	NA	NA	NA	NA	NA	NA	NA	NA	26.28537602	21.91500148	21.98886295	17.61313868	28.73939093	18.47174856	24.9088952	20.4466229	27.20462933	20.42363564	30.10700393	18.22658985	NA	NA	NA	NA	NA	NA	NA	NA	NA
AT1G06240	7.606052569	8.728349354	NA	NA	NA	NA	NA	NA	NA	NA	8.081077114	8.021229388	NA	NA	NA	NA	NA	NA	NA	NA	NA	NA	NA	NA	NA	NA	NA	NA	9.365109269	12.2441996	10.30831865	12.76512271	8.122820616	13.96172504	11.68832179	15.82091422	11.62467417	15.07808945	7.497311379	7.558429199	NA	NA	NA	NA	NA	NA	NA	NA	NA
AT1G06250	0.092117748	0.11892376	NA	NA	NA	NA	NA	NA	NA	NA	0.082837374	0.086565743	NA	NA	NA	NA	NA	NA	NA	NA	NA	NA	NA	NA	NA	NA	NA	NA	0.067157691	0.122068697	0.074907116	0.331285327	0.276683577	0.102136109	0	0.130973138	0.046669963	0.103041489	0.035224437	0	NA	NA	NA	NA	NA	NA	NA	NA	NA
AT1G06265	2.873252801	3.709361493	NA	NA	NA	NA	NA	NA	NA	NA	5.565081479	5.452084064	NA	NA	NA	NA	NA	NA	NA	NA	NA	NA	NA	NA	NA	NA	NA	NA	2.37670322	3.172879591	3.504651679	4.570431681	4.082683119	3.338896804	3.60022123	5.551674859	4.311072808	5.809880015	4.437011355	4.730612687	NA	NA	NA	NA	NA	NA	NA	NA	NA
AT1G06260	0	0	NA	NA	NA	NA	NA	NA	NA	NA	0.03678158	0	NA	NA	NA	NA	NA	NA	NA	NA	NA	NA	NA	NA	NA	NA	NA	NA	0	0	0	0	0	0.068025953	0	0.116309796	0	0	0	0	NA	NA	NA	NA	NA	NA	NA	NA	NA
AT1G06270	2.630204114	3.450353825	NA	NA	NA	NA	NA	NA	NA	NA	2.644982805	3.667653844	NA	NA	NA	NA	NA	NA	NA	NA	NA	NA	NA	NA	NA	NA	NA	NA	3.525778802	4.085018245	2.759735836	3.617984497	2.803241506	3.198472897	4.79809027	3.458150398	3.653766808	4.579245121	2.725259079	2.853706535	NA	NA	NA	NA	NA	NA	NA	NA	NA
AT1G06280	0	0	NA	NA	NA	NA	NA	NA	NA	NA	0	0	NA	NA	NA	NA	NA	NA	NA	NA	NA	NA	NA	NA	NA	NA	NA	NA	0	0	0	0	0	0	0	0	0	0	0	0	NA	NA	NA	NA	NA	NA	NA	NA	NA
AT1G06290	28.12791187	17.9812725	NA	NA	NA	NA	NA	NA	NA	NA	26.5963194	17.85987959	NA	NA	NA	NA	NA	NA	NA	NA	NA	NA	NA	NA	NA	NA	NA	NA	31.23468884	22.59427339	25.61034856	15.23215063	25.31276112	18.15227442	24.79986832	19.66159557	25.40614511	17.1743046	30.81359599	20.25612784	NA	NA	NA	NA	NA	NA	NA	NA	NA
AT1G06310	1.059131593	0.361941878	NA	NA	NA	NA	NA	NA	NA	NA	0.709653506	0.81965631	NA	NA	NA	NA	NA	NA	NA	NA	NA	NA	NA	NA	NA	NA	NA	NA	0.99925454	0.687987827	0.759927259	0.672173128	0.52396117	0.863469523	0.727624695	0.944862574	0.678630857	0.801433804	0.762345305	0.619117711	NA	NA	NA	NA	NA	NA	NA	NA	NA
AT1G06320	0.966752975	0.499230177	NA	NA	NA	NA	NA	NA	NA	NA	0.347743097	0.181697211	NA	NA	NA	NA	NA	NA	NA	NA	NA	NA	NA	NA	NA	NA	NA	NA	0.845764031	0.854053854	0.786131647	1.092695233	0.58074514	0.32156796	0.237699538	0.183270758	0.685705597	0.162209241	0.517540455	0.295599968	NA	NA	NA	NA	NA	NA	NA	NA	NA
AT1G06330	1.074707057	0.173430483	NA	NA	NA	NA	NA	NA	NA	NA	0.402681677	0	NA	NA	NA	NA	NA	NA	NA	NA	NA	NA	NA	NA	NA	NA	NA	NA	0.3917532	0.2373558	1.092395435	0.276071106	0.48419626	0	0.660606631	0.127334995	0.476422535	0	0.308213824	0.205380395	NA	NA	NA	NA	NA	NA	NA	NA	NA
AT1G06340	0	0	NA	NA	NA	NA	NA	NA	NA	NA	0.052882956	0	NA	NA	NA	NA	NA	NA	NA	NA	NA	NA	NA	NA	NA	NA	NA	NA	0	0	0	0.09063894	0	0.097804756	0	0	0.044690799	0.04933587	0	0.134859903	NA	NA	NA	NA	NA	NA	NA	NA	NA
AT1G06350	1.682150177	0.651495381	NA	NA	NA	NA	NA	NA	NA	NA	1.042070148	1.58076574	NA	NA	NA	NA	NA	NA	NA	NA	NA	NA	NA	NA	NA	NA	NA	NA	0.817571896	0.8420971	1.732634151	1.613215508	1.751527341	1.119056502	1.102925854	1.222415955	1.391982363	1.223057674	1.715276936	1.543031834	NA	NA	NA	NA	NA	NA	NA	NA	NA
AT1G06360	69.29621547	69.37219331	NA	NA	NA	NA	NA	NA	NA	NA	53.08686775	53.65272607	NA	NA	NA	NA	NA	NA	NA	NA	NA	NA	NA	NA	NA	NA	NA	NA	37.54301502	51.22929354	44.78821284	63.66889887	41.8964264	43.44331039	45.14145314	43.1877859	40.21233062	40.72911634	43.57801018	37.31077168	NA	NA	NA	NA	NA	NA	NA	NA	NA
AT1G06370	4.694651814	9.210012816	NA	NA	NA	NA	NA	NA	NA	NA	6.484295955	7.698851938	NA	NA	NA	NA	NA	NA	NA	NA	NA	NA	NA	NA	NA	NA	NA	NA	4.831902427	5.773794197	3.667828784	6.573684584	7.133341049	6.787203267	5.205636838	6.369476424	4.943484974	6.358270326	7.567848366	6.96622152	NA	NA	NA	NA	NA	NA	NA	NA	NA
AT1G06380	15.83303996	11.26843182	NA	NA	NA	NA	NA	NA	NA	NA	13.30497444	9.792011631	NA	NA	NA	NA	NA	NA	NA	NA	NA	NA	NA	NA	NA	NA	NA	NA	13.02281362	12.6722593	11.77448679	14.04399499	13.73837028	12.60357446	12.56053742	11.73673241	16.14594614	11.92059199	13.45403473	11.17200383	NA	NA	NA	NA	NA	NA	NA	NA	NA
AT1G06390	42.12307823	40.88132473	NA	NA	NA	NA	NA	NA	NA	NA	45.34857943	44.53232524	NA	NA	NA	NA	NA	NA	NA	NA	NA	NA	NA	NA	NA	NA	NA	NA	39.30597952	40.48834075	36.00193627	34.36680453	45.1285393	32.8491811	36.87848866	33.24915162	36.08803835	35.48383882	43.81279897	37.13145259	NA	NA	NA	NA	NA	NA	NA	NA	NA
AT1G06400	59.23310053	61.66107312	NA	NA	NA	NA	NA	NA	NA	NA	62.97860487	54.20146515	NA	NA	NA	NA	NA	NA	NA	NA	NA	NA	NA	NA	NA	NA	NA	NA	66.99570307	57.99592175	58.9168931	46.54642088	64.31294246	40.23854759	53.06098691	42.93812826	47.54238601	42.26254439	67.94953219	58.45600778	NA	NA	NA	NA	NA	NA	NA	NA	NA
AT1G06410	76.32530046	57.54509106	NA	NA	NA	NA	NA	NA	NA	NA	75.46647363	51.19385099	NA	NA	NA	NA	NA	NA	NA	NA	NA	NA	NA	NA	NA	NA	NA	NA	66.74938632	48.43321014	47.28778517	31.19830791	79.58113581	26.08060752	40.18864662	27.46371501	40.75863104	28.84704891	72.12867157	47.9177564	NA	NA	NA	NA	NA	NA	NA	NA	NA
AT1G06420	1.761471079	2.761351694	NA	NA	NA	NA	NA	NA	NA	NA	2.64002036	3.310611826	NA	NA	NA	NA	NA	NA	NA	NA	NA	NA	NA	NA	NA	NA	NA	NA	2.109734308	2.000735721	2.455491788	3.813821331	2.872110499	3.348071486	3.248251144	3.398912655	3.984021197	3.096271085	4.137582658	2.596809672	NA	NA	NA	NA	NA	NA	NA	NA	NA
AT1G06430	39.23276495	29.71775554	NA	NA	NA	NA	NA	NA	NA	NA	32.57167977	24.6683576	NA	NA	NA	NA	NA	NA	NA	NA	NA	NA	NA	NA	NA	NA	NA	NA	33.85581537	26.85330898	54.73700444	35.25874882	37.48172912	39.12424445	60.39497256	38.27164807	49.37288814	32.43407934	43.9344797	31.30161153	NA	NA	NA	NA	NA	NA	NA	NA	NA
AT1G06440	1.542641709	1.842180253	NA	NA	NA	NA	NA	NA	NA	NA	1.988361199	1.522148828	NA	NA	NA	NA	NA	NA	NA	NA	NA	NA	NA	NA	NA	NA	NA	NA	2.924090873	2.044212633	1.317146649	1.624724692	1.482706251	1.838694312	1.517182694	1.75466405	1.934347134	2.135399279	1.976107774	2.122591638	NA	NA	NA	NA	NA	NA	NA	NA	NA
AT1G06450	2.990489203	2.292298561	NA	NA	NA	NA	NA	NA	NA	NA	3.417541885	2.37114861	NA	NA	NA	NA	NA	NA	NA	NA	NA	NA	NA	NA	NA	NA	NA	NA	2.248322714	1.981404941	3.571658118	2.496643047	2.806934842	2.642216741	2.125430031	2.701716422	2.746087654	2.534969966	3.251879191	1.928789792	NA	NA	NA	NA	NA	NA	NA	NA	NA
AT1G06460	123.2845029	113.5304801	NA	NA	NA	NA	NA	NA	NA	NA	137.9812086	153.0222496	NA	NA	NA	NA	NA	NA	NA	NA	NA	NA	NA	NA	NA	NA	NA	NA	188.4249813	196.9162573	200.4162483	155.1042235	159.2397489	222.7666854	233.9388051	215.71753	223.4333976	210.5920938	150.7582922	165.4836615	NA	NA	NA	NA	NA	NA	NA	NA	NA
AT1G06470	22.53040612	20.88717982	NA	NA	NA	NA	NA	NA	NA	NA	23.48705072	21.80074541	NA	NA	NA	NA	NA	NA	NA	NA	NA	NA	NA	NA	NA	NA	NA	NA	23.68796956	24.21545955	18.91899777	24.90221487	24.77960332	24.20239273	23.01335699	24.17582617	24.35354295	25.66956327	20.98857853	22.43533268	NA	NA	NA	NA	NA	NA	NA	NA	NA
AT1G06475	3.264932833	5.268774175	NA	NA	NA	NA	NA	NA	NA	NA	5.452586614	6.574613385	NA	NA	NA	NA	NA	NA	NA	NA	NA	NA	NA	NA	NA	NA	NA	NA	4.08046733	5.253589501	3.982403612	9.225667346	3.082044911	6.981455574	3.440410666	6.742077147	2.894719199	4.695561525	3.388680023	6.595941785	NA	NA	NA	NA	NA	NA	NA	NA	NA
AT1G06480	0	0	NA	NA	NA	NA	NA	NA	NA	NA	0	0	NA	NA	NA	NA	NA	NA	NA	NA	NA	NA	NA	NA	NA	NA	NA	NA	0	0	0	0	0	0	0	0	0	0	0	0	NA	NA	NA	NA	NA	NA	NA	NA	NA
AT1G06490	1.571429448	1.153308371	NA	NA	NA	NA	NA	NA	NA	NA	2.510055841	1.739695451	NA	NA	NA	NA	NA	NA	NA	NA	NA	NA	NA	NA	NA	NA	NA	NA	2.228500929	1.464308191	1.155302533	0.917932972	2.172457932	1.026305088	1.971565109	1.438496492	2.241186486	1.535044716	2.255398775	1.546780738	NA	NA	NA	NA	NA	NA	NA	NA	NA
AT1G06500	7.108298648	12.54786129	NA	NA	NA	NA	NA	NA	NA	NA	13.26267661	16.08623254	NA	NA	NA	NA	NA	NA	NA	NA	NA	NA	NA	NA	NA	NA	NA	NA	10.68177455	13.52046988	12.38621596	17.51452237	12.8973762	16.24527093	11.05717286	15.67552518	12.89854872	15.86189851	15.42109214	14.30501016	NA	NA	NA	NA	NA	NA	NA	NA	NA
AT1G06515	37.17222057	45.78564758	NA	NA	NA	NA	NA	NA	NA	NA	43.83071618	53.64530008	NA	NA	NA	NA	NA	NA	NA	NA	NA	NA	NA	NA	NA	NA	NA	NA	31.52461047	36.10600584	35.77916343	48.42611992	36.79891577	37.64016029	29.14441021	37.2117798	29.11382078	38.45114388	35.17263644	49.0013459	NA	NA	NA	NA	NA	NA	NA	NA	NA
AT1G06510	22.71220495	25.91024203	NA	NA	NA	NA	NA	NA	NA	NA	26.22100182	29.5848049	NA	NA	NA	NA	NA	NA	NA	NA	NA	NA	NA	NA	NA	NA	NA	NA	24.91919223	23.98804216	30.6289775	32.52199466	24.11272047	30.7298791	28.61284869	27.38979079	29.90620968	34.80682208	26.91429525	31.88678349	NA	NA	NA	NA	NA	NA	NA	NA	NA
AT1G06520	1.422168738	0.625914526	NA	NA	NA	NA	NA	NA	NA	NA	1.802076197	0.911218346	NA	NA	NA	NA	NA	NA	NA	NA	NA	NA	NA	NA	NA	NA	NA	NA	1.460974341	0.656743868	0.630796763	0.531384986	1.82514079	0.716744627	0.675507533	1.072294697	0.982525528	0.488091264	1.755042128	0.988296635	NA	NA	NA	NA	NA	NA	NA	NA	NA
AT1G06530	52.33169759	52.78649844	NA	NA	NA	NA	NA	NA	NA	NA	56.5408434	44.94859312	NA	NA	NA	NA	NA	NA	NA	NA	NA	NA	NA	NA	NA	NA	NA	NA	54.83763641	50.49076124	59.17886178	46.30728106	60.40143178	44.40833228	58.17026688	51.1269684	72.30819728	54.58219653	62.98255779	48.16098584	NA	NA	NA	NA	NA	NA	NA	NA	NA
AT1G06540	1.57658737	1.62829598	NA	NA	NA	NA	NA	NA	NA	NA	0.661618794	1.777878338	NA	NA	NA	NA	NA	NA	NA	NA	NA	NA	NA	NA	NA	NA	NA	NA	2.298796285	1.810635933	0.769217324	2.591963442	0.56824989	2.796881233	2.713494232	3.885429685	2.316382006	2.204432834	0.844008517	1.205166129	NA	NA	NA	NA	NA	NA	NA	NA	NA
AT1G06550	44.66708205	46.41985688	NA	NA	NA	NA	NA	NA	NA	NA	40.09286454	38.09557725	NA	NA	NA	NA	NA	NA	NA	NA	NA	NA	NA	NA	NA	NA	NA	NA	48.63558297	50.6926344	57.47035037	50.05335293	41.36437193	58.45036371	52.17185278	57.79476201	59.67002708	55.59754606	52.31347576	38.68830173	NA	NA	NA	NA	NA	NA	NA	NA	NA
AT1G06560	7.825691252	9.569050443	NA	NA	NA	NA	NA	NA	NA	NA	10.26033708	7.652975396	NA	NA	NA	NA	NA	NA	NA	NA	NA	NA	NA	NA	NA	NA	NA	NA	12.19904391	12.02821302	8.07089987	8.335249975	10.47220723	10.12291286	10.08997598	11.51857165	11.41077132	10.42615165	10.801929	7.976095047	NA	NA	NA	NA	NA	NA	NA	NA	NA
AT1G06570	26.72244575	25.016845	NA	NA	NA	NA	NA	NA	NA	NA	27.83634264	22.53828802	NA	NA	NA	NA	NA	NA	NA	NA	NA	NA	NA	NA	NA	NA	NA	NA	16.39615711	13.34324498	30.77265288	20.03913821	26.12291792	9.799545624	20.7619227	12.74333235	16.58675698	10.90754501	25.41871541	16.93793524	NA	NA	NA	NA	NA	NA	NA	NA	NA
AT1G06580	1.634057514	1.825584034	NA	NA	NA	NA	NA	NA	NA	NA	1.99692434	2.53959928	NA	NA	NA	NA	NA	NA	NA	NA	NA	NA	NA	NA	NA	NA	NA	NA	2.153497124	1.859981124	1.22654926	2.066497169	2.227491567	1.742087635	1.236222936	1.727585901	1.607975807	1.986009206	1.874516827	2.642320866	NA	NA	NA	NA	NA	NA	NA	NA	NA
AT1G06590	5.276590063	5.819754876	NA	NA	NA	NA	NA	NA	NA	NA	6.227036242	6.520319166	NA	NA	NA	NA	NA	NA	NA	NA	NA	NA	NA	NA	NA	NA	NA	NA	7.08790584	6.349879397	4.29074908	5.95545144	6.039973967	6.840881806	5.516405891	6.399568062	5.346597519	6.738860268	5.512896757	5.240376047	NA	NA	NA	NA	NA	NA	NA	NA	NA
AT1G06610	0	0	NA	NA	NA	NA	NA	NA	NA	NA	0	0	NA	NA	NA	NA	NA	NA	NA	NA	NA	NA	NA	NA	NA	NA	NA	NA	0	0	0	0	0	0	0	0	0	0	0	0	NA	NA	NA	NA	NA	NA	NA	NA	NA
AT1G06620	6.987259506	2.383997974	NA	NA	NA	NA	NA	NA	NA	NA	7.031345691	3.001660435	NA	NA	NA	NA	NA	NA	NA	NA	NA	NA	NA	NA	NA	NA	NA	NA	5.967262369	2.777724225	4.545447259	2.61541048	6.056200901	2.877518869	3.988182449	2.601891545	4.778975272	1.870218977	6.526880988	3.43360412	NA	NA	NA	NA	NA	NA	NA	NA	NA
AT1G06630	14.27202362	12.17226667	NA	NA	NA	NA	NA	NA	NA	NA	15.11840832	13.10840293	NA	NA	NA	NA	NA	NA	NA	NA	NA	NA	NA	NA	NA	NA	NA	NA	14.17138267	12.03775435	11.65805284	13.47038988	14.54770937	11.27742219	10.59881646	12.39555487	9.766338191	11.5038057	13.06320386	13.8716613	NA	NA	NA	NA	NA	NA	NA	NA	NA
AT1G06640	51.75675312	36.05516378	NA	NA	NA	NA	NA	NA	NA	NA	63.43916475	56.50277894	NA	NA	NA	NA	NA	NA	NA	NA	NA	NA	NA	NA	NA	NA	NA	NA	61.45595899	56.39951067	62.64417584	61.91305921	58.07789844	54.68678436	45.09624607	49.94904928	55.49398532	47.5526236	64.50037651	61.43458054	NA	NA	NA	NA	NA	NA	NA	NA	NA
AT1G06645	8.029325594	12.28543685	NA	NA	NA	NA	NA	NA	NA	NA	10.72662275	10.99205283	NA	NA	NA	NA	NA	NA	NA	NA	NA	NA	NA	NA	NA	NA	NA	NA	11.85196461	11.99732315	14.26747366	12.32452717	12.26680149	12.69439575	12.67389817	11.97986428	14.08708248	14.13751406	11.52307488	13.79095409	NA	NA	NA	NA	NA	NA	NA	NA	NA
AT1G06650	35.08602452	29.31995346	NA	NA	NA	NA	NA	NA	NA	NA	35.2749149	32.97136384	NA	NA	NA	NA	NA	NA	NA	NA	NA	NA	NA	NA	NA	NA	NA	NA	45.83512443	33.1739636	50.12167291	38.9747444	36.9128443	39.63782242	46.28132341	37.12189627	46.72143682	38.37158979	36.51427308	30.87954638	NA	NA	NA	NA	NA	NA	NA	NA	NA
AT1G06660	4.263300724	4.078790114	NA	NA	NA	NA	NA	NA	NA	NA	4.974806456	6.15260652	NA	NA	NA	NA	NA	NA	NA	NA	NA	NA	NA	NA	NA	NA	NA	NA	4.3291735	5.313182965	2.476268283	5.241113799	5.350740254	3.967270362	3.556512679	3.499833165	4.879132453	5.471417909	4.628665699	3.258928575	NA	NA	NA	NA	NA	NA	NA	NA	NA
AT1G06670	12.5856052	11.19880819	NA	NA	NA	NA	NA	NA	NA	NA	13.8126704	11.14382483	NA	NA	NA	NA	NA	NA	NA	NA	NA	NA	NA	NA	NA	NA	NA	NA	15.86509072	13.63227014	10.03033071	10.04675565	14.27738895	12.52279241	14.19328245	12.90380761	16.50596091	13.46810753	13.92953925	9.678111905	NA	NA	NA	NA	NA	NA	NA	NA	NA
AT1G06680	1885.617254	1684.524366	NA	NA	NA	NA	NA	NA	NA	NA	1441.24951	2104.691159	NA	NA	NA	NA	NA	NA	NA	NA	NA	NA	NA	NA	NA	NA	NA	NA	1357.090666	1623.438915	2497.428136	2123.588221	1530.721027	2117.711358	1927.722973	1820.843643	1505.602392	1629.718795	1657.225016	2158.812084	NA	NA	NA	NA	NA	NA	NA	NA	NA
AT1G06690	47.81633992	52.50111562	NA	NA	NA	NA	NA	NA	NA	NA	47.95303875	39.17582864	NA	NA	NA	NA	NA	NA	NA	NA	NA	NA	NA	NA	NA	NA	NA	NA	43.38899376	49.3782088	60.47576629	60.53291296	39.09823797	61.97286748	67.40185155	62.00086682	67.03137176	61.4836473	49.77575601	44.42959032	NA	NA	NA	NA	NA	NA	NA	NA	NA
AT1G06700	46.78691756	48.33970177	NA	NA	NA	NA	NA	NA	NA	NA	49.43569567	51.88243208	NA	NA	NA	NA	NA	NA	NA	NA	NA	NA	NA	NA	NA	NA	NA	NA	44.48183428	44.45926865	42.30484188	45.27444925	47.96253624	45.83231777	42.37744406	43.77751979	45.88359165	46.51571061	50.58631288	47.6680907	NA	NA	NA	NA	NA	NA	NA	NA	NA
AT1G06710	2.226133987	1.607453982	NA	NA	NA	NA	NA	NA	NA	NA	3.257268287	2.659275308	NA	NA	NA	NA	NA	NA	NA	NA	NA	NA	NA	NA	NA	NA	NA	NA	2.393155887	2.749938469	1.687492071	1.996628948	2.674553947	2.447322221	2.388852535	2.342546666	3.039418863	3.197059658	2.481581173	1.499793636	NA	NA	NA	NA	NA	NA	NA	NA	NA
AT1G06720	13.33024668	12.24683839	NA	NA	NA	NA	NA	NA	NA	NA	15.33824087	10.63785749	NA	NA	NA	NA	NA	NA	NA	NA	NA	NA	NA	NA	NA	NA	NA	NA	18.40822257	16.02881827	10.46692263	9.674944755	17.3712194	14.03708191	15.04383928	15.57686177	18.6705374	14.07275682	17.69216462	10.13591841	NA	NA	NA	NA	NA	NA	NA	NA	NA
AT1G06730	8.912204866	7.783221688	NA	NA	NA	NA	NA	NA	NA	NA	8.544708756	7.697665146	NA	NA	NA	NA	NA	NA	NA	NA	NA	NA	NA	NA	NA	NA	NA	NA	10.46267693	9.002152909	8.579300734	9.056478972	9.447731906	9.845132082	9.546571441	9.286137461	11.18845953	10.79370069	8.519731733	6.912803524	NA	NA	NA	NA	NA	NA	NA	NA	NA
AT1G06740	2.090514693	1.253036915	NA	NA	NA	NA	NA	NA	NA	NA	1.850066647	1.870969356	NA	NA	NA	NA	NA	NA	NA	NA	NA	NA	NA	NA	NA	NA	NA	NA	2.177246655	1.495039235	1.618988217	1.355316276	1.943512584	1.600434596	1.988703869	2.075889695	2.080424809	2.199225914	1.770058552	1.293634905	NA	NA	NA	NA	NA	NA	NA	NA	NA
AT1G06750	0	0.108159331	NA	NA	NA	NA	NA	NA	NA	NA	0.033484141	0.209947233	NA	NA	NA	NA	NA	NA	NA	NA	NA	NA	NA	NA	NA	NA	NA	NA	0	0.074013069	0.045417913	0.200865941	0.100655784	0.123854961	0.10299627	0.132353395	0.12733684	0.078095542	0.149501725	0	NA	NA	NA	NA	NA	NA	NA	NA	NA
AT1G06760	174.634967	162.4454919	NA	NA	NA	NA	NA	NA	NA	NA	184.7045437	178.8972408	NA	NA	NA	NA	NA	NA	NA	NA	NA	NA	NA	NA	NA	NA	NA	NA	119.207983	124.6967206	159.9988499	158.2875216	161.7659726	155.1906644	137.0183002	149.101102	134.0926503	145.2175994	202.8216624	164.1535777	NA	NA	NA	NA	NA	NA	NA	NA	NA
AT1G06770	3.978951719	3.965923937	NA	NA	NA	NA	NA	NA	NA	NA	5.033886372	4.618934376	NA	NA	NA	NA	NA	NA	NA	NA	NA	NA	NA	NA	NA	NA	NA	NA	4.607188272	4.238804127	5.138818453	5.441256286	3.585337099	4.67119774	4.208220102	4.631203821	5.09896869	4.859874222	4.855346636	4.38343637	NA	NA	NA	NA	NA	NA	NA	NA	NA
AT1G06780	8.004714635	5.943775751	NA	NA	NA	NA	NA	NA	NA	NA	8.641075045	5.064008165	NA	NA	NA	NA	NA	NA	NA	NA	NA	NA	NA	NA	NA	NA	NA	NA	9.15415186	5.916081283	7.828021487	5.375826814	8.737139818	6.757971371	9.679964108	7.389045731	9.356712176	6.21802089	10.74309606	6.598834584	NA	NA	NA	NA	NA	NA	NA	NA	NA
AT1G06790	7.194319971	10.09050084	NA	NA	NA	NA	NA	NA	NA	NA	7.987074585	8.012696863	NA	NA	NA	NA	NA	NA	NA	NA	NA	NA	NA	NA	NA	NA	NA	NA	7.64080622	10.63197055	7.222449158	12.13800236	6.829434854	11.76816191	8.189338405	11.23915496	9.742193982	11.12734537	7.539776201	8.283110128	NA	NA	NA	NA	NA	NA	NA	NA	NA
AT1G06800	4.603603855	3.590707477	NA	NA	NA	NA	NA	NA	NA	NA	4.925613453	3.484947111	NA	NA	NA	NA	NA	NA	NA	NA	NA	NA	NA	NA	NA	NA	NA	NA	2.610393164	2.79602073	3.899478003	2.069506755	4.724334358	3.19017099	4.794884027	3.727247458	4.567501545	3.2005698	6.625756781	4.154447247	NA	NA	NA	NA	NA	NA	NA	NA	NA
AT1G06810	0	0.273387954	NA	NA	NA	NA	NA	NA	NA	NA	0	0.199001708	NA	NA	NA	NA	NA	NA	NA	NA	NA	NA	NA	NA	NA	NA	NA	NA	0.154385498	0.093539232	0	0.21759299	0.12721084	0.117397827	0.130168794	0.100362558	0.053643635	0	0	0	NA	NA	NA	NA	NA	NA	NA	NA	NA
AT1G06820	21.80596211	19.36452419	NA	NA	NA	NA	NA	NA	NA	NA	23.45746669	20.49170062	NA	NA	NA	NA	NA	NA	NA	NA	NA	NA	NA	NA	NA	NA	NA	NA	24.97500142	22.14212587	26.23060575	19.32359639	23.17553685	25.00009919	29.14732611	24.67457918	28.69770786	25.72686702	26.96369866	18.78937797	NA	NA	NA	NA	NA	NA	NA	NA	NA
AT1G06830	17.36556354	21.42982605	NA	NA	NA	NA	NA	NA	NA	NA	14.54438374	17.51884935	NA	NA	NA	NA	NA	NA	NA	NA	NA	NA	NA	NA	NA	NA	NA	NA	18.80415361	16.13079418	10.79849111	14.03862576	23.93175971	21.09464594	9.418549992	20.57531805	11.77376878	13.14034038	21.48341905	22.83992665	NA	NA	NA	NA	NA	NA	NA	NA	NA
AT1G06840	10.07040317	6.423351232	NA	NA	NA	NA	NA	NA	NA	NA	9.843329882	6.396246559	NA	NA	NA	NA	NA	NA	NA	NA	NA	NA	NA	NA	NA	NA	NA	NA	10.21460196	6.663544316	7.638676228	4.867031354	9.899123541	5.715208833	7.804945015	6.149808661	8.469733952	6.088670702	10.06070805	5.598517422	NA	NA	NA	NA	NA	NA	NA	NA	NA
AT1G06850	10.73203971	9.721809467	NA	NA	NA	NA	NA	NA	NA	NA	9.191279676	10.33946076	NA	NA	NA	NA	NA	NA	NA	NA	NA	NA	NA	NA	NA	NA	NA	NA	7.889854662	8.44521896	10.26698926	12.55640891	9.101535296	11.99920725	10.97623326	9.830617818	10.66881872	10.69325662	11.41468821	11.03021979	NA	NA	NA	NA	NA	NA	NA	NA	NA
AT1G06860	0	0	NA	NA	NA	NA	NA	NA	NA	NA	0.544471	0	NA	NA	NA	NA	NA	NA	NA	NA	NA	NA	NA	NA	NA	NA	NA	NA	0	0	0	0.933198105	0	0	0	0	0	0.507951002	0	0	NA	NA	NA	NA	NA	NA	NA	NA	NA
AT1G06870	19.18801219	14.21163604	NA	NA	NA	NA	NA	NA	NA	NA	17.20909199	13.79304783	NA	NA	NA	NA	NA	NA	NA	NA	NA	NA	NA	NA	NA	NA	NA	NA	19.06052322	16.57973177	15.54089534	14.53178081	16.0729049	18.18107506	16.72858049	16.7747062	18.60988965	16.845787	16.22370339	12.97293115	NA	NA	NA	NA	NA	NA	NA	NA	NA
AT1G06880	0	0	NA	NA	NA	NA	NA	NA	NA	NA	0	0	NA	NA	NA	NA	NA	NA	NA	NA	NA	NA	NA	NA	NA	NA	NA	NA	1.32423617	0	1.477041715	0.933198105	0	0	0	0.860856306	0.460126392	1.015902004	0	0	NA	NA	NA	NA	NA	NA	NA	NA	NA
AT1G06890	28.49395927	28.54717644	NA	NA	NA	NA	NA	NA	NA	NA	36.45543486	32.98264381	NA	NA	NA	NA	NA	NA	NA	NA	NA	NA	NA	NA	NA	NA	NA	NA	35.86638045	35.56239952	22.4462749	26.80018242	32.76264683	34.39013301	29.92114731	32.56493596	31.27800485	34.42522474	34.47454975	34.14655858	NA	NA	NA	NA	NA	NA	NA	NA	NA
AT1G06900	19.23325727	15.5370948	NA	NA	NA	NA	NA	NA	NA	NA	19.85540406	15.19782981	NA	NA	NA	NA	NA	NA	NA	NA	NA	NA	NA	NA	NA	NA	NA	NA	22.91980048	18.02596642	15.24040464	12.61854456	21.90445431	15.43862256	19.8588457	17.56797614	19.9861756	15.18450539	21.18213732	13.77787727	NA	NA	NA	NA	NA	NA	NA	NA	NA
AT1G06910	5.148465746	6.156328149	NA	NA	NA	NA	NA	NA	NA	NA	6.375441839	6.900332124	NA	NA	NA	NA	NA	NA	NA	NA	NA	NA	NA	NA	NA	NA	NA	NA	5.168680967	4.697407983	5.284677393	5.767139862	5.982739131	5.989133112	5.239890296	5.840076224	6.349924884	6.939115982	6.13200279	5.096874713	NA	NA	NA	NA	NA	NA	NA	NA	NA
AT1G06920	0	0	NA	NA	NA	NA	NA	NA	NA	NA	0	0.127839705	NA	NA	NA	NA	NA	NA	NA	NA	NA	NA	NA	NA	NA	NA	NA	NA	0.099178025	0	0	0	0	0	0	0	0	0	0	0	NA	NA	NA	NA	NA	NA	NA	NA	NA
AT1G06923	0.525101168	0.406742501	NA	NA	NA	NA	NA	NA	NA	NA	0.503680013	0.197381173	NA	NA	NA	NA	NA	NA	NA	NA	NA	NA	NA	NA	NA	NA	NA	NA	0.765641434	0.278332534	0.683191933	0.10791053	0.441612224	0.174662728	0.580989546	0.099545273	0.505464579	0.381790533	0.682688601	0.160557963	NA	NA	NA	NA	NA	NA	NA	NA	NA
AT1G06925	0.298529738	0	NA	NA	NA	NA	NA	NA	NA	NA	0.089484817	0.28053713	NA	NA	NA	NA	NA	NA	NA	NA	NA	NA	NA	NA	NA	NA	NA	NA	0	0	0	0	0	0	0	0	0	0	0	0	NA	NA	NA	NA	NA	NA	NA	NA	NA
AT1G06930	0.619427699	0.399839731	NA	NA	NA	NA	NA	NA	NA	NA	1.076912381	0.116418867	NA	NA	NA	NA	NA	NA	NA	NA	NA	NA	NA	NA	NA	NA	NA	NA	2.348261258	0.711383378	1.007396367	0.445532621	1.041882443	0.686794203	0.533054342	0.528421882	0.345205295	0.207864675	0.757951384	0.189399787	NA	NA	NA	NA	NA	NA	NA	NA	NA
AT1G06950	66.42818155	57.24775928	NA	NA	NA	NA	NA	NA	NA	NA	91.20776437	65.86205919	NA	NA	NA	NA	NA	NA	NA	NA	NA	NA	NA	NA	NA	NA	NA	NA	87.83593781	82.13055015	49.23888368	48.6831486	78.57012096	60.66527386	75.87607368	67.15172739	84.27491163	65.56691007	82.34907928	49.41028394	NA	NA	NA	NA	NA	NA	NA	NA	NA
AT1G06960	17.98579993	25.19758592	NA	NA	NA	NA	NA	NA	NA	NA	21.80471362	25.54047125	NA	NA	NA	NA	NA	NA	NA	NA	NA	NA	NA	NA	NA	NA	NA	NA	19.62003631	22.06820456	20.69231684	29.9115058	20.568337	24.66882475	21.12849309	26.51935439	23.55676004	28.94848444	22.77216191	21.48856029	NA	NA	NA	NA	NA	NA	NA	NA	NA
AT1G06970	0	0	NA	NA	NA	NA	NA	NA	NA	NA	0.031050153	0.194686008	NA	NA	NA	NA	NA	NA	NA	NA	NA	NA	NA	NA	NA	NA	NA	NA	0.113278034	0	0.084232901	0.053218526	0.031113013	0.086138887	0.063672928	0.024546505	0.02624014	0.04345123	0.039609809	0.039591401	NA	NA	NA	NA	NA	NA	NA	NA	NA
AT1G06980	3.912966277	4.314932883	NA	NA	NA	NA	NA	NA	NA	NA	3.665370511	4.289983719	NA	NA	NA	NA	NA	NA	NA	NA	NA	NA	NA	NA	NA	NA	NA	NA	2.258400244	2.304541777	6.89410621	6.868621201	3.623820304	3.344279686	4.81048571	3.786244108	6.566835444	5.24326161	5.92269296	6.979298364	NA	NA	NA	NA	NA	NA	NA	NA	NA
AT1G06990	0	0	NA	NA	NA	NA	NA	NA	NA	NA	0.031377793	0	NA	NA	NA	NA	NA	NA	NA	NA	NA	NA	NA	NA	NA	NA	NA	NA	0	0	0	0	0	0.05803188	0	0	0.053034048	0.058546301	0.120083308	0.080018336	NA	NA	NA	NA	NA	NA	NA	NA	NA
AT1G07000	8.920493362	3.825067576	NA	NA	NA	NA	NA	NA	NA	NA	7.467914737	3.832159369	NA	NA	NA	NA	NA	NA	NA	NA	NA	NA	NA	NA	NA	NA	NA	NA	9.197683832	4.278033395	5.751267666	2.553384935	6.583538083	4.450792906	6.384123374	5.194059887	4.48714166	2.637129018	8.259643201	5.990937991	NA	NA	NA	NA	NA	NA	NA	NA	NA
AT1G07010	12.35781088	16.823183	NA	NA	NA	NA	NA	NA	NA	NA	15.76691696	16.52618728	NA	NA	NA	NA	NA	NA	NA	NA	NA	NA	NA	NA	NA	NA	NA	NA	10.79968282	11.26711071	29.43831236	33.29132652	13.22914598	24.10989362	24.15190829	24.59098435	23.95992306	24.10208785	15.26680762	16.47080118	NA	NA	NA	NA	NA	NA	NA	NA	NA
AT1G07020	28.89271792	20.62639101	NA	NA	NA	NA	NA	NA	NA	NA	27.8746533	27.51095271	NA	NA	NA	NA	NA	NA	NA	NA	NA	NA	NA	NA	NA	NA	NA	NA	24.69091387	22.48189063	25.51732008	23.88793311	27.58625577	22.16990029	21.05316089	22.39886801	22.9749163	23.06203059	32.70541947	32.61708818	NA	NA	NA	NA	NA	NA	NA	NA	NA
AT1G07025	0	0	NA	NA	NA	NA	NA	NA	NA	NA	0	0	NA	NA	NA	NA	NA	NA	NA	NA	NA	NA	NA	NA	NA	NA	NA	NA	0	0	0	0	0	0	0	0	0	0	0	0	NA	NA	NA	NA	NA	NA	NA	NA	NA
AT1G07030	17.81234175	17.92310695	NA	NA	NA	NA	NA	NA	NA	NA	17.61439254	19.11831099	NA	NA	NA	NA	NA	NA	NA	NA	NA	NA	NA	NA	NA	NA	NA	NA	17.63287255	19.63126916	15.12342712	16.8670661	16.5747887	20.13678743	19.32173763	21.43573001	21.83092563	22.1221775	16.62726983	18.08793617	NA	NA	NA	NA	NA	NA	NA	NA	NA
AT1G07040	15.92823586	12.96382515	NA	NA	NA	NA	NA	NA	NA	NA	28.80855835	29.93645858	NA	NA	NA	NA	NA	NA	NA	NA	NA	NA	NA	NA	NA	NA	NA	NA	26.36620584	18.52394908	18.27090026	13.91556507	29.25978355	20.17736623	24.02779251	16.84833446	20.75922262	19.49549891	28.5410415	27.35137474	NA	NA	NA	NA	NA	NA	NA	NA	NA
AT1G07050	35.91818065	32.57911407	NA	NA	NA	NA	NA	NA	NA	NA	48.63505181	45.39245678	NA	NA	NA	NA	NA	NA	NA	NA	NA	NA	NA	NA	NA	NA	NA	NA	84.201072	72.96767504	24.4234965	23.86208841	70.68219116	105.6550845	98.78170709	99.78905753	131.0680798	129.4512824	61.98316911	83.31589787	NA	NA	NA	NA	NA	NA	NA	NA	NA
AT1G07051	0	0	NA	NA	NA	NA	NA	NA	NA	NA	0	0	NA	NA	NA	NA	NA	NA	NA	NA	NA	NA	NA	NA	NA	NA	NA	NA	0	0	0	0.288074198	0	0	0.344664329	0	0	0	0	0.857239908	NA	NA	NA	NA	NA	NA	NA	NA	NA
AT1G07060	0	0.113569757	NA	NA	NA	NA	NA	NA	NA	NA	0.158215993	0.165337026	NA	NA	NA	NA	NA	NA	NA	NA	NA	NA	NA	NA	NA	NA	NA	NA	0	0.310861621	0.28613905	0.271174893	0.528454308	0.292613683	0.216296851	0.250153333	0.668532888	0.59041508	0.067277233	0.134491936	NA	NA	NA	NA	NA	NA	NA	NA	NA
AT1G07070	36.33444382	50.67186294	NA	NA	NA	NA	NA	NA	NA	NA	45.5821652	47.4229722	NA	NA	NA	NA	NA	NA	NA	NA	NA	NA	NA	NA	NA	NA	NA	NA	50.85297194	53.59700364	37.20603861	70.52056361	42.17138906	55.57980627	39.70533075	57.93188655	53.57711706	65.22974262	43.31074264	41.14751557	NA	NA	NA	NA	NA	NA	NA	NA	NA
AT1G07080	45.74122648	43.8787666	NA	NA	NA	NA	NA	NA	NA	NA	53.86016204	59.00400637	NA	NA	NA	NA	NA	NA	NA	NA	NA	NA	NA	NA	NA	NA	NA	NA	50.94721422	56.5444655	42.27516521	60.27325826	51.45678482	55.94006447	53.95496526	54.39650636	56.754966	58.65666372	49.80006622	53.09538476	NA	NA	NA	NA	NA	NA	NA	NA	NA
AT1G07090	10.94081416	8.121622631	NA	NA	NA	NA	NA	NA	NA	NA	11.06840834	6.297359452	NA	NA	NA	NA	NA	NA	NA	NA	NA	NA	NA	NA	NA	NA	NA	NA	7.477791733	6.342912158	10.67605125	5.19938796	12.89820791	8.491485653	10.17180094	8.49080011	10.80882273	8.949202493	15.37473839	10.97685248	NA	NA	NA	NA	NA	NA	NA	NA	NA
AT1G07100	0	0	NA	NA	NA	NA	NA	NA	NA	NA	0	0	NA	NA	NA	NA	NA	NA	NA	NA	NA	NA	NA	NA	NA	NA	NA	NA	0	0	0	0	0	0	0	0	0	0	0	0	NA	NA	NA	NA	NA	NA	NA	NA	NA
AT1G07110	60.60669551	52.28714074	NA	NA	NA	NA	NA	NA	NA	NA	61.86352315	52.08252961	NA	NA	NA	NA	NA	NA	NA	NA	NA	NA	NA	NA	NA	NA	NA	NA	67.77830725	63.40663284	68.35063248	47.86338728	67.16904393	56.18637058	69.95183969	60.08757614	71.86683346	61.42619795	70.69234886	54.55002035	NA	NA	NA	NA	NA	NA	NA	NA	NA
AT1G07119	2.162520298	2.284206365	NA	NA	NA	NA	NA	NA	NA	NA	2.828593243	2.401671526	NA	NA	NA	NA	NA	NA	NA	NA	NA	NA	NA	NA	NA	NA	NA	NA	3.153135514	3.473499515	0.95917648	3.030048727	2.480029625	1.961760636	2.175168176	2.888330381	2.041810863	3.078678636	2.180049002	1.352505037	NA	NA	NA	NA	NA	NA	NA	NA	NA
AT1G07120	1.096300862	0.128665583	NA	NA	NA	NA	NA	NA	NA	NA	0.418241247	0.280970727	NA	NA	NA	NA	NA	NA	NA	NA	NA	NA	NA	NA	NA	NA	NA	NA	0.217977051	0.044022714	0.891475718	0.153609889	0.957915321	0.38675961	1.041450949	0.141702004	0.681655559	0.278705728	0.647868317	0.152368763	NA	NA	NA	NA	NA	NA	NA	NA	NA
AT1G07128	8.090642841	6.266998642	NA	NA	NA	NA	NA	NA	NA	NA	5.723435429	5.017989112	NA	NA	NA	NA	NA	NA	NA	NA	NA	NA	NA	NA	NA	NA	NA	NA	4.600765313	4.86028439	5.657977862	7.565110363	5.637818437	8.073494212	5.669447125	6.748594982	5.861559919	5.837293889	5.630606379	7.545217005	NA	NA	NA	NA	NA	NA	NA	NA	NA
AT1G07130	3.50008979	5.561361634	NA	NA	NA	NA	NA	NA	NA	NA	3.026417614	4.427684136	NA	NA	NA	NA	NA	NA	NA	NA	NA	NA	NA	NA	NA	NA	NA	NA	3.729425038	4.697563644	5.692315253	7.884452469	3.881656866	6.940564422	4.220159273	6.124839857	4.774171539	7.303253763	4.375478092	5.042324509	NA	NA	NA	NA	NA	NA	NA	NA	NA
AT1G07135	69.06314205	49.47033457	NA	NA	NA	NA	NA	NA	NA	NA	27.19751654	39.23840641	NA	NA	NA	NA	NA	NA	NA	NA	NA	NA	NA	NA	NA	NA	NA	NA	56.12988476	73.85267356	54.15416059	143.7380055	19.5795209	200.7141984	133.0959918	176.766023	42.17510964	39.36550875	17.65071519	39.19061955	NA	NA	NA	NA	NA	NA	NA	NA	NA
AT1G07140	89.88732505	73.05197795	NA	NA	NA	NA	NA	NA	NA	NA	94.27654433	77.51541261	NA	NA	NA	NA	NA	NA	NA	NA	NA	NA	NA	NA	NA	NA	NA	NA	101.58717	81.40191081	95.25627038	69.13175972	104.9035424	75.99812809	87.09467414	72.19867501	95.46930346	73.56758515	94.97040671	83.543398	NA	NA	NA	NA	NA	NA	NA	NA	NA
AT1G07150	4.945326663	2.24451674	NA	NA	NA	NA	NA	NA	NA	NA	1.968773208	1.234430606	NA	NA	NA	NA	NA	NA	NA	NA	NA	NA	NA	NA	NA	NA	NA	NA	2.647678909	1.911361267	3.958542595	3.850770133	2.135221375	2.398882855	2.279864707	2.270514955	2.368451667	1.318116112	2.954716112	1.535738361	NA	NA	NA	NA	NA	NA	NA	NA	NA
AT1G07160	0.353328348	0.114036482	NA	NA	NA	NA	NA	NA	NA	NA	0.105910797	0.24902474	NA	NA	NA	NA	NA	NA	NA	NA	NA	NA	NA	NA	NA	NA	NA	NA	0.128795573	0.156069567	0.287314964	0.226907759	0	0.048969367	0.271482177	0.293044921	0.358016151	0.172912088	0.27021486	0	NA	NA	NA	NA	NA	NA	NA	NA	NA
AT1G07170	13.65510144	20.74488262	NA	NA	NA	NA	NA	NA	NA	NA	18.23308179	24.88649379	NA	NA	NA	NA	NA	NA	NA	NA	NA	NA	NA	NA	NA	NA	NA	NA	17.19524207	16.87637818	12.8984445	20.97549881	14.99713764	17.12828015	11.86972343	18.17281473	12.40372803	19.05441011	16.13919663	27.72964814	NA	NA	NA	NA	NA	NA	NA	NA	NA
AT1G07175	3.368484807	0.621243522	NA	NA	NA	NA	NA	NA	NA	NA	2.019418559	0	NA	NA	NA	NA	NA	NA	NA	NA	NA	NA	NA	NA	NA	NA	NA	NA	0.701647523	0.212557433	1.956529138	0.247227856	0.578144788	0	0.295794014	0	0.60949578	0.134569109	0.184008253	0.735690966	NA	NA	NA	NA	NA	NA	NA	NA	NA
AT1G07180	23.15308493	27.28329213	NA	NA	NA	NA	NA	NA	NA	NA	28.21474301	25.21445129	NA	NA	NA	NA	NA	NA	NA	NA	NA	NA	NA	NA	NA	NA	NA	NA	10.09618986	9.303072974	31.02696296	32.35034573	25.86712907	19.9531001	24.73949666	20.57870259	20.37243054	20.55354981	24.35371875	20.62074297	NA	NA	NA	NA	NA	NA	NA	NA	NA
AT1G07190	0	0	NA	NA	NA	NA	NA	NA	NA	NA	0	0	NA	NA	NA	NA	NA	NA	NA	NA	NA	NA	NA	NA	NA	NA	NA	NA	0	0	0	0	0	0	0	0	0	0	0	0	NA	NA	NA	NA	NA	NA	NA	NA	NA
AT1G07200	6.468572143	5.726337539	NA	NA	NA	NA	NA	NA	NA	NA	8.398492482	5.731351851	NA	NA	NA	NA	NA	NA	NA	NA	NA	NA	NA	NA	NA	NA	NA	NA	8.596338496	5.338974835	7.093525646	5.374247502	8.28226793	4.795040042	5.74835693	5.465660331	6.732299276	6.201981283	9.484045914	6.611729985	NA	NA	NA	NA	NA	NA	NA	NA	NA
AT1G07210	30.05947559	28.51388397	NA	NA	NA	NA	NA	NA	NA	NA	34.00692177	28.55150818	NA	NA	NA	NA	NA	NA	NA	NA	NA	NA	NA	NA	NA	NA	NA	NA	40.84444394	32.88478354	32.41594474	35.31496055	37.40891407	35.7177739	33.9078291	36.25377309	36.02593604	36.30555388	32.87614127	31.79020844	NA	NA	NA	NA	NA	NA	NA	NA	NA
AT1G07220	8.393297902	7.63211906	NA	NA	NA	NA	NA	NA	NA	NA	7.678982336	5.486906171	NA	NA	NA	NA	NA	NA	NA	NA	NA	NA	NA	NA	NA	NA	NA	NA	8.566691374	8.446481446	5.460122514	7.724366435	7.1464847	7.24258885	7.985601384	7.298521971	6.766748396	7.347610423	7.451553243	5.746466727	NA	NA	NA	NA	NA	NA	NA	NA	NA
AT1G07230	16.38641605	14.08975488	NA	NA	NA	NA	NA	NA	NA	NA	17.82891677	11.69603102	NA	NA	NA	NA	NA	NA	NA	NA	NA	NA	NA	NA	NA	NA	NA	NA	15.22935816	14.42091884	11.49399193	11.76046846	19.01092591	13.14098438	14.64739825	11.73803875	17.538581	13.90460442	18.8216706	15.82484825	NA	NA	NA	NA	NA	NA	NA	NA	NA
AT1G07240	16.76103856	12.04761132	NA	NA	NA	NA	NA	NA	NA	NA	14.98469478	10.72982875	NA	NA	NA	NA	NA	NA	NA	NA	NA	NA	NA	NA	NA	NA	NA	NA	11.68589569	9.601998545	10.05846966	6.806202527	16.18017923	7.141412411	10.12280309	8.776141787	12.44090887	10.66379996	19.39543068	13.59566925	NA	NA	NA	NA	NA	NA	NA	NA	NA
AT1G07250	19.80503947	17.12873111	NA	NA	NA	NA	NA	NA	NA	NA	20.31428813	17.1573614	NA	NA	NA	NA	NA	NA	NA	NA	NA	NA	NA	NA	NA	NA	NA	NA	17.37156362	16.06102835	28.81250299	20.82705598	20.35541326	20.45785657	23.30154165	22.10908281	29.06304029	22.78100827	21.65447098	17.38649147	NA	NA	NA	NA	NA	NA	NA	NA	NA
AT1G07260	3.810664653	2.073931156	NA	NA	NA	NA	NA	NA	NA	NA	4.322645487	2.317113164	NA	NA	NA	NA	NA	NA	NA	NA	NA	NA	NA	NA	NA	NA	NA	NA	3.867598223	4.092531062	3.827814364	3.147786425	4.578263595	3.148111828	2.985360211	3.7536527	3.72872992	2.716331258	6.228562107	3.312740547	NA	NA	NA	NA	NA	NA	NA	NA	NA
AT1G07270	1.104442035	1.425831641	NA	NA	NA	NA	NA	NA	NA	NA	1.40063192	1.35722311	NA	NA	NA	NA	NA	NA	NA	NA	NA	NA	NA	NA	NA	NA	NA	NA	1.238745297	1.46353774	1.519854518	2.051437469	1.735196084	2.260720206	1.932209119	1.932673446	1.398869103	2.470823584	1.299452224	1.8833301	NA	NA	NA	NA	NA	NA	NA	NA	NA
AT1G07280	40.67261516	34.91605972	NA	NA	NA	NA	NA	NA	NA	NA	44.44181867	33.31107178	NA	NA	NA	NA	NA	NA	NA	NA	NA	NA	NA	NA	NA	NA	NA	NA	41.2964147	33.49208363	49.58630329	36.57560843	51.43359169	48.6510215	64.85624221	46.82550987	61.06631385	51.25744789	50.83541458	43.5724152	NA	NA	NA	NA	NA	NA	NA	NA	NA
AT1G07290	1.563210265	2.594700217	NA	NA	NA	NA	NA	NA	NA	NA	2.911859192	2.518276157	NA	NA	NA	NA	NA	NA	NA	NA	NA	NA	NA	NA	NA	NA	NA	NA	2.767710921	2.31807223	2.542302104	2.696174959	2.817141877	2.476026893	2.059033656	3.175106376	2.404210194	3.247368139	2.732562392	2.645939629	NA	NA	NA	NA	NA	NA	NA	NA	NA
AT1G07300	6.141183185	9.853682967	NA	NA	NA	NA	NA	NA	NA	NA	5.838062517	9.563453501	NA	NA	NA	NA	NA	NA	NA	NA	NA	NA	NA	NA	NA	NA	NA	NA	4.221340607	6.122810845	5.279168144	7.842673058	4.321533968	5.544531649	4.529874044	6.569446288	4.93368176	7.261971608	6.038474928	7.645180402	NA	NA	NA	NA	NA	NA	NA	NA	NA
AT1G07310	25.7397148	27.27143621	NA	NA	NA	NA	NA	NA	NA	NA	30.7822844	25.77311795	NA	NA	NA	NA	NA	NA	NA	NA	NA	NA	NA	NA	NA	NA	NA	NA	23.81255516	22.07261922	24.68377627	20.8392835	29.43166806	20.12496084	20.84116172	21.32707808	25.45167127	19.90622572	31.80138786	26.18918066	NA	NA	NA	NA	NA	NA	NA	NA	NA
AT1G07320	235.9248927	258.5500146	NA	NA	NA	NA	NA	NA	NA	NA	264.0617711	296.2181253	NA	NA	NA	NA	NA	NA	NA	NA	NA	NA	NA	NA	NA	NA	NA	NA	220.870962	275.3122223	281.5407397	286.0168212	232.3584299	302.1949377	262.188066	290.7748247	268.87812	290.2038539	262.2280556	293.6185546	NA	NA	NA	NA	NA	NA	NA	NA	NA
AT1G07330	0.062665135	0.040450258	NA	NA	NA	NA	NA	NA	NA	NA	0.03756797	0	NA	NA	NA	NA	NA	NA	NA	NA	NA	NA	NA	NA	NA	NA	NA	NA	0.137056513	0.027679977	0.203828886	0.354143693	0.037644024	0.277921386	0.115558011	0.118796497	0.142867232	0.157716565	0.047924404	0.143706399	NA	NA	NA	NA	NA	NA	NA	NA	NA
AT1G07340	0	0	NA	NA	NA	NA	NA	NA	NA	NA	0	0	NA	NA	NA	NA	NA	NA	NA	NA	NA	NA	NA	NA	NA	NA	NA	NA	0	0	0	0	0	0	0	0	0	0	0	0	NA	NA	NA	NA	NA	NA	NA	NA	NA
AT1G07350	14.62487954	20.54346652	NA	NA	NA	NA	NA	NA	NA	NA	17.63496664	21.08366676	NA	NA	NA	NA	NA	NA	NA	NA	NA	NA	NA	NA	NA	NA	NA	NA	18.4770195	21.10509048	19.86583039	23.99257139	15.77381631	33.99710958	20.32897726	31.19051019	25.36476382	29.72069753	18.58815333	20.51686622	NA	NA	NA	NA	NA	NA	NA	NA	NA
AT1G07360	24.58654867	22.42582448	NA	NA	NA	NA	NA	NA	NA	NA	27.60264881	22.02839331	NA	NA	NA	NA	NA	NA	NA	NA	NA	NA	NA	NA	NA	NA	NA	NA	23.15727621	24.01383016	21.91775992	17.9274594	26.14487799	24.08573851	27.36296029	27.06829882	36.11188521	25.64445821	32.90533856	18.96941477	NA	NA	NA	NA	NA	NA	NA	NA	NA
AT1G07370	18.6212657	23.79635431	NA	NA	NA	NA	NA	NA	NA	NA	25.57048292	20.69132391	NA	NA	NA	NA	NA	NA	NA	NA	NA	NA	NA	NA	NA	NA	NA	NA	22.47325676	27.8991481	17.7000033	25.33928748	17.00591743	34.10847826	21.96436488	31.24614441	25.84832953	29.44976021	19.2445705	15.48467989	NA	NA	NA	NA	NA	NA	NA	NA	NA
AT1G07380	5.290865513	3.664274826	NA	NA	NA	NA	NA	NA	NA	NA	6.376825736	3.573611438	NA	NA	NA	NA	NA	NA	NA	NA	NA	NA	NA	NA	NA	NA	NA	NA	5.665353973	3.091711449	4.481622298	3.737578053	5.528941911	4.063620418	6.13178463	4.179199845	6.073078466	3.945520264	6.385558209	3.580991495	NA	NA	NA	NA	NA	NA	NA	NA	NA
AT1G07390	0.546461216	0.611415941	NA	NA	NA	NA	NA	NA	NA	NA	0.906375029	0.75317087	NA	NA	NA	NA	NA	NA	NA	NA	NA	NA	NA	NA	NA	NA	NA	NA	1.32797695	1.07815855	0.799855641	0.711234036	0.787844762	0.646284986	0.87334436	0.725162007	0.830567131	0.764078838	0.75225069	0.668356538	NA	NA	NA	NA	NA	NA	NA	NA	NA
AT1G07400	1.264361244	1.53026897	NA	NA	NA	NA	NA	NA	NA	NA	1.279106503	1.188157255	NA	NA	NA	NA	NA	NA	NA	NA	NA	NA	NA	NA	NA	NA	NA	NA	1.843544472	1.605642178	1.2851711	2.029934604	2.183630193	2.278035772	1.165776408	1.273349953	2.041810863	3.005376763	1.269115748	0.966495974	NA	NA	NA	NA	NA	NA	NA	NA	NA
AT1G07410	6.149317203	3.41807363	NA	NA	NA	NA	NA	NA	NA	NA	4.198556505	2.407788875	NA	NA	NA	NA	NA	NA	NA	NA	NA	NA	NA	NA	NA	NA	NA	NA	4.358578652	3.470739118	5.13932263	2.808246484	3.694000607	5.018873716	6.194827748	4.614417843	5.798201975	3.343730439	5.747881653	3.525470084	NA	NA	NA	NA	NA	NA	NA	NA	NA
AT1G07420	38.64388345	43.71183572	NA	NA	NA	NA	NA	NA	NA	NA	43.35643735	47.62033517	NA	NA	NA	NA	NA	NA	NA	NA	NA	NA	NA	NA	NA	NA	NA	NA	45.98047456	56.80435913	28.97820145	46.02875998	40.13182855	47.04035508	39.04815452	43.54046934	39.75687131	47.10051951	36.55873378	44.10090395	NA	NA	NA	NA	NA	NA	NA	NA	NA
AT1G07430	0.212930402	0.137446283	NA	NA	NA	NA	NA	NA	NA	NA	0.27658048	0.867086693	NA	NA	NA	NA	NA	NA	NA	NA	NA	NA	NA	NA	NA	NA	NA	NA	0.46570551	0.125405376	1.385183865	0.474046148	0.469006834	0.865655522	4.580981593	1.143702324	2.391289773	0.8336323	0.488528241	0.325534142	NA	NA	NA	NA	NA	NA	NA	NA	NA
AT1G07440	24.54492247	32.09023394	NA	NA	NA	NA	NA	NA	NA	NA	18.79873945	21.50181356	NA	NA	NA	NA	NA	NA	NA	NA	NA	NA	NA	NA	NA	NA	NA	NA	32.07321362	46.12359162	47.44520045	55.78417449	17.61849618	61.63584726	41.10678038	58.55766751	43.07562273	56.74345224	22.03231726	35.37842926	NA	NA	NA	NA	NA	NA	NA	NA	NA
AT1G07450	2.513161119	5.293631981	NA	NA	NA	NA	NA	NA	NA	NA	2.537514075	2.237391509	NA	NA	NA	NA	NA	NA	NA	NA	NA	NA	NA	NA	NA	NA	NA	NA	2.507220482	1.752781294	6.991330785	8.698363469	2.463193282	5.79295061	4.634409599	4.32547184	4.623916294	5.511398618	1.719675082	2.224427658	NA	NA	NA	NA	NA	NA	NA	NA	NA
AT1G07460	0	0	NA	NA	NA	NA	NA	NA	NA	NA	0.149256529	0	NA	NA	NA	NA	NA	NA	NA	NA	NA	NA	NA	NA	NA	NA	NA	NA	0.121004849	0	0	0	0	0	0	0	0.042045011	0	0	0	NA	NA	NA	NA	NA	NA	NA	NA	NA
AT1G07470	23.39479342	19.2149248	NA	NA	NA	NA	NA	NA	NA	NA	24.38083079	22.53636116	NA	NA	NA	NA	NA	NA	NA	NA	NA	NA	NA	NA	NA	NA	NA	NA	22.80217587	21.92686092	21.06945266	22.96164883	22.91904274	22.12727674	24.74053444	22.93023426	25.08586351	25.606279	25.71521323	22.81885684	NA	NA	NA	NA	NA	NA	NA	NA	NA
AT1G07473	0	0.090093758	NA	NA	NA	NA	NA	NA	NA	NA	0	0.131160217	NA	NA	NA	NA	NA	NA	NA	NA	NA	NA	NA	NA	NA	NA	NA	NA	0	0.184952572	0	0	0	0	0.085793069	0	0.035356032	0	0.053370359	0	NA	NA	NA	NA	NA	NA	NA	NA	NA
AT1G07476	0	0	NA	NA	NA	NA	NA	NA	NA	NA	0.051750256	0	NA	NA	NA	NA	NA	NA	NA	NA	NA	NA	NA	NA	NA	NA	NA	NA	0	0	0	0.088697544	0.103710042	0	0	0	0	0	0	0	NA	NA	NA	NA	NA	NA	NA	NA	NA
AT1G07480	14.98139557	15.4727525	NA	NA	NA	NA	NA	NA	NA	NA	17.79439806	18.1260118	NA	NA	NA	NA	NA	NA	NA	NA	NA	NA	NA	NA	NA	NA	NA	NA	16.79267348	17.12270497	15.83709006	19.81939326	19.34910128	17.26822022	17.22821166	17.75047369	17.45718639	19.07963293	18.54653565	17.84602538	NA	NA	NA	NA	NA	NA	NA	NA	NA
AT1G07485	0	0.251500399	NA	NA	NA	NA	NA	NA	NA	NA	0.467159408	1.098417281	NA	NA	NA	NA	NA	NA	NA	NA	NA	NA	NA	NA	NA	NA	NA	NA	0.426075988	0.516302647	0.950483037	1.701465428	0.351078859	1.619983607	0.478989703	0.738619912	0.690884643	0.980606316	0.595942138	0.893497789	NA	NA	NA	NA	NA	NA	NA	NA	NA
AT1G07490	0.200879824	1.29667651	NA	NA	NA	NA	NA	NA	NA	NA	0.842997156	2.076499129	NA	NA	NA	NA	NA	NA	NA	NA	NA	NA	NA	NA	NA	NA	NA	NA	0.732248972	0.887311403	2.776930452	4.43777853	0.603359826	3.340900772	1.4817345	1.904074696	2.035450082	2.696412797	1.45945487	1.689109787	NA	NA	NA	NA	NA	NA	NA	NA	NA
AT1G07500	0	0.369985031	NA	NA	NA	NA	NA	NA	NA	NA	0.515432547	0.538631289	NA	NA	NA	NA	NA	NA	NA	NA	NA	NA	NA	NA	NA	NA	NA	NA	2.925090562	0	1.398266157	0.88342754	0.688634681	2.224297492	1.409294147	1.62988794	2.177931588	1.763154368	1.753394201	0	NA	NA	NA	NA	NA	NA	NA	NA	NA
AT1G07510	11.89288441	10.33091559	NA	NA	NA	NA	NA	NA	NA	NA	14.1271279	10.05432763	NA	NA	NA	NA	NA	NA	NA	NA	NA	NA	NA	NA	NA	NA	NA	NA	12.92503531	11.93207218	12.72676259	9.835210612	13.59799713	12.10787336	15.46322276	12.9910506	16.5752764	12.35120214	15.21521794	8.989704757	NA	NA	NA	NA	NA	NA	NA	NA	NA
AT1G07520	5.579656623	3.52739966	NA	NA	NA	NA	NA	NA	NA	NA	5.172717349	3.297374863	NA	NA	NA	NA	NA	NA	NA	NA	NA	NA	NA	NA	NA	NA	NA	NA	8.974328441	5.843907301	5.519471672	4.757978387	5.28685301	6.154588924	6.223020542	5.397822459	4.895974666	3.587149072	5.784851799	3.209870216	NA	NA	NA	NA	NA	NA	NA	NA	NA
AT1G07530	12.26253478	11.79850005	NA	NA	NA	NA	NA	NA	NA	NA	14.48093591	12.69755138	NA	NA	NA	NA	NA	NA	NA	NA	NA	NA	NA	NA	NA	NA	NA	NA	17.81233065	15.55459754	15.84149763	15.50039709	13.39835507	13.08309689	15.16053109	13.46543589	15.16815648	13.35435444	14.95174348	11.53136855	NA	NA	NA	NA	NA	NA	NA	NA	NA
AT1G07540	0	0	NA	NA	NA	NA	NA	NA	NA	NA	0	0	NA	NA	NA	NA	NA	NA	NA	NA	NA	NA	NA	NA	NA	NA	NA	NA	0	0	0	0	0	0	0	0.032287796	0.017257778	0.019051517	0	0	NA	NA	NA	NA	NA	NA	NA	NA	NA
AT1G07550	2.006119841	0.770802148	NA	NA	NA	NA	NA	NA	NA	NA	1.216993513	1.122148519	NA	NA	NA	NA	NA	NA	NA	NA	NA	NA	NA	NA	NA	NA	NA	NA	1.358077761	0.801735147	1.165221797	0.736189617	1.119031357	1.694702851	1.262492673	0.9054933	1.69394679	1.095292865	1.388103743	1.022337964	NA	NA	NA	NA	NA	NA	NA	NA	NA
AT1G07560	4.38756551	2.736701204	NA	NA	NA	NA	NA	NA	NA	NA	4.108091971	1.853089298	NA	NA	NA	NA	NA	NA	NA	NA	NA	NA	NA	NA	NA	NA	NA	NA	5.534861728	2.721970186	4.129054305	2.963332057	3.849878521	3.060959851	3.030305648	2.967255854	3.584096133	3.170810347	3.845603681	3.203180466	NA	NA	NA	NA	NA	NA	NA	NA	NA
AT1G07570	9.823902437	10.97362409	NA	NA	NA	NA	NA	NA	NA	NA	10.08727391	7.529489253	NA	NA	NA	NA	NA	NA	NA	NA	NA	NA	NA	NA	NA	NA	NA	NA	7.060446656	6.093542747	9.064934567	11.9914192	7.868516211	8.111295554	8.222785946	8.123023362	11.61328189	10.83299501	9.324675402	6.550868987	NA	NA	NA	NA	NA	NA	NA	NA	NA
AT1G07580	0	0	NA	NA	NA	NA	NA	NA	NA	NA	0	0	NA	NA	NA	NA	NA	NA	NA	NA	NA	NA	NA	NA	NA	NA	NA	NA	0	0	0	0	1.061252077	0	0	0	0	0	0	0	NA	NA	NA	NA	NA	NA	NA	NA	NA
AT1G07590	90.45564865	82.75300518	NA	NA	NA	NA	NA	NA	NA	NA	55.99680144	113.1844339	NA	NA	NA	NA	NA	NA	NA	NA	NA	NA	NA	NA	NA	NA	NA	NA	68.77334453	75.78496248	66.98174602	97.0984526	44.4287496	113.8897649	45.86473486	90.63274582	20.09121134	69.99052772	33.69073436	142.8007013	NA	NA	NA	NA	NA	NA	NA	NA	NA
AT1G07600	0	0	NA	NA	NA	NA	NA	NA	NA	NA	0	0	NA	NA	NA	NA	NA	NA	NA	NA	NA	NA	NA	NA	NA	NA	NA	NA	0	0	0	0	0	0	0	0	0	0	0	0	NA	NA	NA	NA	NA	NA	NA	NA	NA
AT1G07610	337.5097525	335.354594	NA	NA	NA	NA	NA	NA	NA	NA	260.1975678	263.8645073	NA	NA	NA	NA	NA	NA	NA	NA	NA	NA	NA	NA	NA	NA	NA	NA	227.3368681	229.7313294	415.8082511	311.4227061	284.4573565	416.2996298	269.5621983	343.3196669	236.9751602	278.9673573	302.4676936	445.4552453	NA	NA	NA	NA	NA	NA	NA	NA	NA
AT1G07615	6.242783642	7.243273125	NA	NA	NA	NA	NA	NA	NA	NA	7.86413628	6.089305934	NA	NA	NA	NA	NA	NA	NA	NA	NA	NA	NA	NA	NA	NA	NA	NA	7.316567122	7.295200329	4.883650181	6.901777655	7.737646118	6.483640273	6.363196229	8.052065879	7.80692389	8.110097589	8.672290943	6.705065822	NA	NA	NA	NA	NA	NA	NA	NA	NA
AT1G07620	1.067901801	0.324390188	NA	NA	NA	NA	NA	NA	NA	NA	0.677870373	0.413221763	NA	NA	NA	NA	NA	NA	NA	NA	NA	NA	NA	NA	NA	NA	NA	NA	1.602886937	0.471705633	0.919463864	0.548645939	0.792449797	0.731320413	1.31284708	0.803829293	0.668337506	0.632402709	0.768657955	0.576225559	NA	NA	NA	NA	NA	NA	NA	NA	NA
AT1G07630	11.4831713	7.091643733	NA	NA	NA	NA	NA	NA	NA	NA	10.98824521	8.715865895	NA	NA	NA	NA	NA	NA	NA	NA	NA	NA	NA	NA	NA	NA	NA	NA	11.91359047	7.413304444	9.247950396	6.949050105	10.38037188	7.896310506	11.43618672	7.744758618	10.96424464	8.290517064	12.72965316	7.807268423	NA	NA	NA	NA	NA	NA	NA	NA	NA
AT1G07640	11.36284867	10.25958491	NA	NA	NA	NA	NA	NA	NA	NA	13.93757467	10.874529	NA	NA	NA	NA	NA	NA	NA	NA	NA	NA	NA	NA	NA	NA	NA	NA	13.2645516	9.637928492	16.15564276	12.32023272	14.82425739	20.2119079	26.56709912	22.16867853	26.27645029	19.96219982	18.84602585	16.35938105	NA	NA	NA	NA	NA	NA	NA	NA	NA
AT1G07650	24.27617325	19.3418234	NA	NA	NA	NA	NA	NA	NA	NA	23.05628291	17.85215695	NA	NA	NA	NA	NA	NA	NA	NA	NA	NA	NA	NA	NA	NA	NA	NA	17.50862386	15.6330508	13.78515496	13.36983161	19.56325968	11.33537103	16.97886632	12.2805408	17.59171032	14.81462746	21.05342976	14.83427837	NA	NA	NA	NA	NA	NA	NA	NA	NA
AT1G07645	0	0	NA	NA	NA	NA	NA	NA	NA	NA	0	0	NA	NA	NA	NA	NA	NA	NA	NA	NA	NA	NA	NA	NA	NA	NA	NA	0	0	0	0	0	0	0	0	0	0	0	0.157732143	NA	NA	NA	NA	NA	NA	NA	NA	NA
AT1G07660	32.91571406	41.68136803	NA	NA	NA	NA	NA	NA	NA	NA	41.24538683	37.18584214	NA	NA	NA	NA	NA	NA	NA	NA	NA	NA	NA	NA	NA	NA	NA	NA	34.22513314	33.52774818	32.32393522	42.69283718	39.221923	42.27893619	32.72628668	41.00293405	40.23250192	47.38183951	35.90239696	41.3854385	NA	NA	NA	NA	NA	NA	NA	NA	NA
AT1G07670	21.5062916	14.8234534	NA	NA	NA	NA	NA	NA	NA	NA	19.07741435	10.7216248	NA	NA	NA	NA	NA	NA	NA	NA	NA	NA	NA	NA	NA	NA	NA	NA	21.41908961	16.84166198	12.98277085	12.04163174	17.40807357	14.61025577	18.7090968	15.51341899	19.52936111	13.86312854	20.30831169	12.90100025	NA	NA	NA	NA	NA	NA	NA	NA	NA
AT1G07680	0	0.237169892	NA	NA	NA	NA	NA	NA	NA	NA	0	0	NA	NA	NA	NA	NA	NA	NA	NA	NA	NA	NA	NA	NA	NA	NA	NA	0	0	0	0	0	0	0	0	0	0	0	0	NA	NA	NA	NA	NA	NA	NA	NA	NA
AT1G07690	0	0	NA	NA	NA	NA	NA	NA	NA	NA	0.071587854	0	NA	NA	NA	NA	NA	NA	NA	NA	NA	NA	NA	NA	NA	NA	NA	NA	0	0	0	0	0	0	0	0	0	0	0	0	NA	NA	NA	NA	NA	NA	NA	NA	NA
AT1G07700	17.66533222	22.14114966	NA	NA	NA	NA	NA	NA	NA	NA	22.98550545	29.92579859	NA	NA	NA	NA	NA	NA	NA	NA	NA	NA	NA	NA	NA	NA	NA	NA	24.02496285	27.6779024	34.39837812	41.83799958	20.74786923	31.61953261	26.68396319	30.89829026	25.56527803	33.73849246	18.75030539	30.45887129	NA	NA	NA	NA	NA	NA	NA	NA	NA
AT1G07705	12.6639819	9.579589409	NA	NA	NA	NA	NA	NA	NA	NA	13.21203679	11.76125283	NA	NA	NA	NA	NA	NA	NA	NA	NA	NA	NA	NA	NA	NA	NA	NA	15.14718933	12.19282269	12.42992642	8.691951054	14.53145968	12.45065422	13.07529811	12.2147816	13.27059581	11.42665688	12.18195338	9.378013874	NA	NA	NA	NA	NA	NA	NA	NA	NA
AT1G07702	0	0	NA	NA	NA	NA	NA	NA	NA	NA	0	0	NA	NA	NA	NA	NA	NA	NA	NA	NA	NA	NA	NA	NA	NA	NA	NA	0	0	0	0	0	0	0	0	0	0	0	0	NA	NA	NA	NA	NA	NA	NA	NA	NA
AT1G07710	0.316090311	0.306053794	NA	NA	NA	NA	NA	NA	NA	NA	0.355307362	0.222779485	NA	NA	NA	NA	NA	NA	NA	NA	NA	NA	NA	NA	NA	NA	NA	NA	0.979383001	0.872631618	0.51406844	0.20299346	0.237351108	0.219041901	0.534314187	0.299611754	0.640568114	0.353573737	0.725208999	0.36243599	NA	NA	NA	NA	NA	NA	NA	NA	NA
AT1G07720	15.62775799	7.12617083	NA	NA	NA	NA	NA	NA	NA	NA	14.76245801	6.467168341	NA	NA	NA	NA	NA	NA	NA	NA	NA	NA	NA	NA	NA	NA	NA	NA	14.89489655	8.581223593	14.22360793	8.949675883	18.64653524	9.418777396	26.79147294	8.018070187	18.05056141	5.873765814	16.77615213	6.411430216	NA	NA	NA	NA	NA	NA	NA	NA	NA
AT1G07725	0.052170246	0.033675822	NA	NA	NA	NA	NA	NA	NA	NA	0.078190617	0	NA	NA	NA	NA	NA	NA	NA	NA	NA	NA	NA	NA	NA	NA	NA	NA	0	0.046088505	0.042423124	0.02680302	0.094018691	0.057844075	0	0.024725242	0.013215604	0.043767623	0.119694689	0	NA	NA	NA	NA	NA	NA	NA	NA	NA
AT1G07728	8.234694709	9.313079671	NA	NA	NA	NA	NA	NA	NA	NA	8.996269909	10.16861972	NA	NA	NA	NA	NA	NA	NA	NA	NA	NA	NA	NA	NA	NA	NA	NA	6.25151281	6.793761795	5.478694573	6.852973528	8.46257527	6.828836438	6.065728436	7.289340522	8.533584189	8.944762504	9.628632405	9.416067905	NA	NA	NA	NA	NA	NA	NA	NA	NA
AT1G07740	0.921870614	0.87693969	NA	NA	NA	NA	NA	NA	NA	NA	1.323486505	0.455951994	NA	NA	NA	NA	NA	NA	NA	NA	NA	NA	NA	NA	NA	NA	NA	NA	1.556400976	1.114447098	0.946907104	0.5484031	1.457325087	1.15662035	1.431562903	1.195741716	2.027983702	1.099031683	1.465697043	0.741780206	NA	NA	NA	NA	NA	NA	NA	NA	NA
AT1G07730	0	0	NA	NA	NA	NA	NA	NA	NA	NA	0	0	NA	NA	NA	NA	NA	NA	NA	NA	NA	NA	NA	NA	NA	NA	NA	NA	0	0	0	0	0	0	0	0	0	0	0	0	NA	NA	NA	NA	NA	NA	NA	NA	NA
AT1G07745	6.173849053	8.468573598	NA	NA	NA	NA	NA	NA	NA	NA	6.55428687	9.024939153	NA	NA	NA	NA	NA	NA	NA	NA	NA	NA	NA	NA	NA	NA	NA	NA	4.938590875	6.552535122	5.578189456	8.722672185	6.490290296	7.891100999	5.481629494	8.371598626	7.102895238	9.903355877	6.820050584	8.848836149	NA	NA	NA	NA	NA	NA	NA	NA	NA
AT1G07747	0	0	NA	NA	NA	NA	NA	NA	NA	NA	0	0	NA	NA	NA	NA	NA	NA	NA	NA	NA	NA	NA	NA	NA	NA	NA	NA	0	0	0	0	0	0	0	0	0	0	0	0	NA	NA	NA	NA	NA	NA	NA	NA	NA
AT1G07750	17.9675211	12.95209267	NA	NA	NA	NA	NA	NA	NA	NA	22.55473042	13.71338501	NA	NA	NA	NA	NA	NA	NA	NA	NA	NA	NA	NA	NA	NA	NA	NA	19.68185809	13.45575739	19.80217807	12.9796373	17.36805821	14.25860536	16.37033689	12.75151014	18.66798504	10.63571805	19.49550527	13.87407022	NA	NA	NA	NA	NA	NA	NA	NA	NA
AT1G07760	0	0	NA	NA	NA	NA	NA	NA	NA	NA	0.536908903	0	NA	NA	NA	NA	NA	NA	NA	NA	NA	NA	NA	NA	NA	NA	NA	NA	0	0	0	0	0	0	0	0	0	0	0	0	NA	NA	NA	NA	NA	NA	NA	NA	NA
AT1G07770	277.7704395	379.8699332	NA	NA	NA	NA	NA	NA	NA	NA	277.9300084	382.0545768	NA	NA	NA	NA	NA	NA	NA	NA	NA	NA	NA	NA	NA	NA	NA	NA	256.2324228	310.9621813	279.7492662	453.1510015	257.8478106	334.2011346	235.6405632	318.2815168	243.7608046	342.2166376	255.5126474	390.9449664	NA	NA	NA	NA	NA	NA	NA	NA	NA
AT1G07780	9.29476374	11.64952868	NA	NA	NA	NA	NA	NA	NA	NA	10.56404544	12.44675006	NA	NA	NA	NA	NA	NA	NA	NA	NA	NA	NA	NA	NA	NA	NA	NA	11.40672381	12.38526842	10.83341347	12.61470856	10.00381462	15.75901891	12.61699152	15.23431295	12.40047535	14.16588399	10.15902384	10.71678599	NA	NA	NA	NA	NA	NA	NA	NA	NA
AT1G07790	71.82404367	82.67566741	NA	NA	NA	NA	NA	NA	NA	NA	81.23895692	74.64365705	NA	NA	NA	NA	NA	NA	NA	NA	NA	NA	NA	NA	NA	NA	NA	NA	65.00201249	76.11013971	79.83927131	112.609745	75.98361065	101.0152741	73.29199499	94.40606071	93.79446117	96.61729743	76.30511802	70.86046206	NA	NA	NA	NA	NA	NA	NA	NA	NA
AT1G07795	0.189098016	0.12206251	NA	NA	NA	NA	NA	NA	NA	NA	0.283412324	0	NA	NA	NA	NA	NA	NA	NA	NA	NA	NA	NA	NA	NA	NA	NA	NA	0.689301819	0.167053936	0.307536545	0	0	0.104831784	0.116235771	0	0.095803442	0.105761059	0.216924686	0	NA	NA	NA	NA	NA	NA	NA	NA	NA
AT1G07800	0	0	NA	NA	NA	NA	NA	NA	NA	NA	0	0	NA	NA	NA	NA	NA	NA	NA	NA	NA	NA	NA	NA	NA	NA	NA	NA	0	0	0	0	0	0	0	0	0	0	0	0	NA	NA	NA	NA	NA	NA	NA	NA	NA
AT1G07810	16.77022159	11.87198324	NA	NA	NA	NA	NA	NA	NA	NA	17.87589012	11.77630569	NA	NA	NA	NA	NA	NA	NA	NA	NA	NA	NA	NA	NA	NA	NA	NA	15.37007126	12.503407	9.620822443	8.350776188	16.96001533	11.29948211	14.61301894	11.17956861	15.246766	11.22442513	16.87028055	10.31186845	NA	NA	NA	NA	NA	NA	NA	NA	NA
AT1G07820	116.27978	150.3443271	NA	NA	NA	NA	NA	NA	NA	NA	131.9211579	149.6688582	NA	NA	NA	NA	NA	NA	NA	NA	NA	NA	NA	NA	NA	NA	NA	NA	113.5442062	108.9502034	116.1878948	178.0432347	135.7866233	146.2137008	98.54951386	141.7802111	124.2045821	144.2580846	131.5045651	153.3955865	NA	NA	NA	NA	NA	NA	NA	NA	NA
AT1G07830	25.33779933	35.35533428	NA	NA	NA	NA	NA	NA	NA	NA	26.4234979	31.0821938	NA	NA	NA	NA	NA	NA	NA	NA	NA	NA	NA	NA	NA	NA	NA	NA	28.09561775	34.71538009	23.68827372	42.71631987	28.61884719	42.1401571	25.55381887	39.83637876	29.09460374	44.38057545	30.11067763	33.63405991	NA	NA	NA	NA	NA	NA	NA	NA	NA
AT1G07840	14.32006791	13.21288803	NA	NA	NA	NA	NA	NA	NA	NA	14.97313031	10.05316074	NA	NA	NA	NA	NA	NA	NA	NA	NA	NA	NA	NA	NA	NA	NA	NA	14.37025456	13.28324295	15.06949157	12.68015688	14.82633617	14.10292195	15.06752682	15.21033569	18.79906331	15.52352674	14.30144356	12.23428608	NA	NA	NA	NA	NA	NA	NA	NA	NA
AT1G07850	0.158628348	0.051197191	NA	NA	NA	NA	NA	NA	NA	NA	0.142647384	0	NA	NA	NA	NA	NA	NA	NA	NA	NA	NA	NA	NA	NA	NA	NA	NA	0.057823351	0.035034066	0	0.040748503	0	0	0	0.037589667	0.100458099	0	0.060657087	0.060628899	NA	NA	NA	NA	NA	NA	NA	NA	NA
AT1G07870	6.32180622	4.785568415	NA	NA	NA	NA	NA	NA	NA	NA	5.323150297	4.050536098	NA	NA	NA	NA	NA	NA	NA	NA	NA	NA	NA	NA	NA	NA	NA	NA	7.038987983	5.077129416	6.636156226	4.606106157	5.83452178	6.372128032	7.347924028	4.848262922	6.260097478	4.901817716	5.933528171	3.558462451	NA	NA	NA	NA	NA	NA	NA	NA	NA
AT1G07860	0	0	NA	NA	NA	NA	NA	NA	NA	NA	0	0	NA	NA	NA	NA	NA	NA	NA	NA	NA	NA	NA	NA	NA	NA	NA	NA	0	0	0	0	0	0	0	0	0	0	0	0	NA	NA	NA	NA	NA	NA	NA	NA	NA
AT1G07880	4.935578832	9.734723086	NA	NA	NA	NA	NA	NA	NA	NA	6.328751856	6.441816445	NA	NA	NA	NA	NA	NA	NA	NA	NA	NA	NA	NA	NA	NA	NA	NA	5.39736514	6.298087285	4.459388878	8.828014395	5.929774185	7.549820129	5.168743593	6.887460553	5.99664367	7.361149606	6.850166928	5.519507131	NA	NA	NA	NA	NA	NA	NA	NA	NA
AT1G07885	0	1.353603772	NA	NA	NA	NA	NA	NA	NA	NA	1.257152553	0	NA	NA	NA	NA	NA	NA	NA	NA	NA	NA	NA	NA	NA	NA	NA	NA	0.764396488	1.852533075	2.557803946	1.616025988	0.629848794	0	1.288988549	4.472253493	1.593608479	1.466037446	1.202785656	2.4044534	NA	NA	NA	NA	NA	NA	NA	NA	NA
AT1G07890	386.1589997	282.8697342	NA	NA	NA	NA	NA	NA	NA	NA	218.3483977	217.5773444	NA	NA	NA	NA	NA	NA	NA	NA	NA	NA	NA	NA	NA	NA	NA	NA	320.3736818	276.054723	361.5953498	336.4078636	236.8818206	460.0979297	326.0332348	416.7679237	319.0711181	316.6730071	227.3516424	236.2733543	NA	NA	NA	NA	NA	NA	NA	NA	NA
AT1G07900	0.671691911	0	NA	NA	NA	NA	NA	NA	NA	NA	0.872476967	0.420805695	NA	NA	NA	NA	NA	NA	NA	NA	NA	NA	NA	NA	NA	NA	NA	NA	1.469074501	0.395593	0.364131812	0.345088883	0.537995845	0.372371232	4.541670591	0.53056248	0.453735747	0.438284111	0.256844854	0.513450986	NA	NA	NA	NA	NA	NA	NA	NA	NA
AT1G07901	0	0.544095634	NA	NA	NA	NA	NA	NA	NA	NA	0.505326026	0	NA	NA	NA	NA	NA	NA	NA	NA	NA	NA	NA	NA	NA	NA	NA	NA	0	0.372322824	0	0.433052716	0.50634903	0.934578778	0.518122848	0.399482338	0.640568114	0.707147474	0.644630221	0	NA	NA	NA	NA	NA	NA	NA	NA	NA
AT1G07910	6.892948713	7.381474756	NA	NA	NA	NA	NA	NA	NA	NA	9.112111091	8.208820447	NA	NA	NA	NA	NA	NA	NA	NA	NA	NA	NA	NA	NA	NA	NA	NA	7.711555607	6.776917329	6.405849882	5.646538093	9.464486504	6.603627758	9.00117213	7.316430468	9.293759792	7.577102598	9.547037084	7.09017638	NA	NA	NA	NA	NA	NA	NA	NA	NA
AT1G07920	198.1849021	176.3446601	NA	NA	NA	NA	NA	NA	NA	NA	167.1614526	168.2278739	NA	NA	NA	NA	NA	NA	NA	NA	NA	NA	NA	NA	NA	NA	NA	NA	192.0491516	197.7015401	173.979443	166.0328483	167.1088114	183.2091522	178.5082866	182.1626019	174.4849342	173.1825183	174.2453926	166.8660991	NA	NA	NA	NA	NA	NA	NA	NA	NA
AT1G07930	57.45251895	62.93021542	NA	NA	NA	NA	NA	NA	NA	NA	54.57395239	63.64761816	NA	NA	NA	NA	NA	NA	NA	NA	NA	NA	NA	NA	NA	NA	NA	NA	51.40703865	71.93969266	51.53543224	68.38374496	49.90410155	68.60697813	56.85530897	65.2135573	48.65091784	68.3569369	45.08416053	73.75963523	NA	NA	NA	NA	NA	NA	NA	NA	NA
AT1G07940	36.12033187	56.27767871	NA	NA	NA	NA	NA	NA	NA	NA	36.48438957	56.65190038	NA	NA	NA	NA	NA	NA	NA	NA	NA	NA	NA	NA	NA	NA	NA	NA	33.93649025	56.01035095	33.09505697	72.85663513	32.01234446	60.00244607	29.08232744	51.0244135	28.9155858	58.88048795	27.23467325	69.65919654	NA	NA	NA	NA	NA	NA	NA	NA	NA
AT1G07950	17.98379146	25.622393	NA	NA	NA	NA	NA	NA	NA	NA	22.38829183	27.40523519	NA	NA	NA	NA	NA	NA	NA	NA	NA	NA	NA	NA	NA	NA	NA	NA	20.31604536	24.68977419	24.76828243	29.54931941	22.87158214	27.84363784	19.32025424	25.41580911	22.2034106	30.99011617	24.71905848	30.96186853	NA	NA	NA	NA	NA	NA	NA	NA	NA
AT1G07960	20.08798238	19.25564618	NA	NA	NA	NA	NA	NA	NA	NA	21.7372838	22.18078615	NA	NA	NA	NA	NA	NA	NA	NA	NA	NA	NA	NA	NA	NA	NA	NA	23.13906753	20.89618353	17.72335024	29.77439781	21.23826587	24.2215306	18.95385382	23.61052623	20.48171645	27.35735484	20.12511452	25.56697996	NA	NA	NA	NA	NA	NA	NA	NA	NA
AT1G07970	7.841740896	8.139974695	NA	NA	NA	NA	NA	NA	NA	NA	9.100539724	9.062017786	NA	NA	NA	NA	NA	NA	NA	NA	NA	NA	NA	NA	NA	NA	NA	NA	8.034642464	8.82331668	4.523971235	8.874200226	8.020868204	9.546411204	7.197735359	9.165608535	8.549768414	10.07554412	8.286570531	6.358860532	NA	NA	NA	NA	NA	NA	NA	NA	NA
AT1G07980	12.43034669	12.95504815	NA	NA	NA	NA	NA	NA	NA	NA	11.79905829	13.50634181	NA	NA	NA	NA	NA	NA	NA	NA	NA	NA	NA	NA	NA	NA	NA	NA	11.42220174	12.29674627	12.95080853	10.31108951	14.77868103	13.63865717	11.0631713	12.82554892	14.59607766	14.15785921	14.06148211	11.7784419	NA	NA	NA	NA	NA	NA	NA	NA	NA
AT1G07985	3.7779316	2.660345096	NA	NA	NA	NA	NA	NA	NA	NA	2.934053444	2.743361759	NA	NA	2.560575281	2.067232335	NA	NA	NA	NA	NA	NA	NA	NA	NA	NA	NA	NA	1.251940986	1.441201663	4.747774568	2.999654097	1.444207221	2.570402751	4.961147005	2.522962357	2.262032807	1.440659966	2.429594994	1.969026419	NA	NA	NA	NA	NA	NA	NA	NA	NA
AT1G07990	17.0473326	16.56335741	NA	NA	NA	NA	NA	NA	NA	NA	20.91893192	15.93644038	NA	NA	15.22506603	15.32005365	NA	NA	NA	NA	NA	NA	NA	NA	NA	NA	NA	NA	17.12116568	15.6091057	17.32791107	13.98126718	20.24123712	15.82494417	18.82899452	16.53733116	20.53478354	15.22034525	21.55905306	13.91354962	NA	NA	NA	NA	NA	NA	NA	NA	NA
AT1G08000	4.895367555	6.73432617	NA	NA	NA	NA	NA	NA	NA	NA	7.76997725	7.239848068	NA	NA	5.493641331	7.084590881	NA	NA	NA	NA	NA	NA	NA	NA	NA	NA	NA	NA	6.786813376	6.097104811	6.656338582	7.297760169	7.954437628	5.605727966	6.85682552	7.492717582	8.965163318	7.742538768	7.119413294	7.361487695	NA	NA	NA	NA	NA	NA	NA	NA	NA
AT1G08005	0.767647898	3.468609665	NA	NA	NA	NA	NA	NA	NA	NA	3.911764862	3.606905954	NA	NA	0.520290053	2.310255184	NA	NA	NA	NA	NA	NA	NA	NA	NA	NA	NA	NA	0	2.712637716	1.872677889	6.704584008	1.383417886	2.978969855	2.831171277	4.001956995	2.527956307	5.796083758	2.348295805	2.934005637	NA	NA	NA	NA	NA	NA	NA	NA	NA
AT1G08010	12.34769811	13.34307718	NA	NA	NA	NA	NA	NA	NA	NA	14.75014415	11.43158959	NA	NA	12.21242524	13.946732	NA	NA	NA	NA	NA	NA	NA	NA	NA	NA	NA	NA	12.6694652	11.83748927	15.61893048	16.21183517	12.7470675	14.806114	16.13566836	15.34522156	17.16858837	15.34660475	12.73076109	12.44517795	NA	NA	NA	NA	NA	NA	NA	NA	NA
AT1G08030	12.65869701	14.4011256	NA	NA	NA	NA	NA	NA	NA	NA	15.6600371	13.73597417	NA	NA	10.00175802	12.97952479	NA	NA	NA	NA	NA	NA	NA	NA	NA	NA	NA	NA	14.02153537	13.0365485	11.60166605	12.03693977	15.20859403	14.53944072	12.42399023	15.11447059	15.23607239	14.14026507	15.8318945	13.15147342	NA	NA	NA	NA	NA	NA	NA	NA	NA
AT1G08032	0	0	NA	NA	NA	NA	NA	NA	NA	NA	0	0	NA	NA	0	0	NA	NA	NA	NA	NA	NA	NA	NA	NA	NA	NA	NA	0	0	0	0	0	0	0	0	0	0	0	0	NA	NA	NA	NA	NA	NA	NA	NA	NA
AT1G08035	0.89249029	1.008177204	NA	NA	NA	NA	NA	NA	NA	NA	1.203864944	1.048374049	NA	NA	0.453678524	2.014478569	NA	NA	NA	NA	NA	NA	NA	NA	NA	NA	NA	NA	1.138659821	0.689892291	0.54430776	2.292632024	0.268067134	1.484331	1.371501657	0.740217274	0.791290023	1.747070229	0.682549646	1.023348679	NA	NA	NA	NA	NA	NA	NA	NA	NA
AT1G08040	17.47060734	16.19823627	NA	NA	NA	NA	NA	NA	NA	NA	18.70982058	18.43253319	NA	NA	19.16102678	17.92439367	NA	NA	NA	NA	NA	NA	NA	NA	NA	NA	NA	NA	16.84731743	19.60816142	16.3375002	19.46097305	18.50917724	20.11905257	21.08734469	19.49542686	21.70555588	19.69780189	19.31270861	16.69348035	NA	NA	NA	NA	NA	NA	NA	NA	NA
AT1G08050	2.586043137	1.48784303	NA	NA	NA	NA	NA	NA	NA	NA	2.106442949	1.056600175	NA	NA	2.248088494	1.297126712	NA	NA	NA	NA	NA	NA	NA	NA	NA	NA	NA	NA	2.582087353	1.092623038	1.737165888	0.779834685	1.688565859	1.277814445	1.93516851	1.225613207	1.409864171	1.053322981	1.547786948	1.375171256	NA	NA	NA	NA	NA	NA	NA	NA	NA
AT1G08060	3.483420751	2.74120169	NA	NA	NA	NA	NA	NA	NA	NA	5.04482538	4.211377416	NA	NA	2.307908775	3.867486372	NA	NA	NA	NA	NA	NA	NA	NA	NA	NA	NA	NA	5.236057948	3.812099832	3.835153382	2.674412659	5.196109183	3.352358186	4.535029439	3.542965817	5.101118977	3.540780757	5.223265541	2.72261476	NA	NA	NA	NA	NA	NA	NA	NA	NA
AT1G08065	0	0	NA	NA	NA	NA	NA	NA	NA	NA	0	0	NA	NA	0	0	NA	NA	NA	NA	NA	NA	NA	NA	NA	NA	NA	NA	0	0	0	0	0	0	0	0	0	0	0	0	NA	NA	NA	NA	NA	NA	NA	NA	NA
AT1G08070	0.854779433	0.551758953	NA	NA	NA	NA	NA	NA	NA	NA	1.20103897	0.853465071	NA	NA	0.832808933	1.125459858	NA	NA	NA	NA	NA	NA	NA	NA	NA	NA	NA	NA	1.246339925	1.510267229	0.347539227	0.878304099	1.412071943	0.977358793	0.886646846	1.240645853	1.380379175	1.25493777	0.837565322	0.653405729	NA	NA	NA	NA	NA	NA	NA	NA	NA
AT1G08080	0	0	NA	NA	NA	NA	NA	NA	NA	NA	0.090005683	0.282170058	NA	NA	0	0	NA	NA	NA	NA	NA	NA	NA	NA	NA	NA	NA	NA	0	0.06631594	0	0.154265577	0	0.083230822	0.092284978	0	0	0.083968617	0.057408861	0	NA	NA	NA	NA	NA	NA	NA	NA	NA
AT1G08090	19.81986068	8.806617382	NA	NA	NA	NA	NA	NA	NA	NA	4.822007113	10.07807491	NA	NA	24.52044869	21.85744589	NA	NA	NA	NA	NA	NA	NA	NA	NA	NA	NA	NA	3.859799952	2.938214958	25.27918026	8.055464278	6.605456349	42.82190773	36.59065362	36.38295908	24.94877948	20.78455298	23.51509263	8.924318618	NA	NA	NA	NA	NA	NA	NA	NA	NA
AT1G08100	0.075462169	0	NA	NA	NA	NA	NA	NA	NA	NA	0.045239837	0	NA	NA	0.35802288	0.07570175	NA	NA	NA	NA	NA	NA	NA	NA	NA	NA	NA	NA	0	0.033332588	0.061363348	0	0.090662846	0.125503704	0.231927431	0.035764071	0.114695051	0.021102704	0.086566785	0	NA	NA	NA	NA	NA	NA	NA	NA	NA
AT1G08105	0.458801202	0.242309084	NA	NA	NA	NA	NA	NA	NA	NA	0.512598668	0.705516404	NA	NA	0.424039759	0.920515649	NA	NA	NA	NA	NA	NA	NA	NA	NA	NA	NA	NA	1.125086811	1.547572099	0.57658129	0.642856392	0.601330414	0.878661225	0.282018355	0.612789369	1.035433193	1.516296168	0.526315974	0.6695454	NA	NA	NA	NA	NA	NA	NA	NA	NA
AT1G08110	70.81038228	83.31414748	NA	NA	NA	NA	NA	NA	NA	NA	79.76036487	91.50834493	NA	NA	89.53546196	78.38004449	NA	NA	NA	NA	NA	NA	NA	NA	NA	NA	NA	NA	78.61752787	84.22377104	98.6611157	108.4939296	83.44040662	87.03520686	84.22332721	84.96435306	90.0317705	94.41709189	88.5896021	98.50263595	NA	NA	NA	NA	NA	NA	NA	NA	NA
AT1G08115	7.960793018	23.63793253	NA	NA	NA	NA	NA	NA	NA	NA	6.204280653	4.488594076	NA	NA	5.935160604	7.986067303	NA	NA	NA	NA	NA	NA	NA	NA	NA	NA	NA	NA	9.866376895	7.384402672	10.35752709	20.44971157	11.47724469	12.35720829	7.340073682	17.35528825	9.074714949	19.36798359	6.696991741	30.42672512	NA	NA	NA	NA	NA	NA	NA	NA	NA
AT1G08120	0.123175594	0.159019354	NA	NA	NA	NA	NA	NA	NA	NA	0.295376818	0.11575171	NA	NA	0.083484937	0	NA	NA	NA	NA	NA	NA	NA	NA	NA	NA	NA	NA	0	0.108816413	0	0.12656555	0.073993698	0.068285842	0	0.058377075	0	0.137782316	0.047100489	0	NA	NA	NA	NA	NA	NA	NA	NA	NA
AT1G08125	17.09648928	17.35102214	NA	NA	NA	NA	NA	NA	NA	NA	19.22504154	13.83725208	NA	NA	13.06107443	15.86198195	NA	NA	NA	NA	NA	NA	NA	NA	NA	NA	NA	NA	14.84159251	14.88520972	15.34878368	17.16083382	20.36221514	15.12084009	16.76574071	17.42294005	18.39976686	17.57627238	19.99020544	19.41434902	NA	NA	NA	NA	NA	NA	NA	NA	NA
AT1G08130	16.29279649	14.68697485	NA	NA	NA	NA	NA	NA	NA	NA	19.42127054	14.32878264	NA	NA	12.97448167	15.86800688	NA	NA	NA	NA	NA	NA	NA	NA	NA	NA	NA	NA	17.24579834	15.98807688	10.93119675	15.08171877	15.43721115	17.45906753	15.7669649	17.33444356	18.43420548	18.64994022	16.0021439	12.89017283	NA	NA	NA	NA	NA	NA	NA	NA	NA
AT1G08135	0	0	NA	NA	NA	NA	NA	NA	NA	NA	0	0	NA	NA	0	0	NA	NA	NA	NA	NA	NA	NA	NA	NA	NA	NA	NA	0	0	0	0	0	0	0	0	0	0	0	0	NA	NA	NA	NA	NA	NA	NA	NA	NA
AT1G08140	0	0	NA	NA	NA	NA	NA	NA	NA	NA	0	0	NA	NA	0.032206606	0	NA	NA	NA	NA	NA	NA	NA	NA	NA	NA	NA	NA	0	0	0	0	0	0.026343138	0	0	0	0	0	0	NA	NA	NA	NA	NA	NA	NA	NA	NA
AT1G08150	0	0	NA	NA	NA	NA	NA	NA	NA	NA	0	0	NA	NA	0	0	NA	NA	NA	NA	NA	NA	NA	NA	NA	NA	NA	NA	0	0	0	0	0	0	0	0	0	0	0	0	NA	NA	NA	NA	NA	NA	NA	NA	NA
AT1G08160	10.96974706	6.808612211	NA	NA	NA	NA	NA	NA	NA	NA	14.67043562	7.797524933	NA	NA	7.244343944	8.041804304	NA	NA	NA	NA	NA	NA	NA	NA	NA	NA	NA	NA	9.842959361	7.951548726	8.462788627	6.502874475	12.67253026	10.29157743	13.39943658	11.46431539	18.16922208	10.73676584	17.10132976	10.42803835	NA	NA	NA	NA	NA	NA	NA	NA	NA
AT1G08165	3.898937232	4.065533189	NA	NA	NA	NA	NA	NA	NA	NA	2.966733843	2.818419536	NA	NA	8.944149004	3.911315753	NA	NA	NA	NA	NA	NA	NA	NA	NA	NA	NA	NA	2.18652949	1.457254215	4.877672641	4.160327368	3.783487056	4.988042548	4.608883475	5.827796994	8.205230633	7.296775211	3.784579054	9.170473431	NA	NA	NA	NA	NA	NA	NA	NA	NA
AT1G08170	0.176181485	0.113724907	NA	NA	NA	NA	NA	NA	NA	NA	0.211242847	0	NA	NA	0.119410832	0	NA	NA	NA	NA	NA	NA	NA	NA	NA	NA	NA	NA	0	0	0	0	0	0	0	0	0.178518983	0.049268472	0	0.134675669	NA	NA	NA	NA	NA	NA	NA	NA	NA
AT1G08180	5.862038495	9.232808273	NA	NA	NA	NA	NA	NA	NA	NA	8.8560683	9.034315713	NA	NA	6.83377335	7.292005453	NA	NA	NA	NA	NA	NA	NA	NA	NA	NA	NA	NA	6.325033488	6.214406405	12.2030501	13.61281527	7.606283069	9.09939883	9.656867848	9.334812746	14.13675594	12.26193719	13.35966832	16.66941966	NA	NA	NA	NA	NA	NA	NA	NA	NA
AT1G08190	26.51220377	20.79313679	NA	NA	NA	NA	NA	NA	NA	NA	30.02230214	25.4895154	NA	NA	27.01865782	23.14230111	NA	NA	NA	NA	NA	NA	NA	NA	NA	NA	NA	NA	28.75568433	23.99610107	31.4516557	20.71638891	31.57689286	24.28421585	32.28761453	25.92783766	34.37462181	25.43024823	34.65599763	22.37190177	NA	NA	NA	NA	NA	NA	NA	NA	NA
AT1G08200	144.1101848	105.6136096	NA	NA	NA	NA	NA	NA	NA	NA	129.7064909	113.2132047	NA	NA	146.9254672	116.1759641	NA	NA	NA	NA	NA	NA	NA	NA	NA	NA	NA	NA	141.3657456	116.2283207	159.0465553	112.9828371	143.1796486	116.4448573	152.8093631	123.1478944	142.4375009	112.7069763	138.5243817	115.8900903	NA	NA	NA	NA	NA	NA	NA	NA	NA
AT1G08210	10.75997222	15.49006957	NA	NA	NA	NA	NA	NA	NA	NA	15.87136233	16.94942697	NA	NA	9.129122946	11.95896801	NA	NA	NA	NA	NA	NA	NA	NA	NA	NA	NA	NA	13.31866822	14.6345665	9.064390453	17.9761066	13.39241517	13.5609288	10.13511735	13.46418534	13.19701043	19.09298179	14.50417997	16.39098275	NA	NA	NA	NA	NA	NA	NA	NA	NA
AT1G08220	7.43826493	8.520776302	NA	NA	NA	NA	NA	NA	NA	NA	7.599594411	6.596154902	NA	NA	6.958615298	10.71988433	NA	NA	NA	NA	NA	NA	NA	NA	NA	NA	NA	NA	9.547194157	8.653556712	5.537406592	8.827098895	6.670973657	11.26733034	7.470060364	9.632359676	8.7046494	10.75197341	8.492780605	7.047333766	NA	NA	NA	NA	NA	NA	NA	NA	NA
AT1G08230	2.648148807	4.672295566	NA	NA	NA	NA	NA	NA	NA	NA	5.979864246	8.626948779	NA	NA	5.14520923	6.198631294	NA	NA	NA	NA	NA	NA	NA	NA	NA	NA	NA	NA	3.796868799	4.05503133	5.168129533	6.122316113	5.355654733	8.074415213	9.766668883	7.488448183	7.938046341	8.121305586	4.928045817	5.735468924	NA	NA	NA	NA	NA	NA	NA	NA	NA
AT1G08240	0	0	NA	NA	NA	NA	NA	NA	NA	NA	0	0	NA	NA	0	0	NA	NA	NA	NA	NA	NA	NA	NA	NA	NA	NA	NA	0	0	0	0	0	0	0	0	0	0	0	0	NA	NA	NA	NA	NA	NA	NA	NA	NA
AT1G08250	4.283953392	3.687048059	NA	NA	NA	NA	NA	NA	NA	NA	4.173398474	3.606406728	NA	NA	8.892099064	6.088201897	NA	NA	NA	NA	NA	NA	NA	NA	NA	NA	NA	NA	5.335434589	4.139353747	7.620308641	6.235959105	4.503527845	6.630011802	8.503310272	7.190682087	10.19633716	7.811899739	5.938181919	4.775627168	NA	NA	NA	NA	NA	NA	NA	NA	NA
AT1G08260	6.442277273	5.647320084	NA	NA	NA	NA	NA	NA	NA	NA	8.075984049	6.18479267	NA	NA	2.897452469	5.92416963	NA	NA	NA	NA	NA	NA	NA	NA	NA	NA	NA	NA	7.494409048	6.481723609	4.54339489	5.005544571	7.083031323	4.850126684	6.11106967	5.993343719	7.09187714	6.110840079	7.025336387	4.757377502	NA	NA	NA	NA	NA	NA	NA	NA	NA
AT1G08270	1.30747771	1.07415009	NA	NA	NA	NA	NA	NA	NA	NA	1.67456196	1.340372793	NA	NA	0.805610405	1.192389772	NA	NA	NA	NA	NA	NA	NA	NA	NA	NA	NA	NA	1.473136458	0.840042648	1.159852112	0.915996297	1.42804427	2.503982035	1.826562114	1.295648247	1.505482664	1.76167707	1.408977483	2.180628705	NA	NA	NA	NA	NA	NA	NA	NA	NA
AT1G08280	8.561981536	6.275161054	NA	NA	NA	NA	NA	NA	NA	NA	7.325130589	6.537329962	NA	NA	6.649350054	5.54716874	NA	NA	NA	NA	NA	NA	NA	NA	NA	NA	NA	NA	7.477446976	6.342619723	5.729410083	8.38523028	7.661418003	7.762626842	6.852765886	7.946549084	8.517429549	8.504842127	7.639269342	7.43119104	NA	NA	NA	NA	NA	NA	NA	NA	NA
AT1G08290	1.318958661	0.52029145	NA	NA	NA	NA	NA	NA	NA	NA	2.02072987	1.170604932	NA	NA	1.638913667	2.131735465	NA	NA	NA	NA	NA	NA	NA	NA	NA	NA	NA	NA	1.70946851	0.971001001	2.204652605	1.317612098	1.188481729	1.5030257	1.84669581	1.910024929	2.041810863	1.864699674	2.213535648	1.232282367	NA	NA	NA	NA	NA	NA	NA	NA	NA
AT1G08300	3.165134573	2.711737677	NA	NA	NA	NA	NA	NA	NA	NA	2.949764574	2.812131228	NA	NA	1.755195359	3.290644599	NA	NA	NA	NA	NA	NA	NA	NA	NA	NA	NA	NA	2.894883086	2.770739729	2.667375199	2.572228781	2.558181044	2.935102829	2.688412529	3.354689033	3.119661043	4.007169018	2.596643019	2.903369433	NA	NA	NA	NA	NA	NA	NA	NA	NA
AT1G08310	1.391394167	0.842009089	NA	NA	NA	NA	NA	NA	NA	NA	1.981096099	1.470975537	NA	NA	1.827154818	0.523429361	NA	NA	NA	NA	NA	NA	NA	NA	NA	NA	NA	NA	2.472562343	0.806657608	0.777862157	0.312744072	1.253751611	0.771358344	0.74836085	0.947928758	0.352463642	0.60796563	1.463132383	1.395977328	NA	NA	NA	NA	NA	NA	NA	NA	NA
AT1G08315	9.691000055	5.843074911	NA	NA	NA	NA	NA	NA	NA	NA	8.491229813	6.004560201	NA	NA	9.455444662	4.593802215	NA	NA	NA	NA	NA	NA	NA	NA	NA	NA	NA	NA	6.599310723	6.397434614	6.668032251	4.924141944	6.845119714	5.60863028	6.284218326	5.198548445	6.231653965	5.211636006	9.488200971	5.617009635	NA	NA	NA	NA	NA	NA	NA	NA	NA
AT1G08320	6.466718684	5.963225786	NA	NA	NA	NA	NA	NA	NA	NA	6.830588905	3.241047872	NA	NA	7.597129255	3.459866407	NA	NA	NA	NA	NA	NA	NA	NA	NA	NA	NA	NA	8.845315811	5.195983706	7.562256078	3.164138753	6.8074202	4.438579727	5.792138372	4.436657716	5.725651094	2.96231979	8.289686052	3.860445239	NA	NA	NA	NA	NA	NA	NA	NA	NA
AT1G08340	4.39449061	1.910388633	NA	NA	NA	NA	NA	NA	NA	NA	4.812018037	1.517007456	NA	NA	3.100031414	0.539809278	NA	NA	NA	NA	NA	NA	NA	NA	NA	NA	NA	NA	4.642193694	1.109200958	3.135888982	0.322530917	3.016966962	0.696059716	3.087118611	0.765072573	2.476299128	0.551752062	4.69822464	1.096885556	NA	NA	NA	NA	NA	NA	NA	NA	NA
AT1G08350	4.6411101	3.932027151	NA	NA	NA	NA	NA	NA	NA	NA	5.73862147	5.778837718	NA	NA	4.757740079	4.655844905	NA	NA	NA	NA	NA	NA	NA	NA	NA	NA	NA	NA	6.724832263	4.638207809	3.160723094	4.798644869	6.203288119	5.43531342	4.814137395	5.636420844	5.08477955	5.353707595	5.634642297	5.321597268	NA	NA	NA	NA	NA	NA	NA	NA	NA
AT1G08360	268.8013352	350.7060428	NA	NA	NA	NA	NA	NA	NA	NA	284.8593096	350.9333257	NA	NA	250.5287066	330.7292184	NA	NA	NA	NA	NA	NA	NA	NA	NA	NA	NA	NA	292.36595	335.4295161	243.2231674	371.500364	257.2311765	348.9632464	242.746833	312.3021583	246.6524735	316.4481219	243.6610534	320.5752064	NA	NA	NA	NA	NA	NA	NA	NA	NA
AT1G08370	22.53583673	20.17239205	NA	NA	NA	NA	NA	NA	NA	NA	22.69310529	21.09486021	NA	NA	21.0019608	18.36849992	NA	NA	NA	NA	NA	NA	NA	NA	NA	NA	NA	NA	21.94887555	21.50297734	21.4750775	18.31679967	20.83531211	19.71610356	19.96700453	20.10936827	22.16584298	19.86625841	21.44242525	16.0827569	NA	NA	NA	NA	NA	NA	NA	NA	NA
AT1G08380	1820.550698	1856.056486	NA	NA	NA	NA	NA	NA	NA	NA	1288.508047	2108.879411	NA	NA	1968.250609	1816.576984	NA	NA	NA	NA	NA	NA	NA	NA	NA	NA	NA	NA	1173.454081	1461.895644	2189.440155	1947.844627	1549.868837	1889.692366	1625.599749	1679.126553	1194.20667	1529.125437	1362.278798	2220.281846	NA	NA	NA	NA	NA	NA	NA	NA	NA
AT1G08390	10.06868406	12.86036009	NA	NA	NA	NA	NA	NA	NA	NA	13.93465896	17.71577994	NA	NA	13.21294739	19.12676385	NA	NA	NA	NA	NA	NA	NA	NA	NA	NA	NA	NA	9.058479315	14.95104974	15.50403089	22.23243726	10.68127298	20.6647477	14.22169758	19.49367636	15.79181292	23.8433213	15.07278238	19.9785314	NA	NA	NA	NA	NA	NA	NA	NA	NA
AT1G08400	2.670404869	3.51508312	NA	NA	NA	NA	NA	NA	NA	NA	3.358786996	3.296738402	NA	NA	2.661654351	2.783937225	NA	NA	NA	NA	NA	NA	NA	NA	NA	NA	NA	NA	3.855500436	2.289717342	3.533985719	3.147412368	3.491402997	3.338187901	3.282917242	3.424551396	3.727154544	4.143832516	3.664027925	3.121982124	NA	NA	NA	NA	NA	NA	NA	NA	NA
AT1G08410	13.06955181	11.20998144	NA	NA	NA	NA	NA	NA	NA	NA	12.93351681	9.758174442	NA	NA	9.707586736	13.11104562	NA	NA	NA	NA	NA	NA	NA	NA	NA	NA	NA	NA	12.87836527	13.81298724	10.28802957	10.20990412	13.62292116	11.94344971	12.14220055	13.29327855	16.43275083	13.81833573	13.12155106	10.9029333	NA	NA	NA	NA	NA	NA	NA	NA	NA
AT1G08420	17.86650543	12.50246815	NA	NA	NA	NA	NA	NA	NA	NA	18.50958513	15.73844585	NA	NA	12.0444246	12.4404522	NA	NA	NA	NA	NA	NA	NA	NA	NA	NA	NA	NA	16.42742044	14.51311599	14.32053257	9.589622366	16.87666965	11.1451125	15.54021845	12.87550882	16.22518551	13.05830617	19.21237698	11.99604743	NA	NA	NA	NA	NA	NA	NA	NA	NA
AT1G08430	24.62355633	9.036990699	NA	NA	NA	NA	NA	NA	NA	NA	15.03344927	8.899798599	NA	NA	16.29843476	15.11845155	NA	NA	NA	NA	NA	NA	NA	NA	NA	NA	NA	NA	14.88962355	11.89507228	14.9335897	9.604312813	21.4703629	21.13813093	21.10903949	20.99807738	19.27594624	12.94269533	28.53044444	16.30452787	NA	NA	NA	NA	NA	NA	NA	NA	NA
AT1G08440	0.085634028	0	NA	NA	NA	NA	NA	NA	NA	NA	0.051337903	0	NA	NA	0	0	NA	NA	NA	NA	NA	NA	NA	NA	NA	NA	NA	NA	0	0	0	0.043995395	0.051441834	0.094947246	0.105275957	0	0.043385091	0.095788901	0.098235482	0.065459887	NA	NA	NA	NA	NA	NA	NA	NA	NA
AT1G08450	29.52207338	24.70477093	NA	NA	NA	NA	NA	NA	NA	NA	32.67620091	26.43631058	NA	NA	28.93300982	22.15032237	NA	NA	NA	NA	NA	NA	NA	NA	NA	NA	NA	NA	42.38983265	28.7897384	23.47437952	26.88936076	33.45467629	25.11628611	34.98659851	29.2232603	33.12472361	26.93976279	40.37073404	28.75585994	NA	NA	NA	NA	NA	NA	NA	NA	NA
AT1G08460	11.39864607	10.03337785	NA	NA	NA	NA	NA	NA	NA	NA	12.3681221	11.06574507	NA	NA	12.25893057	11.52933778	NA	NA	NA	NA	NA	NA	NA	NA	NA	NA	NA	NA	11.67533278	14.14772337	14.93764978	14.08386125	11.82726292	12.32497097	13.02876483	13.39389286	14.62825489	13.75140982	17.18252672	11.80974774	NA	NA	NA	NA	NA	NA	NA	NA	NA
AT1G08465	15.1594113	12.4089954	NA	NA	NA	NA	NA	NA	NA	NA	19.6909282	12.38760205	NA	NA	9.976805513	6.722173516	NA	NA	NA	NA	NA	NA	NA	NA	NA	NA	NA	NA	12.3332183	6.453489899	13.75636637	12.92407836	16.56330648	10.90089821	13.97740096	9.631471535	15.44402084	12.07270598	16.21404242	14.02324738	NA	NA	NA	NA	NA	NA	NA	NA	NA
AT1G08470	14.05906088	12.50735561	NA	NA	NA	NA	NA	NA	NA	NA	14.26354217	9.908783149	NA	NA	15.69814348	8.679197672	NA	NA	NA	NA	NA	NA	NA	NA	NA	NA	NA	NA	13.14056856	11.8230059	11.13922725	10.92709116	16.1331081	12.14070733	13.07364067	11.31866625	17.30473945	12.37433955	13.57777742	11.50474663	NA	NA	NA	NA	NA	NA	NA	NA	NA
AT1G08480	73.21000507	96.59234695	NA	NA	NA	NA	NA	NA	NA	NA	78.38164448	98.89652678	NA	NA	96.48269681	110.1636532	NA	NA	NA	NA	NA	NA	NA	NA	NA	NA	NA	NA	68.6932287	97.08819117	82.26986489	106.2202627	71.56687956	120.1609181	81.25201143	109.7122335	81.95147308	110.3261567	87.15849543	106.0961113	NA	NA	NA	NA	NA	NA	NA	NA	NA
AT1G08490	29.65971777	30.20704022	NA	NA	NA	NA	NA	NA	NA	NA	35.0353639	37.02516613	NA	NA	27.39898827	29.09268538	NA	NA	NA	NA	NA	NA	NA	NA	NA	NA	NA	NA	36.57253045	37.62109651	29.35882519	40.63465686	30.97096351	35.80853713	32.59142767	34.74271354	34.06032704	41.49160697	30.71986966	34.70823704	NA	NA	NA	NA	NA	NA	NA	NA	NA
AT1G08500	7.232949085	2.995116917	NA	NA	NA	NA	NA	NA	NA	NA	6.463360504	2.949647536	NA	NA	5.087280518	3.422600273	NA	NA	NA	NA	NA	NA	NA	NA	NA	NA	NA	NA	5.472108194	3.978535317	5.437701721	3.435551544	4.918819151	3.253224223	4.781533713	3.621973199	4.321292833	3.053081156	6.36649085	4.172808016	NA	NA	NA	NA	NA	NA	NA	NA	NA
AT1G08510	50.69392666	42.2112732	NA	NA	NA	NA	NA	NA	NA	NA	56.22558149	43.09312676	NA	NA	38.70167295	27.16040873	NA	NA	NA	NA	NA	NA	NA	NA	NA	NA	NA	NA	40.1179702	32.32570956	36.36990394	27.91639632	54.86771455	28.24289784	43.1308879	31.23025661	43.04411796	30.14452913	54.6948176	34.33343956	NA	NA	NA	NA	NA	NA	NA	NA	NA
AT1G08520	106.5515761	93.20748828	NA	NA	NA	NA	NA	NA	NA	NA	139.3730415	109.9714353	NA	NA	96.29019645	98.16001469	NA	NA	NA	NA	NA	NA	NA	NA	NA	NA	NA	NA	108.7011391	117.7076186	103.6768551	86.19396985	116.5566203	104.5081994	132.4219554	109.9407052	131.0732033	110.3016897	128.4413703	93.32278862	NA	NA	NA	NA	NA	NA	NA	NA	NA
AT1G08530	12.4981907	17.73091203	NA	NA	NA	NA	NA	NA	NA	NA	17.62021804	16.90751571	NA	NA	19.7344521	20.80459833	NA	NA	NA	NA	NA	NA	NA	NA	NA	NA	NA	NA	17.12199291	17.83580965	15.97061186	21.38007544	19.96600553	21.4714249	16.46240168	22.00088353	17.22166351	21.20086867	20.00928087	20.36743593	NA	NA	NA	NA	NA	NA	NA	NA	NA
AT1G08540	63.28530871	62.06949077	NA	NA	NA	NA	NA	NA	NA	NA	80.59290884	72.240915	NA	NA	71.04974451	67.64074786	NA	NA	NA	NA	NA	NA	NA	NA	NA	NA	NA	NA	69.96126394	72.22857285	83.61182602	60.23974042	87.07272436	64.60762319	81.38090323	69.03307361	88.53242728	67.85848186	80.34282292	62.42409825	NA	NA	NA	NA	NA	NA	NA	NA	NA
AT1G08550	75.89373451	69.13032512	NA	NA	NA	NA	NA	NA	NA	NA	79.45911405	73.56030324	NA	NA	110.5422594	94.51909323	NA	NA	NA	NA	NA	NA	NA	NA	NA	NA	NA	NA	90.89170922	95.90528497	113.5675761	97.61804313	93.59593001	109.3768203	119.5582842	115.1059926	124.5838996	124.9779497	94.43424098	82.28235142	NA	NA	NA	NA	NA	NA	NA	NA	NA
AT1G08560	46.77818124	57.03547581	NA	NA	NA	NA	NA	NA	NA	NA	64.46152629	65.53121226	NA	NA	28.84267881	52.57527834	NA	NA	NA	NA	NA	NA	NA	NA	NA	NA	NA	NA	61.02271512	73.4188722	46.05120907	75.15809863	52.23302729	55.40733856	43.06423078	56.810011	56.67010907	65.98202486	53.49618958	37.49614861	NA	NA	NA	NA	NA	NA	NA	NA	NA
AT1G08570	33.10037445	36.71958731	NA	NA	NA	NA	NA	NA	NA	NA	41.4767775	33.99496215	NA	NA	38.12638806	28.85064819	NA	NA	NA	NA	NA	NA	NA	NA	NA	NA	NA	NA	38.24126611	38.74924985	47.28708655	42.46771238	31.29279617	40.41037369	49.75396368	40.41859205	43.68845236	44.38515753	37.38335419	35.60310907	NA	NA	NA	NA	NA	NA	NA	NA	NA
AT1G08580	55.04107173	71.57654337	NA	NA	NA	NA	NA	NA	NA	NA	61.77964869	63.6163824	NA	NA	60.04244462	81.4131048	NA	NA	NA	NA	NA	NA	NA	NA	NA	NA	NA	NA	56.23672108	73.46938413	63.05265614	91.74849099	60.69799847	95.43839872	57.41721189	81.11358205	75.31165303	96.39675749	57.30280699	72.78527628	NA	NA	NA	NA	NA	NA	NA	NA	NA
AT1G08590	3.744623893	2.030405658	NA	NA	NA	NA	NA	NA	NA	NA	3.906152574	1.161247771	NA	NA	1.624320165	1.051823498	NA	NA	NA	NA	NA	NA	NA	NA	NA	NA	NA	NA	4.613678804	1.968316392	2.710054181	1.192781086	3.396684566	1.162524821	2.186677003	1.29553375	2.49475613	1.068112996	3.894734506	1.402597816	NA	NA	NA	NA	NA	NA	NA	NA	NA
AT1G08592	3.435866429	4.435694144	NA	NA	NA	NA	NA	NA	NA	NA	4.335190099	4.05475227	NA	NA	1.787167319	3.526932325	NA	NA	NA	NA	NA	NA	NA	NA	NA	NA	NA	NA	4.54375459	3.247097936	2.728958113	3.571477508	4.847962555	2.879301719	3.290754223	3.143138917	3.724343979	3.485790149	3.941470469	2.992903891	NA	NA	NA	NA	NA	NA	NA	NA	NA
AT1G08600	8.234597527	5.621100608	NA	NA	NA	NA	NA	NA	NA	NA	9.833910428	6.477420338	NA	NA	5.884308555	7.389800344	NA	NA	NA	NA	NA	NA	NA	NA	NA	NA	NA	NA	10.47232545	7.937038508	7.91552139	5.622794623	9.830112569	5.746458374	9.832284746	7.75543374	10.60308799	7.158461666	10.44229946	5.188557336	NA	NA	NA	NA	NA	NA	NA	NA	NA
AT1G08610	4.521822201	4.558172932	NA	NA	NA	NA	NA	NA	NA	NA	6.034422825	5.588105593	NA	NA	5.163916261	5.778966858	NA	NA	NA	NA	NA	NA	NA	NA	NA	NA	NA	NA	6.277082978	6.511893999	2.367381462	4.646268761	5.916403871	5.253975652	4.074058188	6.34106259	5.946945762	6.183974089	4.381906438	4.640294793	NA	NA	NA	NA	NA	NA	NA	NA	NA
AT1G08620	7.893411562	6.743071895	NA	NA	NA	NA	NA	NA	NA	NA	10.07996072	8.410369105	NA	NA	6.483559868	7.889035222	NA	NA	NA	NA	NA	NA	NA	NA	NA	NA	NA	NA	9.198846477	8.113841961	8.375280223	6.693546548	9.818332356	7.157661358	9.667854045	7.620977739	9.462480925	7.68884103	9.716975544	7.626411921	NA	NA	NA	NA	NA	NA	NA	NA	NA
AT1G08630	1.659196861	1.217056023	NA	NA	NA	NA	NA	NA	NA	NA	2.12502892	3.26013675	NA	NA	0.306697294	0.605259838	NA	NA	NA	NA	NA	NA	NA	NA	NA	NA	NA	NA	0.604811958	0.399757137	0.981239408	1.511126055	2.129330922	0.418101032	0.788092122	0.321688409	0.706872533	0.485078355	1.874516827	1.498916564	NA	NA	NA	NA	NA	NA	NA	NA	NA
AT1G08640	57.47567192	67.31833939	NA	NA	NA	NA	NA	NA	NA	NA	84.19408014	89.41491459	NA	NA	73.98770359	85.36665769	NA	NA	NA	NA	NA	NA	NA	NA	NA	NA	NA	NA	70.40452789	73.56160862	76.13394075	94.32501921	63.6241511	96.65936204	73.15568239	89.90051195	73.20936967	92.43308376	61.66217993	91.75166981	NA	NA	NA	NA	NA	NA	NA	NA	NA
AT1G08650	10.8297982	11.30150217	NA	NA	NA	NA	NA	NA	NA	NA	13.661307	11.61883099	NA	NA	15.59777877	15.84359748	NA	NA	NA	NA	NA	NA	NA	NA	NA	NA	NA	NA	13.75111303	11.71996169	18.34673929	14.9298636	14.85455846	19.06207163	24.79701869	21.21477654	30.93150565	19.28152146	15.14971241	13.59046194	NA	NA	NA	NA	NA	NA	NA	NA	NA
AT1G08660	25.50537171	26.57638955	NA	NA	NA	NA	NA	NA	NA	NA	31.76080833	34.42309119	NA	NA	21.13403539	29.38254128	NA	NA	NA	NA	NA	NA	NA	NA	NA	NA	NA	NA	25.76742881	26.71088512	23.94038447	28.81249151	32.09789293	29.16033872	29.12251769	31.99515938	29.65898034	33.2284614	35.24924302	31.41452232	NA	NA	NA	NA	NA	NA	NA	NA	NA
AT1G08670	1.956483139	1.052422654	NA	NA	NA	NA	NA	NA	NA	NA	2.492451948	1.07249593	NA	NA	2.762602051	1.472021002	NA	NA	NA	NA	NA	NA	NA	NA	NA	NA	NA	NA	2.496126586	1.800423263	3.712211036	1.256455098	0.979410893	1.988490624	1.603495237	1.390865182	1.445529815	0.911871584	2.743142003	0.747781968	NA	NA	NA	NA	NA	NA	NA	NA	NA
AT1G08680	11.72407699	11.53200097	NA	NA	NA	NA	NA	NA	NA	NA	15.49365691	13.77182273	NA	NA	11.13105386	13.06811013	NA	NA	NA	NA	NA	NA	NA	NA	NA	NA	NA	NA	14.10989881	13.52208801	11.65221797	11.64040075	13.33111781	11.19370491	14.32744252	14.02338649	13.32922416	11.91742474	15.10381166	10.98918475	NA	NA	NA	NA	NA	NA	NA	NA	NA
AT1G08695	0	0	NA	NA	NA	NA	NA	NA	NA	NA	0	0	NA	NA	0	0	NA	NA	NA	NA	NA	NA	NA	NA	NA	NA	NA	NA	0	0	0	0	0	0	0	0	0	0	0	0	NA	NA	NA	NA	NA	NA	NA	NA	NA
AT1G08700	15.44934425	15.94538306	NA	NA	NA	NA	NA	NA	NA	NA	16.59223925	17.70133577	NA	NA	12.2629799	14.91823975	NA	NA	NA	NA	NA	NA	NA	NA	NA	NA	NA	NA	16.86471176	15.98388323	12.69725995	19.35504283	16.03027721	14.56470079	16.40301924	18.24618305	18.96098032	18.29795052	18.51257411	20.14596157	NA	NA	NA	NA	NA	NA	NA	NA	NA
AT1G08710	8.199491835	8.951953359	NA	NA	NA	NA	NA	NA	NA	NA	8.981634642	8.75170148	NA	NA	8.1645516	10.56116656	NA	NA	NA	NA	NA	NA	NA	NA	NA	NA	NA	NA	9.446356603	8.987475511	8.890075252	9.569309301	8.209292951	9.652423518	8.960190416	9.499150669	9.92377776	10.1909165	10.48991478	9.285644212	NA	NA	NA	NA	NA	NA	NA	NA	NA
AT1G08720	10.88310944	7.592438683	NA	NA	NA	NA	NA	NA	NA	NA	10.90338079	9.165123445	NA	NA	7.092561579	7.222453078	NA	NA	NA	NA	NA	NA	NA	NA	NA	NA	NA	NA	12.02342831	10.09513277	7.522317933	5.440778179	11.08889585	7.031181041	8.053354454	7.300374413	9.680874097	8.19382175	12.02043919	7.679266944	NA	NA	NA	NA	NA	NA	NA	NA	NA
AT1G08730	0.408202723	0.45672345	NA	NA	NA	NA	NA	NA	NA	NA	0.652583937	0.613760068	NA	NA	0.166000962	0.38219879	NA	NA	NA	NA	NA	NA	NA	NA	NA	NA	NA	NA	0.495994767	0.564965905	0.464711795	0.64313674	0.408690661	0.331904639	0.368010447	0.515896162	0.916854509	0.74579512	0.55151999	0.332838453	NA	NA	NA	NA	NA	NA	NA	NA	NA
AT1G08735	0.038474	0.024834914	NA	NA	NA	NA	NA	NA	NA	NA	0.011532649	0	NA	NA	0	0	NA	NA	NA	NA	NA	NA	NA	NA	NA	NA	NA	NA	0	0.016994449	0	0	0	0	0	0	0	0	0	0	NA	NA	NA	NA	NA	NA	NA	NA	NA
AT1G08740	31.55297568	34.52889858	NA	NA	NA	NA	NA	NA	NA	NA	9.877007912	7.164061481	NA	NA	0	0	NA	NA	NA	NA	NA	NA	NA	NA	NA	NA	NA	NA	0	0	0	0	8.319588943	0	0.130168794	0.060217535	0	0	0	0	NA	NA	NA	NA	NA	NA	NA	NA	NA
AT1G08750	10.21253041	11.71336772	NA	NA	NA	NA	NA	NA	NA	NA	10.47394016	9.83495613	NA	NA	9.381565143	11.091644	NA	NA	NA	NA	NA	NA	NA	NA	NA	NA	NA	NA	10.33736193	11.03518066	7.549539133	13.70237742	8.872706338	12.72690786	9.130897941	12.20015923	11.07495317	12.08444688	11.683079	11.03247564	NA	NA	NA	NA	NA	NA	NA	NA	NA
AT1G08760	8.041455769	7.753680842	NA	NA	NA	NA	NA	NA	NA	NA	11.50985383	7.226181656	NA	NA	5.722785056	5.898983619	NA	NA	NA	NA	NA	NA	NA	NA	NA	NA	NA	NA	9.893066008	7.74782612	8.745974988	5.809758275	10.86894177	7.272122826	8.650188158	6.359802415	10.54166419	6.858724211	11.41568273	5.762816995	NA	NA	NA	NA	NA	NA	NA	NA	NA
AT1G08770	14.76013855	13.76215997	NA	NA	NA	NA	NA	NA	NA	NA	14.43509068	16.95287497	NA	NA	11.41871256	11.81568663	NA	NA	NA	NA	NA	NA	NA	NA	NA	NA	NA	NA	12.93464902	12.7101973	12.8511167	16.85150799	14.86734413	12.06741083	13.28850334	12.57745896	15.06927231	16.76062139	16.41906709	17.32318334	NA	NA	NA	NA	NA	NA	NA	NA	NA
AT1G08780	33.84791663	40.24048157	NA	NA	NA	NA	NA	NA	NA	NA	36.47413037	38.85392646	NA	NA	27.00668368	33.31065614	NA	NA	NA	NA	NA	NA	NA	NA	NA	NA	NA	NA	36.70245929	37.28299745	33.96950589	42.92401253	37.44880045	40.0231033	26.46815938	39.2919414	38.90972463	40.25807013	37.76387324	39.30202899	NA	NA	NA	NA	NA	NA	NA	NA	NA
AT1G08790	0	0	NA	NA	NA	NA	NA	NA	NA	NA	0	0	NA	NA	0	0	NA	NA	NA	NA	NA	NA	NA	NA	NA	NA	NA	NA	0	0	0	0	0	0	0	0	0.057013916	0	0	0	NA	NA	NA	NA	NA	NA	NA	NA	NA
AT1G08800	5.646132977	2.776816077	NA	NA	NA	NA	NA	NA	NA	NA	5.516095356	2.610808368	NA	NA	5.22387122	3.176667772	NA	NA	NA	NA	NA	NA	NA	NA	NA	NA	NA	NA	6.315965424	2.876640136	4.542664547	2.286843354	5.311914496	2.484200018	4.719274615	3.25637792	5.085371879	2.364201874	6.157136952	2.831651861	NA	NA	NA	NA	NA	NA	NA	NA	NA
AT1G08810	11.91409445	7.285766817	NA	NA	NA	NA	NA	NA	NA	NA	12.4994481	6.089065222	NA	NA	12.89172501	7.443739555	NA	NA	NA	NA	NA	NA	NA	NA	NA	NA	NA	NA	8.304913872	4.57015706	11.047889	5.261906335	15.69517861	4.924715157	13.42626768	7.281002648	21.39102986	10.95963974	15.26582573	9.906192127	NA	NA	NA	NA	NA	NA	NA	NA	NA
AT1G08820	24.12454304	18.14349671	NA	NA	NA	NA	NA	NA	NA	NA	23.5188627	18.85680344	NA	NA	23.53311932	15.60633921	NA	NA	NA	NA	NA	NA	NA	NA	NA	NA	NA	NA	27.55970066	21.34542371	24.68966466	17.76121802	25.417482	16.74889345	26.37806899	20.33798107	24.02578377	18.51564286	27.90448704	19.07308839	NA	NA	NA	NA	NA	NA	NA	NA	NA
AT1G08830	57.67923198	67.30375635	NA	NA	NA	NA	NA	NA	NA	NA	40.29772232	46.836832	NA	NA	45.60891244	36.64615792	NA	NA	NA	NA	NA	NA	NA	NA	NA	NA	NA	NA	68.68260236	58.66390144	67.58820931	61.31817873	38.11379736	74.69288637	52.00004493	69.25154606	60.99207497	55.87519276	45.07273726	52.45679068	NA	NA	NA	NA	NA	NA	NA	NA	NA
AT1G08840	2.644670823	3.58689405	NA	NA	NA	NA	NA	NA	NA	NA	3.901373077	4.049042813	NA	NA	2.175148092	4.113744715	NA	NA	NA	NA	NA	NA	NA	NA	NA	NA	NA	NA	4.852684803	4.252715904	2.802975937	3.14492062	3.623662334	3.920708712	3.653124229	4.224939936	4.516447993	4.171518346	3.829237192	3.29365794	NA	NA	NA	NA	NA	NA	NA	NA	NA
AT1G08845	8.417656263	11.48229406	NA	NA	NA	NA	NA	NA	NA	NA	9.235891074	7.313312762	NA	NA	8.611697428	10.35631634	NA	NA	NA	NA	NA	NA	NA	NA	NA	NA	NA	NA	9.842075474	9.260383928	8.653063348	10.85245038	7.632650406	10.3016593	7.126741491	11.29078776	10.42027613	11.63658195	8.380986754	9.226941864	NA	NA	NA	NA	NA	NA	NA	NA	NA
AT1G08860	0.22045273	0.094867957	NA	NA	NA	NA	NA	NA	NA	NA	0.264324383	0.138110587	NA	NA	0.099611087	0.073717544	NA	NA	NA	NA	NA	NA	NA	NA	NA	NA	NA	NA	0.107146174	0.064917826	0	0.037753314	0.132429746	0.122214148	0	0.034826665	0.0744592	0.041099169	0.056198532	0	NA	NA	NA	NA	NA	NA	NA	NA	NA
AT1G08870	0	0	NA	NA	NA	NA	NA	NA	NA	NA	0	0	NA	NA	0	0	NA	NA	NA	NA	NA	NA	NA	NA	NA	NA	NA	NA	0	0	0	0	0	0	0	0	0	0	0	0	NA	NA	NA	NA	NA	NA	NA	NA	NA
AT1G08880	94.48226751	103.7244131	NA	NA	NA	NA	NA	NA	NA	NA	121.6572408	111.6327749	NA	NA	106.2226398	102.5654467	NA	NA	NA	NA	NA	NA	NA	NA	NA	NA	NA	NA	92.00962864	86.36197136	115.8055995	143.8522384	117.0356736	126.3592989	114.3520677	118.5645421	122.6396771	132.0115761	118.6046353	129.1590075	NA	NA	NA	NA	NA	NA	NA	NA	NA
AT1G08890	19.86443612	13.96555438	NA	NA	NA	NA	NA	NA	NA	NA	22.45593438	18.95660567	NA	NA	16.2293222	13.98014719	NA	NA	NA	NA	NA	NA	NA	NA	NA	NA	NA	NA	16.39048613	16.86855788	17.09223855	13.05363081	22.33951462	15.66493521	24.13679155	16.60296297	21.25921281	16.53585209	25.34897699	21.65874203	NA	NA	NA	NA	NA	NA	NA	NA	NA
AT1G08900	7.581372162	9.945394084	NA	NA	NA	NA	NA	NA	NA	NA	9.701013953	11.33781411	NA	NA	12.54221331	10.63126279	NA	NA	NA	NA	NA	NA	NA	NA	NA	NA	NA	NA	15.21448586	13.75523373	13.39047552	13.65347873	7.394552241	10.07803203	9.320316063	11.70644862	8.590577185	13.26773155	9.850373555	12.83692378	NA	NA	NA	NA	NA	NA	NA	NA	NA
AT1G08910	8.162332082	11.70838706	NA	NA	NA	NA	NA	NA	NA	NA	11.13236434	12.22999842	NA	NA	7.406998476	11.69099599	NA	NA	NA	NA	NA	NA	NA	NA	NA	NA	NA	NA	13.42209277	11.03654396	9.550393846	10.48371289	9.397902096	9.150590947	10.98223683	10.70258695	12.69311395	11.88201699	11.1667906	9.393769945	NA	NA	NA	NA	NA	NA	NA	NA	NA
AT1G08920	19.6736864	12.20455823	NA	NA	NA	NA	NA	NA	NA	NA	16.17906768	12.24525813	NA	NA	26.71183048	22.49151852	NA	NA	NA	NA	NA	NA	NA	NA	NA	NA	NA	NA	27.66138496	19.10132264	24.0489313	16.50683702	13.58339583	23.01730051	22.73350607	21.67532996	16.19695037	14.54012889	14.85044123	11.91389391	NA	NA	NA	NA	NA	NA	NA	NA	NA
AT1G08930	170.0333973	98.69217931	NA	NA	NA	NA	NA	NA	NA	NA	90.75558714	62.36783348	NA	NA	125.467075	102.9629519	NA	NA	NA	NA	NA	NA	NA	NA	NA	NA	NA	NA	105.117318	108.3281272	67.01419141	77.66976576	89.25067907	37.32501943	39.27817419	41.23460517	25.1660516	26.22874266	82.08548511	71.80124799	NA	NA	NA	NA	NA	NA	NA	NA	NA
AT1G08940	9.746521835	6.382545715	NA	NA	NA	NA	NA	NA	NA	NA	8.38354142	4.778656563	NA	NA	11.0098618	6.518310355	NA	NA	NA	NA	NA	NA	NA	NA	NA	NA	NA	NA	9.371182797	5.178672004	8.499865467	6.02336959	9.673318494	7.282651387	7.553924679	8.234236716	9.339104234	5.885666651	11.7209025	6.046686753	NA	NA	NA	NA	NA	NA	NA	NA	NA
AT1G08950	0	0	NA	NA	NA	NA	NA	NA	NA	NA	0	0	NA	NA	0	0	NA	NA	NA	NA	NA	NA	NA	NA	NA	NA	NA	NA	0	0	0	0	0	0	0	0	0	0	0	1.36920263	NA	NA	NA	NA	NA	NA	NA	NA	NA
AT1G08960	6.790932942	5.885305527	NA	NA	NA	NA	NA	NA	NA	NA	7.218820039	8.213404958	NA	NA	4.730555294	4.604740708	NA	NA	NA	NA	NA	NA	NA	NA	NA	NA	NA	NA	7.380469848	5.91595734	4.141622088	5.750247517	6.836822864	5.333387278	6.06817598	5.483289509	6.578394045	5.556503504	6.227391948	5.767874562	NA	NA	NA	NA	NA	NA	NA	NA	NA
AT1G08970	21.41031999	21.70441435	NA	NA	NA	NA	NA	NA	NA	NA	24.59431622	23.96834218	NA	NA	22.30261718	24.28921216	NA	NA	NA	NA	NA	NA	NA	NA	NA	NA	NA	NA	17.18039661	22.21491612	25.58943914	24.21428131	24.55778692	26.80574992	25.57044498	24.00566151	28.66497702	25.37576057	25.96207814	21.41905842	NA	NA	NA	NA	NA	NA	NA	NA	NA
AT1G08980	83.07656142	82.696059	NA	NA	NA	NA	NA	NA	NA	NA	83.808923	79.91300525	NA	NA	82.61049841	83.34031664	NA	NA	NA	NA	NA	NA	NA	NA	NA	NA	NA	NA	99.36851016	123.9524734	79.27669729	73.57514084	75.01199205	73.62311213	66.8470996	78.34133996	65.98614155	84.86611527	72.17748079	76.80574755	NA	NA	NA	NA	NA	NA	NA	NA	NA
AT1G08985	0	0	NA	NA	NA	NA	NA	NA	NA	NA	0	0	NA	NA	0	0.613148295	NA	NA	NA	NA	NA	NA	NA	NA	NA	NA	NA	NA	0	0	0	0	0	0	0	0.289672027	0	0	0	0	NA	NA	NA	NA	NA	NA	NA	NA	NA
AT1G08990	3.110845809	2.575538168	NA	NA	NA	NA	NA	NA	NA	NA	3.892096838	0.953267226	NA	NA	3.346007976	1.153310401	NA	NA	NA	NA	NA	NA	NA	NA	NA	NA	NA	NA	4.289358585	1.642945235	2.859589938	1.493997806	3.615602908	1.31218389	2.452593052	1.474334922	2.449744759	1.17252245	4.292689658	1.757634001	NA	NA	NA	NA	NA	NA	NA	NA	NA
AT1G09000	2.67019727	2.860456957	NA	NA	NA	NA	NA	NA	NA	NA	3.235644841	2.936371015	NA	NA	1.886796351	3.419584766	NA	NA	NA	NA	NA	NA	NA	NA	NA	NA	NA	NA	4.100465215	2.961196591	2.910487926	2.74368465	3.651735671	3.275554519	3.108052345	3.28490631	3.91452021	3.558789753	3.693134813	2.301708034	NA	NA	NA	NA	NA	NA	NA	NA	NA
AT1G09010	29.37414199	26.14357037	NA	NA	NA	NA	NA	NA	NA	NA	35.05367294	30.96907338	NA	NA	30.860338	28.95418001	NA	NA	NA	NA	NA	NA	NA	NA	NA	NA	NA	NA	37.82587594	36.02472561	29.60626359	30.27017008	32.14102778	27.55817931	32.12841243	28.85305758	35.29329138	29.6146349	35.21279264	26.95133931	NA	NA	NA	NA	NA	NA	NA	NA	NA
AT1G09020	20.05621859	18.8769513	NA	NA	NA	NA	NA	NA	NA	NA	24.16509886	22.16413939	NA	NA	19.59292099	20.73810301	NA	NA	NA	NA	NA	NA	NA	NA	NA	NA	NA	NA	21.93273347	21.5785499	20.91021392	16.89526388	22.27891741	18.510506	21.79829701	21.10818167	23.52960842	19.09758961	25.17124196	15.75951038	NA	NA	NA	NA	NA	NA	NA	NA	NA
AT1G09026	0	0	NA	NA	NA	NA	NA	NA	NA	NA	0	0	NA	NA	0	0	NA	NA	NA	NA	NA	NA	NA	NA	NA	NA	NA	NA	0	0	0	0	0	0	0	0	0	0	0	0	NA	NA	NA	NA	NA	NA	NA	NA	NA
AT1G09030	0.614118319	0	NA	NA	NA	NA	NA	NA	NA	NA	0	0	NA	NA	0	0	NA	NA	NA	NA	NA	NA	NA	NA	NA	NA	NA	NA	0	0.271263772	0	0.157754918	0	0	0.188744752	0	0.311133084	0.171735815	0.11741479	0	NA	NA	NA	NA	NA	NA	NA	NA	NA
AT1G09040	1.750088391	1.398651006	NA	NA	NA	NA	NA	NA	NA	NA	1.573776273	1.487979813	NA	NA	1.75099877	1.922848903	NA	NA	NA	NA	NA	NA	NA	NA	NA	NA	NA	NA	3.098584279	1.674911365	1.897485576	1.669806497	1.877336065	1.778719319	1.869762226	1.797089691	2.469964418	1.771181653	2.119156764	1.465201652	NA	NA	NA	NA	NA	NA	NA	NA	NA
AT1G09050	1.576134002	1.705628333	NA	NA	NA	NA	NA	NA	NA	NA	2.223289201	1.524702157	NA	NA	2.54497018	2.2321948	NA	NA	NA	NA	NA	NA	NA	NA	NA	NA	NA	NA	2.872669046	1.740495443	2.073273867	2.048205475	1.94931636	2.312931304	2.564540481	2.504590562	3.21757686	2.307507105	2.588021186	1.771793483	NA	NA	NA	NA	NA	NA	NA	NA	NA
AT1G09060	20.06861577	17.42496632	NA	NA	NA	NA	NA	NA	NA	NA	21.86127689	14.89905378	NA	NA	14.76135765	16.49093186	NA	NA	NA	NA	NA	NA	NA	NA	NA	NA	NA	NA	22.87402704	19.71949838	19.67796112	16.93402838	19.82526001	16.26049155	18.82440378	15.87835671	19.16171127	18.14310269	20.16601872	13.61849423	NA	NA	NA	NA	NA	NA	NA	NA	NA
AT1G09070	114.0921236	53.32781874	NA	NA	NA	NA	NA	NA	NA	NA	54.53569479	36.18530106	NA	NA	235.3683703	149.3016099	NA	NA	NA	NA	NA	NA	NA	NA	NA	NA	NA	NA	90.82732965	108.0812573	80.68194531	137.3813562	47.05806307	116.0527593	110.5811669	113.6962707	48.97765585	35.32385959	44.6788318	39.55762671	NA	NA	NA	NA	NA	NA	NA	NA	NA
AT1G09080	3.230215919	0.393415085	NA	NA	NA	NA	NA	NA	NA	NA	0.310574904	0.057274121	NA	NA	1.23925419	0.427986783	NA	NA	NA	NA	NA	NA	NA	NA	NA	NA	NA	NA	5.86518969	0.134606314	1.040769942	0.156562064	1.134978001	0.371667317	1.38615002	0.462161042	1.636536495	0.596530359	1.235185837	0.885193383	NA	NA	NA	NA	NA	NA	NA	NA	NA
AT1G09090	1.623400516	1.510212872	NA	NA	NA	NA	NA	NA	NA	NA	1.846282817	1.121733062	NA	NA	2.815460723	2.01174387	NA	NA	NA	NA	NA	NA	NA	NA	NA	NA	NA	NA	3.933486409	1.708329047	1.86366463	1.324650698	2.954296323	1.032327206	2.729496485	1.538768695	1.898937019	1.054830497	3.450716791	2.262910234	NA	NA	NA	NA	NA	NA	NA	NA	NA
AT1G09100	19.86075988	12.14829801	NA	NA	NA	NA	NA	NA	NA	NA	18.92576802	15.15919264	NA	NA	17.51701494	16.96569375	NA	NA	NA	NA	NA	NA	NA	NA	NA	NA	NA	NA	20.04343206	17.39225823	19.7468657	14.79310406	19.84976733	15.52990875	21.96394879	16.56468157	22.76063004	15.13400215	22.78336488	13.39185142	NA	NA	NA	NA	NA	NA	NA	NA	NA
AT1G09110	0	0	NA	NA	NA	NA	NA	NA	NA	NA	0	0	NA	NA	0	0	NA	NA	NA	NA	NA	NA	NA	NA	NA	NA	NA	NA	0	0	0	0	0	0	0	0	0	0	0	0	NA	NA	NA	NA	NA	NA	NA	NA	NA
AT1G09130	94.71261391	99.04730054	NA	NA	NA	NA	NA	NA	NA	NA	113.6388758	119.5663923	NA	NA	108.6307006	113.8424339	NA	NA	NA	NA	NA	NA	NA	NA	NA	NA	NA	NA	100.5158312	111.7530327	125.0561985	126.5594383	108.9587721	126.5912341	125.3690492	125.5620412	130.8730923	129.0437427	119.7961607	117.0957517	NA	NA	NA	NA	NA	NA	NA	NA	NA
AT1G09140	34.90296291	48.88349711	NA	NA	NA	NA	NA	NA	NA	NA	40.24117228	48.52195272	NA	NA	29.62455989	48.66593415	NA	NA	NA	NA	NA	NA	NA	NA	NA	NA	NA	NA	33.03274657	37.97692803	44.0701205	52.15019183	37.89414307	47.84103544	41.82611819	50.00447636	38.69174552	51.55592317	36.54945315	43.936871	NA	NA	NA	NA	NA	NA	NA	NA	NA
AT1G09150	45.65915191	50.6540157	NA	NA	NA	NA	NA	NA	NA	NA	49.98018258	47.44895454	NA	NA	45.6008063	43.25235149	NA	NA	NA	NA	NA	NA	NA	NA	NA	NA	NA	NA	41.26157967	49.49359999	49.64258545	58.61201947	51.34199398	52.17604007	44.63980905	56.78085944	52.57965016	53.70554926	51.84314586	51.62461042	NA	NA	NA	NA	NA	NA	NA	NA	NA
AT1G09155	0.880306122	0.710295495	NA	NA	NA	NA	NA	NA	NA	NA	0.857588281	0.517030888	NA	NA	0.522065787	0.441550479	NA	NA	NA	NA	NA	NA	NA	NA	NA	NA	NA	NA	1.203337475	0.534658116	0.626356427	0.395733326	0.727120664	0.244011183	0.270555617	0.365055959	0.80836198	0.276945982	0.96777037	0.168229675	NA	NA	NA	NA	NA	NA	NA	NA	NA
AT1G09157	0.176181485	0	NA	NA	NA	NA	NA	NA	NA	NA	0	0	NA	NA	0.358232495	0.176740834	NA	NA	NA	NA	NA	NA	NA	NA	NA	NA	NA	NA	0	0.155643148	0.143264975	0.27154535	0	0.097671143	0.216592338	0.083498358	0.089259491	0	0.134738284	0	NA	NA	NA	NA	NA	NA	NA	NA	NA
AT1G09160	31.05441865	29.28102392	NA	NA	NA	NA	NA	NA	NA	NA	28.02466837	25.52715772	NA	NA	20.15405763	23.87736135	NA	NA	NA	NA	NA	NA	NA	NA	NA	NA	NA	NA	25.18756772	26.79353818	23.96568145	24.99883146	24.79401708	22.1138253	20.8313993	23.74836722	23.26578759	22.67860993	23.92596478	21.87364202	NA	NA	NA	NA	NA	NA	NA	NA	NA
AT1G09170	1.190575573	0.603833137	NA	NA	NA	NA	NA	NA	NA	NA	1.236324357	0.119873432	NA	NA	1.296865414	0.127966657	NA	NA	NA	NA	NA	NA	NA	NA	NA	NA	NA	NA	1.518963942	0.488328451	1.901697296	0.240299281	1.047256006	0.447876773	0.993196914	0.523950129	1.324854527	0.404284115	1.333255977	0.227523286	NA	NA	NA	NA	NA	NA	NA	NA	NA
AT1G09176	0.284690611	0.183767399	NA	NA	NA	NA	NA	NA	NA	NA	0.170673029	0	NA	NA	0.385910503	0.57118892	NA	NA	NA	NA	NA	NA	NA	NA	NA	NA	NA	NA	0	0.377254252	0	0	0	0.157826217	0	0	0.14423388	0.159225259	0.21772279	0	NA	NA	NA	NA	NA	NA	NA	NA	NA
AT1G09180	0.174986224	0.564766838	NA	NA	NA	NA	NA	NA	NA	NA	0.629429161	0.493319023	NA	NA	1.779010765	0.526625334	NA	NA	NA	NA	NA	NA	NA	NA	NA	NA	NA	NA	1.403295046	0.618348896	1.422930282	0.539406232	0.630703405	1.358119228	2.043667733	0.82931883	1.462789872	1.272289756	0.200736276	0.267523987	NA	NA	NA	NA	NA	NA	NA	NA	NA
AT1G09190	2.09698938	1.926282291	NA	NA	NA	NA	NA	NA	NA	NA	2.949473296	1.667432696	NA	NA	1.967926354	2.589103996	NA	NA	NA	NA	NA	NA	NA	NA	NA	NA	NA	NA	3.057585953	2.778799612	1.377279048	1.740335679	2.180245824	2.28033715	2.627553581	2.217014552	3.309802225	3.135064691	1.973802103	1.294705677	NA	NA	NA	NA	NA	NA	NA	NA	NA
AT1G09195	4.505059859	3.644705824	NA	NA	NA	NA	NA	NA	NA	NA	5.779710553	6.265634116	NA	NA	3.256962418	4.157813708	NA	NA	NA	NA	NA	NA	NA	NA	NA	NA	NA	NA	4.948461477	4.059480663	5.177557498	4.166140587	5.629035237	4.362310771	5.796846267	4.953432141	4.640911511	5.47602883	5.673316415	5.050808026	NA	NA	NA	NA	NA	NA	NA	NA	NA
AT1G09200	137.4633541	149.3502178	NA	NA	NA	NA	NA	NA	NA	NA	167.6854071	161.1235195	NA	NA	105.1208766	164.7550682	NA	NA	NA	NA	NA	NA	NA	NA	NA	NA	NA	NA	111.9884931	121.7201211	156.7002559	205.5388045	161.5795625	169.0209585	138.5641455	166.1438489	147.3063943	171.5292794	150.623639	141.945936	NA	NA	NA	NA	NA	NA	NA	NA	NA
AT1G09210	128.5214148	93.4079687	NA	NA	NA	NA	NA	NA	NA	NA	95.08179756	72.36796891	NA	NA	85.20472656	86.44723352	NA	NA	NA	NA	NA	NA	NA	NA	NA	NA	NA	NA	105.3355883	88.27187397	74.52077513	86.83662394	89.85794664	85.99918935	98.53449514	91.87384096	121.8019161	87.2162059	101.0022885	76.66279301	NA	NA	NA	NA	NA	NA	NA	NA	NA
AT1G09220	0.692945446	0.894590672	NA	NA	NA	NA	NA	NA	NA	NA	1.200111601	1.012948395	NA	NA	1.148054947	1.158575734	NA	NA	NA	NA	NA	NA	NA	NA	NA	NA	NA	NA	1.291031442	0.9522573	0.626089324	0.988911425	1.156289577	1.195144921	0.804559718	1.496091169	1.462789872	1.184208157	1.001004899	1.353671377	NA	NA	NA	NA	NA	NA	NA	NA	NA
AT1G09230	11.29619097	13.53379219	NA	NA	NA	NA	NA	NA	NA	NA	12.46683233	15.92304176	NA	NA	10.38232414	13.39242819	NA	NA	NA	NA	NA	NA	NA	NA	NA	NA	NA	NA	10.54380212	11.75596345	15.23989491	22.68655991	11.82377065	18.36010087	12.51952581	17.64269875	16.58378565	17.92456957	13.48205395	13.4757886	NA	NA	NA	NA	NA	NA	NA	NA	NA
AT1G09240	3.611015713	1.331946111	NA	NA	NA	NA	NA	NA	NA	NA	3.834818146	2.617748065	NA	NA	8.181457025	3.932978425	NA	NA	NA	NA	NA	NA	NA	NA	NA	NA	NA	NA	5.265163011	2.916628073	10.1514123	7.579808292	3.966535763	3.088595946	4.629531273	3.765041141	5.462252422	6.520465426	2.288179433	1.971651788	NA	NA	NA	NA	NA	NA	NA	NA	NA
AT1G09245	0	0	NA	NA	NA	NA	NA	NA	NA	NA	0	0	NA	NA	0	0	NA	NA	NA	NA	NA	NA	NA	NA	NA	NA	NA	NA	0	0	0	0	0	0	0	0	0	0	0	0	NA	NA	NA	NA	NA	NA	NA	NA	NA
AT1G09250	20.66069486	19.70736593	NA	NA	NA	NA	NA	NA	NA	NA	21.73494897	14.2215149	NA	NA	16.58981997	19.0100998	NA	NA	NA	NA	NA	NA	NA	NA	NA	NA	NA	NA	16.02190639	14.47385982	26.75254127	18.72776239	17.78680139	22.83471587	19.00929286	20.7685976	24.63507311	19.24667813	27.67634342	20.72246267	NA	NA	NA	NA	NA	NA	NA	NA	NA
AT1G09260	0	0	NA	NA	NA	NA	NA	NA	NA	NA	0	0	NA	NA	0	0	NA	NA	NA	NA	NA	NA	NA	NA	NA	NA	NA	NA	0.676408403	0.136607655	0	0.158889845	0	0	0	0.146572656	0.470057177	0	0	0	NA	NA	NA	NA	NA	NA	NA	NA	NA
AT1G09270	26.17811871	18.17985243	NA	NA	NA	NA	NA	NA	NA	NA	30.93677615	18.77543504	NA	NA	25.73724122	18.17156387	NA	NA	NA	NA	NA	NA	NA	NA	NA	NA	NA	NA	26.76279445	20.36187135	26.13185235	18.21064469	27.90850306	22.01907723	28.33549303	23.04507913	29.69629538	20.68282618	30.88178833	21.16098512	NA	NA	NA	NA	NA	NA	NA	NA	NA
AT1G09280	12.31119822	14.11327876	NA	NA	NA	NA	NA	NA	NA	NA	15.18469122	15.17271237	NA	NA	10.21364386	12.28279647	NA	NA	NA	NA	NA	NA	NA	NA	NA	NA	NA	NA	12.45762915	14.59050991	11.05046024	15.13854704	15.07398686	14.47061413	11.4546502	13.7737009	13.82083347	15.84054607	16.02647575	14.96480621	NA	NA	NA	NA	NA	NA	NA	NA	NA
AT1G09290	11.26777852	10.9100034	NA	NA	NA	NA	NA	NA	NA	NA	11.42221449	11.74378784	NA	NA	9.44208668	14.28357931	NA	NA	NA	NA	NA	NA	NA	NA	NA	NA	NA	NA	11.27651785	11.44737425	12.07795429	12.99880475	12.42988334	14.82149895	11.08182054	12.81643416	12.40331174	13.63519624	10.88907936	9.552879988	NA	NA	NA	NA	NA	NA	NA	NA	NA
AT1G09300	4.421998038	4.183837304	NA	NA	NA	NA	NA	NA	NA	NA	4.993328451	4.041632148	NA	NA	4.721467273	5.529854588	NA	NA	NA	NA	NA	NA	NA	NA	NA	NA	NA	NA	4.592841653	5.351375486	4.285432914	4.51257609	5.058020116	5.708876002	4.579875002	5.770446381	6.475484711	5.014137277	5.674956279	3.889590187	NA	NA	NA	NA	NA	NA	NA	NA	NA
AT1G09310	209.5288433	146.8406087	NA	NA	NA	NA	NA	NA	NA	NA	300.6481851	325.2817831	NA	NA	624.0305984	234.4713227	NA	NA	NA	NA	NA	NA	NA	NA	NA	NA	NA	NA	222.7586478	187.8616561	416.1788556	285.2422819	331.7389196	346.2240994	555.5813737	321.6611474	479.8700476	304.0597159	326.9902405	322.7207285	NA	NA	NA	NA	NA	NA	NA	NA	NA
AT1G09320	5.815560489	5.857790753	NA	NA	NA	NA	NA	NA	NA	NA	7.011210804	5.825385474	NA	NA	4.677969634	5.769913839	NA	NA	NA	NA	NA	NA	NA	NA	NA	NA	NA	NA	6.942068603	6.294986336	4.936891164	6.763605298	5.297846097	6.696039278	5.85314498	5.694108015	7.527786335	6.290739072	5.889358311	4.250091812	NA	NA	NA	NA	NA	NA	NA	NA	NA
AT1G09330	31.26420531	32.96230276	NA	NA	NA	NA	NA	NA	NA	NA	31.62881536	37.70419024	NA	NA	30.372326	34.63049185	NA	NA	NA	NA	NA	NA	NA	NA	NA	NA	NA	NA	35.42398635	31.76252162	29.13054494	34.199354	38.26617717	34.44772414	30.34786828	34.32642782	30.72203497	36.39238044	33.32445229	34.25496035	NA	NA	NA	NA	NA	NA	NA	NA	NA
AT1G09340	452.9008566	389.7021603	NA	NA	NA	NA	NA	NA	NA	NA	424.3965787	406.2920182	NA	NA	569.5437096	377.9022146	NA	NA	NA	NA	NA	NA	NA	NA	NA	NA	NA	NA	388.8434871	381.3719528	583.1931162	501.5136422	406.973332	438.1439093	532.7495856	421.3249319	444.417161	404.5509048	444.2607801	398.8567695	NA	NA	NA	NA	NA	NA	NA	NA	NA
AT1G09350	2.180804482	0.639866502	NA	NA	NA	NA	NA	NA	NA	NA	1.66396364	1.024682891	NA	NA	12.29500184	8.750912795	NA	NA	NA	NA	NA	NA	NA	NA	NA	NA	NA	NA	1.228557307	2.627151055	6.206754079	3.564945876	1.488689501	7.308894525	10.90686429	7.375838005	12.27911468	5.710446855	2.463815353	1.288166041	NA	NA	NA	NA	NA	NA	NA	NA	NA
AT1G09360	0	0	NA	NA	NA	NA	NA	NA	NA	NA	0	0	NA	NA	0	0	NA	NA	NA	NA	NA	NA	NA	NA	NA	NA	NA	NA	0	0	0	0	0	0	0	0	0	0	0	0	NA	NA	NA	NA	NA	NA	NA	NA	NA
AT1G09370	0	0	NA	NA	NA	NA	NA	NA	NA	NA	0.286351415	0	NA	NA	0.323736033	0.239582019	NA	NA	NA	NA	NA	NA	NA	NA	NA	NA	NA	NA	0.174112533	0	0.194203633	0.122698269	0	0.26479732	0.146801474	0	0.241992399	0.133572301	0.273967844	0	NA	NA	NA	NA	NA	NA	NA	NA	NA
AT1G09380	0.164495978	0	NA	NA	NA	NA	NA	NA	NA	NA	0.172577862	0	NA	NA	0.501708265	0.082509114	NA	NA	NA	NA	NA	NA	NA	NA	NA	NA	NA	NA	0.059962225	0.108989908	0.133762706	0.042255782	0.197631127	0.045596477	0.25278315	0.038980101	0.062504414	0	0.377404683	0.062871549	NA	NA	NA	NA	NA	NA	NA	NA	NA
AT1G09390	11.92516108	10.3049522	NA	NA	NA	NA	NA	NA	NA	NA	14.87489899	12.01979219	NA	NA	9.712080989	6.849794639	NA	NA	NA	NA	NA	NA	NA	NA	NA	NA	NA	NA	8.834166126	8.028679415	11.18300114	8.300661448	11.38095908	6.184528021	7.625794671	7.246984967	8.843279265	7.341994241	12.54000467	9.703879045	NA	NA	NA	NA	NA	NA	NA	NA	NA
AT1G09400	0	0.070428623	NA	NA	NA	NA	NA	NA	NA	NA	0.065410222	0.102531337	NA	NA	0.221849566	0.109453714	NA	NA	NA	NA	NA	NA	NA	NA	NA	NA	NA	NA	0.318175188	0.192776284	0	0	0	0.060486698	0.134133326	0.051709643	0.082916177	0.030511439	0.083441983	0	NA	NA	NA	NA	NA	NA	NA	NA	NA
AT1G09410	0.730679019	0.589565382	NA	NA	NA	NA	NA	NA	NA	NA	0.912593036	0.286100189	NA	NA	0.536503057	0.916248515	NA	NA	NA	NA	NA	NA	NA	NA	NA	NA	NA	NA	0.976608545	0.941354448	0.643677763	0.563091208	0.694974802	0.708876679	0.823419031	0.865733679	1.002588904	1.089768345	0.977902219	0.930902638	NA	NA	NA	NA	NA	NA	NA	NA	NA
AT1G09415	17.12968195	25.9271953	NA	NA	NA	NA	NA	NA	NA	NA	28.62421203	36.82017706	NA	NA	15.74691605	17.38158404	NA	NA	NA	NA	NA	NA	NA	NA	NA	NA	NA	NA	19.09123993	17.4809829	18.41228336	28.82941017	28.97785252	23.14045591	18.63818404	22.67534939	25.83592128	35.73415913	25.2217725	33.11170941	NA	NA	NA	NA	NA	NA	NA	NA	NA
AT1G09420	4.929323037	7.28870511	NA	NA	NA	NA	NA	NA	NA	NA	15.32552772	14.81236045	NA	NA	4.273315635	9.314948902	NA	NA	NA	NA	NA	NA	NA	NA	NA	NA	NA	NA	7.103791364	7.26625223	6.152371091	8.863722983	10.77713276	7.371957401	7.57495604	6.628210955	8.52297228	10.37055342	11.44089716	8.850525803	NA	NA	NA	NA	NA	NA	NA	NA	NA
AT1G09421	1.653395473	0.914798153	NA	NA	NA	NA	NA	NA	NA	NA	0.991216436	0.66589033	NA	NA	0.960535482	0.473898499	NA	NA	NA	NA	NA	NA	NA	NA	NA	NA	NA	NA	1.033195253	0.417328879	0.384139054	0.242699874	0.851334084	1.309437299	1.016317894	1.231371383	0.358999712	0.396313419	1.62574325	0.180554193	NA	NA	NA	NA	NA	NA	NA	NA	NA
AT1G09430	35.71442169	27.58280678	NA	NA	NA	NA	NA	NA	NA	NA	43.97862302	35.73780507	NA	NA	33.81262581	20.62386673	NA	NA	NA	NA	NA	NA	NA	NA	NA	NA	NA	NA	40.20692258	28.51368916	39.02668871	26.13513193	41.30684091	28.74592456	34.93523644	27.20174785	34.10868376	28.41209284	49.01907789	38.4568643	NA	NA	NA	NA	NA	NA	NA	NA	NA
AT1G09440	6.881363456	3.344497455	NA	NA	NA	NA	NA	NA	NA	NA	7.838263302	4.412516211	NA	NA	3.456842386	2.030356094	NA	NA	NA	NA	NA	NA	NA	NA	NA	NA	NA	NA	6.551352953	2.717746262	4.476558318	3.202632795	9.726478547	3.814876651	7.613771345	4.297256338	6.152349118	3.599660304	10.15383648	5.445868089	NA	NA	NA	NA	NA	NA	NA	NA	NA
AT1G09450	3.0764515	5.560366639	NA	NA	NA	NA	NA	NA	NA	NA	5.588360983	5.60860109	NA	NA	1.334484411	3.888635634	NA	NA	NA	NA	NA	NA	NA	NA	NA	NA	NA	NA	4.57543814	4.56592837	3.852570161	6.037738315	4.915885695	4.877778885	3.366068141	4.257460148	4.80059348	6.125462563	3.693860339	3.574559539	NA	NA	NA	NA	NA	NA	NA	NA	NA
AT1G09460	22.77051533	19.77354679	NA	NA	NA	NA	NA	NA	NA	NA	21.79263498	13.3378413	NA	NA	5.467371008	8.297163511	NA	NA	NA	NA	NA	NA	NA	NA	NA	NA	NA	NA	16.07956128	17.09412794	6.061367545	9.547732319	18.52443649	7.698620433	6.966967799	10.01742291	7.423591041	6.424795931	18.42938086	12.48868908	NA	NA	NA	NA	NA	NA	NA	NA	NA
AT1G09470	5.603237917	6.883743919	NA	NA	NA	NA	NA	NA	NA	NA	7.937372257	10.53105324	NA	NA	3.613955855	7.615585414	NA	NA	NA	NA	NA	NA	NA	NA	NA	NA	NA	NA	8.499424723	7.624660042	6.393613647	9.704083172	8.41490347	10.32097194	7.388424553	9.508631463	11.90460153	13.19248777	8.052005169	7.806469938	NA	NA	NA	NA	NA	NA	NA	NA	NA
AT1G09480	2.207506388	2.624893801	NA	NA	NA	NA	NA	NA	NA	NA	1.42788746	0.436728072	NA	NA	1.102452437	0.699320488	NA	NA	NA	NA	NA	NA	NA	NA	NA	NA	NA	NA	2.879915418	1.847526228	2.361936076	2.44733305	1.116704888	4.122250178	2.499592659	2.973444214	2.030774048	2.339320291	2.487924205	1.154570867	NA	NA	NA	NA	NA	NA	NA	NA	NA
AT1G09483	0	0	NA	NA	NA	NA	NA	NA	NA	NA	0	0.357498643	NA	NA	0	0.381635075	NA	NA	NA	NA	NA	NA	NA	NA	NA	NA	NA	NA	0	0	0	0.195448571	0	0.421801041	0	0	0	0.106385018	0.145469652	0.581608197	NA	NA	NA	NA	NA	NA	NA	NA	NA
AT1G09486	1.089564759	1.726312644	NA	NA	NA	NA	NA	NA	NA	NA	1.632994819	1.210058772	NA	NA	1.208415607	1.490487215	NA	NA	NA	NA	NA	NA	NA	NA	NA	NA	NA	NA	2.094164573	2.14385884	2.013632138	3.155098357	1.130535047	2.52594679	1.583020499	2.581907739	3.312061861	3.434716301	1.136272164	2.120055686	NA	NA	NA	NA	NA	NA	NA	NA	NA
AT1G09490	19.25975752	17.97785976	NA	NA	NA	NA	NA	NA	NA	NA	21.28140236	20.93800985	NA	NA	27.51519284	21.78337245	NA	NA	NA	NA	NA	NA	NA	NA	NA	NA	NA	NA	20.2358022	17.3481721	28.17516542	26.77445106	21.09762914	24.86109542	32.38229871	22.282692	23.55705652	20.80442363	19.71124429	19.62991531	NA	NA	NA	NA	NA	NA	NA	NA	NA
AT1G09500	2.491709571	2.339483802	NA	NA	NA	NA	NA	NA	NA	NA	1.086391784	1.986754755	NA	NA	2.763507822	2.196636077	NA	NA	NA	NA	NA	NA	NA	NA	NA	NA	NA	NA	4.89920864	2.001126184	3.683956503	4.344725606	1.179307051	4.269624242	7.193959803	3.578501039	2.620403637	2.47046193	1.645731896	0.750335868	NA	NA	NA	NA	NA	NA	NA	NA	NA
AT1G09510	0	0	NA	NA	NA	NA	NA	NA	NA	NA	0	0	NA	NA	0	0	NA	NA	NA	NA	NA	NA	NA	NA	NA	NA	NA	NA	0	0	0	0	0	0	0	0	0	0	0.045746022	0	NA	NA	NA	NA	NA	NA	NA	NA	NA
AT1G09520	10.27050364	12.35515624	NA	NA	NA	NA	NA	NA	NA	NA	11.75466079	11.07728149	NA	NA	9.808762338	11.82516138	NA	NA	NA	NA	NA	NA	NA	NA	NA	NA	NA	NA	12.76300019	12.42412623	10.53444865	14.27075257	9.324612141	13.84614405	11.8371143	13.88354772	13.03802484	15.43757331	9.55044466	11.59795169	NA	NA	NA	NA	NA	NA	NA	NA	NA
AT1G09530	5.115115395	5.489242465	NA	NA	NA	NA	NA	NA	NA	NA	7.378837274	9.433391318	NA	NA	7.280449407	7.312181009	NA	NA	NA	NA	NA	NA	NA	NA	NA	NA	NA	NA	8.996533582	7.540783181	7.486997767	7.522492809	6.260703255	5.990432192	9.668372711	5.999959322	8.146997436	7.241512677	5.794481023	4.496578197	NA	NA	NA	NA	NA	NA	NA	NA	NA
AT1G09540	0.860913531	0.666862205	NA	NA	NA	NA	NA	NA	NA	NA	0.980629344	0.161805127	NA	NA	0.816904008	0.17272936	NA	NA	NA	NA	NA	NA	NA	NA	NA	NA	NA	NA	1.569104941	0.760552631	1.680159601	0.309612456	0.87918146	0.334090077	0.74086725	0.448817607	1.046802899	0.577802742	1.119281178	0.263237889	NA	NA	NA	NA	NA	NA	NA	NA	NA
AT1G09550	0	0	NA	NA	NA	NA	NA	NA	NA	NA	0	0	NA	NA	0	0	NA	NA	NA	NA	NA	NA	NA	NA	NA	NA	NA	NA	0	0	0	0	0	0	0	0	0	0	0	0	NA	NA	NA	NA	NA	NA	NA	NA	NA
AT1G09560	118.6969451	175.0653693	NA	NA	NA	NA	NA	NA	NA	NA	100.8704777	63.68371532	NA	NA	158.764687	84.32676671	NA	NA	NA	NA	NA	NA	NA	NA	NA	NA	NA	NA	142.6281078	90.95111426	85.05376942	56.48027982	81.00778195	83.71474523	94.0838489	84.08975995	73.55721174	56.20245973	126.4789129	84.140554	NA	NA	NA	NA	NA	NA	NA	NA	NA
AT1G09570	41.12459599	32.17681256	NA	NA	NA	NA	NA	NA	NA	NA	53.29658684	33.39190448	NA	NA	20.75072723	18.54961749	NA	NA	NA	NA	NA	NA	NA	NA	NA	NA	NA	NA	38.23200205	31.3614642	29.44246772	19.65735868	47.81011283	19.00814612	25.21657489	20.62367999	27.36207862	19.60990678	55.67650512	33.959372	NA	NA	NA	NA	NA	NA	NA	NA	NA
AT1G09575	5.933278546	6.937219331	NA	NA	NA	NA	NA	NA	NA	NA	7.818735895	5.786078301	NA	NA	3.945532902	3.144514	NA	NA	NA	NA	NA	NA	NA	NA	NA	NA	NA	NA	5.957913254	6.428386255	7.282636234	7.189351724	7.464692344	2.978969855	2.339648486	2.599756154	2.665697516	2.347950596	6.806388623	5.64796085	NA	NA	NA	NA	NA	NA	NA	NA	NA
AT1G09580	14.14272479	12.56382393	NA	NA	NA	NA	NA	NA	NA	NA	13.72528035	13.0271574	NA	NA	12.52763541	14.88998347	NA	NA	NA	NA	NA	NA	NA	NA	NA	NA	NA	NA	12.35234846	13.97847839	11.50039755	14.31613033	11.01927645	14.90455276	13.77160404	15.39633559	17.09711768	15.66320137	11.88681329	11.23905742	NA	NA	NA	NA	NA	NA	NA	NA	NA
AT1G09590	232.6103241	294.6554516	NA	NA	NA	NA	NA	NA	NA	NA	242.9194279	261.7268775	NA	NA	212.4723481	305.345253	NA	NA	NA	NA	NA	NA	NA	NA	NA	NA	NA	NA	224.5609022	273.8039959	227.8107362	306.6728864	213.8123147	289.8184232	206.5795313	279.964332	239.0649058	280.6206879	229.0881963	269.8489523	NA	NA	NA	NA	NA	NA	NA	NA	NA
AT1G09600	1.202469435	1.474765508	NA	NA	NA	NA	NA	NA	NA	NA	2.018477105	1.92099271	NA	NA	0.937249774	1.688801925	NA	NA	NA	NA	NA	NA	NA	NA	NA	NA	NA	NA	1.402640829	1.221635447	1.857836153	1.204673918	1.661391364	1.699887694	1.515237588	1.937629019	2.315004205	1.9671557	1.839224687	0.965144232	NA	NA	NA	NA	NA	NA	NA	NA	NA
AT1G09610	1.092922431	0.352739966	NA	NA	NA	NA	NA	NA	NA	NA	0.91729521	0.308115356	NA	NA	0.74075194	0.219278458	NA	NA	NA	NA	NA	NA	NA	NA	NA	NA	NA	NA	0.79678617	0.24137878	0.444364245	0.336900333	1.313074604	0.121178435	0.806164025	0.103594572	0.775195989	0.183378921	0.8358341	0.167089135	NA	NA	NA	NA	NA	NA	NA	NA	NA
AT1G09620	41.25488382	34.75323103	NA	NA	NA	NA	NA	NA	NA	NA	51.17954217	36.8788681	NA	NA	29.23023085	35.71704197	NA	NA	NA	NA	NA	NA	NA	NA	NA	NA	NA	NA	48.98178723	39.41637611	29.85411009	30.13627817	48.16971827	34.53683116	39.44460886	35.42377417	46.13175254	35.63795155	47.82948295	29.86628447	NA	NA	NA	NA	NA	NA	NA	NA	NA
AT1G09625	0	0	NA	NA	NA	NA	NA	NA	NA	NA	0	0	NA	NA	0	0	NA	NA	NA	NA	NA	NA	NA	NA	NA	NA	NA	NA	0	0	0	0	0	0	0	0	0	0	0	0	NA	NA	NA	NA	NA	NA	NA	NA	NA
AT1G09630	24.47307329	29.81968906	NA	NA	NA	NA	NA	NA	NA	NA	31.19795611	27.13254628	NA	NA	26.27853044	22.06810922	NA	NA	NA	NA	NA	NA	NA	NA	NA	NA	NA	NA	33.07766893	29.21146436	28.84482957	37.36672457	27.17280505	27.05844687	23.66352112	25.54301995	31.62412391	32.41193106	31.49169823	30.47862572	NA	NA	NA	NA	NA	NA	NA	NA	NA
AT1G09640	124.3666574	120.4409489	NA	NA	NA	NA	NA	NA	NA	NA	128.7002047	115.7232071	NA	NA	116.1391746	121.5902104	NA	NA	NA	NA	NA	NA	NA	NA	NA	NA	NA	NA	126.3387702	139.0971105	106.5058163	124.688784	116.6602778	132.6346913	115.5748783	133.1377823	120.8661031	126.697978	121.1014184	109.7314839	NA	NA	NA	NA	NA	NA	NA	NA	NA
AT1G09645	30.05172864	24.38649671	NA	NA	NA	NA	NA	NA	NA	NA	29.13463595	30.33835357	NA	NA	29.21383616	19.63870718	NA	NA	NA	NA	NA	NA	NA	NA	NA	NA	NA	NA	23.41129644	24.80383915	21.92354727	27.70268783	26.9241489	23.51442517	19.84458802	24.57853651	19.31428012	25.8838574	26.72554494	36.49262297	NA	NA	NA	NA	NA	NA	NA	NA	NA
AT1G09650	0.87256324	1.126476752	NA	NA	NA	NA	NA	NA	NA	NA	0.889278074	1.393954453	NA	NA	0.177419612	0.350133397	NA	NA	NA	NA	NA	NA	NA	NA	NA	NA	NA	NA	0.572521592	0.770844277	0.496677762	0.672433006	0.995911117	0.628848846	0.643622158	0.578952076	0.530484013	0.927233968	0.600579035	0.933799899	NA	NA	NA	NA	NA	NA	NA	NA	NA
AT1G09660	25.29763115	35.68528462	NA	NA	NA	NA	NA	NA	NA	NA	31.0744313	38.15304965	NA	NA	25.95883375	41.70501814	NA	NA	NA	NA	NA	NA	NA	NA	NA	NA	NA	NA	29.0832417	39.6179064	26.18152681	35.58249813	30.765392	37.80717298	30.88268038	40.83104046	35.80591232	37.82074956	30.23793241	27.45166755	NA	NA	NA	NA	NA	NA	NA	NA	NA
AT1G09665	0	0	NA	NA	NA	NA	NA	NA	NA	NA	0	0	NA	NA	0	0	NA	NA	NA	NA	NA	NA	NA	NA	NA	NA	NA	NA	0	0	0	0	0	0	0	0	0	0	0	0	NA	NA	NA	NA	NA	NA	NA	NA	NA
AT1G09680	0.84845294	1.04971082	NA	NA	NA	NA	NA	NA	NA	NA	1.80147066	1.461746097	NA	NA	0.86258614	0.709288872	NA	NA	NA	NA	NA	NA	NA	NA	NA	NA	NA	NA	1.752580106	1.561551317	1.092395435	1.089754367	1.401620753	1.058318238	1.694977541	1.440895999	1.791062161	1.878360477	1.37885132	1.297139334	NA	NA	NA	NA	NA	NA	NA	NA	NA
AT1G09690	329.633469	459.7758646	NA	NA	NA	NA	NA	NA	NA	NA	360.2934619	469.9185427	NA	NA	289.1743324	403.1227886	NA	NA	NA	NA	NA	NA	NA	NA	NA	NA	NA	NA	322.5692754	409.1150883	313.6427052	515.1290427	317.1326019	432.2685428	286.5936121	402.7208294	331.5965405	425.7894257	325.6427274	458.7532355	NA	NA	NA	NA	NA	NA	NA	NA	NA
AT1G09700	6.417681954	7.693409115	NA	NA	NA	NA	NA	NA	NA	NA	8.01546466	6.246272207	NA	NA	6.783497326	9.580442114	NA	NA	NA	NA	NA	NA	NA	NA	NA	NA	NA	NA	9.246118186	8.943026594	7.02032327	7.811111393	8.123482279	8.386294284	9.016810893	7.02454666	8.631731233	7.798311744	9.553167829	8.46829115	NA	NA	NA	NA	NA	NA	NA	NA	NA
AT1G09710	2.565613665	3.422606885	NA	NA	NA	NA	NA	NA	NA	NA	3.981955681	4.982696607	NA	NA	3.091378564	5.776659293	NA	NA	NA	NA	NA	NA	NA	NA	NA	NA	NA	NA	4.530620565	4.961176937	4.033460068	4.803783705	4.144137753	5.278386905	4.345635135	5.323075665	4.78047318	5.819429807	4.185821701	4.183876473	NA	NA	NA	NA	NA	NA	NA	NA	NA
AT1G09720	0	0	NA	NA	NA	NA	NA	NA	NA	NA	0	0	NA	NA	0	0	NA	NA	NA	NA	NA	NA	NA	NA	NA	NA	NA	NA	0	0	0	0	0	0	0	0	0	0	0	0	NA	NA	NA	NA	NA	NA	NA	NA	NA
AT1G09730	12.45466773	12.29276904	NA	NA	NA	NA	NA	NA	NA	NA	15.9379172	12.41985762	NA	NA	10.24845404	10.20169389	NA	NA	NA	NA	NA	NA	NA	NA	NA	NA	NA	NA	14.24472948	11.9280753	11.95505176	10.50798705	15.39818467	10.76863291	14.30468937	11.96783488	14.34694745	11.54575928	16.894414	11.41298731	NA	NA	NA	NA	NA	NA	NA	NA	NA
AT1G09740	48.80164432	29.23013412	NA	NA	NA	NA	NA	NA	NA	NA	47.04926982	33.35296951	NA	NA	63.6642462	39.1345718	NA	NA	NA	NA	NA	NA	NA	NA	NA	NA	NA	NA	49.51983513	30.47614687	58.34402381	29.63097709	40.98724214	40.20019107	38.55497777	36.5419716	38.28819232	30.11793938	50.71817524	44.32123532	NA	NA	NA	NA	NA	NA	NA	NA	NA
AT1G09750	121.1190767	140.2215132	NA	NA	NA	NA	NA	NA	NA	NA	179.568468	224.489438	NA	NA	77.77050404	131.2599739	NA	NA	NA	NA	NA	NA	NA	NA	NA	NA	NA	NA	129.1147049	172.4123653	90.18285052	161.8637436	145.2711517	143.5342434	117.75376	147.2631641	138.0253792	147.206325	167.8808279	174.1125961	NA	NA	NA	NA	NA	NA	NA	NA	NA
AT1G09760	48.22635031	68.76591531	NA	NA	NA	NA	NA	NA	NA	NA	48.66289631	53.8744447	NA	NA	37.75469467	56.20714965	NA	NA	NA	NA	NA	NA	NA	NA	NA	NA	NA	NA	53.72615318	62.66193125	45.56115146	77.0029593	49.28222776	66.1481508	47.23059848	60.19628147	51.03497674	68.15891436	46.74490003	55.25595556	NA	NA	NA	NA	NA	NA	NA	NA	NA
AT1G09770	47.38381218	43.46756652	NA	NA	NA	NA	NA	NA	NA	NA	55.4564312	47.00631956	NA	NA	33.33686695	36.68691531	NA	NA	NA	NA	NA	NA	NA	NA	NA	NA	NA	NA	54.50897289	42.53959576	43.60645991	31.90907755	61.33812746	35.06533842	49.44417732	38.01821945	51.97640415	37.26913025	65.07996882	39.31207552	NA	NA	NA	NA	NA	NA	NA	NA	NA
AT1G09780	145.9712003	93.91927709	NA	NA	NA	NA	NA	NA	NA	NA	105.4532914	67.15979614	NA	NA	116.1790536	80.49504509	NA	NA	NA	NA	NA	NA	NA	NA	NA	NA	NA	NA	120.5394462	92.08063633	100.9188172	67.50523627	104.8357115	83.28021221	106.3607788	84.62879687	117.8031913	77.69630226	115.4793816	74.07880605	NA	NA	NA	NA	NA	NA	NA	NA	NA
AT1G09790	0	0.114743807	NA	NA	NA	NA	NA	NA	NA	NA	0.02664193	0	NA	NA	0	0	NA	NA	NA	NA	NA	NA	NA	NA	NA	NA	NA	NA	0	0.117778205	0	0	0.053391731	0	0.054633216	0.042123224	0	0	0.101959087	0	NA	NA	NA	NA	NA	NA	NA	NA	NA
AT1G09794	8.862513175	12.03328092	NA	NA	NA	NA	NA	NA	NA	NA	8.794109799	7.753993084	NA	NA	14.70620794	10.42352102	NA	NA	NA	NA	NA	NA	NA	NA	NA	NA	NA	NA	8.466325086	9.449235647	12.1768439	10.99050849	8.628331461	14.06186718	9.956062027	11.58688109	10.83804819	13.93013495	12.97127375	12.61483371	NA	NA	NA	NA	NA	NA	NA	NA	NA
AT1G09795	48.65955964	48.21275915	NA	NA	NA	NA	NA	NA	NA	NA	70.27698375	73.14691072	NA	NA	64.40339722	63.74841349	NA	NA	NA	NA	NA	NA	NA	NA	NA	NA	NA	NA	51.84786418	64.89395255	54.02601593	51.44100665	65.87113238	65.08145224	68.13486338	65.79758701	73.46209217	74.7696504	68.4088309	74.52219488	NA	NA	NA	NA	NA	NA	NA	NA	NA
AT1G09800	3.66682297	6.523487803	NA	NA	NA	NA	NA	NA	NA	NA	4.79866986	5.967153151	NA	NA	4.909921665	6.728898594	NA	NA	NA	NA	NA	NA	NA	NA	NA	NA	NA	NA	5.346534661	6.241700376	3.199915616	5.054283775	4.405447249	5.701773093	4.727781162	6.485077707	5.50524316	6.752718941	4.34320729	5.059023311	NA	NA	NA	NA	NA	NA	NA	NA	NA
AT1G09810	8.137500198	9.098505128	NA	NA	NA	NA	NA	NA	NA	NA	8.972882078	8.398096297	NA	NA	7.288164438	10.2770563	NA	NA	NA	NA	NA	NA	NA	NA	NA	NA	NA	NA	6.727119743	7.092592474	7.798780256	8.174815404	8.292713413	8.337759008	8.217574321	9.882630395	9.60743906	9.346298441	7.834708597	6.109343568	NA	NA	NA	NA	NA	NA	NA	NA	NA
AT1G09812	2.332697489	4.087043947	NA	NA	NA	NA	NA	NA	NA	NA	2.697030767	3.131577262	NA	NA	2.484485834	4.011605901	NA	NA	NA	NA	NA	NA	NA	NA	NA	NA	NA	NA	2.18652949	2.355158327	1.896872694	3.937758414	3.002767505	5.727011814	4.096785311	6.791199749	3.798717885	6.802868332	4.205087837	4.839972089	NA	NA	NA	NA	NA	NA	NA	NA	NA
AT1G09815	33.12319016	41.62331598	NA	NA	NA	NA	NA	NA	NA	NA	42.94618444	34.99466202	NA	NA	29.88900304	32.83511623	NA	NA	NA	NA	NA	NA	NA	NA	NA	NA	NA	NA	25.00552342	31.7724907	34.1066441	53.36815305	38.26475004	43.78814048	28.67313889	41.70704891	38.08070352	50.47936776	34.77476342	39.70271457	NA	NA	NA	NA	NA	NA	NA	NA	NA
AT1G09820	3.15287825	2.739663487	NA	NA	NA	NA	NA	NA	NA	NA	3.580402386	3.760542851	NA	NA	3.328682201	2.372166113	NA	NA	NA	NA	NA	NA	NA	NA	NA	NA	NA	NA	3.580480589	2.544293486	2.908945813	3.052746788	3.023096537	4.168036807	4.323293046	3.362074911	4.515598637	4.493229011	3.918242507	3.012632022	NA	NA	NA	NA	NA	NA	NA	NA	NA
AT1G09830	18.51618193	17.06788488	NA	NA	NA	NA	NA	NA	NA	NA	19.52308752	14.08265046	NA	NA	17.67707255	15.6116462	NA	NA	NA	NA	NA	NA	NA	NA	NA	NA	NA	NA	17.70111667	17.43968427	14.29512328	13.91768526	18.22092742	16.8952525	18.06888306	17.89234526	23.21504731	18.898615	17.21864941	12.44674034	NA	NA	NA	NA	NA	NA	NA	NA	NA
AT1G09840	22.76519804	21.89540717	NA	NA	NA	NA	NA	NA	NA	NA	24.27605407	22.30233041	NA	NA	23.14441189	27.69043724	NA	NA	NA	NA	NA	NA	NA	NA	NA	NA	NA	NA	21.28537247	21.41858518	25.36131467	21.5496281	27.17994894	27.38654017	25.53801452	25.08488168	27.91135627	22.85465683	29.29255483	23.62327716	NA	NA	NA	NA	NA	NA	NA	NA	NA
AT1G09850	15.11675861	11.23168844	NA	NA	NA	NA	NA	NA	NA	NA	17.08668332	14.72357507	NA	NA	21.07841753	16.27051514	NA	NA	NA	NA	NA	NA	NA	NA	NA	NA	NA	NA	19.80290902	16.38015852	13.31682054	15.00694218	15.65508787	16.6298537	20.51994225	19.291485	22.27792659	17.72401681	17.97349482	13.42119501	NA	NA	NA	NA	NA	NA	NA	NA	NA
AT1G09860	0.099663715	0	NA	NA	NA	NA	NA	NA	NA	NA	0.029874375	0	NA	NA	0	0	NA	NA	NA	NA	NA	NA	NA	NA	NA	NA	NA	NA	0	0	0	0	0	0	0	0	0	0.083611718	0	0	NA	NA	NA	NA	NA	NA	NA	NA	NA
AT1G09870	16.36802956	14.34947847	NA	NA	NA	NA	NA	NA	NA	NA	18.48437261	15.02380662	NA	NA	15.68610011	15.12167029	NA	NA	NA	NA	NA	NA	NA	NA	NA	NA	NA	NA	16.98368065	17.58730817	11.32892739	14.35439376	16.78394592	17.30405158	16.47226925	18.29294242	19.30439362	16.28651634	18.36910727	13.26849491	NA	NA	NA	NA	NA	NA	NA	NA	NA
AT1G09880	0.34009717	0.439064515	NA	NA	NA	NA	NA	NA	NA	NA	1.060225175	0.191759557	NA	NA	0.461016503	0.545883081	NA	NA	NA	NA	NA	NA	NA	NA	NA	NA	NA	NA	0.892602228	0.510765646	0.165933484	0.454294225	0.898929766	0.263959354	0.919832018	0.354603784	1.223363471	0.49455567	0.728268952	0.727930512	NA	NA	NA	NA	NA	NA	NA	NA	NA
AT1G09890	2.105271329	0.263022534	NA	NA	NA	NA	NA	NA	NA	NA	2.218884185	0.127637746	NA	NA	1.518951055	0.204382765	NA	NA	NA	NA	NA	NA	NA	NA	NA	NA	NA	NA	1.831894902	0.08999272	1.270146983	0.314014528	2.814916647	0.112946724	1.79501328	0.225300466	1.617105602	0.189913224	2.570883085	0.207651584	NA	NA	NA	NA	NA	NA	NA	NA	NA
AT1G09900	16.43458539	18.7617618	NA	NA	NA	NA	NA	NA	NA	NA	18.78015915	17.73706541	NA	NA	17.21908182	20.30247627	NA	NA	NA	NA	NA	NA	NA	NA	NA	NA	NA	NA	21.71319908	20.66857853	14.82302186	21.9750757	20.99531029	19.45530897	18.26318166	21.32595447	22.92463883	24.86585516	16.5203982	14.09890121	NA	NA	NA	NA	NA	NA	NA	NA	NA
AT1G09910	7.677853463	6.148475503	NA	NA	NA	NA	NA	NA	NA	NA	11.45533838	8.300081526	NA	NA	8.568716038	7.991786957	NA	NA	NA	NA	NA	NA	NA	NA	NA	NA	NA	NA	9.343156002	8.363763917	8.966053133	4.775016806	9.328472264	7.840798007	11.00025366	7.961572132	9.227449632	7.038554712	12.64863179	9.13455506	NA	NA	NA	NA	NA	NA	NA	NA	NA
AT1G09920	33.3070369	33.88344318	NA	NA	NA	NA	NA	NA	NA	NA	30.94991402	30.79880357	NA	NA	36.20960774	37.42231538	NA	NA	NA	NA	NA	NA	NA	NA	NA	NA	NA	NA	33.99511242	34.30870203	40.19292956	38.26208637	35.29430591	39.66215237	32.42978009	41.54698855	39.38501285	38.89603315	39.83854723	39.31082593	NA	NA	NA	NA	NA	NA	NA	NA	NA
AT1G09930	0	0.037753575	NA	NA	NA	NA	NA	NA	NA	NA	0.052595158	0	NA	NA	0.118923441	0.117346295	NA	NA	NA	NA	NA	NA	NA	NA	NA	NA	NA	NA	0.042639804	0	0.047560073	0.030048556	0	0	0.035951381	0.027719183	0	0.016355792	0.022364722	0	NA	NA	NA	NA	NA	NA	NA	NA	NA
AT1G09932	3.614843194	2.951034769	NA	NA	NA	NA	NA	NA	NA	NA	2.262719135	1.099020973	NA	NA	4.828017177	4.372915006	NA	NA	NA	NA	NA	NA	NA	NA	NA	NA	NA	NA	2.092795332	1.314947219	3.804021697	1.147072032	2.107630877	4.420565325	3.725102521	3.779109506	1.696739778	0.981145258	3.08976101	1.544162571	NA	NA	NA	NA	NA	NA	NA	NA	NA
AT1G09935	0	0	NA	NA	NA	NA	NA	NA	NA	NA	0	0	NA	NA	0	0	NA	NA	NA	NA	NA	NA	NA	NA	NA	NA	NA	NA	0	0	0	0	0	0	0	0	0	0	0	0	NA	NA	NA	NA	NA	NA	NA	NA	NA
AT1G09940	16.28836997	15.83024884	NA	NA	NA	NA	NA	NA	NA	NA	17.31721694	15.02001632	NA	NA	25.22200787	16.7072759	NA	NA	NA	NA	NA	NA	NA	NA	NA	NA	NA	NA	19.65807923	19.34775378	14.13809797	15.07551963	18.32341571	15.3204164	15.97455582	16.45115133	16.16449698	16.32627566	17.47225389	15.62212273	NA	NA	NA	NA	NA	NA	NA	NA	NA
AT1G09950	0.376723019	0.162116128	NA	NA	NA	NA	NA	NA	NA	NA	0.338770174	0	NA	NA	8.170630939	5.038920752	NA	NA	NA	NA	NA	NA	NA	NA	NA	NA	NA	NA	1.83097893	1.442161824	0.204225826	1.612878907	0.075434666	1.601160039	1.85252882	1.60687589	0.445341415	0.245814652	0.192070932	0.575945021	NA	NA	NA	NA	NA	NA	NA	NA	NA
AT1G09960	5.291870617	4.217154608	NA	NA	NA	NA	NA	NA	NA	NA	5.52249157	4.113407641	NA	NA	2.745360279	4.915436562	NA	NA	NA	NA	NA	NA	NA	NA	NA	NA	NA	NA	5.953696052	4.87697632	3.187536832	2.9537091	4.944983082	5.686301122	4.778856482	5.356584604	5.146935591	4.841488403	6.44532253	4.694409018	NA	NA	NA	NA	NA	NA	NA	NA	NA
AT1G09970	65.49744229	43.66306862	NA	NA	NA	NA	NA	NA	NA	NA	52.34311657	36.96591183	NA	NA	53.16693697	43.88043942	NA	NA	NA	NA	NA	NA	NA	NA	NA	NA	NA	NA	65.34261873	44.86849412	34.88397897	27.72682069	59.93852131	33.27386347	44.16862633	35.56152146	42.58512803	28.84519022	64.98579099	37.65286901	NA	NA	NA	NA	NA	NA	NA	NA	NA
AT1G09980	15.02344529	12.96528741	NA	NA	NA	NA	NA	NA	NA	NA	16.61817185	14.96198025	NA	NA	13.72419422	14.33396695	NA	NA	NA	NA	NA	NA	NA	NA	NA	NA	NA	NA	15.11951572	16.21142369	13.21248648	12.26982694	16.25942997	15.27676849	14.93109005	15.53656239	14.98491392	16.12000756	15.51703914	12.10827625	NA	NA	NA	NA	NA	NA	NA	NA	NA
AT1G09995	11.22207922	10.46331976	NA	NA	NA	NA	NA	NA	NA	NA	9.984725781	11.88485476	NA	NA	7.847468755	8.755994786	NA	NA	NA	NA	NA	NA	NA	NA	NA	NA	NA	NA	7.791776359	9.127051764	10.13936094	11.16486463	8.453371172	10.3687901	7.77398964	8.948625083	6.452573557	9.763323408	8.854761807	12.52706937	NA	NA	NA	NA	NA	NA	NA	NA	NA
AT1G10000	0.565635293	1.460467227	NA	NA	NA	NA	NA	NA	NA	NA	0.847750899	0.797316053	NA	NA	0.287528713	0.567431098	NA	NA	NA	NA	NA	NA	NA	NA	NA	NA	NA	NA	0.41237179	0.312310263	0.34496698	1.30770524	0.934413835	0.470363661	0.086921925	0.268073674	0.250748703	0.434988742	0.486653407	0.216189889	NA	NA	NA	NA	NA	NA	NA	NA	NA
AT1G10010	0	0	NA	NA	NA	NA	NA	NA	NA	NA	0.027071037	0.169736751	NA	NA	0.061210594	0	NA	NA	NA	NA	NA	NA	NA	NA	NA	NA	NA	NA	0	0.039891731	0	0.046398505	0	0	0	0	0	0	0.034533762	0	NA	NA	NA	NA	NA	NA	NA	NA	NA
AT1G10020	23.29982305	29.36381704	NA	NA	NA	NA	NA	NA	NA	NA	25.86292358	26.25009775	NA	NA	9.289389205	9.820922847	NA	NA	NA	NA	NA	NA	NA	NA	NA	NA	NA	NA	23.55277338	24.07191415	25.58062833	26.75766106	18.42690221	7.779091322	10.83180914	10.42394172	9.589071261	10.2207145	21.16318406	16.81292137	NA	NA	NA	NA	NA	NA	NA	NA	NA
AT1G10030	24.30024033	24.76111126	NA	NA	NA	NA	NA	NA	NA	NA	22.73661065	26.42410564	NA	NA	16.11708729	24.37738983	NA	NA	NA	NA	NA	NA	NA	NA	NA	NA	NA	NA	26.70037962	24.38088112	16.37269928	36.02672201	18.14269702	25.49966121	17.60432207	25.08996408	22.9957918	27.08479516	19.97789742	20.5656815	NA	NA	NA	NA	NA	NA	NA	NA	NA
AT1G10040	2.056734121	3.392804256	NA	NA	NA	NA	NA	NA	NA	NA	2.762876763	2.577030976	NA	NA	2.374956603	3.056687308	NA	NA	NA	NA	NA	NA	NA	NA	NA	NA	NA	NA	2.276935316	2.759103454	3.097163667	2.700376562	2.471031121	3.420624571	2.528488465	2.021715696	3.126032934	2.854486613	3.291497901	2.736787774	NA	NA	NA	NA	NA	NA	NA	NA	NA
AT1G10050	4.232282901	3.376256591	NA	NA	NA	NA	NA	NA	NA	NA	4.559902482	2.288766082	NA	NA	3.788613636	4.005395985	NA	NA	NA	NA	NA	NA	NA	NA	NA	NA	NA	NA	5.239547446	3.227451004	4.155837494	2.317971641	4.173382007	3.364483601	4.417679021	3.046578463	4.753689688	2.769040634	5.404715485	2.685841445	NA	NA	NA	NA	NA	NA	NA	NA	NA
AT1G10060	11.50418351	7.235526109	NA	NA	NA	NA	NA	NA	NA	NA	15.72116425	10.4781773	NA	NA	17.23383447	9.114199774	NA	NA	NA	NA	NA	NA	NA	NA	NA	NA	NA	NA	11.4407705	6.592975383	12.18525631	8.820130859	13.89240139	9.026851016	14.03411343	9.953798717	20.56381883	15.19461299	15.18228025	10.59785385	NA	NA	NA	NA	NA	NA	NA	NA	NA
AT1G10070	3.827723766	2.090668839	NA	NA	NA	NA	NA	NA	NA	NA	3.06700017	6.640659729	NA	NA	0.798253232	0.516906411	NA	NA	NA	NA	NA	NA	NA	NA	NA	NA	NA	NA	2.790570741	2.633673947	1.676003955	1.399264511	3.58172576	0.285654644	1.04068168	0.279090401	0.764513657	0.391110675	4.081370278	4.614025302	NA	NA	NA	NA	NA	NA	NA	NA	NA
AT1G10090	12.32035307	9.755017698	NA	NA	NA	NA	NA	NA	NA	NA	13.81571774	12.74390524	NA	NA	17.57185787	15.29373054	NA	NA	NA	NA	NA	NA	NA	NA	NA	NA	NA	NA	15.89629481	16.07167934	15.20794635	13.3880256	13.81706441	13.26716472	16.80801202	14.13549721	16.23344884	14.67367459	13.01488479	11.31497761	NA	NA	NA	NA	NA	NA	NA	NA	NA
AT1G10095	3.337510968	3.811557801	NA	NA	NA	NA	NA	NA	NA	NA	4.309522287	4.664325364	NA	NA	3.53811046	3.348107048	NA	NA	NA	NA	NA	NA	NA	NA	NA	NA	NA	NA	4.180087233	3.742252032	4.453667919	4.44058634	4.678100563	4.032580295	4.366053118	3.609655606	4.118848723	4.834129578	5.039408517	4.055819869	NA	NA	NA	NA	NA	NA	NA	NA	NA
AT1G10100	0	0	NA	NA	NA	NA	NA	NA	NA	NA	0.079054072	0	NA	NA	0.178749957	0	NA	NA	NA	NA	NA	NA	NA	NA	NA	NA	NA	NA	0	0.116493644	0	0	0.158428224	0	0	0	0	0.073751577	0	0	NA	NA	NA	NA	NA	NA	NA	NA	NA
AT1G10110	0.095458806	0.862659399	NA	NA	NA	NA	NA	NA	NA	NA	0.743962595	0.538232598	NA	NA	0.51759425	0.478809365	NA	NA	NA	NA	NA	NA	NA	NA	NA	NA	NA	NA	0.487154239	0.252992119	0.776239539	1.078945552	0.401406226	0.529202639	0.880156874	0.542893836	0.918890455	0.747451216	0.620534125	0.510790619	NA	NA	NA	NA	NA	NA	NA	NA	NA
AT1G10120	18.10351607	20.98753116	NA	NA	NA	NA	NA	NA	NA	NA	18.16718236	18.32105019	NA	NA	9.520575166	11.54042965	NA	NA	NA	NA	NA	NA	NA	NA	NA	NA	NA	NA	16.72951695	16.34077678	14.96735605	15.70883478	19.09506378	12.01657699	10.97909613	13.05632064	13.28231518	12.14002895	20.28133786	14.57911533	NA	NA	NA	NA	NA	NA	NA	NA	NA
AT1G10130	13.38594299	11.44102647	NA	NA	NA	NA	NA	NA	NA	NA	15.76085432	14.00782062	NA	NA	9.82657073	12.16371275	NA	NA	NA	NA	NA	NA	NA	NA	NA	NA	NA	NA	14.73298407	13.7909316	10.52317903	11.16349637	13.85486251	12.02551373	13.92630196	14.11155853	14.92553174	13.50086445	15.32739019	11.53626046	NA	NA	NA	NA	NA	NA	NA	NA	NA
AT1G10140	16.57379558	13.26151165	NA	NA	NA	NA	NA	NA	NA	NA	17.33633565	13.62802057	NA	NA	9.127015869	7.620440125	NA	NA	NA	NA	NA	NA	NA	NA	NA	NA	NA	NA	17.99862093	15.480555	18.53123822	12.8611439	13.17117538	7.08253074	9.975425438	6.627556381	7.959509015	6.710801126	15.18376003	11.21756372	NA	NA	NA	NA	NA	NA	NA	NA	NA
AT1G10150	12.67326245	12.22437979	NA	NA	NA	NA	NA	NA	NA	NA	14.0945332	11.02976132	NA	NA	15.37339453	11.7744329	NA	NA	NA	NA	NA	NA	NA	NA	NA	NA	NA	NA	16.06384982	13.32691193	18.32735792	15.16772577	12.11166525	11.29713191	13.98671327	10.92052221	13.5163091	12.88737775	12.22529877	11.61414091	NA	NA	NA	NA	NA	NA	NA	NA	NA
AT1G10155	0.232369093	0.149993931	NA	NA	NA	NA	NA	NA	NA	NA	0.348265234	0	NA	NA	0.157493205	0.233106829	NA	NA	NA	NA	NA	NA	NA	NA	NA	NA	NA	NA	0.338813579	0.307921038	0.566864658	0.3581463	0	0	0	0.220255127	0.588630159	0.259924477	0.621981051	0	NA	NA	NA	NA	NA	NA	NA	NA	NA
AT1G10160	1.604895872	1.535437878	NA	NA	NA	NA	NA	NA	NA	NA	2.310855917	1.696688561	NA	NA	1.068328909	1.063744165	NA	NA	NA	NA	NA	NA	NA	NA	NA	NA	NA	NA	2.193817921	1.772256641	1.305048413	1.222074763	1.91096124	1.175700103	1.409294147	1.303910352	1.575370515	1.747125692	1.862981339	1.182991073	NA	NA	NA	NA	NA	NA	NA	NA	NA
AT1G10170	13.96540041	13.73558747	NA	NA	NA	NA	NA	NA	NA	NA	15.82207297	12.96820136	NA	NA	12.11206405	11.8518403	NA	NA	NA	NA	NA	NA	NA	NA	NA	NA	NA	NA	15.53743255	12.58588723	11.08709886	8.620049321	16.40079711	11.15451068	14.36145594	12.92366881	15.07282908	12.85440593	18.39950324	11.40896788	NA	NA	NA	NA	NA	NA	NA	NA	NA
AT1G10180	12.83463105	13.97425477	NA	NA	NA	NA	NA	NA	NA	NA	15.2497579	11.6735738	NA	NA	11.77327803	13.03050406	NA	NA	NA	NA	NA	NA	NA	NA	NA	NA	NA	NA	14.46762418	13.455854	10.98158672	13.53211849	15.2032207	14.2304747	12.10320063	15.21912749	16.26920119	16.23047595	16.73371939	12.76609071	NA	NA	NA	NA	NA	NA	NA	NA	NA
AT1G10190	0	0	NA	NA	NA	NA	NA	NA	NA	NA	0	0	NA	NA	0	0	NA	NA	NA	NA	NA	NA	NA	NA	NA	NA	NA	NA	0	0	0	0	0	0	0	0	0	0	0	0	NA	NA	NA	NA	NA	NA	NA	NA	NA
AT1G10200	117.8019019	102.6595431	NA	NA	NA	NA	NA	NA	NA	NA	130.4196558	121.438867	NA	NA	131.1130933	98.80928485	NA	NA	NA	NA	NA	NA	NA	NA	NA	NA	NA	NA	129.7333409	111.6684111	138.189135	100.5326146	133.7210038	114.5962986	126.7396022	117.3245456	133.5036578	123.1408752	130.5169417	114.8457049	NA	NA	NA	NA	NA	NA	NA	NA	NA
AT1G10210	5.427929091	5.100353051	NA	NA	NA	NA	NA	NA	NA	NA	6.817055391	6.392121452	NA	NA	4.051443481	4.34234432	NA	NA	NA	NA	NA	NA	NA	NA	NA	NA	NA	NA	6.862464158	5.523548935	5.922331352	4.90662339	8.089714821	4.951724	4.941351681	5.079831885	5.360705346	5.322254854	7.330135921	6.039956196	NA	NA	NA	NA	NA	NA	NA	NA	NA
AT1G10220	0.255629032	0.247512285	NA	NA	NA	NA	NA	NA	NA	NA	0.536376783	0.120111041	NA	NA	0.606403471	0.128220308	NA	NA	NA	NA	NA	NA	NA	NA	NA	NA	NA	NA	0.652274902	0.16937183	0.311803652	0.262664283	0.537462648	0.070857558	0.392828522	0	0.420908483	0.142971343	0.293246057	0.39081304	NA	NA	NA	NA	NA	NA	NA	NA	NA
AT1G10230	12.09556232	18.67509995	NA	NA	NA	NA	NA	NA	NA	NA	19.10824079	18.43224944	NA	NA	12.29704551	17.38108336	NA	NA	NA	NA	NA	NA	NA	NA	NA	NA	NA	NA	17.04051943	16.38928263	13.69024849	21.07797647	19.44149242	22.65376316	15.47276369	20.60599772	20.20590522	27.01410901	17.81311837	19.74150713	NA	NA	NA	NA	NA	NA	NA	NA	NA
AT1G10240	4.776475811	7.617338873	NA	NA	NA	NA	NA	NA	NA	NA	7.091408565	6.548066652	NA	NA	5.332122896	6.200946376	NA	NA	NA	NA	NA	NA	NA	NA	NA	NA	NA	NA	6.595792443	5.833057573	5.529091666	6.553531096	5.839892149	6.386288317	5.664809806	6.471613878	6.861196243	6.977188407	6.081011752	5.24055595	NA	NA	NA	NA	NA	NA	NA	NA	NA
AT1G10250	0	0.252262521	NA	NA	NA	NA	NA	NA	NA	NA	0	0	NA	NA	0	0	NA	NA	NA	NA	NA	NA	NA	NA	NA	NA	NA	NA	0	0	0	0	0	0	0	0	0	0	0	0	NA	NA	NA	NA	NA	NA	NA	NA	NA
AT1G10260	0	0.115300044	NA	NA	NA	NA	NA	NA	NA	NA	0	0	NA	NA	0	0	NA	NA	NA	NA	NA	NA	NA	NA	NA	NA	NA	NA	0	0	0.145249255	0	0	0	0	0	0.045247886	0	0.068302233	0	NA	NA	NA	NA	NA	NA	NA	NA	NA
AT1G10270	5.141312154	4.099582881	NA	NA	NA	NA	NA	NA	NA	NA	4.817610737	3.045026132	NA	NA	4.041006562	5.634391202	NA	NA	NA	NA	NA	NA	NA	NA	NA	NA	NA	NA	6.331046693	5.629745612	3.232173026	3.573664169	5.631924339	4.790303285	5.948779314	5.344230556	7.146680034	5.050241154	6.063087361	3.104443351	NA	NA	NA	NA	NA	NA	NA	NA	NA
AT1G10280	2.243458064	2.150282007	NA	NA	NA	NA	NA	NA	NA	NA	2.751056686	2.810990913	NA	NA	3.087182307	4.091964901	NA	NA	NA	NA	NA	NA	NA	NA	NA	NA	NA	NA	3.023335188	2.282219186	2.542972188	2.130564573	2.491173168	3.542728515	3.593811511	3.350850271	3.289285186	2.832690381	2.833552503	1.922802218	NA	NA	NA	NA	NA	NA	NA	NA	NA
AT1G10290	32.20217878	25.64923467	NA	NA	NA	NA	NA	NA	NA	NA	35.62709074	28.61071164	NA	NA	25.79404076	28.31041522	NA	NA	NA	NA	NA	NA	NA	NA	NA	NA	NA	NA	33.151996	28.03442114	27.23318015	21.85841446	34.72613372	24.7333841	32.70242755	27.41556363	36.04068086	28.04169336	35.10503221	21.72158749	NA	NA	NA	NA	NA	NA	NA	NA	NA
AT1G10300	1.437108274	1.048649434	NA	NA	NA	NA	NA	NA	NA	NA	0.786633974	0.469736589	NA	NA	0.762285426	1.065582817	NA	NA	NA	NA	NA	NA	NA	NA	NA	NA	NA	NA	1.548791722	0.551990233	1.82912724	0.866734868	1.050968627	1.731959218	1.305850318	1.391801111	1.282067286	1.030914122	1.146842137	0.620917472	NA	NA	NA	NA	NA	NA	NA	NA	NA
AT1G10310	23.1879081	37.41940727	NA	NA	NA	NA	NA	NA	NA	NA	29.08961708	42.37013609	NA	NA	31.91728281	40.4922862	NA	NA	NA	NA	NA	NA	NA	NA	NA	NA	NA	NA	29.84455013	37.80832901	34.33589203	48.0198266	30.78219954	43.56371455	37.83274382	48.2996759	37.63639825	50.67445481	33.60591134	39.71751382	NA	NA	NA	NA	NA	NA	NA	NA	NA
AT1G10320	7.145809458	8.163587919	NA	NA	NA	NA	NA	NA	NA	NA	10.01285521	9.752921429	NA	NA	5.26604919	9.899352028	NA	NA	NA	NA	NA	NA	NA	NA	NA	NA	NA	NA	9.633614317	8.517252988	9.223391537	7.954344274	12.36680686	8.708967281	10.24898943	9.756750035	13.44685993	10.78446543	13.25021261	9.9709743	NA	NA	NA	NA	NA	NA	NA	NA	NA
AT1G10330	1.561540169	2.312406444	NA	NA	NA	NA	NA	NA	NA	NA	2.147635611	1.726382337	NA	NA	0.809340082	1.013616235	NA	NA	NA	NA	NA	NA	NA	NA	NA	NA	NA	NA	1.272360821	1.217209232	1.120405574	1.746090757	1.434655586	1.680444534	1.355090526	1.610733274	1.861479989	2.003584509	1.861576376	2.036250066	NA	NA	NA	NA	NA	NA	NA	NA	NA
AT1G10340	1.23754146	0.798831317	NA	NA	NA	NA	NA	NA	NA	NA	1.230009486	0.428456707	NA	NA	1.280228858	0.326702753	NA	NA	NA	NA	NA	NA	NA	NA	NA	NA	NA	NA	1.567012801	0.5178672	0.635575526	0.334631644	0.586904558	0.32497853	0.640588249	0.401298167	0.775475641	0.455360116	0.871715867	0.398313492	NA	NA	NA	NA	NA	NA	NA	NA	NA
AT1G10350	10.88956488	11.56041854	NA	NA	NA	NA	NA	NA	NA	NA	13.35340774	11.24810979	NA	NA	12.44339197	13.00062652	NA	NA	NA	NA	NA	NA	NA	NA	NA	NA	NA	NA	11.61317233	8.864816766	14.41687541	12.06775582	13.13716022	14.61836429	15.10221441	14.24588028	15.50237418	17.03815829	14.5912253	14.10288264	NA	NA	NA	NA	NA	NA	NA	NA	NA
AT1G10360	31.70800535	41.39386	NA	NA	NA	NA	NA	NA	NA	NA	33.58551654	39.95195146	NA	NA	42.49972375	52.77672261	NA	NA	NA	NA	NA	NA	NA	NA	NA	NA	NA	NA	33.89723391	41.32660195	63.47696694	74.95010936	28.87026874	61.7208396	47.98320273	63.88370039	52.1190795	58.96767903	28.1096445	41.30251816	NA	NA	NA	NA	NA	NA	NA	NA	NA
AT1G10370	25.87340483	28.12386215	NA	NA	NA	NA	NA	NA	NA	NA	21.94070975	26.32966359	NA	NA	37.79836925	27.70385011	NA	NA	NA	NA	NA	NA	NA	NA	NA	NA	NA	NA	27.85438555	25.04819214	56.90449069	50.34710486	18.36120537	32.99781993	44.16862633	34.18190144	38.30623957	26.76722257	25.93866032	23.26221184	NA	NA	NA	NA	NA	NA	NA	NA	NA
AT1G10380	10.78196366	11.21667281	NA	NA	NA	NA	NA	NA	NA	NA	12.39422824	7.082651692	NA	NA	7.094864359	13.33647311	NA	NA	NA	NA	NA	NA	NA	NA	NA	NA	NA	NA	6.486822472	8.970199721	7.150224666	8.873714128	7.797446268	9.80738777	7.850065814	11.46014958	10.7393948	10.0699637	9.926886813	9.442163594	NA	NA	NA	NA	NA	NA	NA	NA	NA
AT1G10385	0.113876244	0	NA	NA	NA	NA	NA	NA	NA	NA	0.085336514	0	NA	NA	0.03859105	0	NA	NA	NA	NA	NA	NA	NA	NA	NA	NA	NA	NA	0.124530819	0.07545085	0.092600408	0	0.136814837	0.09469573	0.034999027	0	0.014423388	0.015922526	0.130633674	0	NA	NA	NA	NA	NA	NA	NA	NA	NA
AT1G10390	22.19998689	21.42895293	NA	NA	NA	NA	NA	NA	NA	NA	27.79527338	24.71341919	NA	NA	16.96784912	23.64095877	NA	NA	NA	NA	NA	NA	NA	NA	NA	NA	NA	NA	24.70037127	22.65943296	21.19061992	17.82764262	27.55404989	20.14591478	23.70206208	22.33757968	25.10735223	21.040821	26.65527185	19.39800421	NA	NA	NA	NA	NA	NA	NA	NA	NA
AT1G10400	1.54285883	0.878746995	NA	NA	NA	NA	NA	NA	NA	NA	1.414628383	0.597005123	NA	NA	0.307560622	1.092534471	NA	NA	NA	NA	NA	NA	NA	NA	NA	NA	NA	NA	1.720295545	1.603529685	0.442800683	0.69940604	0.981340767	0.754700315	0.948372645	0.946275546	1.448378149	0.60911225	1.388155156	0.901881536	NA	NA	NA	NA	NA	NA	NA	NA	NA
AT1G10410	21.91432737	13.35284322	NA	NA	NA	NA	NA	NA	NA	NA	21.64429152	16.34118234	NA	NA	23.48424997	19.6493283	NA	NA	NA	NA	NA	NA	NA	NA	NA	NA	NA	NA	28.65394836	18.84569361	31.32957254	22.5174388	22.29001731	22.25492066	28.9276167	23.34538741	27.49433937	21.6748676	26.1525996	16.99870213	NA	NA	NA	NA	NA	NA	NA	NA	NA
AT1G10417	1.02165936	1.927709942	NA	NA	NA	NA	NA	NA	NA	NA	1.955251433	1.920166387	NA	NA	0.74571737	1.5767738	NA	NA	NA	NA	NA	NA	NA	NA	NA	NA	NA	NA	1.145896015	1.700977581	1.27812263	2.139929598	1.227456699	2.221973859	1.400920827	1.601580928	1.71208516	1.758172878	1.742976411	1.862315826	NA	NA	NA	NA	NA	NA	NA	NA	NA
AT1G10419	0	0	NA	NA	NA	NA	NA	NA	NA	NA	0	0	NA	NA	0	0	NA	NA	NA	NA	NA	NA	NA	NA	NA	NA	NA	NA	0	0	0	0	0	0	0	0	0	0	0	0	NA	NA	NA	NA	NA	NA	NA	NA	NA
AT1G10430	19.86288936	24.40414657	NA	NA	NA	NA	NA	NA	NA	NA	25.51276054	19.9281554	NA	NA	21.20181966	21.94742425	NA	NA	NA	NA	NA	NA	NA	NA	NA	NA	NA	NA	24.48457502	20.64147762	24.34481255	23.7618345	21.67354688	23.03382049	21.29276731	25.51247584	26.42200486	25.84087342	23.11603683	22.00504227	NA	NA	NA	NA	NA	NA	NA	NA	NA
AT1G10440	0	0	NA	NA	NA	NA	NA	NA	NA	NA	0	0	NA	NA	0	0	NA	NA	NA	NA	NA	NA	NA	NA	NA	NA	NA	NA	0	0	0	0	0	0	0	0	0	0	0	0	NA	NA	NA	NA	NA	NA	NA	NA	NA
AT1G10450	9.614675464	7.716449732	NA	NA	NA	NA	NA	NA	NA	NA	9.635540088	7.770264994	NA	NA	5.908343504	7.973365804	NA	NA	NA	NA	NA	NA	NA	NA	NA	NA	NA	NA	11.79932601	9.668827725	7.688031492	6.899033409	10.16523361	7.160187982	9.692399482	8.657767075	10.32677303	7.752438072	9.632447953	6.002170577	NA	NA	NA	NA	NA	NA	NA	NA	NA
AT1G10455	0	0	NA	NA	NA	NA	NA	NA	NA	NA	0.084221004	0	NA	NA	0	0	NA	NA	NA	NA	NA	NA	NA	NA	NA	NA	NA	NA	0	0	0	0	0	0	0	0	0	0	0	0	NA	NA	NA	NA	NA	NA	NA	NA	NA
AT1G10460	1.678221231	0.41664981	NA	NA	NA	NA	NA	NA	NA	NA	1.276972525	0.121313353	NA	NA	0.874962251	0.777022765	NA	NA	NA	NA	NA	NA	NA	NA	NA	NA	NA	NA	0.847033946	0.51320173	0.839799494	0.331616944	0.310195802	0.357834217	0.158704296	0.550637817	0.555928483	0.39710684	1.036635085	0.394725083	NA	NA	NA	NA	NA	NA	NA	NA	NA
AT1G10470	74.54673895	98.72071179	NA	NA	NA	NA	NA	NA	NA	NA	77.70903628	96.28826398	NA	NA	58.20393007	71.23196219	NA	NA	NA	NA	NA	NA	NA	NA	NA	NA	NA	NA	70.05468993	83.10245427	79.37216714	93.64331922	70.66607066	59.21491138	37.0561461	61.64811443	49.91306744	60.56010965	65.44286004	85.36092446	NA	NA	NA	NA	NA	NA	NA	NA	NA
AT1G10480	1.763191266	0.81295539	NA	NA	NA	NA	NA	NA	NA	NA	1.484888684	1.262417084	NA	NA	1.821015185	1.17919275	NA	NA	NA	NA	NA	NA	NA	NA	NA	NA	NA	NA	0.795748688	0.852997407	1.843417297	1.29408331	1.563550423	0.791288868	1.238637434	1.114181209	2.020542	1.10353678	1.990547616	0.834357853	NA	NA	NA	NA	NA	NA	NA	NA	NA
AT1G10490	10.03395504	9.011345016	NA	NA	NA	NA	NA	NA	NA	NA	10.69291173	7.568589543	NA	NA	8.392875608	10.84010447	NA	NA	NA	NA	NA	NA	NA	NA	NA	NA	NA	NA	13.79852021	11.85852554	7.067738772	8.603246338	9.21270636	10.69731564	10.54082712	11.37168108	12.33481161	11.47720775	9.187867741	5.977034433	NA	NA	NA	NA	NA	NA	NA	NA	NA
AT1G10500	74.82394419	90.11840583	NA	NA	NA	NA	NA	NA	NA	NA	66.87554945	82.74786697	NA	NA	100.190194	82.07944361	NA	NA	NA	NA	NA	NA	NA	NA	NA	NA	NA	NA	79.38545982	86.2542021	104.9936292	107.7458647	74.82202586	101.4254925	88.90144902	99.96998404	79.63062367	97.47627653	70.0750299	88.11981457	NA	NA	NA	NA	NA	NA	NA	NA	NA
AT1G10510	27.35254427	27.76178378	NA	NA	NA	NA	NA	NA	NA	NA	36.82346007	29.42429996	NA	NA	29.14979471	31.53122238	NA	NA	NA	NA	NA	NA	NA	NA	NA	NA	NA	NA	32.1419835	29.38354408	26.7784228	32.11156383	31.24079312	32.85457358	37.01855207	35.25106474	34.73547634	32.37419806	31.67577984	24.25590223	NA	NA	NA	NA	NA	NA	NA	NA	NA
AT1G10520	2.595518931	2.827244105	NA	NA	NA	NA	NA	NA	NA	NA	3.112045564	2.591527901	NA	NA	1.209428953	1.952819476	NA	NA	NA	NA	NA	NA	NA	NA	NA	NA	NA	NA	2.128772107	2.328773889	2.176546376	2.541937733	2.582380054	2.742900546	2.442998108	2.652411977	2.897059942	2.495029766	2.760355258	2.480065142	NA	NA	NA	NA	NA	NA	NA	NA	NA
AT1G10522	19.13457848	33.19869971	NA	NA	NA	NA	NA	NA	NA	NA	34.64581976	37.72959738	NA	NA	30.36066484	44.16034952	NA	NA	NA	NA	NA	NA	NA	NA	NA	NA	NA	NA	38.94685332	46.95003581	27.07191981	56.88106565	30.16467954	42.92169259	29.37036687	46.33858079	33.00518967	51.56051181	28.04058533	42.27383764	NA	NA	NA	NA	NA	NA	NA	NA	NA
AT1G10530	1.165345002	2.423847718	NA	NA	NA	NA	NA	NA	NA	NA	2.251136122	1.825181326	NA	NA	1.404156288	1.039150926	NA	NA	NA	NA	NA	NA	NA	NA	NA	NA	NA	NA	2.548755761	2.173378411	2.105822526	1.995694744	1.555650635	1.722777748	2.944872935	1.53415657	2.263212041	2.027724081	2.624149831	1.880591565	NA	NA	NA	NA	NA	NA	NA	NA	NA
AT1G10538	0	0	NA	NA	NA	NA	NA	NA	NA	NA	0	0	NA	NA	0	0	NA	NA	NA	NA	NA	NA	NA	NA	NA	NA	NA	NA	0	0	0	0	0	0	0	0	0	0	0	0	NA	NA	NA	NA	NA	NA	NA	NA	NA
AT1G10540	0.528815364	0.341349593	NA	NA	NA	NA	NA	NA	NA	NA	0.772752536	0.993886541	NA	NA	0.179208055	0.596806055	NA	NA	NA	NA	NA	NA	NA	NA	NA	NA	NA	NA	0.385528521	0.437970723	0.43001522	0.950895866	0.75446265	0.696263585	0.203159395	0.344607266	0.569320917	0.868801894	0.404422035	0.353704831	NA	NA	NA	NA	NA	NA	NA	NA	NA
AT1G10550	9.901795361	7.404897038	NA	NA	NA	NA	NA	NA	NA	NA	7.094436736	2.723416631	NA	NA	1.555024203	0.60568488	NA	NA	NA	NA	NA	NA	NA	NA	NA	NA	NA	NA	2.993170519	5.120484678	2.06204981	2.543576484	4.279787168	0.535545142	0.668029178	0.743979748	0.611778536	0.405219339	2.816635699	1.199975339	NA	NA	NA	NA	NA	NA	NA	NA	NA
AT1G10560	1.837722043	0.802461247	NA	NA	NA	NA	NA	NA	NA	NA	1.215133309	0.507929757	NA	NA	2.820818158	1.247111767	NA	NA	NA	NA	NA	NA	NA	NA	NA	NA	NA	NA	1.615612527	0.931119149	1.538327184	0.777534717	1.428642779	1.678011519	2.79082768	1.536985693	1.341810324	0.649947364	1.446770676	0.454488048	NA	NA	NA	NA	NA	NA	NA	NA	NA
AT1G10570	16.43539673	17.83856399	NA	NA	NA	NA	NA	NA	NA	NA	20.79873624	22.91812474	NA	NA	14.46331485	17.68425551	NA	NA	NA	NA	NA	NA	NA	NA	NA	NA	NA	NA	21.11360516	18.47130646	16.11311335	16.41105116	23.01051909	17.7084909	19.87930336	17.08618395	17.66071966	19.42220872	22.68048287	19.5037497	NA	NA	NA	NA	NA	NA	NA	NA	NA
AT1G10580	20.59207155	18.87405549	NA	NA	NA	NA	NA	NA	NA	NA	21.68770086	18.59096418	NA	NA	16.95046262	17.9738522	NA	NA	NA	NA	NA	NA	NA	NA	NA	NA	NA	NA	18.55016601	19.09838276	16.6942052	16.46039012	21.67554894	19.10679363	21.0705791	19.54804096	25.65609714	20.56356199	23.09893862	14.45687756	NA	NA	NA	NA	NA	NA	NA	NA	NA
AT1G10585	0	0.109391106	NA	NA	NA	NA	NA	NA	NA	NA	0.711174999	1.27402933	NA	NA	1.148603533	0.340011275	NA	NA	NA	NA	NA	NA	NA	NA	NA	NA	NA	NA	0.370646917	0	0.689027344	0	0.407208419	0	0.520846227	0	0.686864101	0.142172882	0.324009277	0.129543481	NA	NA	NA	NA	NA	NA	NA	NA	NA
AT1G10586	0	0	NA	NA	NA	NA	NA	NA	NA	NA	0	0	NA	NA	0	0	NA	NA	NA	NA	NA	NA	NA	NA	NA	NA	NA	NA	0	0	0	0	0	0	0	0	0	0	0	0	NA	NA	NA	NA	NA	NA	NA	NA	NA
AT1G10588	0	0	NA	NA	NA	NA	NA	NA	NA	NA	0	0	NA	NA	0	0	NA	NA	NA	NA	NA	NA	NA	NA	NA	NA	NA	NA	0	0	0	0	0	0	0	0	0	0	0	0	NA	NA	NA	NA	NA	NA	NA	NA	NA
AT1G10590	86.75287669	89.63576399	NA	NA	NA	NA	NA	NA	NA	NA	93.02219435	98.34884515	NA	NA	86.52082985	89.21861329	NA	NA	NA	NA	NA	NA	NA	NA	NA	NA	NA	NA	87.9720279	93.99932637	80.60546723	100.2829851	77.47140163	101.0294427	78.28859627	97.61391512	80.05004758	99.2384905	80.87308116	102.8107366	NA	NA	NA	NA	NA	NA	NA	NA	NA
AT1G10600	20.19931337	28.70041436	NA	NA	NA	NA	NA	NA	NA	NA	28.12427357	34.14493066	NA	NA	24.38371399	28.05707501	NA	NA	NA	NA	NA	NA	NA	NA	NA	NA	NA	NA	31.36930167	32.09912731	27.21370648	33.71188967	27.85811291	25.5103628	24.09775441	27.58649536	28.97516955	32.98951101	28.29054418	31.52084647	NA	NA	NA	NA	NA	NA	NA	NA	NA
AT1G10610	4.653012785	5.424255502	NA	NA	NA	NA	NA	NA	NA	NA	4.746309395	5.743079981	NA	NA	4.283357205	5.085796011	NA	NA	NA	NA	NA	NA	NA	NA	NA	NA	NA	NA	5.063046207	5.092221367	4.348404446	5.53034203	4.922792349	7.815584886	6.232540755	7.438503117	5.348071104	6.972085674	5.337725684	5.998832849	NA	NA	NA	NA	NA	NA	NA	NA	NA
AT1G10620	0	0	NA	NA	NA	NA	NA	NA	NA	NA	0	0	NA	NA	0	0	NA	NA	NA	NA	NA	NA	NA	NA	NA	NA	NA	NA	0	0	0	0	0	0	0	0	0	0	0	0	NA	NA	NA	NA	NA	NA	NA	NA	NA
AT1G10630	56.01253657	56.58855423	NA	NA	NA	NA	NA	NA	NA	NA	61.63693612	68.43922492	NA	NA	60.00445819	47.25944833	NA	NA	NA	NA	NA	NA	NA	NA	NA	NA	NA	NA	61.02786191	56.14613904	62.64044696	62.00085898	54.37110833	58.67685206	58.14351751	60.12458148	60.67095137	60.64925227	62.36380202	64.36696392	NA	NA	NA	NA	NA	NA	NA	NA	NA
AT1G10640	3.955976898	2.692863722	NA	NA	NA	NA	NA	NA	NA	NA	5.885934964	7.435094482	NA	NA	6.483748435	14.14242103	NA	NA	NA	NA	NA	NA	NA	NA	NA	NA	NA	NA	7.236400442	10.51619898	9.475144343	17.44190458	6.178700743	20.81457576	18.34813734	21.47579619	24.16009999	27.79763985	7.481018204	7.257613943	NA	NA	NA	NA	NA	NA	NA	NA	NA
AT1G10650	8.576282547	5.277288043	NA	NA	NA	NA	NA	NA	NA	NA	8.529143289	6.176350084	NA	NA	12.27742246	9.89001722	NA	NA	NA	NA	NA	NA	NA	NA	NA	NA	NA	NA	10.34286883	8.249183559	12.44882703	12.72432146	9.533460237	13.28594635	14.97758229	12.61162514	15.49187509	13.04509094	9.56248236	7.291067829	NA	NA	NA	NA	NA	NA	NA	NA	NA
AT1G10652	0	0	NA	NA	NA	NA	NA	NA	NA	NA	0	0	NA	NA	0	0	NA	NA	NA	NA	NA	NA	NA	NA	NA	NA	NA	NA	0	0	0	0	0	0	0	0	0	0	0	0	NA	NA	NA	NA	NA	NA	NA	NA	NA
AT1G10657	12.78258051	11.2738324	NA	NA	NA	NA	NA	NA	NA	NA	13.05020579	13.08255585	NA	NA	15.78332298	25.13847839	NA	NA	NA	NA	NA	NA	NA	NA	NA	NA	NA	NA	9.319035892	10.67751706	20.17125859	25.94363997	10.11157646	27.92455354	24.5831241	27.59133166	23.72427932	26.01317277	14.76038727	21.090289	NA	NA	NA	NA	NA	NA	NA	NA	NA
AT1G10660	13.40494824	18.25060569	NA	NA	NA	NA	NA	NA	NA	NA	17.78149914	20.70545009	NA	NA	19.11086904	20.55768293	NA	NA	NA	NA	NA	NA	NA	NA	NA	NA	NA	NA	24.43192002	26.27077817	16.2254003	24.65839415	18.14145128	23.23382941	17.61617684	24.79153027	17.661542	22.25486879	16.76211862	17.60824028	NA	NA	NA	NA	NA	NA	NA	NA	NA
AT1G10670	77.8133992	70.24332958	NA	NA	NA	NA	NA	NA	NA	NA	91.50309029	78.69130932	NA	NA	83.48225205	63.72955086	NA	NA	NA	NA	NA	NA	NA	NA	NA	NA	NA	NA	79.19053971	72.49347747	88.70317849	67.57611886	86.96253812	66.71432643	85.30222229	71.35439736	88.66816425	73.63863432	94.57554576	71.55918433	NA	NA	NA	NA	NA	NA	NA	NA	NA
AT1G10680	0	0.045193611	NA	NA	NA	NA	NA	NA	NA	NA	0.104933336	0.164484311	NA	NA	0.047453164	0.31606097	NA	NA	NA	NA	NA	NA	NA	NA	NA	NA	NA	NA	0.102085524	0.231943779	0.028466331	0.035970177	0.273378996	0.038813939	0.086072525	0.099545273	0.168488193	0.068526506	0.174018663	0.107038642	NA	NA	NA	NA	NA	NA	NA	NA	NA
AT1G10682	110.4646921	63.17052114	NA	NA	NA	NA	NA	NA	NA	NA	142.0118466	76.34342648	NA	NA	87.04528304	82.30464206	NA	NA	NA	NA	NA	NA	NA	NA	NA	NA	NA	NA	114.9359909	63.71596865	130.5968963	68.18554556	118.3814557	67.92794464	84.21704498	70.90520819	79.80466576	58.93287657	110.726297	103.5014712	NA	NA	NA	NA	NA	NA	NA	NA	NA
AT1G10690	5.834603057	3.89609822	NA	NA	NA	NA	NA	NA	NA	NA	5.367413804	3.403208613	NA	NA	4.772707506	5.651295052	NA	NA	NA	NA	NA	NA	NA	NA	NA	NA	NA	NA	4.69370449	4.621217451	6.216940011	4.444701741	3.86752707	6.692225571	6.059854902	6.674658099	6.166842171	6.639022616	5.769993593	5.690414676	NA	NA	NA	NA	NA	NA	NA	NA	NA
AT1G10700	16.31175929	14.36799577	NA	NA	NA	NA	NA	NA	NA	NA	18.15728289	15.88749405	NA	NA	19.05947909	14.31810327	NA	NA	NA	NA	NA	NA	NA	NA	NA	NA	NA	NA	18.89086578	18.5006181	20.03444592	17.19715665	17.50506638	14.69468134	15.09211988	15.17953936	16.5712186	15.01500486	16.2106665	16.43043156	NA	NA	NA	NA	NA	NA	NA	NA	NA
AT1G10705	0	0	NA	NA	NA	NA	NA	NA	NA	NA	0	0	NA	NA	0	0	NA	NA	NA	NA	NA	NA	NA	NA	NA	NA	NA	NA	0	0	0	0	0	0	0	0	0	0	0	0	NA	NA	NA	NA	NA	NA	NA	NA	NA
AT1G10710	0.29444029	0.190060804	NA	NA	NA	NA	NA	NA	NA	NA	0.110323747	0.207520617	NA	NA	0.099781654	0.147687546	NA	NA	NA	NA	NA	NA	NA	NA	NA	NA	NA	NA	0.214659288	0.227601452	0.239429136	0.453815517	0.176875346	0.32646245	0.497717325	0.279090401	0.316993467	0.308771585	0.281473812	0.506417411	NA	NA	NA	NA	NA	NA	NA	NA	NA
AT1G10717	0	0	NA	NA	NA	NA	NA	NA	NA	NA	0	0	NA	NA	0	0	NA	NA	NA	NA	NA	NA	NA	NA	NA	NA	NA	NA	0	0	0	0	0	0	0	0	0	0	0	0	NA	NA	NA	NA	NA	NA	NA	NA	NA
AT1G10720	16.21044206	15.25758704	NA	NA	NA	NA	NA	NA	NA	NA	17.88056249	16.88433995	NA	NA	12.82716331	9.853274122	NA	NA	NA	NA	NA	NA	NA	NA	NA	NA	NA	NA	15.36933918	11.92216874	12.92205721	11.61037123	18.03668546	13.50220393	13.30212239	12.26200524	13.22941726	13.91219609	17.0691297	16.17609052	NA	NA	NA	NA	NA	NA	NA	NA	NA
AT1G10730	4.910083526	4.786519631	NA	NA	NA	NA	NA	NA	NA	NA	6.668183294	4.519982846	NA	NA	6.044581874	5.629339749	NA	NA	NA	NA	NA	NA	NA	NA	NA	NA	NA	NA	5.917390997	4.913099081	7.415047802	4.581879432	7.223440711	5.499636656	7.391402868	5.888872509	7.995902682	5.772565158	8.429779814	6.051301136	NA	NA	NA	NA	NA	NA	NA	NA	NA
AT1G10740	15.37492214	16.15707163	NA	NA	NA	NA	NA	NA	NA	NA	13.66006856	12.48330026	NA	NA	11.58780478	10.79661459	NA	NA	NA	NA	NA	NA	NA	NA	NA	NA	NA	NA	12.64370844	12.65897601	12.70241788	16.46157898	11.56344717	10.39869306	11.71891592	11.9793266	10.81176339	11.17879769	11.61717725	8.650069837	NA	NA	NA	NA	NA	NA	NA	NA	NA
AT1G10745	0	0	NA	NA	NA	NA	NA	NA	NA	NA	0	0	NA	NA	0	0	NA	NA	NA	NA	NA	NA	NA	NA	NA	NA	NA	NA	0	0	0	0	0	0	0	0	0	0	0	0	NA	NA	NA	NA	NA	NA	NA	NA	NA
AT1G10747	0	0	NA	NA	NA	NA	NA	NA	NA	NA	0	0	NA	NA	0	0	NA	NA	NA	NA	NA	NA	NA	NA	NA	NA	NA	NA	0	0	0	0	0	0	0	0	0	0	0	0	NA	NA	NA	NA	NA	NA	NA	NA	NA
AT1G10750	3.8386789	3.383234613	NA	NA	NA	NA	NA	NA	NA	NA	4.536219464	2.150517025	NA	NA	1.601075744	2.888149583	NA	NA	NA	NA	NA	NA	NA	NA	NA	NA	NA	NA	3.659652105	2.739034305	2.401143944	3.716767268	3.458940656	3.437666415	3.221733543	3.813489956	3.983109	3.674576283	4.121279301	2.652193304	NA	NA	NA	NA	NA	NA	NA	NA	NA
AT1G10760	123.2760335	84.03096854	NA	NA	NA	NA	NA	NA	NA	NA	124.8047618	106.9967411	NA	NA	194.9195937	172.0373325	NA	NA	NA	NA	NA	NA	NA	NA	NA	NA	NA	NA	174.9953996	161.1254526	156.0698575	96.19334133	147.9421755	168.1593399	231.2660748	170.4183956	204.2475436	148.5750155	149.0619733	113.2749839	NA	NA	NA	NA	NA	NA	NA	NA	NA
AT1G10770	0.993310759	1.175498012	NA	NA	NA	NA	NA	NA	NA	NA	1.439108843	0.933443184	NA	NA	1.570888581	1.660773945	NA	NA	NA	NA	NA	NA	NA	NA	NA	NA	NA	NA	2.775966194	2.632547001	0.538485041	0.680431995	2.287345619	1.19311758	0.712335777	1.255369402	1.341986087	1.712949015	1.07617664	1.771702505	NA	NA	NA	NA	NA	NA	NA	NA	NA
AT1G10780	7.193957446	9.740422244	NA	NA	NA	NA	NA	NA	NA	NA	9.677509037	11.78942975	NA	NA	4.756937627	9.681069342	NA	NA	NA	NA	NA	NA	NA	NA	NA	NA	NA	NA	7.611205033	10.54053513	6.349269794	12.89083043	8.116051599	11.96451566	9.545091735	11.51732039	8.511712225	12.14417549	7.313264079	6.84042457	NA	NA	NA	NA	NA	NA	NA	NA	NA
AT1G10790	0.510246674	0.247022647	NA	NA	NA	NA	NA	NA	NA	NA	0.497078865	0.359620297	NA	NA	0.60520386	0.127966657	NA	NA	NA	NA	NA	NA	NA	NA	NA	NA	NA	NA	0.557986754	0.338073543	0.414915774	0.524289341	0.536399418	0.777891238	1.097743957	1.33002725	0.1292541	0.178360639	0.829220181	0.877589817	NA	NA	NA	NA	NA	NA	NA	NA	NA
AT1G10800	0.891462075	0	NA	NA	NA	NA	NA	NA	NA	NA	1.692376449	0	NA	NA	1.007013006	0	NA	NA	NA	NA	NA	NA	NA	NA	NA	NA	NA	NA	1.299826287	0.131256664	0.72490757	0.305332099	2.499077472	0	1.461249692	0	1.204386131	0.249293925	0.681763298	0.454297647	NA	NA	NA	NA	NA	NA	NA	NA	NA
AT1G10810	0.617549147	0.332189274	NA	NA	NA	NA	NA	NA	NA	NA	0.647890072	0	NA	NA	0.13951912	0.103251628	NA	NA	NA	NA	NA	NA	NA	NA	NA	NA	NA	NA	0.675328741	0.181852808	0.585865708	0.105757487	0.370972394	0.228237116	0.316331986	0.195118269	0.365016467	0.086347617	0.354212216	0	NA	NA	NA	NA	NA	NA	NA	NA	NA
AT1G10820	13.25361811	18.95461774	NA	NA	NA	NA	NA	NA	NA	NA	20.07808012	22.74681367	NA	NA	14.79224643	24.12332921	NA	NA	NA	NA	NA	NA	NA	NA	NA	NA	NA	NA	18.51485894	17.98353607	17.16640605	21.81386464	18.16406401	22.52651174	20.73288505	22.68051756	19.78232014	23.9690356	19.93811522	22.44649728	NA	NA	NA	NA	NA	NA	NA	NA	NA
AT1G10830	17.74473138	19.2660599	NA	NA	NA	NA	NA	NA	NA	NA	21.98822781	20.37310057	NA	NA	23.60086002	20.70584496	NA	NA	NA	NA	NA	NA	NA	NA	NA	NA	NA	NA	18.02470683	22.33358203	17.7500108	22.04754396	18.33088432	23.83175884	20.85645807	21.78110178	23.11466253	24.22987691	19.7597533	18.27495324	NA	NA	NA	NA	NA	NA	NA	NA	NA
AT1G10840	84.85163758	85.06197908	NA	NA	NA	NA	NA	NA	NA	NA	82.51737871	85.62727316	NA	NA	74.33826476	70.61176218	NA	NA	NA	NA	NA	NA	NA	NA	NA	NA	NA	NA	77.50123124	85.32386447	77.62337357	92.05810345	83.84288139	80.13707319	77.98862586	77.61008461	89.62086711	89.52090486	80.43900734	73.82945324	NA	NA	NA	NA	NA	NA	NA	NA	NA
AT1G10850	8.886021167	10.43997134	NA	NA	NA	NA	NA	NA	NA	NA	12.34557722	11.70830865	NA	NA	7.998392619	11.13099982	NA	NA	NA	NA	NA	NA	NA	NA	NA	NA	NA	NA	10.48864565	11.35985033	9.366803002	15.77319131	10.05461866	13.37115452	13.00501571	13.41404311	14.73259957	15.08057082	11.667854	10.38657249	NA	NA	NA	NA	NA	NA	NA	NA	NA
AT1G10865	27.70019599	34.29526739	NA	NA	NA	NA	NA	NA	NA	NA	30.21814049	31.36484135	NA	NA	30.62383284	31.20471439	NA	NA	NA	NA	NA	NA	NA	NA	NA	NA	NA	NA	34.09908137	28.88386075	32.1256573	36.39472611	31.91603518	29.70578391	27.91295626	37.98528451	28.93044688	29.84212138	35.7701678	41.65461523	NA	NA	NA	NA	NA	NA	NA	NA	NA
AT1G10870	13.83263255	13.07774825	NA	NA	NA	NA	NA	NA	NA	NA	15.14746243	14.26818529	NA	NA	10.38550806	10.79287146	NA	NA	NA	NA	NA	NA	NA	NA	NA	NA	NA	NA	10.89948232	12.56982829	11.66484226	12.56228219	15.35998537	12.70338608	15.0014247	13.17772346	14.79483321	13.94911598	16.18873912	12.81680469	NA	NA	NA	NA	NA	NA	NA	NA	NA
AT1G10880	0	0	NA	NA	NA	NA	NA	NA	NA	NA	0	0	NA	NA	0	0	NA	NA	NA	NA	NA	NA	NA	NA	NA	NA	NA	NA	0	0	0	0	0	0	0	0	0	0	0.024449287	0	NA	NA	NA	NA	NA	NA	NA	NA	NA
AT1G10890	40.31437	46.20387229	NA	NA	NA	NA	NA	NA	NA	NA	45.37779357	42.04030098	NA	NA	26.48749361	43.33110201	NA	NA	NA	NA	NA	NA	NA	NA	NA	NA	NA	NA	43.63643302	40.11199456	38.21815991	36.51007357	46.14923207	40.36575421	43.11327489	44.30526726	47.75297369	43.94464779	50.21869905	41.50845869	NA	NA	NA	NA	NA	NA	NA	NA	NA
AT1G10900	17.99849792	14.54612102	NA	NA	NA	NA	NA	NA	NA	NA	19.31409968	16.50118548	NA	NA	22.81090126	21.82334852	NA	NA	NA	NA	NA	NA	NA	NA	NA	NA	NA	NA	16.57098257	13.50881271	27.0504213	20.72412752	17.96141044	19.60441584	24.97512817	21.01316382	24.73649228	18.89158919	18.48350378	13.72102606	NA	NA	NA	NA	NA	NA	NA	NA	NA
AT1G10910	21.97006203	23.96208973	NA	NA	NA	NA	NA	NA	NA	NA	28.6131443	26.94373417	NA	NA	22.27678405	30.34128182	NA	NA	NA	NA	NA	NA	NA	NA	NA	NA	NA	NA	22.81480002	23.47602239	24.92616353	25.74833995	23.17490641	30.01315494	27.0093484	30.68468427	28.07789796	33.13112134	24.22257042	23.96630506	NA	NA	NA	NA	NA	NA	NA	NA	NA
AT1G10920	2.12579418	3.373318191	NA	NA	NA	NA	NA	NA	NA	NA	3.491382892	4.869323038	NA	NA	2.941639915	3.332098823	NA	NA	NA	NA	NA	NA	NA	NA	NA	NA	NA	NA	4.06820631	3.540774711	3.637316669	3.572238764	3.831003377	2.897130024	3.130622085	2.686628472	2.916872662	2.959965851	3.234551674	4.096323254	NA	NA	NA	NA	NA	NA	NA	NA	NA
AT1G10930	9.84690736	11.50061999	NA	NA	NA	NA	NA	NA	NA	NA	13.53405301	12.193479	NA	NA	10.58011683	16.51867854	NA	NA	NA	NA	NA	NA	NA	NA	NA	NA	NA	NA	14.83780252	14.69229979	10.60482759	11.09924284	13.67026009	13.2729995	14.65615529	15.18655163	17.47740044	16.15351637	11.90039077	9.062750812	NA	NA	NA	NA	NA	NA	NA	NA	NA
AT1G10940	34.02356661	35.72269264	NA	NA	NA	NA	NA	NA	NA	NA	37.47253859	36.61631424	NA	NA	38.94400948	36.04352149	NA	NA	NA	NA	NA	NA	NA	NA	NA	NA	NA	NA	34.37650414	32.33339439	42.41866543	42.28557108	34.30452322	44.33724592	42.78214375	40.41265663	42.4142342	40.15064917	38.05858719	33.88607889	NA	NA	NA	NA	NA	NA	NA	NA	NA
AT1G10950	55.95178658	43.64422531	NA	NA	NA	NA	NA	NA	NA	NA	61.11147353	48.69274839	NA	NA	37.10490808	39.35975068	NA	NA	NA	NA	NA	NA	NA	NA	NA	NA	NA	NA	58.6321048	49.78445398	36.38917604	41.52502946	56.11069	39.58513529	47.42243417	43.72383126	52.5904995	45.60675972	58.14464095	44.35118721	NA	NA	NA	NA	NA	NA	NA	NA	NA
AT1G10960	176.6857841	190.0416231	NA	NA	NA	NA	NA	NA	NA	NA	179.7511897	228.3006015	NA	NA	281.3384929	239.3622191	NA	NA	NA	NA	NA	NA	NA	NA	NA	NA	NA	NA	195.0859056	213.1411534	287.6708126	261.381084	185.7418314	231.4304287	230.1820171	225.0441605	203.6066319	225.485974	164.3053024	201.0843643	NA	NA	NA	NA	NA	NA	NA	NA	NA
AT1G10970	2.500934329	2.260089556	NA	NA	NA	NA	NA	NA	NA	NA	3.248524453	3.368621669	NA	NA	2.316585575	2.508874408	NA	NA	NA	NA	NA	NA	NA	NA	NA	NA	NA	NA	2.674152421	3.203612869	2.440412814	2.869569094	2.403766825	2.218340836	2.767117628	3.042211652	3.019821109	3.54350822	2.454553534	1.78430026	NA	NA	NA	NA	NA	NA	NA	NA	NA
AT1G10980	0.067344568	0.21735413	NA	NA	NA	NA	NA	NA	NA	NA	0.141306573	0.189856982	NA	NA	0	0.067558376	NA	NA	NA	NA	NA	NA	NA	NA	NA	NA	NA	NA	0.049097007	0.118987764	0.054762382	0	0.16182016	0.112003044	0	0.063833731	0.051178549	0.150661185	0.180260827	0.102958318	NA	NA	NA	NA	NA	NA	NA	NA	NA
AT1G10990	6.235662927	6.037667813	NA	NA	NA	NA	NA	NA	NA	NA	7.221719746	6.6589033	NA	NA	3.073713544	3.412069195	NA	NA	NA	NA	NA	NA	NA	NA	NA	NA	NA	NA	5.99253247	4.694949894	3.687734919	5.023887383	10.30114241	2.985517042	5.749455517	3.425451302	4.343896518	4.280184929	9.266736524	8.449936233	NA	NA	NA	NA	NA	NA	NA	NA	NA
AT1G11000	7.39372283	4.730402222	NA	NA	NA	NA	NA	NA	NA	NA	7.19801159	5.103469977	NA	NA	3.99126616	4.594723654	NA	NA	NA	NA	NA	NA	NA	NA	NA	NA	NA	NA	6.916799274	7.052032298	5.6930928	6.420649167	7.939737762	5.985144914	5.791619782	5.953928547	6.878551057	6.294365946	7.931306533	5.85193453	NA	NA	NA	NA	NA	NA	NA	NA	NA
AT1G11010	0	0	NA	NA	NA	NA	NA	NA	NA	NA	0	0	NA	NA	0	0	NA	NA	NA	NA	NA	NA	NA	NA	NA	NA	NA	NA	0	0	0	0	0	0	0	0	0	0	0	0	NA	NA	NA	NA	NA	NA	NA	NA	NA
AT1G11020	10.46644841	11.1034675	NA	NA	NA	NA	NA	NA	NA	NA	11.10344283	11.37511738	NA	NA	10.48658004	10.86488394	NA	NA	NA	NA	NA	NA	NA	NA	NA	NA	NA	NA	13.93391764	11.7388105	8.436962344	15.43036811	10.00512809	12.21020248	11.18882086	10.61095007	10.69753271	12.06392592	11.13658985	12.66198396	NA	NA	NA	NA	NA	NA	NA	NA	NA
AT1G11030	0	0	NA	NA	NA	NA	NA	NA	NA	NA	0	0	NA	NA	0	0	NA	NA	NA	NA	NA	NA	NA	NA	NA	NA	NA	NA	0	0	0	0	0	0	0	0	0	0	0	0	NA	NA	NA	NA	NA	NA	NA	NA	NA
AT1G11040	0	0.063209288	NA	NA	NA	NA	NA	NA	NA	NA	0	0	NA	NA	0	0	NA	NA	NA	NA	NA	NA	NA	NA	NA	NA	NA	NA	0	0	0	0	0	0	0.060191948	0	0	0	0	0	NA	NA	NA	NA	NA	NA	NA	NA	NA
AT1G11050	4.408088544	3.064293201	NA	NA	NA	NA	NA	NA	NA	NA	4.794064768	3.770655059	NA	NA	28.03820752	19.61590905	NA	NA	NA	NA	NA	NA	NA	NA	NA	NA	NA	NA	8.65221792	6.240730943	6.066097701	6.736038209	4.71889782	13.18996995	15.35432766	14.83826553	6.098590204	5.752623007	5.078369763	4.320008299	NA	NA	NA	NA	NA	NA	NA	NA	NA
AT1G11055	0	0	NA	NA	NA	NA	NA	NA	NA	NA	0	0	NA	NA	0	0	NA	NA	NA	NA	NA	NA	NA	NA	NA	NA	NA	NA	0	0	0	0	0	0	0	0	0	0	0	0	NA	NA	NA	NA	NA	NA	NA	NA	NA
AT1G11060	6.358885457	5.580180293	NA	NA	NA	NA	NA	NA	NA	NA	7.300438421	7.22543584	NA	NA	5.323960606	6.837700164	NA	NA	NA	NA	NA	NA	NA	NA	NA	NA	NA	NA	7.120490008	6.26013493	6.826855391	6.128191362	6.541252732	7.257818919	6.054673734	7.386496665	7.074943733	7.508114943	6.579466236	6.068087197	NA	NA	NA	NA	NA	NA	NA	NA	NA
AT1G11070	0.466888022	0.602751157	NA	NA	NA	NA	NA	NA	NA	NA	1.399505104	0.9749963	NA	NA	0.492245456	0.468370319	NA	NA	NA	NA	NA	NA	NA	NA	NA	NA	NA	NA	1.021142694	0.916579116	1.054605408	0.559693634	1.090707585	0.115036648	0.446427651	0.270446008	0.630776646	0.34816915	0.892654681	0.475861252	NA	NA	NA	NA	NA	NA	NA	NA	NA
AT1G11080	18.90788958	10.81617008	NA	NA	NA	NA	NA	NA	NA	NA	23.15928593	10.72224824	NA	NA	3.004951246	7.783387536	NA	NA	NA	NA	NA	NA	NA	NA	NA	NA	NA	NA	6.036722722	4.233525091	6.733308971	6.397926951	14.45245056	6.036254388	6.933363836	6.798066483	6.936789182	5.086957231	25.03107622	10.01774543	NA	NA	NA	NA	NA	NA	NA	NA	NA
AT1G11090	9.683367343	8.594575485	NA	NA	NA	NA	NA	NA	NA	NA	11.016711	8.272494202	NA	NA	12.45499806	9.272560056	NA	NA	NA	NA	NA	NA	NA	NA	NA	NA	NA	NA	10.02781229	9.721056663	11.9902516	11.58933313	10.90680996	12.32256472	14.06889208	10.48232111	14.66201385	11.72404655	12.32855298	7.906794712	NA	NA	NA	NA	NA	NA	NA	NA	NA
AT1G11100	1.012730086	0.715001747	NA	NA	NA	NA	NA	NA	NA	NA	1.214270539	0.832730582	NA	NA	0.707849829	0.920700471	NA	NA	NA	NA	NA	NA	NA	NA	NA	NA	NA	NA	1.153629056	0.880691951	0.900723598	0.487782077	0.779466863	1.035146335	1.069939575	1.21491647	0.913929574	0.81421741	1.064944944	0.387072744	NA	NA	NA	NA	NA	NA	NA	NA	NA
AT1G11110	0	0	NA	NA	NA	NA	NA	NA	NA	NA	0	0	NA	NA	0	0	NA	NA	NA	NA	NA	NA	NA	NA	NA	NA	NA	NA	0	0	0	0	0.059731227	0	0	0	0	0	0	0	NA	NA	NA	NA	NA	NA	NA	NA	NA
AT1G11112	0	1.242487044	NA	NA	NA	NA	NA	NA	NA	NA	1.783382624	2.137715768	NA	NA	0.830205023	1.930959557	NA	NA	NA	NA	NA	NA	NA	NA	NA	NA	NA	NA	1.530867323	2.31880836	1.422930282	5.304161281	1.366524045	3.68632362	1.290737516	4.47832168	2.96990671	3.963671932	1.070593474	1.337619937	NA	NA	NA	NA	NA	NA	NA	NA	NA
AT1G11120	5.505888373	5.877841009	NA	NA	NA	NA	NA	NA	NA	NA	4.633814766	5.373046111	NA	NA	3.731735552	6.160680491	NA	NA	NA	NA	NA	NA	NA	NA	NA	NA	NA	NA	4.477179431	7.202520833	2.75520425	6.092603723	4.579590244	8.100450049	5.857595746	9.534442997	7.992901639	9.65273719	6.154154524	3.237523461	NA	NA	NA	NA	NA	NA	NA	NA	NA
AT1G11125	0.971748039	1.971394944	NA	NA	NA	NA	NA	NA	NA	NA	1.706087277	0.652271475	NA	NA	1.317246722	1.392618841	NA	NA	NA	NA	NA	NA	NA	NA	NA	NA	NA	NA	1.21447709	1.716933237	0.790193469	1.711700292	2.001414036	1.847025443	1.365301111	1.907968928	1.93411578	1.475190317	1.80482584	2.334571546	NA	NA	NA	NA	NA	NA	NA	NA	NA
AT1G11130	9.840509843	9.528053431	NA	NA	NA	NA	NA	NA	NA	NA	11.56881766	10.1806404	NA	NA	9.514915886	11.45666624	NA	NA	NA	NA	NA	NA	NA	NA	NA	NA	NA	NA	12.40666068	13.2194802	7.157732778	11.03897906	8.921277961	13.31308614	12.26411471	14.41911714	12.95552934	14.26423133	10.09758977	7.729261471	NA	NA	NA	NA	NA	NA	NA	NA	NA
AT1G11145	0	0	NA	NA	NA	NA	NA	NA	NA	NA	0	0	NA	NA	0	0	NA	NA	NA	NA	NA	NA	NA	NA	NA	NA	NA	NA	0	0	0	0.135495021	0	0	0.162112057	0	0	0	0	0	NA	NA	NA	NA	NA	NA	NA	NA	NA
AT1G11150	1.603556875	2.070187532	NA	NA	NA	NA	NA	NA	NA	NA	1.645927216	1.598237152	NA	NA	2.04195222	2.04737008	NA	NA	NA	NA	NA	NA	NA	NA	NA	NA	NA	NA	1.417042473	1.631262169	1.975696341	1.772513809	1.663854519	2.909378246	3.28560947	3.523542598	4.148245733	3.736904039	2.471284922	2.562998744	NA	NA	NA	NA	NA	NA	NA	NA	NA
AT1G11160	2.266695892	1.616015416	NA	NA	NA	NA	NA	NA	NA	NA	2.433836789	1.812157997	NA	NA	1.696811631	2.443585756	NA	NA	NA	NA	NA	NA	NA	NA	NA	NA	NA	NA	3.305032246	2.405936023	2.503453967	2.25955365	1.869719032	2.194372338	2.641040153	2.084392368	2.836681619	2.885540124	2.548504655	1.422361599	NA	NA	NA	NA	NA	NA	NA	NA	NA
AT1G11170	2.135365657	1.704832986	NA	NA	NA	NA	NA	NA	NA	NA	3.183553964	3.432454294	NA	NA	3.96100558	3.100473188	NA	NA	NA	NA	NA	NA	NA	NA	NA	NA	NA	NA	3.523218324	2.755188896	2.833088292	2.858147923	3.274390396	3.239873097	5.008520865	3.781766135	5.153014606	3.582880533	3.932244349	2.792099482	NA	NA	NA	NA	NA	NA	NA	NA	NA
AT1G11175	8.403724359	11.99669508	NA	NA	NA	NA	NA	NA	NA	NA	14.09688638	16.70566968	NA	NA	7.448362863	8.430404882	NA	NA	NA	NA	NA	NA	NA	NA	NA	NA	NA	NA	15.78794852	10.56501005	14.19292716	13.78279808	13.49439201	12.09506558	9.635916277	10.41657706	8.801791191	12.02150705	12.23585709	18.77763607	NA	NA	NA	NA	NA	NA	NA	NA	NA
AT1G11180	8.822764019	10.68706762	NA	NA	NA	NA	NA	NA	NA	NA	11.52540259	11.97590261	NA	NA	9.744892073	11.36395793	NA	NA	NA	NA	NA	NA	NA	NA	NA	NA	NA	NA	12.86432806	13.42343275	9.211550696	13.71028804	11.45058723	10.74844529	9.507379222	13.31855221	10.73330305	14.55983202	9.621269385	12.98892225	NA	NA	NA	NA	NA	NA	NA	NA	NA
AT1G11185	4.168065394	4.114852531	NA	NA	NA	NA	NA	NA	NA	NA	3.086715821	1.843224944	NA	NA	2.991173232	1.967669814	NA	NA	NA	NA	NA	NA	NA	NA	NA	NA	NA	NA	8.579841952	4.548567426	6.379921629	1.385604031	4.123952938	2.446606421	3.466300955	2.091586234	3.043307447	1.714093211	5.906455039	3.748387429	NA	NA	NA	NA	NA	NA	NA	NA	NA
AT1G11190	5.46632789	0.653427252	NA	NA	NA	NA	NA	NA	NA	NA	4.187383718	0.09512719	NA	NA	5.35155483	0.710847749	NA	NA	NA	NA	NA	NA	NA	NA	NA	NA	NA	NA	4.132781014	0.178855234	1.646310232	0.36404981	4.682337461	0.224474966	4.23120103	0.239877542	3.897711162	0.283081014	4.838521577	0.541662579	NA	NA	NA	NA	NA	NA	NA	NA	NA
AT1G11200	8.836273117	11.84080455	NA	NA	NA	NA	NA	NA	NA	NA	12.53936074	10.72123858	NA	NA	14.10062756	11.66949366	NA	NA	NA	NA	NA	NA	NA	NA	NA	NA	NA	NA	15.98271513	13.43849665	9.09539998	12.92960948	11.08654056	13.57976198	13.68194827	15.9560799	12.43857719	12.6992156	10.90643889	11.11512283	NA	NA	NA	NA	NA	NA	NA	NA	NA
AT1G11210	18.18053489	11.52962421	NA	NA	NA	NA	NA	NA	NA	NA	17.05006672	15.18647163	NA	NA	48.78459148	38.07635749	NA	NA	NA	NA	NA	NA	NA	NA	NA	NA	NA	NA	35.96507533	28.83491403	28.27079761	21.13889888	17.69132585	37.66321657	49.07985954	38.2445882	45.21946169	36.33210623	22.52273157	22.43099313	NA	NA	NA	NA	NA	NA	NA	NA	NA
AT1G11220	5.427614782	6.778545512	NA	NA	NA	NA	NA	NA	NA	NA	5.022284191	5.211368603	NA	NA	2.958941417	6.036677773	NA	NA	NA	NA	NA	NA	NA	NA	NA	NA	NA	NA	6.365541479	6.983863251	2.974353902	9.88097134	5.670367914	7.326139955	5.947272875	7.213708059	8.488553123	8.677922292	5.594658991	4.960697545	NA	NA	NA	NA	NA	NA	NA	NA	NA
AT1G11230	0	0	NA	NA	NA	NA	NA	NA	NA	NA	0	0	NA	NA	0.071882178	0	NA	NA	NA	NA	NA	NA	NA	NA	NA	NA	NA	NA	0	0	0	0	0	0	0	0	0	0	0	0	NA	NA	NA	NA	NA	NA	NA	NA	NA
AT1G11240	39.56706952	55.97783903	NA	NA	NA	NA	NA	NA	NA	NA	45.61310511	41.65539554	NA	NA	31.45504431	38.79736503	NA	NA	NA	NA	NA	NA	NA	NA	NA	NA	NA	NA	39.25665287	47.17549191	44.87515089	50.05579919	49.32435259	51.62173368	44.80238746	55.12856267	59.15834935	52.99446362	55.05900476	46.39180677	NA	NA	NA	NA	NA	NA	NA	NA	NA
AT1G11250	0.143773519	0	NA	NA	NA	NA	NA	NA	NA	NA	0.086192734	0	NA	NA	0	0	NA	NA	NA	NA	NA	NA	NA	NA	NA	NA	NA	NA	0.20963382	0	0	0.073865179	0.172734452	0.079704879	0.088375469	0.068139128	0	0.120617128	0.10995365	0.109902552	NA	NA	NA	NA	NA	NA	NA	NA	NA
AT1G11260	208.3069994	117.157071	NA	NA	NA	NA	NA	NA	NA	NA	174.9832618	78.82253944	NA	NA	31.8892738	22.07172932	NA	NA	NA	NA	NA	NA	NA	NA	NA	NA	NA	NA	91.7504503	75.95385606	61.05028221	48.72763714	161.8969291	17.48913326	42.57011552	23.19702717	30.13091181	21.6576442	175.253131	108.8289688	NA	NA	NA	NA	NA	NA	NA	NA	NA
AT1G11270	1.503271221	2.808935434	NA	NA	NA	NA	NA	NA	NA	NA	3.011960126	3.271441572	NA	NA	2.413124417	2.857346289	NA	NA	NA	NA	NA	NA	NA	NA	NA	NA	NA	NA	3.057116998	2.795847462	4.117593591	3.170583502	2.376423363	2.63172797	3.404353192	4.049721568	3.046431914	3.84983232	2.843887067	2.782085345	NA	NA	NA	NA	NA	NA	NA	NA	NA
AT1G11265	0	0	NA	NA	NA	NA	NA	NA	NA	NA	0.019047766	0	NA	NA	0.021534548	0	NA	NA	NA	NA	NA	NA	NA	NA	NA	NA	NA	NA	0	0	0	0	0	0.035228025	0	0	0.016097055	0	0.0242987	0	NA	NA	NA	NA	NA	NA	NA	NA	NA
AT1G11280	14.8037113	15.12509229	NA	NA	NA	NA	NA	NA	NA	NA	18.10366075	15.0636585	NA	NA	8.863983776	12.11745113	NA	NA	NA	NA	NA	NA	NA	NA	NA	NA	NA	NA	11.75259601	11.69395196	10.33929201	13.11143338	16.39447619	12.8641149	11.69552867	12.86980178	14.41345922	14.50200111	16.87796267	11.59386791	NA	NA	NA	NA	NA	NA	NA	NA	NA
AT1G11290	2.653597673	2.672114112	NA	NA	NA	NA	NA	NA	NA	NA	4.327088045	2.892649516	NA	NA	3.489155022	3.034705575	NA	NA	NA	NA	NA	NA	NA	NA	NA	NA	NA	NA	4.410850847	4.21965867	2.718850861	3.271953851	3.793866993	3.501209015	2.936029473	3.144073958	4.463415352	4.58598232	3.247026299	3.083241479	NA	NA	NA	NA	NA	NA	NA	NA	NA
AT1G11300	2.021392584	2.625922364	NA	NA	NA	NA	NA	NA	NA	NA	4.968511225	4.487714649	NA	NA	2.380449318	1.977114938	NA	NA	NA	NA	NA	NA	NA	NA	NA	NA	NA	NA	2.59736056	2.131737829	2.260128486	3.115535995	3.536605913	2.59142362	3.339273333	2.550691598	3.34754571	3.32098843	3.304361378	2.897215597	NA	NA	NA	NA	NA	NA	NA	NA	NA
AT1G11310	51.08970323	41.05911712	NA	NA	NA	NA	NA	NA	NA	NA	51.68974838	43.87713562	NA	NA	70.70666745	49.95080819	NA	NA	NA	NA	NA	NA	NA	NA	NA	NA	NA	NA	65.61309393	48.69582048	40.07710826	36.64852988	52.64125847	48.48673978	56.98490434	47.89176631	52.66747112	47.48153617	52.35457216	39.61407943	NA	NA	NA	NA	NA	NA	NA	NA	NA
AT1G11320	4.032776971	4.60974835	NA	NA	NA	NA	NA	NA	NA	NA	4.054624104	3.710766047	NA	NA	3.986065813	4.888409666	NA	NA	NA	NA	NA	NA	NA	NA	NA	NA	NA	NA	4.471345973	4.675986578	2.937725313	4.01427172	5.804046376	3.353524371	4.699559879	3.902174709	4.873742673	4.79293962	4.369207049	3.853391116	NA	NA	NA	NA	NA	NA	NA	NA	NA
AT1G11330	9.71859133	6.162304867	NA	NA	NA	NA	NA	NA	NA	NA	8.211000304	5.455460289	NA	NA	5.508586116	3.623688024	NA	NA	NA	NA	NA	NA	NA	NA	NA	NA	NA	NA	9.185756933	4.748698903	4.301102133	4.131400882	8.628025389	3.099161703	5.339481409	3.38314519	5.381284783	4.052598743	8.139558152	5.325234905	NA	NA	NA	NA	NA	NA	NA	NA	NA
AT1G11340	1.715718584	0.58451072	NA	NA	NA	NA	NA	NA	NA	NA	1.900014653	0.716582646	NA	NA	2.519542075	0.95620318	NA	NA	NA	NA	NA	NA	NA	NA	NA	NA	NA	NA	1.737264746	0.610493854	0.968865131	0.685586783	2.433506703	0.686946485	1.845597241	0.564678471	2.837106004	1.226140409	2.004642761	0.947208915	NA	NA	NA	NA	NA	NA	NA	NA	NA
AT1G11350	10.68290896	8.821658014	NA	NA	NA	NA	NA	NA	NA	NA	10.52982534	8.275426616	NA	NA	8.479951311	4.586028947	NA	NA	NA	NA	NA	NA	NA	NA	NA	NA	NA	NA	9.191582549	6.780582113	7.239157809	5.686240695	11.591803	5.869015237	8.370970598	6.408561255	10.00792071	7.401300984	11.26130511	7.798324235	NA	NA	NA	NA	NA	NA	NA	NA	NA
AT1G11360	23.90921319	22.09777169	NA	NA	NA	NA	NA	NA	NA	NA	23.4007824	24.25542937	NA	NA	13.99521783	13.53705706	NA	NA	NA	NA	NA	NA	NA	NA	NA	NA	NA	NA	17.56286819	15.88150326	21.06236592	17.54137197	18.334173	16.91987935	16.42238395	15.6235747	19.20219879	17.32312674	24.51858289	20.6995746	NA	NA	NA	NA	NA	NA	NA	NA	NA
AT1G11362	1.314052297	0.36352241	NA	NA	NA	NA	NA	NA	NA	NA	0.675239144	0.352815255	NA	NA	0.254465004	0.188317744	NA	NA	NA	NA	NA	NA	NA	NA	NA	NA	NA	NA	0.957999092	0.580433398	0.152649144	0.385776218	0.56383844	0	0	0	0.047553091	0	0.789601646	0.573988876	NA	NA	NA	NA	NA	NA	NA	NA	NA
AT1G11370	0	0	NA	NA	NA	NA	NA	NA	NA	NA	0	0	NA	NA	0	0	NA	NA	NA	NA	NA	NA	NA	NA	NA	NA	NA	NA	0.108443792	0.065704028	0.12095728	0.076421067	0	0	0	0	0.113041432	0	0	0.113705409	NA	NA	NA	NA	NA	NA	NA	NA	NA
AT1G11380	34.25082655	40.83371378	NA	NA	NA	NA	NA	NA	NA	NA	26.85417536	23.42827152	NA	NA	8.44872086	10.05075787	NA	NA	NA	NA	NA	NA	NA	NA	NA	NA	NA	NA	29.64159716	31.33868451	18.37829502	24.5995067	22.04470778	9.23561386	10.09707697	10.10398011	9.178004387	11.43509207	22.31835607	27.60668718	NA	NA	NA	NA	NA	NA	NA	NA	NA
AT1G11390	9.432680648	7.020399418	NA	NA	NA	NA	NA	NA	NA	NA	8.961357224	7.895404688	NA	NA	6.567882107	6.566960379	NA	NA	NA	NA	NA	NA	NA	NA	NA	NA	NA	NA	10.1085478	8.196459287	7.628430473	7.467822729	10.03226784	7.886769113	9.758601557	9.063075924	10.4326579	8.230552191	9.598729497	7.210477161	NA	NA	NA	NA	NA	NA	NA	NA	NA
AT1G11400	26.84895332	32.41397604	NA	NA	NA	NA	NA	NA	NA	NA	30.40737736	33.04277747	NA	NA	17.20764175	19.38360447	NA	NA	NA	NA	NA	NA	NA	NA	NA	NA	NA	NA	26.61737772	25.75351783	25.39533917	34.85998916	31.91983708	26.15680848	25.41148854	25.12980534	27.94506297	28.36782457	33.76391164	34.69282762	NA	NA	NA	NA	NA	NA	NA	NA	NA
AT1G11410	4.321234631	1.890560145	NA	NA	NA	NA	NA	NA	NA	NA	6.174252489	3.970550828	NA	NA	9.892871774	3.275298489	NA	NA	NA	NA	NA	NA	NA	NA	NA	NA	NA	NA	4.305493102	2.629824502	5.583173691	3.848139321	4.787882602	4.391928751	8.735944731	4.801373166	10.20449331	5.236471799	3.94734012	2.789380787	NA	NA	NA	NA	NA	NA	NA	NA	NA
AT1G11420	3.481695591	2.201563821	NA	NA	NA	NA	NA	NA	NA	NA	3.578209414	2.604126481	NA	NA	1.781885933	2.423540424	NA	NA	NA	NA	NA	NA	NA	NA	NA	NA	NA	NA	4.61038477	3.201360875	2.83120007	2.628379457	3.884241073	3.190698291	2.576911818	3.906342996	4.031873352	3.338203611	4.564621268	2.60714286	NA	NA	NA	NA	NA	NA	NA	NA	NA
AT1G11430	109.3427033	127.1847808	NA	NA	NA	NA	NA	NA	NA	NA	128.5877103	132.6372485	NA	NA	140.514347	156.6609979	NA	NA	NA	NA	NA	NA	NA	NA	NA	NA	NA	NA	104.478482	147.4046766	115.874155	144.5419089	117.0606698	168.7978722	127.5185686	159.3758472	132.9726647	148.155929	107.114815	116.8922623	NA	NA	NA	NA	NA	NA	NA	NA	NA
AT1G11440	7.621099931	7.347170127	NA	NA	NA	NA	NA	NA	NA	NA	10.59148613	10.04508083	NA	NA	13.21528748	8.936059959	NA	NA	NA	NA	NA	NA	NA	NA	NA	NA	NA	NA	11.90592995	10.71106758	10.54333461	12.35645964	9.512988688	11.96160421	13.20199285	12.75890789	12.76170965	11.12658289	9.84013438	9.608586993	NA	NA	NA	NA	NA	NA	NA	NA	NA
AT1G11450	9.179633205	7.261569432	NA	NA	NA	NA	NA	NA	NA	NA	8.956224989	7.188641595	NA	NA	4.818764538	10.20188053	NA	NA	NA	NA	NA	NA	NA	NA	NA	NA	NA	NA	7.545281456	8.069765935	4.903201283	7.536567812	8.001233385	8.481644807	5.974502402	8.189248546	6.45172337	7.424308264	9.153929078	9.493647827	NA	NA	NA	NA	NA	NA	NA	NA	NA
AT1G11460	0.89028987	0.656778161	NA	NA	NA	NA	NA	NA	NA	NA	0.838721599	0.358556332	NA	NA	0.258605707	0.765528345	NA	NA	NA	NA	NA	NA	NA	NA	NA	NA	NA	NA	0.927226509	1.011219977	0.206844106	1.176160926	0.534812437	1.198638758	0.390891498	0.904153813	0.837665995	0.889164723	1.167200282	0.68055042	NA	NA	NA	NA	NA	NA	NA	NA	NA
AT1G11470	0	0	NA	NA	NA	NA	NA	NA	NA	NA	0	0	NA	NA	0	0	NA	NA	NA	NA	NA	NA	NA	NA	NA	NA	NA	NA	0	0	0	0	0	0	0	0	0	0	0	0	NA	NA	NA	NA	NA	NA	NA	NA	NA
AT1G11475	36.71597065	48.73334861	NA	NA	NA	NA	NA	NA	NA	NA	42.44064251	45.50092607	NA	NA	43.23776981	51.1051467	NA	NA	NA	NA	NA	NA	NA	NA	NA	NA	NA	NA	45.83930685	52.60683002	39.18628465	73.80235408	38.46000187	70.85919755	38.08479512	57.8581217	41.91161943	59.67972363	35.53782175	52.27333032	NA	NA	NA	NA	NA	NA	NA	NA	NA
AT1G11480	31.66309344	27.05993968	NA	NA	NA	NA	NA	NA	NA	NA	34.32069819	28.8632077	NA	NA	23.87162527	24.26883239	NA	NA	NA	NA	NA	NA	NA	NA	NA	NA	NA	NA	35.40368232	30.19820553	34.18519673	21.96383642	38.32608191	24.71928641	31.16240937	26.47162826	34.62160213	26.46389691	40.67572238	24.15840007	NA	NA	NA	NA	NA	NA	NA	NA	NA
AT1G11482	0.114839579	0.222386372	NA	NA	NA	NA	NA	NA	NA	NA	0.309810302	0	NA	NA	0	0.230408353	NA	NA	NA	NA	NA	NA	NA	NA	NA	NA	NA	NA	0.25116857	0.050726084	0.280151278	0.059000058	0.13797222	0.190993615	0.211770603	0.217705424	0.232726439	0.160572222	0	0.087785031	NA	NA	NA	NA	NA	NA	NA	NA	NA
AT1G11490	0.35236297	0.075816605	NA	NA	NA	NA	NA	NA	NA	NA	0.492899976	0.331125793	NA	NA	0.079607221	0	NA	NA	NA	NA	NA	NA	NA	NA	NA	NA	NA	NA	0.685032918	0.259405246	0.191019967	0.422403878	0.635011489	0.260456381	0.288789784	0.222662287	0.386791129	0.361302125	0.269476568	0.179567558	NA	NA	NA	NA	NA	NA	NA	NA	NA
AT1G11500	1.626583654	0.299987863	NA	NA	NA	NA	NA	NA	NA	NA	1.184101796	1.091820181	NA	NA	1.574932052	0	NA	NA	NA	NA	NA	NA	NA	NA	NA	NA	NA	NA	0.677627157	0.51320173	0.566864658	0.4775284	1.814645443	1.288203181	1.571172529	0.550637817	1.589301429	0.77977343	1.865943153	0.177626287	NA	NA	NA	NA	NA	NA	NA	NA	NA
AT1G11510	0	0	NA	NA	NA	NA	NA	NA	NA	NA	0	0	NA	NA	0	0	NA	NA	NA	NA	NA	NA	NA	NA	NA	NA	NA	NA	0	0	0	0	0	0	0	0	0	0	0	0	NA	NA	NA	NA	NA	NA	NA	NA	NA
AT1G11520	0	0	NA	NA	NA	NA	NA	NA	NA	NA	0	0	NA	NA	0	0	NA	NA	NA	NA	NA	NA	NA	NA	NA	NA	NA	NA	0	0	0	0	0	0	0	0	0	0	0	0	NA	NA	NA	NA	NA	NA	NA	NA	NA
AT1G11530	39.25934783	42.10017885	NA	NA	NA	NA	NA	NA	NA	NA	42.58012731	52.56283243	NA	NA	67.95277615	44.67753724	NA	NA	NA	NA	NA	NA	NA	NA	NA	NA	NA	NA	63.24473923	57.61802338	62.8189951	60.18440482	48.05509201	49.4967299	48.52377351	47.51616845	47.90736586	59.4385807	45.27867902	68.73352386	NA	NA	NA	NA	NA	NA	NA	NA	NA
AT1G11540	2.149414115	1.891968908	NA	NA	NA	NA	NA	NA	NA	NA	2.606448673	1.101745819	NA	NA	3.906905307	2.352259824	NA	NA	NA	NA	NA	NA	NA	NA	NA	NA	NA	NA	1.70946851	1.683068401	2.1450674	1.656426637	1.643332762	2.274849708	2.222040487	1.944752655	2.00468703	2.131085341	2.353632841	1.493675597	NA	NA	NA	NA	NA	NA	NA	NA	NA
AT1G11545	29.16519506	32.0631904	NA	NA	NA	NA	NA	NA	NA	NA	31.11036108	22.48262227	NA	NA	15.28880594	15.31462447	NA	NA	NA	NA	NA	NA	NA	NA	NA	NA	NA	NA	19.76761731	18.41813912	19.82524012	20.83702766	27.71724175	16.04222636	16.73692419	16.41406582	20.08622418	17.90482411	34.85103315	27.69369561	NA	NA	NA	NA	NA	NA	NA	NA	NA
AT1G11550	0	0	NA	NA	NA	NA	NA	NA	NA	NA	0.483218012	0	NA	NA	0	0	NA	NA	NA	NA	NA	NA	NA	NA	NA	NA	NA	NA	0	0	0	0	0	0	0	0	0	0	0	0	NA	NA	NA	NA	NA	NA	NA	NA	NA
AT1G11560	0	0	NA	NA	NA	NA	NA	NA	NA	NA	0.037458761	0.117434147	NA	NA	0	0	NA	NA	NA	NA	NA	NA	NA	NA	NA	NA	NA	NA	0	0.16559707	0.10161818	0	0	0.207835106	0	0.059225579	0.12662393	0	0	0	NA	NA	NA	NA	NA	NA	NA	NA	NA
AT1G11570	1.278990217	1.651172865	NA	NA	NA	NA	NA	NA	NA	NA	1.853001304	1.001587108	NA	NA	1.300295141	1.496892615	NA	NA	NA	NA	NA	NA	NA	NA	NA	NA	NA	NA	1.554062282	0.847419055	1.733387798	0.657094864	1.792726649	1.299914119	1.834411803	1.515391679	1.997937242	2.026766478	2.119288446	1.30357143	NA	NA	NA	NA	NA	NA	NA	NA	NA
AT1G11572	0	0	NA	NA	NA	NA	NA	NA	NA	NA	0	0	NA	NA	0	0	NA	NA	NA	NA	NA	NA	NA	NA	NA	NA	NA	NA	0	0	0	0	0	0	0	0	0.109443798	0	0	0	NA	NA	NA	NA	NA	NA	NA	NA	NA
AT1G11580	54.30822444	41.26831968	NA	NA	NA	NA	NA	NA	NA	NA	37.23560547	22.67505654	NA	NA	37.50747695	30.41261302	NA	NA	NA	NA	NA	NA	NA	NA	NA	NA	NA	NA	48.6141498	45.79094414	40.52810356	29.63202449	39.80939828	39.63490809	58.39818963	42.58256005	44.40612112	30.00891126	50.70741726	24.43544993	NA	NA	NA	NA	NA	NA	NA	NA	NA
AT1G11590	0.076491606	0.14812568	NA	NA	NA	NA	NA	NA	NA	NA	0	0.1437628	NA	NA	0	0	NA	NA	NA	NA	NA	NA	NA	NA	NA	NA	NA	NA	0.05576558	0	0	0	0.045949823	0	0.047018266	0	0	0	0	0	NA	NA	NA	NA	NA	NA	NA	NA	NA
AT1G11592	7.216782857	11.01081905	NA	NA	NA	NA	NA	NA	NA	NA	8.962008486	12.33058547	NA	NA	6.987616409	10.43644348	NA	NA	NA	NA	NA	NA	NA	NA	NA	NA	NA	NA	10.79598936	9.894424926	9.679131646	13.00102302	8.276377935	11.89855983	5.473049126	11.6822455	8.808277097	11.61088872	9.533125268	11.10487017	NA	NA	NA	NA	NA	NA	NA	NA	NA
AT1G11593	0	0	NA	NA	NA	NA	NA	NA	NA	NA	0	0	NA	NA	0	0	NA	NA	NA	NA	NA	NA	NA	NA	NA	NA	NA	NA	0	0	0	0	0	0	0	0	0	0	0	0	NA	NA	NA	NA	NA	NA	NA	NA	NA
AT1G11595	0	0.389366847	NA	NA	NA	NA	NA	NA	NA	NA	0	0	NA	NA	0	0	NA	NA	NA	NA	NA	NA	NA	NA	NA	NA	NA	NA	0	0	0	0	0	0	0	0	0	0	0	0	NA	NA	NA	NA	NA	NA	NA	NA	NA
AT1G11600	12.01535841	12.36243038	NA	NA	NA	NA	NA	NA	NA	NA	13.4242384	11.56490953	NA	NA	6.959136519	8.035670205	NA	NA	NA	NA	NA	NA	NA	NA	NA	NA	NA	NA	7.751006288	8.749060777	4.974069333	13.50581629	12.29218738	9.244730843	14.27895079	10.21555964	18.37283903	16.02641341	13.19872188	7.626095283	NA	NA	NA	NA	NA	NA	NA	NA	NA
AT1G11608	0	0	NA	NA	NA	NA	NA	NA	NA	NA	0	0	NA	NA	0	0	NA	NA	NA	NA	NA	NA	NA	NA	NA	NA	NA	NA	0	0	0	0	0	0	0	0	0	0	0	0	NA	NA	NA	NA	NA	NA	NA	NA	NA
AT1G11610	0	0	NA	NA	NA	NA	NA	NA	NA	NA	0	0	NA	NA	0	0	NA	NA	NA	NA	NA	NA	NA	NA	NA	NA	NA	NA	0	0	0	0	0	0	0	0	0	0	0	0	NA	NA	NA	NA	NA	NA	NA	NA	NA
AT1G11620	0	0	NA	NA	NA	NA	NA	NA	NA	NA	0	0	NA	NA	0	0	NA	NA	NA	NA	NA	NA	NA	NA	NA	NA	NA	NA	0	0	0	0	0	0	0	0	0	0	0	0	NA	NA	NA	NA	NA	NA	NA	NA	NA
AT1G11630	8.820304933	8.899540336	NA	NA	NA	NA	NA	NA	NA	NA	7.957374972	10.70288269	NA	NA	5.51383084	7.216095873	NA	NA	NA	NA	NA	NA	NA	NA	NA	NA	NA	NA	8.802741233	7.716427607	6.406398727	7.611203406	9.516739244	7.643253333	6.685023282	7.914047516	9.913493382	10.32125406	8.448251443	8.96800448	NA	NA	NA	NA	NA	NA	NA	NA	NA
AT1G11640	0	1.156203222	NA	NA	NA	NA	NA	NA	NA	NA	0	0	NA	NA	0	0	NA	NA	NA	NA	NA	NA	NA	NA	NA	NA	NA	NA	0	0	0	0	0	0	0	0	0	0.500896127	0	0	NA	NA	NA	NA	NA	NA	NA	NA	NA
AT1G11650	129.7821146	129.6178547	NA	NA	NA	NA	NA	NA	NA	NA	126.4818554	128.2577357	NA	NA	141.194455	132.8996987	NA	NA	NA	NA	NA	NA	NA	NA	NA	NA	NA	NA	133.8217016	141.5831861	129.5257006	116.1388106	127.5970677	123.4177017	121.8731321	125.6888395	137.8390543	126.4086607	130.7545391	114.1383972	NA	NA	NA	NA	NA	NA	NA	NA	NA
AT1G11655	1.281956729	0.496500787	NA	NA	NA	NA	NA	NA	NA	NA	0.461122557	0	NA	NA	2.954171752	0.257205349	NA	NA	NA	NA	NA	NA	NA	NA	NA	NA	NA	NA	1.308440112	0.339753829	1.876400906	0.526895153	0.770093456	1.27923954	0.630399966	0.972100163	0.779379097	0.430193095	1.176482193	0.783956973	NA	NA	NA	NA	NA	NA	NA	NA	NA
AT1G11660	19.16978427	14.31447626	NA	NA	NA	NA	NA	NA	NA	NA	20.2962644	13.70762089	NA	NA	17.40158493	15.72068182	NA	NA	NA	NA	NA	NA	NA	NA	NA	NA	NA	NA	21.98727935	16.10790604	17.63193855	11.6462553	20.48536871	14.6432817	19.9015005	16.37205931	21.18427534	14.93845661	21.93417756	13.14685659	NA	NA	NA	NA	NA	NA	NA	NA	NA
AT1G11670	13.72385591	8.519640033	NA	NA	NA	NA	NA	NA	NA	NA	12.95142371	6.540914586	NA	NA	12.72856235	9.090454206	NA	NA	NA	NA	NA	NA	NA	NA	NA	NA	NA	NA	16.80310061	11.05082198	12.92185883	9.176131269	12.54374018	10.52043529	12.02815333	10.86107862	14.07227691	8.850865173	13.28269761	7.077466957	NA	NA	NA	NA	NA	NA	NA	NA	NA
AT1G11680	53.21911804	50.62049564	NA	NA	NA	NA	NA	NA	NA	NA	59.58985445	46.83622509	NA	NA	43.084106	38.41681983	NA	NA	NA	NA	NA	NA	NA	NA	NA	NA	NA	NA	52.4504503	52.02134328	38.86828823	46.03998055	52.14095972	44.09916074	48.24736205	47.44201659	49.68109228	47.71855856	50.229432	37.18371685	NA	NA	NA	NA	NA	NA	NA	NA	NA
AT1G11684	0	0	NA	NA	NA	NA	NA	NA	NA	NA	0	0	NA	NA	0	0	NA	NA	NA	NA	NA	NA	NA	NA	NA	NA	NA	NA	0	0	0.529646272	0	0	0	0	0	0	0	0.498123353	0	NA	NA	NA	NA	NA	NA	NA	NA	NA
AT1G11690	0.173339848	0	NA	NA	NA	NA	NA	NA	NA	NA	0	0	NA	NA	0.117484851	0	NA	NA	NA	NA	NA	NA	NA	NA	NA	NA	NA	NA	0	0.076566387	0	0	0.104128228	0	0	0	0.043909911	0.048473819	0	0	NA	NA	NA	NA	NA	NA	NA	NA	NA
AT1G11700	4.705672863	4.935946251	NA	NA	NA	NA	NA	NA	NA	NA	4.584234736	3.316543856	NA	NA	7.475090841	5.16317008	NA	NA	NA	NA	NA	NA	NA	NA	NA	NA	NA	NA	3.001803313	2.143509621	8.131308324	7.252768856	5.035199422	9.701183473	11.1180774	11.22057974	13.14954134	7.525436	6.241593526	4.271537511	NA	NA	NA	NA	NA	NA	NA	NA	NA
AT1G11710	1.510926022	1.195529862	NA	NA	NA	NA	NA	NA	NA	NA	1.329488711	1.648871293	NA	NA	1.288337274	1.466828688	NA	NA	NA	NA	NA	NA	NA	NA	NA	NA	NA	NA	1.670058994	1.270203375	0.832301284	1.327144547	1.4053769	1.648228219	1.318217314	1.940342785	1.716170582	1.88091607	1.584167805	1.602060221	NA	NA	NA	NA	NA	NA	NA	NA	NA
AT1G11720	19.97543625	17.7611268	NA	NA	NA	NA	NA	NA	NA	NA	25.95372112	20.04756107	NA	NA	22.79069379	22.54819302	NA	NA	NA	NA	NA	NA	NA	NA	NA	NA	NA	NA	21.10191802	19.95130384	23.56595705	18.52407289	22.08868725	23.4157431	30.2242635	23.50669639	29.58221292	22.43415074	25.07386502	16.60798403	NA	NA	NA	NA	NA	NA	NA	NA	NA
AT1G11730	1.898183894	2.306400193	NA	NA	NA	NA	NA	NA	NA	NA	2.945328837	3.042917023	NA	NA	1.135178297	4.480494902	NA	NA	NA	NA	NA	NA	NA	NA	NA	NA	NA	NA	1.70946851	2.860599774	2.905488118	4.359772275	1.811019778	3.714040339	2.882647119	3.545535453	2.602203975	4.152884255	2.903347541	2.901998302	NA	NA	NA	NA	NA	NA	NA	NA	NA
AT1G11735	2.204527297	4.980567724	NA	NA	NA	NA	NA	NA	NA	NA	3.634460264	1.035829402	NA	NA	0	0	NA	NA	NA	NA	NA	NA	NA	NA	NA	NA	NA	NA	6.428770466	1.460651078	1.792648919	2.831498525	3.972892391	1.833212219	1.355090526	2.089599923	3.909107978	0.924731312	8.851268805	6.740689873	NA	NA	NA	NA	NA	NA	NA	NA	NA
AT1G11740	1.701538016	1.174088076	NA	NA	NA	NA	NA	NA	NA	NA	1.565292197	1.543847644	NA	NA	0.516976104	0.176580014	NA	NA	NA	NA	NA	NA	NA	NA	NA	NA	NA	NA	0.983838792	0.59608918	1.049653848	0.693317792	0.95165052	0.357801657	0.324592885	0.417111904	0.609384862	0.41019701	1.368592778	1.524935414	NA	NA	NA	NA	NA	NA	NA	NA	NA
AT1G11750	73.639407	94.26365835	NA	NA	NA	NA	NA	NA	NA	NA	98.98604221	110.920001	NA	NA	88.31855953	84.83875394	NA	NA	NA	NA	NA	NA	NA	NA	NA	NA	NA	NA	76.54478887	95.2952655	94.73383164	123.1051351	84.26814913	113.5950973	96.65976584	109.835664	108.5484342	119.455347	96.86851143	106.2053324	NA	NA	NA	NA	NA	NA	NA	NA	NA
AT1G11755	10.17378582	9.569297288	NA	NA	NA	NA	NA	NA	NA	NA	10.80433362	11.38167168	NA	NA	11.1641502	12.05290158	NA	NA	NA	NA	NA	NA	NA	NA	NA	NA	NA	NA	11.30227114	10.78533343	9.691213597	12.79343789	9.371071121	13.912304	12.32867673	11.98537056	12.6896014	12.49116773	10.30003825	11.40625001	NA	NA	NA	NA	NA	NA	NA	NA	NA
AT1G11760	9.744687368	10.8112509	NA	NA	NA	NA	NA	NA	NA	NA	9.812691633	9.157367844	NA	NA	7.430257946	8.70641623	NA	NA	NA	NA	NA	NA	NA	NA	NA	NA	NA	NA	8.658347	10.15557757	9.533632888	12.20319034	10.15268664	9.960380909	8.516911942	10.60774176	10.10539686	13.15695046	11.99377527	12.10459185	NA	NA	NA	NA	NA	NA	NA	NA	NA
AT1G11765	0	0	NA	NA	NA	NA	NA	NA	NA	NA	0	0	NA	NA	0	0	NA	NA	NA	NA	NA	NA	NA	NA	NA	NA	NA	NA	0	0	0	0	0	0	0	0	0	0	0	0	NA	NA	NA	NA	NA	NA	NA	NA	NA
AT1G11770	0	0	NA	NA	NA	NA	NA	NA	NA	NA	0	0	NA	NA	0	0	NA	NA	NA	NA	NA	NA	NA	NA	NA	NA	NA	NA	0	0	0	0	0	0	0	0	0	0	0	0	NA	NA	NA	NA	NA	NA	NA	NA	NA
AT1G11780	8.874697274	7.319884078	NA	NA	NA	NA	NA	NA	NA	NA	8.635113799	8.604568655	NA	NA	8.497407834	9.044188508	NA	NA	NA	NA	NA	NA	NA	NA	NA	NA	NA	NA	7.907809001	9.426823478	8.476654474	8.069538833	8.758372549	9.058931815	9.048615136	8.645705415	8.86754778	9.021054446	7.729753588	9.2067847	NA	NA	NA	NA	NA	NA	NA	NA	NA
AT1G11785	0	0	NA	NA	NA	NA	NA	NA	NA	NA	1.285902403	0.75587551	NA	NA	0	0	NA	NA	NA	NA	NA	NA	NA	NA	NA	NA	NA	NA	0.195469372	0.829018179	0.436049737	0.275497154	1.127442435	0	0.164808307	0.127070266	0.135837729	0.299912858	0.102524349	0.204953408	NA	NA	NA	NA	NA	NA	NA	NA	NA
AT1G11790	24.74411438	26.46155827	NA	NA	NA	NA	NA	NA	NA	NA	24.97456669	30.26330439	NA	NA	23.67945519	31.26915837	NA	NA	NA	NA	NA	NA	NA	NA	NA	NA	NA	NA	28.91704035	29.0699681	26.60789981	32.59726189	24.53704759	29.15500394	26.15185015	30.21033703	25.78341691	30.44622233	20.50522214	24.50449244	NA	NA	NA	NA	NA	NA	NA	NA	NA
AT1G11800	5.39962041	4.697777168	NA	NA	NA	NA	NA	NA	NA	NA	6.403811523	5.515414444	NA	NA	5.303927724	3.925190847	NA	NA	NA	NA	NA	NA	NA	NA	NA	NA	NA	NA	5.533989382	3.594903381	4.072619875	4.221475653	5.82915886	4.38168867	4.810242461	4.487631387	5.947021932	4.683135636	4.757863892	4.845382124	NA	NA	NA	NA	NA	NA	NA	NA	NA
AT1G11803	0	0	NA	NA	NA	NA	NA	NA	NA	NA	0	0	NA	NA	0	0	NA	NA	NA	NA	NA	NA	NA	NA	NA	NA	NA	NA	0	0	0	0	0	0	0	0	0	0	0	0	NA	NA	NA	NA	NA	NA	NA	NA	NA
AT1G11806	0	0	NA	NA	NA	NA	NA	NA	NA	NA	0	0	NA	NA	0	0	NA	NA	NA	NA	NA	NA	NA	NA	NA	NA	NA	NA	0	0	0	0	0	0	0	0	0	0	0	0	NA	NA	NA	NA	NA	NA	NA	NA	NA
AT1G11810	0	0	NA	NA	NA	NA	NA	NA	NA	NA	0.029645277	0.092938681	NA	NA	0	0	NA	NA	NA	NA	NA	NA	NA	NA	NA	NA	NA	NA	0	0	0	0.050810633	0	0	0	0	0	0	0.037817647	0	NA	NA	NA	NA	NA	NA	NA	NA	NA
AT1G11820	29.02379351	36.95042812	NA	NA	NA	NA	NA	NA	NA	NA	31.66534667	30.80192702	NA	NA	22.39735101	31.53666432	NA	NA	NA	NA	NA	NA	NA	NA	NA	NA	NA	NA	28.9294671	33.16072718	19.02266978	34.81595281	31.60865399	31.73438989	26.57533954	34.84902033	30.92006305	40.67568135	33.52546215	28.18109364	NA	NA	NA	NA	NA	NA	NA	NA	NA
AT1G11840	198.9962029	155.5748629	NA	NA	NA	NA	NA	NA	NA	NA	197.2561885	174.9193124	NA	NA	236.4445023	224.9653831	NA	NA	NA	NA	NA	NA	NA	NA	NA	NA	NA	NA	207.3478778	194.1556359	233.0166984	185.6377485	186.483089	232.9430671	231.8905699	217.1692677	207.1232328	174.222672	206.7099577	209.6269542	NA	NA	NA	NA	NA	NA	NA	NA	NA
AT1G11850	24.53755936	12.2782643	NA	NA	NA	NA	NA	NA	NA	NA	28.79352168	22.3436652	NA	NA	19.85390007	22.89810448	NA	NA	NA	NA	NA	NA	NA	NA	NA	NA	NA	NA	20.38503378	14.53541714	19.95313432	32.44446275	20.91042256	18.03199452	19.64281665	18.39032852	25.15221878	29.20268749	22.54779601	31.69764674	NA	NA	NA	NA	NA	NA	NA	NA	NA
AT1G11860	521.2533545	486.4117437	NA	NA	NA	NA	NA	NA	NA	NA	472.2255244	494.7742385	NA	NA	606.6384189	500.2800503	NA	NA	NA	NA	NA	NA	NA	NA	NA	NA	NA	NA	480.1136559	496.1961036	635.1439836	563.0231029	467.3953601	549.7097442	586.6875841	506.3298676	519.9175795	522.5535589	483.0971276	509.727142	NA	NA	NA	NA	NA	NA	NA	NA	NA
AT1G11870	20.97402406	20.61255941	NA	NA	NA	NA	NA	NA	NA	NA	26.84484085	25.91613687	NA	NA	19.97070565	21.84146713	NA	NA	NA	NA	NA	NA	NA	NA	NA	NA	NA	NA	21.26975169	27.85758339	21.30447732	25.42899193	24.06539882	24.90465738	24.98186023	25.34948111	29.23110206	28.21028948	26.05855092	20.80386664	NA	NA	NA	NA	NA	NA	NA	NA	NA
AT1G11880	3.332799414	3.928492744	NA	NA	NA	NA	NA	NA	NA	NA	4.408685686	5.378747845	NA	NA	3.044573703	3.779473649	NA	NA	NA	NA	NA	NA	NA	NA	NA	NA	NA	NA	3.644625279	3.104293836	2.179881228	3.01506871	3.743000303	4.860072168	3.518287003	3.880140531	3.175130601	4.234542091	4.044873561	4.430678175	NA	NA	NA	NA	NA	NA	NA	NA	NA
AT1G11890	45.9746712	32.7203398	NA	NA	NA	NA	NA	NA	NA	NA	40.63624967	34.6737738	NA	NA	41.38731405	37.36953906	NA	NA	NA	NA	NA	NA	NA	NA	NA	NA	NA	NA	31.79861443	34.47083138	39.78156685	31.43273948	34.98251591	35.81299043	38.0422466	36.5942619	38.91012146	34.3503026	39.53250809	32.71067637	NA	NA	NA	NA	NA	NA	NA	NA	NA
AT1G11900	2.149414115	3.954215018	NA	NA	NA	NA	NA	NA	NA	NA	3.479169689	4.039734669	NA	NA	2.840783689	2.910921532	NA	NA	NA	NA	NA	NA	NA	NA	NA	NA	NA	NA	3.682480082	2.753327282	3.320882123	3.754567044	3.873570081	4.349295988	3.501215146	3.157907883	4.029173437	4.44795761	3.657470717	3.77899926	NA	NA	NA	NA	NA	NA	NA	NA	NA
AT1G11905	12.48416369	11.31148729	NA	NA	NA	NA	NA	NA	NA	NA	14.24763589	11.08595038	NA	NA	8.38378572	8.617292871	NA	NA	NA	NA	NA	NA	NA	NA	NA	NA	NA	NA	12.35796951	11.07941462	7.823336402	10.76824421	11.42118354	10.4766613	10.70112341	9.82492397	9.603401716	9.896924546	13.18257352	10.06838169	NA	NA	NA	NA	NA	NA	NA	NA	NA
AT1G11910	180.8781076	161.3378888	NA	NA	NA	NA	NA	NA	NA	NA	171.9373086	171.8220142	NA	NA	207.1631245	169.1716608	NA	NA	NA	NA	NA	NA	NA	NA	NA	NA	NA	NA	217.4409235	212.8539344	146.8179465	165.5753977	154.3529195	204.1063123	203.8558291	198.2547703	188.5348037	175.3248321	169.6458955	143.8705302	NA	NA	NA	NA	NA	NA	NA	NA	NA
AT1G11915	1.286432388	1.03798793	NA	NA	NA	NA	NA	NA	NA	NA	0.803354967	0.705190591	NA	NA	0.43595376	1.398059662	NA	NA	NA	NA	NA	NA	NA	NA	NA	NA	NA	NA	0.703397267	0.710291671	0.523042203	0.550765299	0.837180566	0.653739021	1.120230697	0.76210471	1.140562677	0.959322259	0.901839287	0.409736448	NA	NA	NA	NA	NA	NA	NA	NA	NA
AT1G11920	0.111657876	0	NA	NA	NA	NA	NA	NA	NA	NA	0.066939292	0	NA	NA	0	0	NA	NA	NA	NA	NA	NA	NA	NA	NA	NA	NA	NA	0.081403262	0.049320686	0	0	0	0	0	0	0.028284826	0.031224694	0	0	NA	NA	NA	NA	NA	NA	NA	NA	NA
AT1G11925	0	0	NA	NA	NA	NA	NA	NA	NA	NA	0.192565086	0	NA	NA	0.217705427	0	NA	NA	NA	NA	NA	NA	NA	NA	NA	NA	NA	NA	0.117086884	0	0.130597711	0	0.096477462	0.089035214	0.098720792	0.076115564	0.203418268	0	0.184237404	0	NA	NA	NA	NA	NA	NA	NA	NA	NA
AT1G11930	42.91358502	43.90156873	NA	NA	NA	NA	NA	NA	NA	NA	49.00191695	49.06645584	NA	NA	41.4640886	50.4683374	NA	NA	NA	NA	NA	NA	NA	NA	NA	NA	NA	NA	50.64541807	47.36392718	53.02720917	54.68654406	49.26938835	54.91036007	57.78442715	58.73119227	52.36686072	59.65842597	46.95775522	55.24393584	NA	NA	NA	NA	NA	NA	NA	NA	NA
AT1G11940	5.148123117	5.970326785	NA	NA	NA	NA	NA	NA	NA	NA	6.512654132	6.723780301	NA	NA	4.021511208	5.427067658	NA	NA	NA	NA	NA	NA	NA	NA	NA	NA	NA	NA	4.771013264	5.93550093	4.824869689	6.231212519	5.398886581	7.497813167	5.041706902	6.533887715	5.570082139	5.90501632	5.038190798	6.203099332	NA	NA	NA	NA	NA	NA	NA	NA	NA
AT1G11950	2.967718981	3.972174317	NA	NA	NA	NA	NA	NA	NA	NA	3.859203077	3.157965172	NA	NA	2.011436063	2.977141029	NA	NA	NA	NA	NA	NA	NA	NA	NA	NA	NA	NA	5.31352564	3.392862606	2.235806292	2.959706479	4.35203136	3.363060385	3.594773141	3.454204136	3.957865525	3.929873372	4.305606319	3.769824907	NA	NA	NA	NA	NA	NA	NA	NA	NA
AT1G11960	3.878642012	3.12957263	NA	NA	NA	NA	NA	NA	NA	NA	5.188235501	3.827117054	NA	NA	5.947736816	5.49597549	NA	NA	NA	NA	NA	NA	NA	NA	NA	NA	NA	NA	6.609730687	9.829742462	3.351107801	2.789771178	4.48518641	3.843543061	5.125910102	4.067060601	4.409083308	4.379263284	4.820186127	3.594929012	NA	NA	NA	NA	NA	NA	NA	NA	NA
AT1G11970	0	0	NA	NA	NA	NA	NA	NA	NA	NA	0	0	NA	NA	0	0	NA	NA	NA	NA	NA	NA	NA	NA	NA	NA	NA	NA	0	0	0	0	0	0	0	0	0	0.120215071	0	0	NA	NA	NA	NA	NA	NA	NA	NA	NA
AT1G11980	0	0	NA	NA	NA	NA	NA	NA	NA	NA	0	0	NA	NA	0	0	NA	NA	NA	NA	NA	NA	NA	NA	NA	NA	NA	NA	0	0	0	0	0	0	0	0	0	0	0	0	NA	NA	NA	NA	NA	NA	NA	NA	NA
AT1G11990	0.145476421	0	NA	NA	NA	NA	NA	NA	NA	NA	0.174427258	0	NA	NA	0.345099324	0.145938286	NA	NA	NA	NA	NA	NA	NA	NA	NA	NA	NA	NA	0.106058396	0	0.473186517	0.037370031	0.131085282	0.08064893	0.312977761	0	0.239535623	0.122045757	0.027813994	0.055602137	NA	NA	NA	NA	NA	NA	NA	NA	NA
AT1G12000	52.40752948	42.10543933	NA	NA	NA	NA	NA	NA	NA	NA	53.58309388	40.06590127	NA	NA	40.87792389	43.20801587	NA	NA	NA	NA	NA	NA	NA	NA	NA	NA	NA	NA	50.86741361	53.30882972	47.37368929	36.10242613	44.41893105	40.88894917	45.68133115	48.34796694	53.7335245	37.02183229	54.43127541	31.54452547	NA	NA	NA	NA	NA	NA	NA	NA	NA
AT1G12010	11.76941371	9.914912083	NA	NA	NA	NA	NA	NA	NA	NA	13.72294309	8.060723469	NA	NA	8.044577524	5.403102611	NA	NA	NA	NA	NA	NA	NA	NA	NA	NA	NA	NA	21.08741124	12.95268775	10.7870881	6.559090783	10.06588977	5.639998612	8.399360417	6.050628082	7.630340365	6.638326401	13.23436313	8.691736419	NA	NA	NA	NA	NA	NA	NA	NA	NA
AT1G12013	1.984074568	1.921076122	NA	NA	NA	NA	NA	NA	NA	NA	4.16310903	1.864492924	NA	NA	2.017124513	0.995186848	NA	NA	NA	NA	NA	NA	NA	NA	NA	NA	NA	NA	2.169710032	3.067367264	2.420076041	3.567688142	2.979669293	2.749818328	0.609790737	4.231439843	2.261698187	3.883871509	0.379340092	7.583276107	NA	NA	NA	NA	NA	NA	NA	NA	NA
AT1G12015	0	0	NA	NA	NA	NA	NA	NA	NA	NA	0	0	NA	NA	0.971208099	2.874984229	NA	NA	NA	NA	NA	NA	NA	NA	NA	NA	NA	NA	0	0	0	0	0	0.794391961	0	0	0	0	0	0	NA	NA	NA	NA	NA	NA	NA	NA	NA
AT1G12020	8.980428836	13.39928665	NA	NA	NA	NA	NA	NA	NA	NA	9.885007742	9.407601283	NA	NA	7.882750665	12.11037877	NA	NA	NA	NA	NA	NA	NA	NA	NA	NA	NA	NA	9.123019732	11.25001464	12.21088596	12.7824704	8.31314127	13.14011361	11.58323956	12.48929543	15.25297978	13.95647565	10.47082582	13.27938989	NA	NA	NA	NA	NA	NA	NA	NA	NA
AT1G12030	1.037946454	2.344975548	NA	NA	NA	NA	NA	NA	NA	NA	1.205614357	0.731541489	NA	NA	3.077772144	1.431707438	NA	NA	NA	NA	NA	NA	NA	NA	NA	NA	NA	NA	0.945882978	0.745020218	0.738520858	0.133314015	2.182293004	0.863122051	2.711544322	1.352774195	1.314646834	2.213215081	1.041849547	0.793421243	NA	NA	NA	NA	NA	NA	NA	NA	NA
AT1G12040	2.427325269	0.953725734	NA	NA	NA	NA	NA	NA	NA	NA	1.597545638	0.347113044	NA	NA	1.859760189	0.741096589	NA	NA	NA	NA	NA	NA	NA	NA	NA	NA	NA	NA	2.500552342	0.4894735	0.986910442	0.135550461	1.521533256	0.468054183	1.524476842	0.425144665	1.149562908	0.280370664	2.239720754	0.363029175	NA	NA	NA	NA	NA	NA	NA	NA	NA
AT1G12050	30.95156325	27.98080824	NA	NA	NA	NA	NA	NA	NA	NA	28.24878076	24.0937011	NA	NA	38.87731524	31.3587832	NA	NA	NA	NA	NA	NA	NA	NA	NA	NA	NA	NA	35.92435317	34.21324442	39.75667207	29.50911693	26.45590551	36.40923634	37.10440112	35.83320799	42.79147973	35.41858944	34.26969711	28.01511197	NA	NA	NA	NA	NA	NA	NA	NA	NA
AT1G12060	2.985297382	4.624812887	NA	NA	NA	NA	NA	NA	NA	NA	4.951493213	4.11454457	NA	NA	3.507140357	1.996516826	3.885728548	2.983210114	NA	NA	NA	NA	NA	NA	NA	NA	NA	NA	4.352813336	3.252653558	4.531418101	4.703433661	4.184412125	4.523620891	3.54770228	3.772888749	6.604375879	5.899443276	5.555459058	5.324676896	NA	NA	NA	NA	NA	NA	NA	NA	NA
AT1G12064	0.215660279	0.417625244	NA	NA	NA	NA	NA	NA	NA	NA	0.452511851	0	NA	NA	0	0	0	0.104278787	NA	NA	NA	NA	NA	NA	NA	NA	NA	NA	0	0	0.175367829	0.553988842	0.129550839	0.239114637	0	0.204417384	0.218521564	0.180925691	0.164930475	0	NA	NA	NA	NA	NA	NA	NA	NA	NA
AT1G12070	0.383823949	0.495515666	NA	NA	NA	NA	NA	NA	NA	NA	0.460207631	0.541035893	NA	NA	0.650362566	0.192521265	0	0.092795706	NA	NA	NA	NA	NA	NA	NA	NA	NA	NA	0.839471143	0.339079715	0.468169472	0.394387295	0.461139295	0.319175342	0.707792819	0.363814272	0.486145444	0.268337211	0.293536976	0.733501409	NA	NA	NA	NA	NA	NA	NA	NA	NA
AT1G12080	41.02590707	31.82610181	NA	NA	NA	NA	NA	NA	NA	NA	52.3336826	22.12921701	NA	NA	17.95557341	13.28808688	43.01779451	31.13487892	NA	NA	NA	NA	NA	NA	NA	NA	NA	NA	57.80734812	54.28371168	54.45458785	21.73912277	38.23838083	18.97021602	19.90301292	21.18738067	33.50783477	20.47600488	44.74156744	21.37596803	NA	NA	NA	NA	NA	NA	NA	NA	NA
AT1G12090	855.2173976	674.6860138	NA	NA	NA	NA	NA	NA	NA	NA	609.943173	789.3338218	NA	NA	870.5074093	839.6818273	587.0310883	731.4201911	NA	NA	NA	NA	NA	NA	NA	NA	NA	NA	561.7714151	619.7497658	758.6667655	779.4062084	581.8728027	733.0095927	703.2642336	721.4896443	498.9544636	595.3723169	491.0102192	701.9663561	NA	NA	NA	NA	NA	NA	NA	NA	NA
AT1G12100	1.616100838	5.007316208	NA	NA	NA	NA	NA	NA	NA	NA	3.58477523	4.252352283	NA	NA	2.409764456	4.215202441	1.202029884	3.125750107	NA	NA	NA	NA	NA	NA	NA	NA	NA	NA	1.885128182	3.997571371	3.416815797	5.812023288	2.912458708	2.508606194	0.794714745	3.370069048	1.637542547	2.440456319	2.595484837	4.44733486	NA	NA	NA	NA	NA	NA	NA	NA	NA
AT1G12110	125.2214852	66.91688534	NA	NA	NA	NA	NA	NA	NA	NA	78.49125542	37.61719221	NA	NA	106.109941	67.17045316	78.58776839	46.62306521	NA	NA	NA	NA	NA	NA	NA	NA	NA	NA	61.49204727	39.81710221	92.98862715	44.01628086	73.7356552	73.20232666	79.42124669	73.82568266	93.75506062	48.01849166	108.1634283	56.16807644	NA	NA	NA	NA	NA	NA	NA	NA	NA
AT1G12120	49.21113851	43.43302537	NA	NA	NA	NA	NA	NA	NA	NA	54.29838003	57.40349314	NA	NA	42.07243677	41.62477166	37.07470574	34.57639216	NA	NA	NA	NA	NA	NA	NA	NA	NA	NA	57.37431013	47.67027181	53.85649188	46.66802004	61.50159352	39.27668899	47.27983625	42.1436498	48.20971328	41.91232331	55.54470314	46.99691729	NA	NA	NA	NA	NA	NA	NA	NA	NA
AT1G12130	0.091270238	0.117829628	NA	NA	NA	NA	NA	NA	NA	NA	1.860372249	0.771923822	NA	NA	0.061860388	0.091560007	0.212141686	0.044132141	NA	NA	NA	NA	NA	NA	NA	NA	NA	NA	0.266159287	0.483782523	0	0.046891058	0.219310408	0	0.056102474	0.129768148	0.069360879	0.127616848	0.244302536	0.139536574	NA	NA	NA	NA	NA	NA	NA	NA	NA
AT1G12140	18.26901839	11.5210856	NA	NA	NA	NA	NA	NA	NA	NA	18.1037876	11.97237302	NA	NA	24.52006281	19.77388966	21.70648361	16.5340674	NA	NA	NA	NA	NA	NA	NA	NA	NA	NA	19.3649485	15.87386041	19.00951311	13.27611284	15.52316062	17.29079614	22.01611662	16.86090972	21.12979294	15.99879969	18.22281922	14.2407282	NA	NA	NA	NA	NA	NA	NA	NA	NA
AT1G12150	0.513219971	0.283956675	NA	NA	NA	NA	NA	NA	NA	NA	0.263723304	0	NA	NA	0.546615132	0.147099818	0.681651398	0.212707384	NA	NA	NA	NA	NA	NA	NA	NA	NA	NA	0.427610088	0.064770201	0.65580988	0.075334924	0.484471528	0.121936231	0.36053574	0.034747469	0.297159512	0.041005709	0.420530517	0.056044678	NA	NA	NA	NA	NA	NA	NA	NA	NA
AT1G12160	4.354245905	3.883820767	NA	NA	NA	NA	NA	NA	NA	NA	3.796924836	2.15750102	NA	NA	3.756053421	2.938519792	4.232285238	2.832747012	NA	NA	NA	NA	NA	NA	NA	NA	NA	NA	4.21333092	3.077320135	4.570759537	3.335223677	4.137515004	4.388905864	3.309116091	4.35237111	5.093873142	3.077328693	5.297720739	3.510000113	NA	NA	NA	NA	NA	NA	NA	NA	NA
AT1G12170	0	0	NA	NA	NA	NA	NA	NA	NA	NA	0	0	NA	NA	0	0	0	0	NA	NA	NA	NA	NA	NA	NA	NA	NA	NA	0	0	0	0	0	0	0	0	0	0	0	0	NA	NA	NA	NA	NA	NA	NA	NA	NA
AT1G12180	0	0	NA	NA	NA	NA	NA	NA	NA	NA	0	0	NA	NA	0	0	0	0	NA	NA	NA	NA	NA	NA	NA	NA	NA	NA	0	0	0	0.108086567	0	0	0	0	0	0.058832824	0	0	NA	NA	NA	NA	NA	NA	NA	NA	NA
AT1G12190	0	0	NA	NA	NA	NA	NA	NA	NA	NA	0	0	NA	NA	0	0.11469352	0	0	NA	NA	NA	NA	NA	NA	NA	NA	NA	NA	0	0	0	0	0	0	0	0	0	0	0	0	NA	NA	NA	NA	NA	NA	NA	NA	NA
AT1G12200	14.61856721	10.42435569	NA	NA	NA	NA	NA	NA	NA	NA	12.3657927	6.832785641	NA	NA	14.62864187	14.6649789	20.88509089	13.80403594	NA	NA	NA	NA	NA	NA	NA	NA	NA	NA	16.34901189	9.499866566	12.07404901	5.976898489	14.80462393	15.74168996	16.32502085	16.03287395	14.34720512	11.19391369	17.61848995	9.185440079	NA	NA	NA	NA	NA	NA	NA	NA	NA
AT1G12210	1.261507155	1.440686633	NA	NA	NA	NA	NA	NA	NA	NA	2.123395931	1.687022379	NA	NA	1.216750553	1.84959482	2.390832012	2.017625831	NA	NA	NA	NA	NA	NA	NA	NA	NA	NA	2.334601464	2.057440796	1.617632969	1.046951373	2.448306146	1.183518498	1.968398992	2.023562905	2.077146943	1.668899963	2.26348151	1.520649422	NA	NA	NA	NA	NA	NA	NA	NA	NA
AT1G12211	0	0	NA	NA	NA	NA	NA	NA	NA	NA	0	0	NA	NA	0	0	0	0	NA	NA	NA	NA	NA	NA	NA	NA	NA	NA	0	0	0	0	0.311130127	0	0	0	0	0	0	0	NA	NA	NA	NA	NA	NA	NA	NA	NA
AT1G12220	2.291576746	1.588780735	NA	NA	NA	NA	NA	NA	NA	NA	2.989305243	2.671887688	NA	NA	2.789946266	2.38399482	2.682911715	2.913766857	NA	NA	NA	NA	NA	NA	NA	NA	NA	NA	3.867257653	2.792972496	2.484579548	1.809587508	3.237534717	2.329066264	3.364985408	2.876036221	2.870225735	2.765065295	3.683555809	2.530254022	NA	NA	NA	NA	NA	NA	NA	NA	NA
AT1G12230	47.31210371	41.18772314	NA	NA	NA	NA	NA	NA	NA	NA	55.10932867	55.45240438	NA	NA	45.83876364	45.28100161	50.71456678	54.02004931	NA	NA	NA	NA	NA	NA	NA	NA	NA	NA	52.64069747	55.34254076	57.37362443	52.77452309	49.77087139	57.73659249	50.88207356	56.32352582	54.39764012	54.07581399	56.05190947	48.66082465	NA	NA	NA	NA	NA	NA	NA	NA	NA
AT1G12240	33.96247875	26.88989458	NA	NA	NA	NA	NA	NA	NA	NA	36.02131222	31.20871736	NA	NA	36.97910783	24.14522421	40.31714197	24.08741736	NA	NA	NA	NA	NA	NA	NA	NA	NA	NA	31.42461741	24.63644591	46.10702671	36.71039743	34.75612455	32.55617123	36.73790849	36.19535801	33.68026103	27.2789514	41.0398668	29.27845409	NA	NA	NA	NA	NA	NA	NA	NA	NA
AT1G12244	9.183661528	9.908296989	NA	NA	NA	NA	NA	NA	NA	NA	13.25285617	14.17811252	NA	NA	12.18209141	14.74050917	11.95365527	14.46366932	NA	NA	NA	NA	NA	NA	NA	NA	NA	NA	10.52114393	10.77880256	12.05524484	16.04189378	10.79713329	13.01897711	12.58042334	14.67396568	14.12442917	15.04217058	13.14376757	13.6390968	NA	NA	NA	NA	NA	NA	NA	NA	NA
AT1G12250	41.47489843	46.89058623	NA	NA	NA	NA	NA	NA	NA	NA	42.92410432	44.7407341	NA	NA	53.80917945	46.77662256	37.53369764	40.5242646	NA	NA	NA	NA	NA	NA	NA	NA	NA	NA	41.24031786	50.19025027	60.36758028	57.05294412	36.85604264	49.93104945	48.72523888	53.90959039	39.60064	53.53059278	40.86839065	46.61802752	NA	NA	NA	NA	NA	NA	NA	NA	NA
AT1G12260	2.13677726	0.222465612	NA	NA	NA	NA	NA	NA	NA	NA	2.148783465	0.453417574	NA	NA	1.915423776	0.276588542	2.146837579	0.366619915	NA	NA	NA	NA	NA	NA	NA	NA	NA	NA	1.708554844	0.334911444	1.289155062	0.318713837	2.235946386	0.30569867	1.906614543	0.261339595	2.077823562	0.231306389	2.134928469	0.368828501	NA	NA	NA	NA	NA	NA	NA	NA	NA
AT1G12270	35.7978359	29.12991432	NA	NA	NA	NA	NA	NA	NA	NA	40.46238051	31.77482425	NA	NA	34.53295087	35.64596916	41.52600032	39.51411625	NA	NA	NA	NA	NA	NA	NA	NA	NA	NA	41.53508533	36.97343301	35.24362492	27.43430059	41.73677358	34.37202365	36.40284875	34.15112814	42.79317093	33.45544087	43.82360956	27.16205772	NA	NA	NA	NA	NA	NA	NA	NA	NA
AT1G12280	3.362212023	3.038424556	NA	NA	NA	NA	NA	NA	NA	NA	3.685774635	3.024158914	NA	NA	4.166971061	4.625672949	4.666595626	4.621744586	NA	NA	NA	NA	NA	NA	NA	NA	NA	NA	3.746823904	2.652020114	4.218233099	3.874249267	3.346995378	4.526702797	5.31437737	4.507232012	4.4532009	4.942921336	3.875344027	3.267728289	NA	NA	NA	NA	NA	NA	NA	NA	NA
AT1G12290	1.83188703	1.655472795	NA	NA	NA	NA	NA	NA	NA	NA	2.954219212	2.410068978	NA	NA	1.042945061	1.286392091	1.192212168	1.594398954	NA	NA	NA	NA	NA	NA	NA	NA	NA	NA	1.682758065	1.424134801	1.459837536	1.110558768	2.64107051	1.076491379	1.418802879	1.007104054	1.382862812	1.30119153	2.073438455	1.736397881	NA	NA	NA	NA	NA	NA	NA	NA	NA
AT1G12294	0	0	NA	NA	NA	NA	NA	NA	NA	NA	0	0	NA	NA	0	0	0	0	NA	NA	NA	NA	NA	NA	NA	NA	NA	NA	0	0	0	0	0	0	0	0	0	0	0	0	NA	NA	NA	NA	NA	NA	NA	NA	NA
AT1G12300	1.855002701	1.768888878	NA	NA	NA	NA	NA	NA	NA	NA	2.09778856	2.139382204	NA	NA	1.257268412	2.241529057	1.803044826	1.732752777	NA	NA	NA	NA	NA	NA	NA	NA	NA	NA	1.506053493	1.97395605	1.508427041	2.425887981	2.000732504	1.776280162	1.503047452	1.978084007	1.762138176	2.016029133	1.999006956	2.094759173	NA	NA	NA	NA	NA	NA	NA	NA	NA
AT1G12310	70.41017986	64.76811949	NA	NA	NA	NA	NA	NA	NA	NA	80.21852385	69.29141304	NA	NA	65.06658743	56.85506928	72.78833342	61.65962591	NA	NA	NA	NA	NA	NA	NA	NA	NA	NA	61.97781572	62.64915874	70.42276581	74.42777984	67.8309021	64.28162755	58.4770175	69.13776336	77.31412973	70.99697215	74.85587772	71.17397709	NA	NA	NA	NA	NA	NA	NA	NA	NA
AT1G12320	5.980533922	4.553323508	NA	NA	NA	NA	NA	NA	NA	NA	7.538430823	5.187768659	NA	NA	3.949502614	5.538019561	5.916709819	4.07815613	NA	NA	NA	NA	NA	NA	NA	NA	NA	NA	6.037005321	2.16752978	6.484230692	5.120938474	7.830046538	4.080586532	6.409690977	3.48846408	10.52710096	7.247210554	9.616564511	5.626592498	NA	NA	NA	NA	NA	NA	NA	NA	NA
AT1G12330	12.23412747	12.4241197	NA	NA	NA	NA	NA	NA	NA	NA	20.78859364	15.89043667	NA	NA	8.608835535	8.051692992	12.53361281	11.71816329	NA	NA	NA	NA	NA	NA	NA	NA	NA	NA	7.726177919	7.056136175	8.110788584	11.77013731	13.57504923	8.855910385	13.45961064	10.37760977	17.80508422	14.9487985	16.15003194	12.15156993	NA	NA	NA	NA	NA	NA	NA	NA	NA
AT1G12340	1.93061148	1.869310598	NA	NA	NA	NA	NA	NA	NA	NA	1.157408413	1.632826887	NA	NA	2.22447364	1.936740873	1.974442051	1.773676015	NA	NA	NA	NA	NA	NA	NA	NA	NA	NA	1.407496528	2.131938325	2.19787345	3.769114504	0.695850913	3.424923426	1.661405899	2.287455005	2.151848575	2.321518578	1.033531387	1.623365993	NA	NA	NA	NA	NA	NA	NA	NA	NA
AT1G12350	14.92321919	16.46708201	NA	NA	NA	NA	NA	NA	NA	NA	17.46989906	18.85630647	NA	NA	19.13560914	17.80287341	16.40573429	19.45357869	NA	NA	NA	NA	NA	NA	NA	NA	NA	NA	15.21680922	18.17191552	15.98877447	20.92873687	15.5063947	25.15471027	15.37111286	18.87624324	15.58098047	21.68382859	13.84190936	17.49667536	NA	NA	NA	NA	NA	NA	NA	NA	NA
AT1G12360	27.63892691	19.07803142	NA	NA	NA	NA	NA	NA	NA	NA	31.20412914	22.41839458	NA	NA	19.45074961	18.31579706	21.17167389	19.92454824	NA	NA	NA	NA	NA	NA	NA	NA	NA	NA	30.88675994	20.80785145	24.19760557	15.39174693	32.69129541	17.00005011	27.1269833	20.48514809	25.07985749	17.15074608	34.2133015	22.43843059	NA	NA	NA	NA	NA	NA	NA	NA	NA
AT1G12370	4.258978142	4.051400397	NA	NA	NA	NA	NA	NA	NA	NA	4.076277092	3.791639724	NA	NA	5.216164007	5.097017231	6.391094	6.972903781	NA	NA	NA	NA	NA	NA	NA	NA	NA	NA	4.793642867	6.171800876	5.529065192	7.024937998	4.039644349	6.296223657	6.246292134	6.551186316	8.138852109	6.853512712	4.91427836	2.684462168	NA	NA	NA	NA	NA	NA	NA	NA	NA
AT1G12380	3.009628959	2.725595056	NA	NA	NA	NA	NA	NA	NA	NA	3.743214419	3.714698546	NA	NA	3.0140941	3.469808552	3.403710273	4.039958524	NA	NA	NA	NA	NA	NA	NA	NA	NA	NA	3.471334523	3.888964417	4.383279489	4.08481386	4.425395286	4.905806156	5.964097487	4.87518728	5.666718551	4.597566961	4.534640176	2.678314863	NA	NA	NA	NA	NA	NA	NA	NA	NA
AT1G12390	17.97937593	15.35786921	NA	NA	NA	NA	NA	NA	NA	NA	16.00596351	17.53092403	NA	NA	15.39273213	13.83247129	18.22417163	9.281905114	NA	NA	NA	NA	NA	NA	NA	NA	NA	NA	16.75422492	19.46616122	14.73016235	18.40474041	18.84000543	18.36094628	11.13475328	15.24816547	15.8208238	18.5993128	16.54145473	13.43368618	NA	NA	NA	NA	NA	NA	NA	NA	NA
AT1G12400	9.56082061	6.308640973	NA	NA	NA	NA	NA	NA	NA	NA	7.323897387	8.185953282	NA	NA	8.78407325	11.29627246	8.197616076	11.71152137	NA	NA	NA	NA	NA	NA	NA	NA	NA	NA	6.195767253	9.572438202	9.156685295	9.933102075	8.168319117	13.78080289	11.36199873	11.07625659	8.665082017	9.981613764	10.15531547	12.18071533	NA	NA	NA	NA	NA	NA	NA	NA	NA
AT1G12410	133.5067043	151.3715402	NA	NA	NA	NA	NA	NA	NA	NA	148.897428	160.2790002	NA	NA	158.4536364	141.0047872	150.3503769	134.4844569	NA	NA	NA	NA	NA	NA	NA	NA	NA	NA	123.4730568	162.0266804	159.1029911	178.875655	129.3104674	161.7423262	152.0068716	158.2683122	160.9529794	177.5149878	141.681239	153.4928176	NA	NA	NA	NA	NA	NA	NA	NA	NA
AT1G12411	0	0	NA	NA	NA	NA	NA	NA	NA	NA	0	0	NA	NA	0	0	0	0	NA	NA	NA	NA	NA	NA	NA	NA	NA	NA	0	0	0	0	0	0	0	0	0	0	0	0	NA	NA	NA	NA	NA	NA	NA	NA	NA
AT1G12420	7.357520867	6.093402555	NA	NA	NA	NA	NA	NA	NA	NA	7.490139266	5.674761833	NA	NA	5.174897836	5.291951595	10.22849474	7.752886481	NA	NA	NA	NA	NA	NA	NA	NA	NA	NA	9.766419933	6.039925852	6.434432531	6.704159479	6.75477237	5.156279362	7.807815729	5.164674513	8.650772399	6.735408419	7.96246694	5.252785979	NA	NA	NA	NA	NA	NA	NA	NA	NA
AT1G12423	0	0	NA	NA	NA	NA	NA	NA	NA	NA	0	0	NA	NA	0	0	0	0	NA	NA	NA	NA	NA	NA	NA	NA	NA	NA	0	0	0	0	0	0	0	0	0	0	0	0	NA	NA	NA	NA	NA	NA	NA	NA	NA
AT1G12430	13.84052017	10.53493357	NA	NA	NA	NA	NA	NA	NA	NA	15.8035072	11.87862427	NA	NA	7.808223921	7.784929379	12.32868251	12.14679677	NA	NA	NA	NA	NA	NA	NA	NA	NA	NA	13.70650155	11.30826641	9.010229346	7.871109207	14.41775464	10.06788323	13.13017151	8.739667419	13.45669889	10.83949163	15.15830769	8.989851514	NA	NA	NA	NA	NA	NA	NA	NA	NA
AT1G12440	53.60641836	61.50968502	NA	NA	NA	NA	NA	NA	NA	NA	62.77400968	67.82306829	NA	NA	39.29383226	36.52061829	33.59300277	40.0028734	NA	NA	NA	NA	NA	NA	NA	NA	NA	NA	49.63128759	53.62867536	50.54776562	58.77567489	52.86862764	43.79527172	37.09094114	41.96932689	38.27134547	47.56851803	51.33271882	58.37035462	NA	NA	NA	NA	NA	NA	NA	NA	NA
AT1G12450	15.25498578	13.41015783	NA	NA	NA	NA	NA	NA	NA	NA	14.65071888	9.336974292	NA	NA	8.910928783	7.047626709	7.418091232	6.211607373	NA	NA	NA	NA	NA	NA	NA	NA	NA	NA	16.17010875	16.5798106	13.79223622	14.28265147	12.96214113	10.96075446	9.253633747	9.798353567	10.16933037	10.83338924	13.70052424	11.43097729	NA	NA	NA	NA	NA	NA	NA	NA	NA
AT1G12451	0	0	NA	NA	NA	NA	NA	NA	NA	NA	0	0	NA	NA	0	0	0	0	NA	NA	NA	NA	NA	NA	NA	NA	NA	NA	0	0	0	0	0	0	0	0	0	0	0	0	NA	NA	NA	NA	NA	NA	NA	NA	NA
AT1G12460	5.646378216	5.163366653	NA	NA	NA	NA	NA	NA	NA	NA	7.14616118	6.116715917	NA	NA	4.252172886	3.500854921	5.924035618	5.801692514	NA	NA	NA	NA	NA	NA	NA	NA	NA	NA	4.716760939	5.092072138	5.069724513	6.02336959	6.689534224	4.282325775	6.266624171	4.014014081	5.472971898	5.186536488	6.357320113	4.945614852	NA	NA	NA	NA	NA	NA	NA	NA	NA
AT1G12470	15.14420328	10.57304256	NA	NA	NA	NA	NA	NA	NA	NA	16.78421032	11.42261193	NA	NA	11.96602809	12.19380672	13.61686086	12.69913255	NA	NA	NA	NA	NA	NA	NA	NA	NA	NA	15.07935063	11.17831395	11.89347218	10.3603446	15.68101609	11.46664046	15.58019101	11.93706557	14.84035584	11.28966623	17.26606987	11.82016214	NA	NA	NA	NA	NA	NA	NA	NA	NA
AT1G12480	3.976587517	1.548980393	NA	NA	NA	NA	NA	NA	NA	NA	4.809059645	2.963760682	NA	NA	4.832805851	1.925826756	4.653312656	2.618999711	NA	NA	NA	NA	NA	NA	NA	NA	NA	NA	3.049052021	1.726224001	2.899116434	1.162404658	4.859981601	2.926707226	5.605147175	2.404539624	8.666569874	3.8346115	4.614195267	2.987351194	NA	NA	NA	NA	NA	NA	NA	NA	NA
AT1G12490	0.121779837	0.078608718	NA	NA	NA	NA	NA	NA	NA	NA	0.109511164	0	NA	NA	0	0	0.113222362	0.058884528	NA	NA	NA	NA	NA	NA	NA	NA	NA	NA	0	0.215166731	0.099027348	0.12513138	0.073155242	0	0	0.057715579	0.061697779	0.102165782	0.186267089	0.093090264	NA	NA	NA	NA	NA	NA	NA	NA	NA
AT1G12500	33.95112902	32.55395448	NA	NA	NA	NA	NA	NA	NA	NA	31.4199776	27.80060216	NA	NA	21.61481028	24.71751617	21.33727855	24.98333168	NA	NA	NA	NA	NA	NA	NA	NA	NA	NA	20.96693166	23.3685506	32.49963672	30.4824838	28.513436	21.97394761	26.94768521	24.25304498	24.96619341	20.27909177	30.12420868	26.33068522	NA	NA	NA	NA	NA	NA	NA	NA	NA
AT1G12510	0	0	NA	NA	NA	NA	NA	NA	NA	NA	0	0	NA	NA	0	0	0.810151898	0	NA	NA	NA	NA	NA	NA	NA	NA	NA	NA	0	0	0	0.89536575	0	0	0	0	0	0	0	0	NA	NA	NA	NA	NA	NA	NA	NA	NA
AT1G12520	17.92784867	23.51810679	NA	NA	NA	NA	NA	NA	NA	NA	18.51974565	22.73482964	NA	NA	15.02541678	16.53438239	15.32385967	19.24824301	NA	NA	NA	NA	NA	NA	NA	NA	NA	NA	22.27547345	19.2439142	24.76749471	25.30445476	22.17604396	19.82417608	15.58202189	20.46496068	20.11900929	19.81122799	22.18770969	22.25107772	NA	NA	NA	NA	NA	NA	NA	NA	NA
AT1G12530	21.08417115	23.13666611	NA	NA	NA	NA	NA	NA	NA	NA	22.17272842	17.1716242	NA	NA	23.69800688	24.1475174	25.81007082	24.80755405	NA	NA	NA	NA	NA	NA	NA	NA	NA	NA	20.36689662	22.81720063	30.57516597	23.5600737	24.59242041	24.74087226	27.86427971	25.48087753	26.57135881	22.79828041	28.68824044	21.22077537	NA	NA	NA	NA	NA	NA	NA	NA	NA
AT1G12540	0	0	NA	NA	NA	NA	NA	NA	NA	NA	0	0	NA	NA	0	0	0	0	NA	NA	NA	NA	NA	NA	NA	NA	NA	NA	0	0	0	0	0	0	0	0	0	0	0	0	NA	NA	NA	NA	NA	NA	NA	NA	NA
AT1G12550	3.615836829	3.324207054	NA	NA	NA	NA	NA	NA	NA	NA	3.382936637	2.162304878	NA	NA	4.084520042	3.737235234	2.444910401	2.172223705	NA	NA	NA	NA	NA	NA	NA	NA	NA	NA	3.115386537	3.097523442	4.722266758	2.983538208	2.830306092	3.705362674	3.771687819	3.375405143	4.440981997	4.228465523	3.687043881	2.847755343	NA	NA	NA	NA	NA	NA	NA	NA	NA
AT1G12560	5.243488451	2.095268568	NA	NA	NA	NA	NA	NA	NA	NA	5.201727297	0.703922788	NA	NA	4.146203016	1.753378571	8.067011059	3.380530513	NA	NA	NA	NA	NA	NA	NA	NA	NA	NA	5.825100828	0.772038227	2.741034819	0.51312345	3.374843246	0.899746946	2.992874187	1.124196667	3.036032416	0.523686174	4.248755915	0.572599745	NA	NA	NA	NA	NA	NA	NA	NA	NA
AT1G12570	2.608563751	0.944584379	NA	NA	NA	NA	NA	NA	NA	NA	1.373130612	0.896833054	NA	NA	0.905566506	0.446778506	1.064748227	0.553752769	NA	NA	NA	NA	NA	NA	NA	NA	NA	NA	0.788531355	1.180338661	1.189940365	0.75180686	1.719888048	0.387986207	1.407903625	0.422146605	1.482755595	0.76505891	1.532706142	0.291808355	NA	NA	NA	NA	NA	NA	NA	NA	NA
AT1G12580	30.34466986	26.80609092	NA	NA	NA	NA	NA	NA	NA	NA	26.44466932	24.02945622	NA	NA	25.30952546	27.55436203	16.56867447	16.88618338	NA	NA	NA	NA	NA	NA	NA	NA	NA	NA	28.74975818	26.31616235	25.79205449	21.9736921	28.48213295	18.45390251	21.82815827	20.76619396	20.72458734	17.81280102	28.90833112	20.54637132	NA	NA	NA	NA	NA	NA	NA	NA	NA
AT1G12590	0	0	NA	NA	NA	NA	NA	NA	NA	NA	0	0	NA	NA	0	0	0	0	NA	NA	NA	NA	NA	NA	NA	NA	NA	NA	0	0	0	0	0	0	0	0	0	0	0	0	NA	NA	NA	NA	NA	NA	NA	NA	NA
AT1G12600	0.403330248	0.260349123	NA	NA	NA	NA	NA	NA	NA	NA	0.725393732	0.189510618	NA	NA	0.273365845	0.404610759	0.562482319	0.341290854	NA	NA	NA	NA	NA	NA	NA	NA	NA	NA	0.735111556	0.267234052	0.409968576	0.207215217	0.545146689	0.335396137	0.867724113	0.382303661	0.587479592	0.338369237	0.694023311	0.693700785	NA	NA	NA	NA	NA	NA	NA	NA	NA
AT1G12610	0.480316003	0.465064983	NA	NA	NA	NA	NA	NA	NA	NA	0.143975572	0.112841751	NA	NA	0.488316921	0.240920466	0.055820522	0.058062118	NA	NA	NA	NA	NA	NA	NA	NA	NA	NA	0.175085229	0.265202011	0.195288569	2.776134029	0.072133521	0.066569159	0.738107968	0.455275961	0.091254117	0	0	0	NA	NA	NA	NA	NA	NA	NA	NA	NA
AT1G12620	3.429061155	2.490136062	NA	NA	NA	NA	NA	NA	NA	NA	3.196024411	3.423788419	NA	NA	3.12303726	2.687459292	3.337543092	3.31612608	NA	NA	NA	NA	NA	NA	NA	NA	NA	NA	2.460867631	2.082656626	2.352712063	2.504940989	3.958862651	3.237634043	3.260493054	2.691651251	3.773151109	3.311283413	3.237077475	2.907920169	NA	NA	NA	NA	NA	NA	NA	NA	NA
AT1G12630	0.439403226	0.425451271	NA	NA	NA	NA	NA	NA	NA	NA	1.382974891	0.412920068	NA	NA	0.446722635	1.542793922	0.306394755	0.106232904	NA	NA	NA	NA	NA	NA	NA	NA	NA	NA	1.28137333	0.485224804	0.357308217	1.467362609	0	1.217977454	1.620568227	1.770108282	1.3356991	1.35165156	1.596201067	1.175601577	NA	NA	NA	NA	NA	NA	NA	NA	NA
AT1G12640	20.11707918	12.52177751	NA	NA	NA	NA	NA	NA	NA	NA	20.26554427	12.01792932	NA	NA	16.65391938	12.90139162	17.43428831	13.72239124	NA	NA	NA	NA	NA	NA	NA	NA	NA	NA	21.31835799	17.51804814	15.89115855	15.65069402	18.08385364	15.61345315	18.72516179	15.52706617	20.00178397	13.40113405	20.85208181	12.24730776	NA	NA	NA	NA	NA	NA	NA	NA	NA
AT1G12650	18.76393846	17.94384677	NA	NA	NA	NA	NA	NA	NA	NA	20.74229128	18.28609688	NA	NA	19.85032719	18.92310636	26.49115629	26.25882749	NA	NA	NA	NA	NA	NA	NA	NA	NA	NA	24.02994226	20.7864479	22.36257076	23.87090581	21.64905219	23.94183625	22.33552213	23.33788736	23.89185922	21.71089726	22.8538534	17.30317966	NA	NA	NA	NA	NA	NA	NA	NA	NA
AT1G12660	0	0	NA	NA	NA	NA	NA	NA	NA	NA	0	0	NA	NA	0	0	0	0	NA	NA	NA	NA	NA	NA	NA	NA	NA	NA	0	0	0	0	0	0	0	0	0	0	0	0	NA	NA	NA	NA	NA	NA	NA	NA	NA
AT1G12663	0	0	NA	NA	NA	NA	NA	NA	NA	NA	0	0	NA	NA	0	0	0.172273679	0	NA	NA	NA	NA	NA	NA	NA	NA	NA	NA	0	0.163693655	0	0	0	0	0	0	0	0	0	0	NA	NA	NA	NA	NA	NA	NA	NA	NA
AT1G12665	0	0	NA	NA	NA	NA	NA	NA	NA	NA	0	0	NA	NA	0	0	0	0	NA	NA	NA	NA	NA	NA	NA	NA	NA	NA	0	0	0	0	0	0	0	0	0	0	0	0	NA	NA	NA	NA	NA	NA	NA	NA	NA
AT1G12667	0	0	NA	NA	NA	NA	NA	NA	NA	NA	0	0	NA	NA	0	0	0	0	NA	NA	NA	NA	NA	NA	NA	NA	NA	NA	0	0	0	0	0	0	0	0	0	0	0	0	NA	NA	NA	NA	NA	NA	NA	NA	NA
AT1G12669	0	0	NA	NA	NA	NA	NA	NA	NA	NA	0	0	NA	NA	0	0	0	0	NA	NA	NA	NA	NA	NA	NA	NA	NA	NA	0	0	0	0	0	0	0	0	0	0	0	0	NA	NA	NA	NA	NA	NA	NA	NA	NA
AT1G12670	0	0	NA	NA	NA	NA	NA	NA	NA	NA	0.126745708	0	NA	NA	0	0	0	0	NA	NA	NA	NA	NA	NA	NA	NA	NA	NA	0	0	0.34383594	0.21723628	0	0	0	0	0	0.118244332	0	0	NA	NA	NA	NA	NA	NA	NA	NA	NA
AT1G12672	0	0	NA	NA	NA	NA	NA	NA	NA	NA	0.063476915	0.398003416	NA	NA	0	0	0.098442103	0	NA	NA	NA	NA	NA	NA	NA	NA	NA	NA	0	0	0	0.21759299	0	0.234795654	0.390506383	0	0.053643635	0.059219247	0	0	NA	NA	NA	NA	NA	NA	NA	NA	NA
AT1G12680	13.61036149	16.49428869	NA	NA	NA	NA	NA	NA	NA	NA	16.9388787	14.8590344	NA	NA	10.80739069	14.45672359	11.28931791	12.80724765	NA	NA	NA	NA	NA	NA	NA	NA	NA	NA	14.20282684	12.84889339	12.4238082	13.7449991	17.91501114	16.71798499	14.64065602	14.16560651	16.76545371	16.73557966	17.5010602	14.89193797	NA	NA	NA	NA	NA	NA	NA	NA	NA
AT1G12700	2.548095765	2.551106463	NA	NA	NA	NA	NA	NA	NA	NA	3.242236986	3.07866876	NA	NA	2.396690954	2.556185574	2.320693179	3.319092876	NA	NA	NA	NA	NA	NA	NA	NA	NA	NA	3.108751202	2.894209434	2.706321594	3.045687688	2.686508282	3.517106345	2.972729841	3.056039887	3.148340622	3.12656131	2.923060142	2.703070999	NA	NA	NA	NA	NA	NA	NA	NA	NA
AT1G12710	30.16603169	34.50095893	NA	NA	NA	NA	NA	NA	NA	NA	32.16396189	31.86760865	NA	NA	24.15060641	24.4734725	15.85837365	13.50942327	NA	NA	NA	NA	NA	NA	NA	NA	NA	NA	59.55632639	61.88391098	43.21564359	42.64583493	29.73588336	23.96270257	26.63167707	25.0432154	25.77105077	28.08163657	27.05701266	33.50569953	NA	NA	NA	NA	NA	NA	NA	NA	NA
AT1G12720	15.17233493	16.07866861	NA	NA	NA	NA	NA	NA	NA	NA	18.49612624	20.37642915	NA	NA	11.09309482	13.96211655	10.55186261	13.34401397	NA	NA	NA	NA	NA	NA	NA	NA	NA	NA	14.76287187	15.88381937	14.47487198	14.39303553	19.59211917	13.37845841	13.18153482	14.26812509	17.62823274	17.77334438	20.28301074	14.79423759	NA	NA	NA	NA	NA	NA	NA	NA	NA
AT1G12725	34.0853836	36.6153825	NA	NA	NA	NA	NA	NA	NA	NA	46.96840957	44.93906022	NA	NA	49.65229571	36.74536056	37.36605914	37.51362518	NA	NA	NA	NA	NA	NA	NA	NA	NA	NA	44.32142715	49.4374211	47.98783261	48.35328251	43.24340564	41.74083205	36.9001574	38.69778318	33.24889643	39.05211463	38.03127585	44.33299878	NA	NA	NA	NA	NA	NA	NA	NA	NA
AT1G12730	4.723712415	5.565908533	NA	NA	NA	NA	NA	NA	NA	NA	6.045843969	7.468811771	NA	NA	3.963884217	6.243061683	4.252355428	6.562167064	NA	NA	NA	NA	NA	NA	NA	NA	NA	NA	5.848966385	6.127091586	4.024079928	7.396137543	4.999607896	6.40132127	5.622837839	6.751716029	4.824371715	6.206452479	5.648197527	6.591277779	NA	NA	NA	NA	NA	NA	NA	NA	NA
AT1G12740	10.22241044	2.22864999	NA	NA	NA	NA	NA	NA	NA	NA	6.798027681	2.035771802	NA	NA	7.433183245	3.463563677	8.497026207	4.41912151	NA	NA	NA	NA	NA	NA	NA	NA	NA	NA	11.30223406	6.698292818	8.257477305	2.469423438	8.296150095	3.753032888	5.07678797	4.203057482	5.830682991	5.433342558	8.231978681	4.036452479	NA	NA	NA	NA	NA	NA	NA	NA	NA
AT1G12750	15.39878769	17.5501295	NA	NA	NA	NA	NA	NA	NA	NA	15.43412756	16.65636869	NA	NA	16.68810931	24.3783644	15.65890609	20.82501851	NA	NA	NA	NA	NA	NA	NA	NA	NA	NA	16.25483428	19.76784127	19.23920319	23.89869278	14.64633464	22.32004279	19.47310592	22.80626781	23.18115617	27.31752909	18.24748513	16.12389366	NA	NA	NA	NA	NA	NA	NA	NA	NA
AT1G12760	25.62215501	24.02758748	NA	NA	NA	NA	NA	NA	NA	NA	25.02493283	23.81035666	NA	NA	25.03594387	24.70392077	23.2592285	22.472539	NA	NA	NA	NA	NA	NA	NA	NA	NA	NA	27.55244362	24.42721281	21.70322057	24.06023681	25.90930982	21.66164835	21.83064298	23.10582034	25.58348446	23.12746887	24.16722968	22.46943125	NA	NA	NA	NA	NA	NA	NA	NA	NA
AT1G12770	31.664641	31.90651481	NA	NA	NA	NA	NA	NA	NA	NA	40.07743399	35.96515834	NA	NA	30.41773069	32.32794011	39.81295524	38.3374988	NA	NA	NA	NA	NA	NA	NA	NA	NA	NA	40.0349428	40.50076931	27.11717233	31.8315723	37.03200397	31.99836929	38.04634422	35.12451837	40.2006802	38.45255374	36.72943478	26.30139649	NA	NA	NA	NA	NA	NA	NA	NA	NA
AT1G12775	1.847816482	1.439541561	NA	NA	NA	NA	NA	NA	NA	NA	2.559336508	1.736447214	NA	NA	1.900189759	2.237203637	2.813916919	2.957725596	NA	NA	NA	NA	NA	NA	NA	NA	NA	NA	2.369100381	2.307886437	1.917089222	2.226027892	2.1817539	2.013453934	2.154152059	2.113861582	2.162866843	2.04912052	1.486248482	2.386633834	NA	NA	NA	NA	NA	NA	NA	NA	NA
AT1G12780	66.77591593	55.74449569	NA	NA	NA	NA	NA	NA	NA	NA	77.26199903	58.35786334	NA	NA	35.99182955	19.9990353	25.21888706	21.32650979	NA	NA	NA	NA	NA	NA	NA	NA	NA	NA	61.41575479	53.22484646	57.45611449	41.96582944	74.60994083	21.51704629	31.28618547	23.03526645	25.36202824	23.16319109	75.21935196	56.23657972	NA	NA	NA	NA	NA	NA	NA	NA	NA
AT1G12790	4.621607141	5.327216209	NA	NA	NA	NA	NA	NA	NA	NA	6.695785428	11.27127335	NA	NA	3.430718028	3.86356669	3.887623101	5.639952007	NA	NA	NA	NA	NA	NA	NA	NA	NA	NA	6.578244864	5.735423431	4.02657703	5.879466562	6.477984095	4.08718731	3.99069535	3.702710443	4.0418099	4.61576636	6.437776811	6.813301826	NA	NA	NA	NA	NA	NA	NA	NA	NA
AT1G12800	88.34067888	82.31232633	NA	NA	NA	NA	NA	NA	NA	NA	117.7800971	105.0512371	NA	NA	113.7327195	111.5145398	133.6062624	110.0667474	NA	NA	NA	NA	NA	NA	NA	NA	NA	NA	110.4823167	112.7799681	137.7080306	107.1069136	112.8016069	118.7575861	148.1656894	123.2019672	143.9610335	127.2309894	112.0962034	86.74382725	NA	NA	NA	NA	NA	NA	NA	NA	NA
AT1G12805	0.246586705	5.730169696	NA	NA	NA	NA	NA	NA	NA	NA	0.073914801	0	NA	NA	0.835647504	1.731587059	0	6.319334371	NA	NA	NA	NA	NA	NA	NA	NA	NA	NA	0	0.762443106	0.401032359	1.900298245	0	3.417556239	5.911355707	3.155375791	0.999433233	1.103312311	0	0	NA	NA	NA	NA	NA	NA	NA	NA	NA
AT1G12810	22.31225725	26.98074231	NA	NA	NA	NA	NA	NA	NA	NA	29.16028421	29.77382299	NA	NA	24.90191008	25.66594917	23.02625499	27.47523529	NA	NA	NA	NA	NA	NA	NA	NA	NA	NA	24.72518468	26.34731512	26.48964432	35.30653317	22.96441778	31.74819084	24.59559638	28.69223146	27.84587272	28.11951131	27.81389807	28.65376301	NA	NA	NA	NA	NA	NA	NA	NA	NA
AT1G12820	22.39093573	22.10946888	NA	NA	NA	NA	NA	NA	NA	NA	25.80631323	23.27061155	NA	NA	18.78366135	22.17181646	24.44848702	26.26955274	NA	NA	NA	NA	NA	NA	NA	NA	NA	NA	23.70555031	19.95961022	24.88838483	26.75251635	22.90428608	26.75058799	30.37190111	27.58525012	34.48635953	34.85104467	24.42480482	21.00795422	NA	NA	NA	NA	NA	NA	NA	NA	NA
AT1G12830	16.94326436	17.89667006	NA	NA	NA	NA	NA	NA	NA	NA	19.81141384	16.18525616	NA	NA	13.19197971	14.88998347	24.86576966	23.02058955	NA	NA	NA	NA	NA	NA	NA	NA	NA	NA	21.84630224	15.71032528	21.74827655	17.76926729	21.53385322	19.48459762	21.25991374	18.38269378	25.9649173	18.71752564	22.97046353	17.87545323	NA	NA	NA	NA	NA	NA	NA	NA	NA
AT1G12840	98.08593989	73.81089702	NA	NA	NA	NA	NA	NA	NA	NA	96.99361955	79.33161039	NA	NA	116.4863476	81.82424933	107.1160996	91.76057674	NA	NA	NA	NA	NA	NA	NA	NA	NA	NA	102.5967737	86.4987576	95.023017	83.63232545	79.39389784	93.50488881	95.86106691	87.56138429	88.03751629	83.30396437	83.84408263	85.29278358	NA	NA	NA	NA	NA	NA	NA	NA	NA
AT1G12845	27.66719899	37.44658185	NA	NA	NA	NA	NA	NA	NA	NA	47.5526653	64.37016661	NA	NA	57.91962486	77.66934037	27.27885163	33.66075946	NA	NA	NA	NA	NA	NA	NA	NA	NA	NA	38.22643684	55.88127559	39.0087228	71.75938234	29.35335114	70.01094552	50.60841114	66.090828	52.79034869	77.24546228	26.36348007	40.2517147	NA	NA	NA	NA	NA	NA	NA	NA	NA
AT1G12850	32.73469966	31.05821409	NA	NA	NA	NA	NA	NA	NA	NA	38.85467283	36.71314989	NA	NA	29.87951447	31.43597232	34.83136483	37.58226106	NA	NA	NA	NA	NA	NA	NA	NA	NA	NA	29.56137669	31.28010367	29.69532081	37.05832043	35.52419501	37.61709383	33.36737577	36.17353336	40.00282508	43.24062486	37.4259644	38.35164511	NA	NA	NA	NA	NA	NA	NA	NA	NA
AT1G12855	0	0.057332391	NA	NA	NA	NA	NA	NA	NA	NA	0.13311791	0.166931185	NA	NA	0	0	0.082577466	0	NA	NA	NA	NA	NA	NA	NA	NA	NA	NA	0.064752595	0.078464727	0.216673475	0.182526351	0	0.049239171	0.109191179	0	0.224992933	0.099351298	0.033962956	0.203683036	NA	NA	NA	NA	NA	NA	NA	NA	NA
AT1G12860	30.47904023	38.37939358	NA	NA	NA	NA	NA	NA	NA	NA	40.32033699	42.19641881	NA	NA	24.90441011	33.98039305	32.67585322	41.40416681	NA	NA	NA	NA	NA	NA	NA	NA	NA	NA	26.97863132	29.69349889	33.32911741	45.7696834	30.97287818	37.62909291	35.86532359	41.26272479	40.15836913	48.49364004	32.44356047	31.08145404	NA	NA	NA	NA	NA	NA	NA	NA	NA
AT1G12870	0	0.06654407	NA	NA	NA	NA	NA	NA	NA	NA	0	0	NA	NA	0	0	0	0	NA	NA	NA	NA	NA	NA	NA	NA	NA	NA	0.075156489	0	0	0	0	0.057150501	0	0.048857552	0	0	0	0	NA	NA	NA	NA	NA	NA	NA	NA	NA
AT1G12880	7.336323626	9.72041511	NA	NA	NA	NA	NA	NA	NA	NA	7.098771599	12.69976468	NA	NA	8.985128819	13.16983793	9.812378678	14.31387661	NA	NA	NA	NA	NA	NA	NA	NA	NA	NA	7.037482639	7.504422904	8.896154442	12.1008413	8.89142833	18.40896342	14.63619483	17.20166164	8.705205597	15.33282037	9.498645608	17.51267556	NA	NA	NA	NA	NA	NA	NA	NA	NA
AT1G12890	0	0.126131261	NA	NA	NA	NA	NA	NA	NA	NA	0.292859401	0	NA	NA	0.529749872	1.372151564	0.181670426	0.472414505	NA	NA	NA	NA	NA	NA	NA	NA	NA	NA	0	0	0	0.401557973	0.117380912	1.083261765	0.600551483	1.018679962	0.445486007	0.327859283	0.52302952	0.298735119	NA	NA	NA	NA	NA	NA	NA	NA	NA
AT1G12900	840.973863	846.0992304	NA	NA	NA	NA	NA	NA	NA	NA	700.8686271	857.9552546	NA	NA	1059.781526	797.8498303	851.8796831	633.5983134	NA	NA	NA	NA	NA	NA	NA	NA	NA	NA	714.5214656	784.1464346	1019.422575	1015.685357	688.9010775	937.6898227	856.8719671	810.7667909	756.9049478	834.8320459	688.2368995	850.6959229	NA	NA	NA	NA	NA	NA	NA	NA	NA
AT1G12910	20.98567759	26.01830218	NA	NA	NA	NA	NA	NA	NA	NA	26.90779584	27.45282054	NA	NA	18.17099024	14.74588685	18.82340023	18.19354614	NA	NA	NA	NA	NA	NA	NA	NA	NA	NA	28.10513282	25.88964771	19.99670956	25.79038463	26.04594076	18.55289613	15.34312176	20.32978505	18.82856985	22.90549516	24.42732647	22.18991618	NA	NA	NA	NA	NA	NA	NA	NA	NA
AT1G12920	60.12129336	53.98966349	NA	NA	NA	NA	NA	NA	NA	NA	58.9199161	51.00896855	NA	NA	48.0853575	44.14038286	71.9704505	62.09512104	NA	NA	NA	NA	NA	NA	NA	NA	NA	NA	65.80318248	57.27498657	52.1816718	52.53353079	61.09761505	52.1535592	56.9174844	54.21887191	62.1617974	54.72834642	59.6773434	47.32678657	NA	NA	NA	NA	NA	NA	NA	NA	NA
AT1G12930	6.562114328	7.724171179	NA	NA	NA	NA	NA	NA	NA	NA	10.22842797	8.995996987	NA	NA	6.697585932	7.783367959	8.523447835	9.183025323	NA	NA	NA	NA	NA	NA	NA	NA	NA	NA	9.849526735	9.872182578	8.066920136	8.111086437	9.344799418	7.446978818	8.731633894	8.781198119	8.634152613	9.358856583	8.989031743	8.084893592	NA	NA	NA	NA	NA	NA	NA	NA	NA
AT1G12935	0	0	NA	NA	NA	NA	NA	NA	NA	NA	0	0	NA	NA	0	0	0	0	NA	NA	NA	NA	NA	NA	NA	NA	NA	NA	0	0	0	0	0	0	0	0	0	0	0	0	NA	NA	NA	NA	NA	NA	NA	NA	NA
AT1G12938	0	0	NA	NA	NA	NA	NA	NA	NA	NA	0	0	NA	NA	0	0	0	0	NA	NA	NA	NA	NA	NA	NA	NA	NA	NA	0	0	0	0	0	0	0	0	0	0	0	0	NA	NA	NA	NA	NA	NA	NA	NA	NA
AT1G12940	0	0	NA	NA	NA	NA	NA	NA	NA	NA	0	0	NA	NA	0	0	0.034024541	0.035390871	NA	NA	NA	NA	NA	NA	NA	NA	NA	NA	0	0	0.059517572	0.037603329	0	0	0	0	0.018540848	0.040935892	0.027987634	0	NA	NA	NA	NA	NA	NA	NA	NA	NA
AT1G12950	4.737195582	1.643025631	NA	NA	NA	NA	NA	NA	NA	NA	2.013408385	0.465101031	NA	NA	3.162815848	1.631364406	4.404312621	2.119649291	NA	NA	NA	NA	NA	NA	NA	NA	NA	NA	3.350520792	0.999392843	2.01230738	0.690177765	2.633348082	1.685469786	2.52073583	1.87651572	2.274648944	0.929294131	4.812461469	1.243091862	NA	NA	NA	NA	NA	NA	NA	NA	NA
AT1G12960	0	0	NA	NA	NA	NA	NA	NA	NA	NA	0	0	NA	NA	0	0	0	0	NA	NA	NA	NA	NA	NA	NA	NA	NA	NA	0	0	0	0	0	0	0	0	0	0	0	0	NA	NA	NA	NA	NA	NA	NA	NA	NA
AT1G12970	9.756949978	8.07578675	NA	NA	NA	NA	NA	NA	NA	NA	8.561715119	7.172439222	NA	NA	6.666315505	5.525442539	6.327983282	6.049442116	NA	NA	NA	NA	NA	NA	NA	NA	NA	NA	10.32564872	7.7853861	8.445902961	6.225496086	8.602681572	6.106979081	7.593550296	7.159971425	8.01276844	7.217305028	9.086572299	7.338057294	NA	NA	NA	NA	NA	NA	NA	NA	NA
AT1G12980	0	0	NA	NA	NA	NA	NA	NA	NA	NA	0.309755136	0.194218013	NA	NA	0	0.207330593	0.240189265	0.39973535	NA	NA	NA	NA	NA	NA	NA	NA	NA	NA	0.452022923	0.091290692	0.084030418	0.318543584	0.124152887	0.458303055	0.38111921	0.342824987	0.575895372	0.520161363	0.118543779	0.236977378	NA	NA	NA	NA	NA	NA	NA	NA	NA
AT1G12990	14.76599967	14.97212152	NA	NA	NA	NA	NA	NA	NA	NA	14.1522327	14.2333649	NA	NA	19.11394809	17.67373597	9.162081465	12.2265981	NA	NA	NA	NA	NA	NA	NA	NA	NA	NA	20.79083323	22.05834345	18.03660276	27.77261762	9.250884813	15.42330535	15.93246853	14.4767688	11.84751974	13.11437133	11.48645526	8.865166515	NA	NA	NA	NA	NA	NA	NA	NA	NA
AT1G13000	14.89870944	13.53356118	NA	NA	NA	NA	NA	NA	NA	NA	17.60095719	15.14108603	NA	NA	10.73761176	11.42930218	11.81475047	13.33231275	NA	NA	NA	NA	NA	NA	NA	NA	NA	NA	13.95812762	12.26855281	10.7994681	11.56814421	17.73783268	10.76353353	12.26594226	12.49254151	12.91047789	12.46139492	17.45202377	16.38748742	NA	NA	NA	NA	NA	NA	NA	NA	NA
AT1G13010	0	0	NA	NA	NA	NA	NA	NA	NA	NA	0	0	NA	NA	0	0	0	0	NA	NA	NA	NA	NA	NA	NA	NA	NA	NA	0	0	0	0	0	0	0	0	0	0	0	0	NA	NA	NA	NA	NA	NA	NA	NA	NA
AT1G13020	17.78623059	17.0509715	NA	NA	NA	NA	NA	NA	NA	NA	18.79205598	16.99005386	NA	NA	13.96470817	16.07609524	20.11108977	22.36625723	NA	NA	NA	NA	NA	NA	NA	NA	NA	NA	18.27349475	18.64274778	17.23170514	15.56151379	19.46482189	17.08467008	21.32463464	20.58688681	23.00359695	19.92823336	19.23635849	15.88449551	NA	NA	NA	NA	NA	NA	NA	NA	NA
AT1G13030	6.92980507	8.339826518	NA	NA	NA	NA	NA	NA	NA	NA	7.587138919	6.291390058	NA	NA	5.85113076	7.953337519	11.46608424	12.18209862	NA	NA	NA	NA	NA	NA	NA	NA	NA	NA	7.963507677	8.66413522	6.590188855	6.637775231	8.008200441	9.669443136	7.255843328	8.322002971	10.2648415	9.163935704	8.645706551	4.66875651	NA	NA	NA	NA	NA	NA	NA	NA	NA
AT1G13040	1.908746125	1.982062666	NA	NA	NA	NA	NA	NA	NA	NA	3.134387107	1.871691738	NA	NA	1.462436906	1.665048781	4.05075949	3.892403681	NA	NA	NA	NA	NA	NA	NA	NA	NA	NA	3.630145485	2.382722318	2.2269683	1.108548071	3.090879602	2.116333797	3.00971361	2.320545088	2.838038266	2.761697566	3.046437802	1.522511033	NA	NA	NA	NA	NA	NA	NA	NA	NA
AT1G13050	3.249654169	3.775765165	NA	NA	NA	NA	NA	NA	NA	NA	4.035513998	4.188061859	NA	NA	2.013736015	5.681664297	4.790919864	6.195466249	NA	NA	NA	NA	NA	NA	NA	NA	NA	NA	3.858303657	4.224215537	2.189509641	3.6252966	3.681146514	3.654546172	3.424310832	4.092321231	3.833724069	3.998514225	4.331413861	3.051872818	NA	NA	NA	NA	NA	NA	NA	NA	NA
AT1G13060	75.16232483	80.90532044	NA	NA	NA	NA	NA	NA	NA	NA	84.77456005	81.5205832	NA	NA	73.88769115	74.59236425	84.72796405	83.11247436	NA	NA	NA	NA	NA	NA	NA	NA	NA	NA	77.1264113	80.90865839	81.11036106	90.17172506	78.07664695	91.43575599	74.31824603	81.31931137	82.51468152	83.25832815	78.94126579	78.63501857	NA	NA	NA	NA	NA	NA	NA	NA	NA
AT1G13070	0	0.10258365	NA	NA	NA	NA	NA	NA	NA	NA	0.02381851	0	NA	NA	0	0.079713056	0	0.038421882	NA	NA	NA	NA	NA	NA	NA	NA	NA	NA	0.057930233	0	0	0.040823823	0.047733458	0	0.048843374	0	0	0	0	0	NA	NA	NA	NA	NA	NA	NA	NA	NA
AT1G13080	5.806474149	3.254903856	NA	NA	NA	NA	NA	NA	NA	NA	7.282622177	5.169328723	NA	NA	8.181622729	3.832176845	7.991130985	5.282758408	NA	NA	NA	NA	NA	NA	NA	NA	NA	NA	7.240935929	3.610957908	10.00240749	8.831658611	7.389156198	5.506152813	7.842746974	6.119321575	7.296328867	5.490866077	6.602495197	2.803296381	NA	NA	NA	NA	NA	NA	NA	NA	NA
AT1G13090	15.65334192	21.01273681	NA	NA	NA	NA	NA	NA	NA	NA	22.05995274	24.44332209	NA	NA	33.72836822	32.49982172	29.50498851	27.338422	NA	NA	NA	NA	NA	NA	NA	NA	NA	NA	31.28348019	23.28838793	27.80067223	36.52940869	23.53147042	34.5819544	38.58325688	35.57998129	38.23216863	39.35301313	23.82329078	23.21691417	NA	NA	NA	NA	NA	NA	NA	NA	NA
AT1G13100	8.838974493	5.651207392	NA	NA	NA	NA	NA	NA	NA	NA	7.771861505	4.350889167	NA	NA	7.930687544	4.222398509	4.813317609	4.273932792	NA	NA	NA	NA	NA	NA	NA	NA	NA	NA	7.48729354	4.201755418	5.54469119	4.324873726	8.697833603	4.480121766	7.29599491	3.750231715	7.783404336	4.637539601	8.433631541	5.727056433	NA	NA	NA	NA	NA	NA	NA	NA	NA
AT1G13110	61.26385154	35.00848034	NA	NA	NA	NA	NA	NA	NA	NA	44.26864729	27.32557185	NA	NA	47.08938407	19.37274227	38.5916763	24.68589392	NA	NA	NA	NA	NA	NA	NA	NA	NA	NA	49.19503182	27.0610124	36.58114559	25.12674715	54.58111371	26.78509212	50.61997802	29.35060683	48.07568436	33.62297584	57.06641734	37.95118616	NA	NA	NA	NA	NA	NA	NA	NA	NA
AT1G13120	10.52123596	10.9074697	NA	NA	NA	NA	NA	NA	NA	NA	11.94605717	11.83457499	NA	NA	9.9041617	14.17946486	13.56128183	14.41418991	NA	NA	NA	NA	NA	NA	NA	NA	NA	NA	14.48857324	11.21938912	10.58637851	10.81079437	13.72587668	14.02214735	12.6731952	12.79331078	15.49319689	14.16130559	13.02447871	10.35787404	NA	NA	NA	NA	NA	NA	NA	NA	NA
AT1G13130	0.938713891	0.093221312	NA	NA	NA	NA	NA	NA	NA	NA	2.121180973	0	NA	NA	1.22352644	0	0.772048449	0.069830588	NA	NA	NA	NA	NA	NA	NA	NA	NA	NA	1.105507351	0.063791033	0.058717784	0	1.04104907	0.0800619	1.065255934	0.034222171	0.82312644	0	1.159684715	0	NA	NA	NA	NA	NA	NA	NA	NA	NA
[truncated: 32,203 more rows]
[truncated: 25 more columns]
