# Supplementary material for: Gene body methylation buffers noise in gene expression in plants
Source: Nucleic Acids Res. 2026 Feb 17;54(4):gkag127. doi: 10.1093/nar/gkag127 (PMC12910109; doi:10.1093/nar/gkag127)
Supplement: gkag127_Supplemental_Files [file gkag127_supplemental_files.zip › Supplementary_Table_S3_epialleles_epistatus_WT.csv]

gene_id	epi01	epi02	epi03	epi04	epi05	epi06	epi07	epi08	epi09	epi10	epi12	epi13	epi14	epi15	epi16	epi17	epi18	epi19	epi20	epi21	epi22	epi23	epi24	epi26	epi28	epi30	epi31	epi32	epi33	epi34	epi35	epi37	epi39	epi41	epi42	epi43
AT1G01010	NA	epi02	epi03	epi04	NA	NA	epi07	epi08	epi09	epi10	epi12	NA	epi14	epi15	NA	NA	NA	NA	NA	NA	epi22	NA	NA	epi26	epi28	NA	NA	epi32	epi33	NA	epi35	epi37	epi39	epi41	NA	NA
AT1G01020	NA	epi02	epi03	epi04	NA	NA	epi07	epi08	epi09	epi10	epi12	NA	epi14	epi15	NA	NA	NA	NA	NA	NA	epi22	NA	NA	epi26	epi28	NA	NA	epi32	epi33	NA	epi35	epi37	epi39	epi41	NA	NA
AT1G01030	NA	epi02	epi03	epi04	NA	NA	epi07	epi08	epi09	epi10	epi12	NA	epi14	epi15	NA	NA	NA	NA	NA	NA	epi22	NA	NA	epi26	epi28	NA	NA	epi32	epi33	NA	epi35	epi37	epi39	epi41	NA	NA
AT1G01040	NA	epi02	epi03	epi04	NA	NA	epi07	epi08	epi09	epi10	epi12	NA	epi14	epi15	NA	NA	NA	NA	NA	NA	epi22	NA	NA	epi26	epi28	NA	NA	epi32	epi33	NA	epi35	epi37	epi39	epi41	NA	NA
AT1G01046	NA	epi02	epi03	epi04	NA	NA	epi07	epi08	epi09	epi10	epi12	NA	epi14	epi15	NA	NA	NA	NA	NA	NA	epi22	NA	NA	epi26	epi28	NA	NA	epi32	epi33	NA	epi35	epi37	epi39	epi41	NA	NA
AT1G01050	NA	epi02	epi03	epi04	NA	NA	epi07	epi08	epi09	epi10	epi12	NA	epi14	epi15	NA	NA	NA	NA	NA	NA	epi22	NA	NA	epi26	epi28	NA	NA	epi32	epi33	NA	epi35	epi37	epi39	epi41	NA	NA
AT1G01060	NA	epi02	epi03	epi04	NA	NA	epi07	epi08	epi09	epi10	epi12	NA	epi14	epi15	NA	NA	NA	NA	NA	NA	epi22	NA	NA	epi26	epi28	NA	NA	epi32	epi33	NA	epi35	epi37	epi39	epi41	NA	NA
AT1G01070	NA	epi02	epi03	epi04	NA	NA	epi07	epi08	epi09	epi10	epi12	NA	epi14	epi15	NA	NA	NA	NA	NA	NA	epi22	NA	NA	epi26	epi28	NA	NA	epi32	epi33	NA	epi35	epi37	epi39	epi41	NA	NA
AT1G01073	NA	epi02	epi03	epi04	NA	NA	epi07	epi08	epi09	epi10	epi12	NA	epi14	epi15	NA	NA	NA	NA	NA	NA	epi22	NA	NA	epi26	epi28	NA	NA	epi32	epi33	NA	epi35	epi37	epi39	epi41	NA	NA
AT1G01080	NA	epi02	epi03	epi04	NA	NA	epi07	epi08	epi09	epi10	epi12	NA	epi14	epi15	NA	NA	NA	NA	NA	NA	epi22	NA	NA	epi26	epi28	NA	NA	epi32	epi33	NA	epi35	epi37	epi39	epi41	NA	NA
AT1G01090	NA	epi02	epi03	epi04	NA	NA	epi07	epi08	epi09	epi10	epi12	NA	epi14	epi15	NA	NA	NA	NA	NA	NA	epi22	NA	NA	epi26	epi28	NA	NA	epi32	epi33	NA	epi35	epi37	epi39	epi41	NA	NA
AT1G01100	NA	epi02	epi03	epi04	NA	NA	epi07	epi08	epi09	epi10	epi12	NA	epi14	epi15	NA	NA	NA	NA	NA	NA	epi22	NA	NA	epi26	epi28	NA	NA	epi32	epi33	NA	epi35	epi37	epi39	epi41	NA	NA
AT1G01110	NA	epi02	epi03	epi04	NA	NA	epi07	epi08	epi09	epi10	epi12	NA	epi14	epi15	NA	NA	NA	NA	NA	NA	epi22	NA	NA	epi26	epi28	NA	NA	epi32	epi33	NA	epi35	epi37	epi39	epi41	NA	NA
AT1G01115	NA	epi02	epi03	epi04	NA	NA	epi07	epi08	epi09	epi10	epi12	NA	epi14	epi15	NA	NA	NA	NA	NA	NA	epi22	NA	NA	epi26	epi28	NA	NA	epi32	epi33	NA	epi35	epi37	epi39	epi41	NA	NA
AT1G01120	NA	epi02	epi03	epi04	NA	NA	epi07	epi08	epi09	epi10	epi12	NA	epi14	epi15	NA	NA	NA	NA	NA	NA	epi22	NA	NA	epi26	epi28	NA	NA	epi32	epi33	NA	epi35	epi37	epi39	epi41	NA	NA
AT1G01130	NA	epi02	epi03	epi04	NA	NA	epi07	epi08	epi09	epi10	epi12	NA	epi14	epi15	NA	NA	NA	NA	NA	NA	epi22	NA	NA	epi26	epi28	NA	NA	epi32	epi33	NA	epi35	epi37	epi39	epi41	NA	NA
AT1G01140	NA	epi02	epi03	epi04	NA	NA	epi07	epi08	epi09	epi10	epi12	NA	epi14	epi15	NA	NA	NA	NA	NA	NA	epi22	NA	NA	epi26	epi28	NA	NA	epi32	epi33	NA	epi35	epi37	epi39	epi41	NA	NA
AT1G01150	NA	epi02	epi03	epi04	NA	NA	epi07	epi08	epi09	epi10	epi12	NA	epi14	epi15	NA	NA	NA	NA	NA	NA	epi22	NA	NA	epi26	epi28	NA	NA	epi32	epi33	NA	epi35	epi37	epi39	epi41	NA	NA
AT1G01160	NA	epi02	epi03	epi04	NA	NA	epi07	epi08	epi09	epi10	epi12	NA	epi14	epi15	NA	NA	NA	NA	NA	NA	epi22	NA	NA	epi26	epi28	NA	NA	epi32	epi33	NA	epi35	epi37	epi39	epi41	NA	NA
AT1G01170	NA	epi02	epi03	epi04	NA	NA	epi07	epi08	epi09	epi10	epi12	NA	epi14	epi15	NA	NA	NA	NA	NA	NA	epi22	NA	NA	epi26	epi28	NA	NA	epi32	epi33	NA	epi35	epi37	epi39	epi41	NA	NA
AT1G01180	NA	epi02	epi03	epi04	NA	NA	epi07	epi08	epi09	epi10	epi12	NA	epi14	epi15	NA	NA	NA	NA	NA	NA	epi22	NA	NA	epi26	epi28	NA	NA	epi32	epi33	NA	epi35	epi37	epi39	epi41	NA	NA
AT1G01183	NA	epi02	epi03	epi04	NA	NA	epi07	epi08	epi09	epi10	epi12	NA	epi14	epi15	NA	NA	NA	NA	NA	NA	epi22	NA	NA	epi26	epi28	NA	NA	epi32	epi33	NA	epi35	epi37	epi39	epi41	NA	NA
AT1G01190	NA	epi02	epi03	epi04	NA	NA	epi07	epi08	epi09	epi10	epi12	NA	epi14	epi15	NA	NA	NA	NA	NA	NA	epi22	NA	NA	epi26	epi28	NA	NA	epi32	epi33	NA	epi35	epi37	epi39	epi41	NA	NA
AT1G01200	NA	epi02	epi03	epi04	NA	NA	epi07	epi08	epi09	epi10	epi12	NA	epi14	epi15	NA	NA	NA	NA	NA	NA	epi22	NA	NA	epi26	epi28	NA	NA	epi32	epi33	NA	epi35	epi37	epi39	epi41	NA	NA
AT1G01210	NA	epi02	epi03	epi04	NA	NA	epi07	epi08	epi09	epi10	epi12	NA	epi14	epi15	NA	NA	NA	NA	NA	NA	epi22	NA	NA	epi26	epi28	NA	NA	epi32	epi33	NA	epi35	epi37	epi39	epi41	NA	NA
AT1G01220	NA	epi02	epi03	epi04	NA	NA	epi07	epi08	epi09	epi10	epi12	NA	epi14	epi15	NA	NA	NA	NA	NA	NA	epi22	NA	NA	epi26	epi28	NA	NA	epi32	epi33	NA	epi35	epi37	epi39	epi41	NA	NA
AT1G01225	NA	epi02	epi03	epi04	NA	NA	epi07	epi08	epi09	epi10	epi12	NA	epi14	epi15	NA	NA	NA	NA	NA	NA	epi22	NA	NA	epi26	epi28	NA	NA	epi32	epi33	NA	epi35	epi37	epi39	epi41	NA	NA
AT1G01230	NA	epi02	epi03	epi04	NA	NA	epi07	epi08	epi09	epi10	epi12	NA	epi14	epi15	NA	NA	NA	NA	NA	NA	epi22	NA	NA	epi26	epi28	NA	NA	epi32	epi33	NA	epi35	epi37	epi39	epi41	NA	NA
AT1G01240	NA	epi02	epi03	epi04	NA	NA	epi07	epi08	epi09	epi10	epi12	NA	epi14	epi15	NA	NA	NA	NA	NA	NA	epi22	NA	NA	epi26	epi28	NA	NA	epi32	epi33	NA	epi35	epi37	epi39	epi41	NA	NA
AT1G01250	NA	epi02	epi03	epi04	NA	NA	epi07	epi08	epi09	epi10	epi12	NA	epi14	epi15	NA	NA	NA	NA	NA	NA	epi22	NA	NA	epi26	epi28	NA	NA	epi32	epi33	NA	epi35	epi37	epi39	epi41	NA	NA
AT1G01260	NA	epi02	epi03	epi04	NA	NA	epi07	epi08	epi09	epi10	epi12	NA	epi14	epi15	NA	NA	NA	NA	NA	NA	epi22	NA	NA	epi26	epi28	NA	NA	epi32	epi33	NA	epi35	epi37	epi39	epi41	NA	NA
AT1G01270	NA	epi02	epi03	epi04	NA	NA	epi07	epi08	epi09	epi10	epi12	NA	epi14	epi15	NA	NA	NA	NA	NA	NA	epi22	NA	NA	epi26	epi28	NA	NA	epi32	epi33	NA	epi35	epi37	epi39	epi41	NA	NA
AT1G01280	NA	epi02	epi03	epi04	NA	NA	epi07	epi08	epi09	epi10	epi12	NA	epi14	epi15	NA	NA	NA	NA	NA	NA	epi22	NA	NA	epi26	epi28	NA	NA	epi32	epi33	NA	epi35	epi37	epi39	epi41	NA	NA
AT1G01290	NA	epi02	epi03	epi04	NA	NA	epi07	epi08	epi09	epi10	epi12	NA	epi14	epi15	NA	NA	NA	NA	NA	NA	epi22	NA	NA	epi26	epi28	NA	NA	epi32	epi33	NA	epi35	epi37	epi39	epi41	NA	NA
AT1G01300	NA	epi02	epi03	epi04	NA	NA	epi07	epi08	epi09	epi10	epi12	NA	epi14	epi15	NA	NA	NA	NA	NA	NA	epi22	NA	NA	epi26	epi28	NA	NA	epi32	epi33	NA	epi35	epi37	epi39	epi41	NA	NA
AT1G01305	NA	epi02	epi03	epi04	NA	NA	epi07	epi08	epi09	epi10	epi12	NA	epi14	epi15	NA	NA	NA	NA	NA	NA	epi22	NA	NA	epi26	epi28	NA	NA	epi32	epi33	NA	epi35	epi37	epi39	epi41	NA	NA
AT1G01310	NA	epi02	epi03	epi04	NA	NA	epi07	epi08	epi09	epi10	epi12	NA	epi14	epi15	NA	NA	NA	NA	NA	NA	epi22	NA	NA	epi26	epi28	NA	NA	epi32	epi33	NA	epi35	epi37	epi39	epi41	NA	NA
AT1G01320	NA	epi02	epi03	epi04	NA	NA	epi07	epi08	epi09	epi10	epi12	NA	epi14	epi15	NA	NA	NA	NA	NA	NA	epi22	NA	NA	epi26	epi28	NA	NA	epi32	epi33	NA	epi35	epi37	epi39	epi41	NA	NA
AT1G01340	NA	epi02	epi03	epi04	NA	NA	epi07	epi08	epi09	epi10	epi12	NA	epi14	epi15	NA	NA	NA	NA	NA	NA	epi22	NA	NA	epi26	epi28	NA	NA	epi32	epi33	NA	epi35	epi37	epi39	epi41	NA	NA
AT1G01350	NA	epi02	epi03	epi04	NA	NA	epi07	epi08	epi09	epi10	epi12	NA	epi14	epi15	NA	NA	NA	NA	NA	NA	epi22	NA	NA	epi26	epi28	NA	NA	epi32	epi33	NA	epi35	epi37	epi39	epi41	NA	NA
AT1G01355	NA	epi02	epi03	epi04	NA	NA	epi07	epi08	epi09	epi10	epi12	NA	epi14	epi15	NA	NA	NA	NA	NA	NA	epi22	NA	NA	epi26	epi28	NA	NA	epi32	epi33	NA	epi35	epi37	epi39	epi41	NA	NA
AT1G01360	NA	epi02	epi03	epi04	NA	NA	epi07	epi08	epi09	epi10	epi12	NA	epi14	epi15	NA	NA	NA	NA	NA	NA	epi22	NA	NA	epi26	epi28	NA	NA	epi32	epi33	NA	epi35	epi37	epi39	epi41	NA	NA
AT1G01370	NA	epi02	epi03	epi04	NA	NA	epi07	epi08	epi09	epi10	epi12	NA	epi14	epi15	NA	NA	NA	NA	NA	NA	epi22	NA	NA	epi26	epi28	NA	NA	epi32	epi33	NA	epi35	epi37	epi39	epi41	NA	NA
AT1G01380	NA	epi02	epi03	epi04	NA	NA	epi07	epi08	epi09	epi10	epi12	NA	epi14	epi15	NA	NA	NA	NA	NA	NA	epi22	NA	NA	epi26	epi28	NA	NA	epi32	epi33	NA	epi35	epi37	epi39	epi41	NA	NA
AT1G01390	NA	epi02	epi03	epi04	NA	NA	epi07	epi08	epi09	epi10	epi12	NA	epi14	epi15	NA	NA	NA	NA	NA	NA	epi22	NA	NA	epi26	epi28	NA	NA	epi32	epi33	NA	epi35	epi37	epi39	epi41	NA	NA
AT1G01400	NA	epi02	epi03	epi04	NA	NA	epi07	epi08	epi09	epi10	epi12	NA	epi14	epi15	NA	NA	NA	NA	NA	NA	epi22	NA	NA	epi26	epi28	NA	NA	epi32	epi33	NA	epi35	epi37	epi39	epi41	NA	NA
AT1G01410	NA	epi02	epi03	epi04	NA	NA	epi07	epi08	epi09	epi10	epi12	NA	epi14	epi15	NA	NA	NA	NA	NA	NA	epi22	NA	NA	epi26	epi28	NA	NA	epi32	epi33	NA	epi35	epi37	epi39	epi41	NA	NA
AT1G01420	NA	epi02	epi03	epi04	NA	NA	epi07	epi08	epi09	epi10	epi12	NA	epi14	epi15	NA	NA	NA	NA	NA	NA	epi22	NA	NA	epi26	epi28	NA	NA	epi32	epi33	NA	epi35	epi37	epi39	epi41	NA	NA
AT1G01430	NA	epi02	epi03	epi04	NA	NA	epi07	epi08	epi09	epi10	epi12	NA	epi14	epi15	NA	NA	NA	NA	NA	NA	epi22	NA	NA	epi26	epi28	NA	NA	epi32	epi33	NA	epi35	epi37	epi39	epi41	NA	NA
AT1G01440	NA	epi02	epi03	epi04	NA	NA	epi07	epi08	epi09	epi10	epi12	NA	epi14	epi15	NA	NA	NA	NA	NA	NA	epi22	NA	NA	epi26	epi28	NA	NA	epi32	epi33	NA	epi35	epi37	epi39	epi41	NA	NA
AT1G01448	NA	epi02	epi03	epi04	NA	NA	epi07	epi08	epi09	epi10	epi12	NA	epi14	epi15	NA	NA	NA	NA	NA	NA	epi22	NA	NA	epi26	epi28	NA	NA	epi32	epi33	NA	epi35	epi37	epi39	epi41	NA	NA
AT1G01450	NA	epi02	epi03	epi04	NA	NA	epi07	epi08	epi09	epi10	epi12	NA	epi14	epi15	NA	NA	NA	NA	NA	NA	epi22	NA	NA	epi26	epi28	NA	NA	epi32	epi33	NA	epi35	epi37	epi39	epi41	NA	NA
AT1G01453	NA	epi02	epi03	epi04	NA	NA	epi07	epi08	epi09	epi10	epi12	NA	epi14	epi15	NA	NA	NA	NA	NA	NA	epi22	NA	NA	epi26	epi28	NA	NA	epi32	epi33	NA	epi35	epi37	epi39	epi41	NA	NA
AT1G01460	NA	epi02	epi03	epi04	NA	NA	epi07	epi08	epi09	epi10	epi12	NA	epi14	epi15	NA	NA	NA	NA	NA	NA	epi22	NA	NA	epi26	epi28	NA	NA	epi32	epi33	NA	epi35	epi37	epi39	epi41	NA	NA
AT1G01470	NA	epi02	epi03	epi04	NA	NA	epi07	epi08	epi09	epi10	epi12	NA	epi14	epi15	NA	NA	NA	NA	NA	NA	epi22	NA	NA	epi26	epi28	NA	NA	epi32	epi33	NA	epi35	epi37	epi39	epi41	NA	NA
AT1G01471	NA	epi02	epi03	epi04	NA	NA	epi07	epi08	epi09	epi10	epi12	NA	epi14	epi15	NA	NA	NA	NA	NA	NA	epi22	NA	NA	epi26	epi28	NA	NA	epi32	epi33	NA	epi35	epi37	epi39	epi41	NA	NA
AT1G01480	NA	epi02	epi03	epi04	NA	NA	epi07	epi08	epi09	epi10	epi12	NA	epi14	epi15	NA	NA	NA	NA	NA	NA	epi22	NA	NA	epi26	epi28	NA	NA	epi32	epi33	NA	epi35	epi37	epi39	epi41	NA	NA
AT1G01490	NA	epi02	epi03	epi04	NA	NA	epi07	epi08	epi09	epi10	epi12	NA	epi14	epi15	NA	NA	NA	NA	NA	NA	epi22	NA	NA	epi26	epi28	NA	NA	epi32	epi33	NA	epi35	epi37	epi39	epi41	NA	NA
AT1G01500	NA	epi02	epi03	epi04	NA	NA	epi07	epi08	epi09	epi10	epi12	NA	epi14	epi15	NA	NA	NA	NA	NA	NA	epi22	NA	NA	epi26	epi28	NA	NA	epi32	epi33	NA	epi35	epi37	epi39	epi41	NA	NA
AT1G01510	NA	epi02	epi03	epi04	NA	NA	epi07	epi08	epi09	epi10	epi12	NA	epi14	epi15	NA	NA	NA	NA	NA	NA	epi22	NA	NA	epi26	epi28	NA	NA	epi32	epi33	NA	epi35	epi37	epi39	epi41	NA	NA
AT1G01520	NA	epi02	epi03	epi04	NA	NA	epi07	epi08	epi09	epi10	epi12	NA	epi14	epi15	NA	NA	NA	NA	NA	NA	epi22	NA	NA	epi26	epi28	NA	NA	epi32	epi33	NA	epi35	epi37	epi39	epi41	NA	NA
AT1G01530	NA	epi02	epi03	epi04	NA	NA	epi07	epi08	epi09	epi10	epi12	NA	epi14	epi15	NA	NA	NA	NA	NA	NA	epi22	NA	NA	epi26	epi28	NA	NA	epi32	epi33	NA	epi35	epi37	epi39	epi41	NA	NA
AT1G01540	NA	epi02	epi03	epi04	NA	NA	epi07	epi08	epi09	epi10	epi12	NA	epi14	epi15	NA	NA	NA	NA	NA	NA	epi22	NA	NA	epi26	epi28	NA	NA	epi32	epi33	NA	epi35	epi37	epi39	epi41	NA	NA
AT1G01550	NA	epi02	epi03	epi04	NA	NA	epi07	epi08	epi09	epi10	epi12	NA	epi14	epi15	NA	NA	NA	NA	NA	NA	epi22	NA	NA	epi26	epi28	NA	NA	epi32	epi33	NA	epi35	epi37	epi39	epi41	NA	NA
AT1G01560	NA	epi02	epi03	epi04	NA	NA	epi07	epi08	epi09	epi10	epi12	NA	epi14	epi15	NA	NA	NA	NA	NA	NA	epi22	NA	NA	epi26	epi28	NA	NA	epi32	epi33	NA	epi35	epi37	epi39	epi41	NA	NA
AT1G01570	NA	epi02	epi03	epi04	NA	NA	epi07	epi08	epi09	epi10	epi12	NA	epi14	epi15	NA	NA	NA	NA	NA	NA	epi22	NA	NA	epi26	epi28	NA	NA	epi32	epi33	NA	epi35	epi37	epi39	epi41	NA	NA
AT1G01580	NA	epi02	epi03	epi04	NA	NA	epi07	epi08	epi09	epi10	epi12	NA	epi14	epi15	NA	NA	NA	NA	NA	NA	epi22	NA	NA	epi26	epi28	NA	NA	epi32	epi33	NA	epi35	epi37	epi39	epi41	NA	NA
AT1G01590	NA	epi02	epi03	epi04	NA	NA	epi07	epi08	epi09	epi10	epi12	NA	epi14	epi15	NA	NA	NA	NA	NA	NA	epi22	NA	NA	epi26	epi28	NA	NA	epi32	epi33	NA	epi35	epi37	epi39	epi41	NA	NA
AT1G01600	NA	epi02	epi03	epi04	NA	NA	epi07	epi08	epi09	epi10	epi12	NA	epi14	epi15	NA	NA	NA	NA	NA	NA	epi22	NA	NA	epi26	epi28	NA	NA	epi32	epi33	NA	epi35	epi37	epi39	epi41	NA	NA
AT1G01610	NA	epi02	epi03	epi04	NA	NA	epi07	epi08	epi09	epi10	epi12	NA	epi14	epi15	NA	NA	NA	NA	NA	NA	epi22	NA	NA	epi26	epi28	NA	NA	epi32	epi33	NA	epi35	epi37	epi39	epi41	NA	NA
AT1G01620	NA	epi02	epi03	epi04	NA	NA	epi07	epi08	epi09	epi10	epi12	NA	epi14	epi15	NA	NA	NA	NA	NA	NA	epi22	NA	NA	epi26	epi28	NA	NA	epi32	epi33	NA	epi35	epi37	epi39	epi41	NA	NA
AT1G01630	NA	epi02	epi03	epi04	NA	NA	epi07	epi08	epi09	epi10	epi12	NA	epi14	epi15	NA	NA	NA	NA	NA	NA	epi22	NA	NA	epi26	epi28	NA	NA	epi32	epi33	NA	epi35	epi37	epi39	epi41	NA	NA
AT1G01640	NA	epi02	epi03	epi04	NA	NA	epi07	epi08	epi09	epi10	epi12	NA	epi14	epi15	NA	NA	NA	NA	NA	NA	epi22	NA	NA	epi26	epi28	NA	NA	epi32	epi33	NA	epi35	epi37	epi39	epi41	NA	NA
AT1G01650	NA	epi02	epi03	epi04	NA	NA	epi07	epi08	epi09	epi10	epi12	NA	epi14	epi15	NA	NA	NA	NA	NA	NA	epi22	NA	NA	epi26	epi28	NA	NA	epi32	epi33	NA	epi35	epi37	epi39	epi41	NA	NA
AT1G01660	NA	epi02	epi03	epi04	NA	NA	epi07	epi08	epi09	epi10	epi12	NA	epi14	epi15	NA	NA	NA	NA	NA	NA	epi22	NA	NA	epi26	epi28	NA	NA	epi32	epi33	NA	epi35	epi37	epi39	epi41	NA	NA
AT1G01670	NA	epi02	epi03	epi04	NA	NA	epi07	epi08	epi09	epi10	epi12	NA	epi14	epi15	NA	NA	NA	NA	NA	NA	epi22	NA	NA	epi26	epi28	NA	NA	epi32	epi33	NA	epi35	epi37	epi39	epi41	NA	NA
AT1G01680	NA	epi02	epi03	epi04	NA	NA	epi07	epi08	epi09	epi10	epi12	NA	epi14	epi15	NA	NA	NA	NA	NA	NA	epi22	NA	NA	epi26	epi28	NA	NA	epi32	epi33	NA	epi35	epi37	epi39	epi41	NA	NA
AT1G01690	NA	epi02	epi03	epi04	NA	NA	epi07	epi08	epi09	epi10	epi12	NA	epi14	epi15	NA	NA	NA	NA	NA	NA	epi22	NA	NA	epi26	epi28	NA	NA	epi32	epi33	NA	epi35	epi37	epi39	epi41	NA	NA
AT1G01695	NA	epi02	epi03	epi04	NA	NA	epi07	epi08	epi09	epi10	epi12	NA	epi14	epi15	NA	NA	NA	NA	NA	NA	epi22	NA	NA	epi26	epi28	NA	NA	epi32	epi33	NA	epi35	epi37	epi39	epi41	NA	NA
AT1G01700	NA	epi02	epi03	epi04	NA	NA	epi07	epi08	epi09	epi10	epi12	NA	epi14	epi15	NA	NA	NA	NA	NA	NA	epi22	NA	NA	epi26	epi28	NA	NA	epi32	epi33	NA	epi35	epi37	epi39	epi41	NA	NA
AT1G01710	NA	epi02	epi03	epi04	NA	NA	epi07	epi08	epi09	epi10	epi12	NA	epi14	epi15	NA	NA	NA	NA	NA	NA	epi22	NA	NA	epi26	epi28	NA	NA	epi32	epi33	NA	epi35	epi37	epi39	epi41	NA	NA
AT1G01720	NA	epi02	epi03	epi04	NA	NA	epi07	epi08	epi09	epi10	epi12	NA	epi14	epi15	NA	NA	NA	NA	NA	NA	epi22	NA	NA	epi26	epi28	NA	NA	epi32	epi33	NA	epi35	epi37	epi39	epi41	NA	NA
AT1G01725	NA	epi02	epi03	epi04	NA	NA	epi07	epi08	epi09	epi10	epi12	NA	epi14	epi15	NA	NA	NA	NA	NA	NA	epi22	NA	NA	epi26	epi28	NA	NA	epi32	epi33	NA	epi35	epi37	epi39	epi41	NA	NA
AT1G01730	NA	epi02	epi03	epi04	NA	NA	epi07	epi08	epi09	epi10	epi12	NA	epi14	epi15	NA	NA	NA	NA	NA	NA	epi22	NA	NA	epi26	epi28	NA	NA	epi32	epi33	NA	epi35	epi37	epi39	epi41	NA	NA
AT1G01740	NA	epi02	epi03	epi04	NA	NA	epi07	epi08	epi09	epi10	epi12	NA	epi14	epi15	NA	NA	NA	NA	NA	NA	epi22	NA	NA	epi26	epi28	NA	NA	epi32	epi33	NA	epi35	epi37	epi39	epi41	NA	NA
AT1G01750	NA	epi02	epi03	epi04	NA	NA	epi07	epi08	epi09	epi10	epi12	NA	epi14	epi15	NA	NA	NA	NA	NA	NA	epi22	NA	NA	epi26	epi28	NA	NA	epi32	epi33	NA	epi35	epi37	epi39	epi41	NA	NA
AT1G01760	NA	epi02	epi03	epi04	NA	NA	epi07	epi08	epi09	epi10	epi12	NA	epi14	epi15	NA	NA	NA	NA	NA	NA	epi22	NA	NA	epi26	epi28	NA	NA	epi32	epi33	NA	epi35	epi37	epi39	epi41	NA	NA
AT1G01770	NA	epi02	epi03	epi04	NA	NA	epi07	epi08	epi09	epi10	epi12	NA	epi14	epi15	NA	NA	NA	NA	NA	NA	epi22	NA	NA	epi26	epi28	NA	NA	epi32	epi33	NA	epi35	epi37	epi39	epi41	NA	NA
AT1G01780	NA	epi02	epi03	epi04	NA	NA	epi07	epi08	epi09	epi10	epi12	NA	epi14	epi15	NA	NA	NA	NA	NA	NA	epi22	NA	NA	epi26	epi28	NA	NA	epi32	epi33	NA	epi35	epi37	epi39	epi41	NA	NA
AT1G01790	NA	epi02	epi03	epi04	NA	NA	epi07	epi08	epi09	epi10	epi12	NA	epi14	epi15	NA	NA	NA	NA	NA	NA	epi22	NA	NA	epi26	epi28	NA	NA	epi32	epi33	NA	epi35	epi37	epi39	epi41	NA	NA
AT1G01800	NA	epi02	epi03	epi04	NA	NA	epi07	epi08	epi09	epi10	epi12	NA	epi14	epi15	NA	NA	NA	NA	NA	NA	epi22	NA	NA	epi26	epi28	NA	NA	epi32	epi33	NA	epi35	epi37	epi39	epi41	NA	NA
AT1G01810	NA	epi02	epi03	epi04	NA	NA	epi07	epi08	epi09	epi10	epi12	NA	epi14	epi15	NA	NA	NA	NA	NA	NA	epi22	NA	NA	epi26	epi28	NA	NA	epi32	epi33	NA	epi35	epi37	epi39	epi41	NA	NA
AT1G01820	NA	epi02	epi03	epi04	NA	NA	epi07	epi08	epi09	epi10	epi12	NA	epi14	epi15	NA	NA	NA	NA	NA	NA	epi22	NA	NA	epi26	epi28	NA	NA	epi32	epi33	NA	epi35	epi37	epi39	epi41	NA	NA
AT1G01830	NA	epi02	epi03	epi04	NA	NA	epi07	epi08	epi09	epi10	epi12	NA	epi14	epi15	NA	NA	NA	NA	NA	NA	epi22	NA	NA	epi26	epi28	NA	NA	epi32	epi33	NA	epi35	epi37	epi39	epi41	NA	NA
AT1G01840	NA	epi02	epi03	epi04	NA	NA	epi07	epi08	epi09	epi10	epi12	NA	epi14	epi15	NA	NA	NA	NA	NA	NA	epi22	NA	NA	epi26	epi28	NA	NA	epi32	epi33	NA	epi35	epi37	epi39	epi41	NA	NA
AT1G01860	NA	epi02	epi03	epi04	NA	NA	epi07	epi08	epi09	epi10	epi12	NA	epi14	epi15	NA	NA	NA	NA	NA	NA	epi22	NA	NA	epi26	epi28	NA	NA	epi32	epi33	NA	epi35	epi37	epi39	epi41	NA	NA
AT1G01870	NA	epi02	epi03	epi04	NA	NA	epi07	epi08	epi09	epi10	epi12	NA	epi14	epi15	NA	NA	NA	NA	NA	NA	epi22	NA	NA	epi26	epi28	NA	NA	epi32	epi33	NA	epi35	epi37	epi39	epi41	NA	NA
AT1G01880	NA	epi02	epi03	epi04	NA	NA	epi07	epi08	epi09	epi10	epi12	NA	epi14	epi15	NA	NA	NA	NA	NA	NA	epi22	NA	NA	epi26	epi28	NA	NA	epi32	epi33	NA	epi35	epi37	epi39	epi41	NA	NA
AT1G01890	NA	epi02	epi03	epi04	NA	NA	epi07	epi08	epi09	epi10	epi12	NA	epi14	epi15	NA	NA	NA	NA	NA	NA	epi22	NA	NA	epi26	epi28	NA	NA	epi32	epi33	NA	epi35	epi37	epi39	epi41	NA	NA
AT1G01900	NA	epi02	epi03	epi04	NA	NA	epi07	epi08	epi09	epi10	epi12	NA	epi14	epi15	NA	NA	NA	NA	NA	NA	epi22	NA	NA	epi26	epi28	NA	NA	epi32	epi33	NA	epi35	epi37	epi39	epi41	NA	NA
AT1G01910	NA	epi02	epi03	epi04	NA	NA	epi07	epi08	epi09	epi10	epi12	NA	epi14	epi15	NA	NA	NA	NA	NA	NA	epi22	NA	NA	epi26	epi28	NA	NA	epi32	epi33	NA	epi35	epi37	epi39	epi41	NA	NA
AT1G01920	NA	epi02	epi03	epi04	NA	NA	epi07	epi08	epi09	epi10	epi12	NA	epi14	epi15	NA	NA	NA	NA	NA	NA	epi22	NA	NA	epi26	epi28	NA	NA	epi32	epi33	NA	epi35	epi37	epi39	epi41	NA	NA
AT1G01930	NA	epi02	epi03	epi04	NA	NA	epi07	epi08	epi09	epi10	epi12	NA	epi14	epi15	NA	NA	NA	NA	NA	NA	epi22	NA	NA	epi26	epi28	NA	NA	epi32	epi33	NA	epi35	epi37	epi39	epi41	NA	NA
AT1G01940	NA	epi02	epi03	epi04	NA	NA	epi07	epi08	epi09	epi10	epi12	NA	epi14	epi15	NA	NA	NA	NA	NA	NA	epi22	NA	NA	epi26	epi28	NA	NA	epi32	epi33	NA	epi35	epi37	epi39	epi41	NA	NA
AT1G01950	NA	epi02	epi03	epi04	NA	NA	epi07	epi08	epi09	epi10	epi12	NA	epi14	epi15	NA	NA	NA	NA	NA	NA	epi22	NA	NA	epi26	epi28	NA	NA	epi32	epi33	NA	epi35	epi37	epi39	epi41	NA	NA
AT1G01960	NA	epi02	epi03	epi04	NA	NA	epi07	epi08	epi09	epi10	epi12	NA	epi14	epi15	NA	NA	NA	NA	NA	NA	epi22	NA	NA	epi26	epi28	NA	NA	epi32	epi33	NA	epi35	epi37	epi39	epi41	NA	NA
AT1G01970	NA	epi02	epi03	epi04	NA	NA	epi07	epi08	epi09	epi10	epi12	NA	epi14	epi15	NA	NA	NA	NA	NA	NA	epi22	NA	NA	epi26	epi28	NA	NA	epi32	epi33	NA	epi35	epi37	epi39	epi41	NA	NA
AT1G01980	NA	epi02	epi03	epi04	NA	NA	epi07	epi08	epi09	epi10	epi12	NA	epi14	epi15	NA	NA	NA	NA	NA	NA	epi22	NA	NA	epi26	epi28	NA	NA	epi32	epi33	NA	epi35	epi37	epi39	epi41	NA	NA
AT1G01990	NA	epi02	epi03	epi04	NA	NA	epi07	epi08	epi09	epi10	epi12	NA	epi14	epi15	NA	NA	NA	NA	NA	NA	epi22	NA	NA	epi26	epi28	NA	NA	epi32	epi33	NA	epi35	epi37	epi39	epi41	NA	NA
AT1G02000	NA	epi02	epi03	epi04	NA	NA	epi07	epi08	epi09	epi10	epi12	NA	epi14	epi15	NA	NA	NA	NA	NA	NA	epi22	NA	NA	epi26	epi28	NA	NA	epi32	epi33	NA	epi35	epi37	epi39	epi41	NA	NA
AT1G02010	NA	epi02	epi03	epi04	NA	NA	epi07	epi08	epi09	epi10	epi12	NA	epi14	epi15	NA	NA	NA	NA	NA	NA	epi22	NA	NA	epi26	epi28	NA	NA	epi32	epi33	NA	epi35	epi37	epi39	epi41	NA	NA
AT1G02020	NA	epi02	epi03	epi04	NA	NA	epi07	epi08	epi09	epi10	epi12	NA	epi14	epi15	NA	NA	NA	NA	NA	NA	epi22	NA	NA	epi26	epi28	NA	NA	epi32	epi33	NA	epi35	epi37	epi39	epi41	NA	NA
AT1G02030	NA	epi02	epi03	epi04	NA	NA	epi07	epi08	epi09	epi10	epi12	NA	epi14	epi15	NA	NA	NA	NA	NA	NA	epi22	NA	NA	epi26	epi28	NA	NA	epi32	epi33	NA	epi35	epi37	epi39	epi41	NA	NA
AT1G02040	NA	epi02	epi03	epi04	NA	NA	epi07	epi08	epi09	epi10	epi12	NA	epi14	epi15	NA	NA	NA	NA	NA	NA	epi22	NA	NA	epi26	epi28	NA	NA	epi32	epi33	NA	epi35	epi37	epi39	epi41	NA	NA
AT1G02050	NA	epi02	epi03	epi04	NA	NA	epi07	epi08	epi09	epi10	epi12	NA	epi14	epi15	NA	NA	NA	NA	NA	NA	epi22	NA	NA	epi26	epi28	NA	NA	epi32	epi33	NA	epi35	epi37	epi39	epi41	NA	NA
AT1G02060	NA	epi02	epi03	epi04	NA	NA	epi07	epi08	epi09	epi10	epi12	NA	epi14	epi15	NA	NA	NA	NA	NA	NA	epi22	NA	NA	epi26	epi28	NA	NA	epi32	epi33	NA	epi35	epi37	epi39	epi41	NA	NA
AT1G02065	NA	epi02	epi03	epi04	NA	NA	epi07	epi08	epi09	epi10	epi12	NA	epi14	epi15	NA	NA	NA	NA	NA	NA	epi22	NA	NA	epi26	epi28	NA	NA	epi32	epi33	NA	epi35	epi37	epi39	epi41	NA	NA
AT1G02070	NA	epi02	epi03	epi04	NA	NA	epi07	epi08	epi09	epi10	epi12	NA	epi14	epi15	NA	NA	NA	NA	NA	NA	epi22	NA	NA	epi26	epi28	NA	NA	epi32	epi33	NA	epi35	epi37	epi39	epi41	NA	NA
AT1G02074	NA	epi02	epi03	epi04	NA	NA	epi07	epi08	epi09	epi10	epi12	NA	epi14	epi15	NA	NA	NA	NA	NA	NA	epi22	NA	NA	epi26	epi28	NA	NA	epi32	epi33	NA	epi35	epi37	epi39	epi41	NA	NA
AT1G02080	NA	epi02	epi03	epi04	NA	NA	epi07	epi08	epi09	epi10	epi12	NA	epi14	epi15	NA	NA	NA	NA	NA	NA	epi22	NA	NA	epi26	epi28	NA	NA	epi32	epi33	NA	epi35	epi37	epi39	epi41	NA	NA
AT1G02090	NA	epi02	epi03	epi04	NA	NA	epi07	epi08	epi09	epi10	epi12	NA	epi14	epi15	NA	NA	NA	NA	NA	NA	epi22	NA	NA	epi26	epi28	NA	NA	epi32	epi33	NA	epi35	epi37	epi39	epi41	NA	NA
AT1G02100	NA	epi02	epi03	epi04	NA	NA	epi07	epi08	epi09	epi10	epi12	NA	epi14	epi15	NA	NA	NA	NA	NA	NA	epi22	NA	NA	epi26	epi28	NA	NA	epi32	epi33	NA	epi35	epi37	epi39	epi41	NA	NA
AT1G02110	NA	epi02	epi03	epi04	NA	NA	epi07	epi08	epi09	epi10	epi12	NA	epi14	epi15	NA	NA	NA	NA	NA	NA	epi22	NA	NA	epi26	epi28	NA	NA	epi32	epi33	NA	epi35	epi37	epi39	epi41	NA	NA
AT1G02120	NA	epi02	epi03	epi04	NA	NA	epi07	epi08	epi09	epi10	epi12	NA	epi14	epi15	NA	NA	NA	NA	NA	NA	epi22	NA	NA	epi26	epi28	NA	NA	epi32	epi33	NA	epi35	epi37	epi39	epi41	NA	NA
AT1G02130	NA	epi02	epi03	epi04	NA	NA	epi07	epi08	epi09	epi10	epi12	NA	epi14	epi15	NA	NA	NA	NA	NA	NA	epi22	NA	NA	epi26	epi28	NA	NA	epi32	epi33	NA	epi35	epi37	epi39	epi41	NA	NA
AT1G02136	NA	epi02	epi03	epi04	NA	NA	epi07	epi08	epi09	epi10	epi12	NA	epi14	epi15	NA	NA	NA	NA	NA	NA	epi22	NA	NA	epi26	epi28	NA	NA	epi32	epi33	NA	epi35	epi37	epi39	epi41	NA	NA
AT1G02140	NA	epi02	epi03	epi04	NA	NA	epi07	epi08	epi09	epi10	epi12	NA	epi14	epi15	NA	NA	NA	NA	NA	NA	epi22	NA	NA	epi26	epi28	NA	NA	epi32	epi33	NA	epi35	epi37	epi39	epi41	NA	NA
AT1G02145	NA	epi02	epi03	epi04	NA	NA	epi07	epi08	epi09	epi10	epi12	NA	epi14	epi15	NA	NA	NA	NA	NA	NA	epi22	NA	NA	epi26	epi28	NA	NA	epi32	epi33	NA	epi35	epi37	epi39	epi41	NA	NA
AT1G02150	NA	epi02	epi03	epi04	NA	NA	epi07	epi08	epi09	epi10	epi12	NA	epi14	epi15	NA	NA	NA	NA	NA	NA	epi22	NA	NA	epi26	epi28	NA	NA	epi32	epi33	NA	epi35	epi37	epi39	epi41	NA	NA
AT1G02160	NA	epi02	epi03	epi04	NA	NA	epi07	epi08	epi09	epi10	epi12	NA	epi14	epi15	NA	NA	NA	NA	NA	NA	epi22	NA	NA	epi26	epi28	NA	NA	epi32	epi33	NA	epi35	epi37	epi39	epi41	NA	NA
AT1G02170	NA	epi02	epi03	epi04	NA	NA	epi07	epi08	epi09	epi10	epi12	NA	epi14	epi15	NA	NA	NA	NA	NA	NA	epi22	NA	NA	epi26	epi28	NA	NA	epi32	epi33	NA	epi35	epi37	epi39	epi41	NA	NA
AT1G02180	NA	epi02	epi03	epi04	NA	NA	epi07	epi08	epi09	epi10	epi12	NA	epi14	epi15	NA	NA	NA	NA	NA	NA	epi22	NA	NA	epi26	epi28	NA	NA	epi32	epi33	NA	epi35	epi37	epi39	epi41	NA	NA
AT1G02190	NA	epi02	epi03	epi04	NA	NA	epi07	epi08	epi09	epi10	epi12	NA	epi14	epi15	NA	NA	NA	NA	NA	NA	epi22	NA	NA	epi26	epi28	NA	NA	epi32	epi33	NA	epi35	epi37	epi39	epi41	NA	NA
AT1G02205	NA	epi02	epi03	epi04	NA	NA	epi07	epi08	epi09	epi10	epi12	NA	epi14	epi15	NA	NA	NA	NA	NA	NA	epi22	NA	NA	epi26	epi28	NA	NA	epi32	epi33	NA	epi35	epi37	epi39	epi41	NA	NA
AT1G02210	NA	epi02	epi03	epi04	NA	NA	epi07	epi08	epi09	epi10	epi12	NA	epi14	epi15	NA	NA	NA	NA	NA	NA	epi22	NA	NA	epi26	epi28	NA	NA	epi32	epi33	NA	epi35	epi37	epi39	epi41	NA	NA
AT1G02220	NA	epi02	epi03	epi04	NA	NA	epi07	epi08	epi09	epi10	epi12	NA	epi14	epi15	NA	NA	NA	NA	NA	NA	epi22	NA	NA	epi26	epi28	NA	NA	epi32	epi33	NA	epi35	epi37	epi39	epi41	NA	NA
AT1G02228	NA	epi02	epi03	epi04	NA	NA	epi07	epi08	epi09	epi10	epi12	NA	epi14	epi15	NA	NA	NA	NA	NA	NA	epi22	NA	NA	epi26	epi28	NA	NA	epi32	epi33	NA	epi35	epi37	epi39	epi41	NA	NA
AT1G02230	NA	epi02	epi03	epi04	NA	NA	epi07	epi08	epi09	epi10	epi12	NA	epi14	epi15	NA	NA	NA	NA	NA	NA	epi22	NA	NA	epi26	epi28	NA	NA	epi32	epi33	NA	epi35	epi37	epi39	epi41	NA	NA
AT1G02250	NA	epi02	epi03	epi04	NA	NA	epi07	epi08	epi09	epi10	epi12	NA	epi14	epi15	NA	NA	NA	NA	NA	NA	epi22	NA	NA	epi26	epi28	NA	NA	epi32	epi33	NA	epi35	epi37	epi39	epi41	NA	NA
AT1G02260	NA	epi02	epi03	epi04	NA	NA	epi07	epi08	epi09	epi10	epi12	NA	epi14	epi15	NA	NA	NA	NA	NA	NA	epi22	NA	NA	epi26	epi28	NA	NA	epi32	epi33	NA	epi35	epi37	epi39	epi41	NA	NA
AT1G02270	NA	epi02	epi03	epi04	NA	NA	epi07	epi08	epi09	epi10	epi12	NA	epi14	epi15	NA	NA	NA	NA	NA	NA	epi22	NA	NA	epi26	epi28	NA	NA	epi32	epi33	NA	epi35	epi37	epi39	epi41	NA	NA
AT1G02280	NA	epi02	epi03	epi04	NA	NA	epi07	epi08	epi09	epi10	epi12	NA	epi14	epi15	NA	NA	NA	NA	NA	NA	epi22	NA	NA	epi26	epi28	NA	NA	epi32	epi33	NA	epi35	epi37	epi39	epi41	NA	NA
AT1G02290	NA	epi02	epi03	epi04	NA	NA	epi07	epi08	epi09	epi10	epi12	NA	epi14	epi15	NA	NA	NA	NA	NA	NA	epi22	NA	NA	epi26	epi28	NA	NA	epi32	epi33	NA	epi35	epi37	epi39	epi41	NA	NA
AT1G02300	NA	epi02	epi03	epi04	NA	NA	epi07	epi08	epi09	epi10	epi12	NA	epi14	epi15	NA	NA	NA	NA	NA	NA	epi22	NA	NA	epi26	epi28	NA	NA	epi32	epi33	NA	epi35	epi37	epi39	epi41	NA	NA
AT1G02305	NA	epi02	epi03	epi04	NA	NA	epi07	epi08	epi09	epi10	epi12	NA	epi14	epi15	NA	NA	NA	NA	NA	NA	epi22	NA	NA	epi26	epi28	NA	NA	epi32	epi33	NA	epi35	epi37	epi39	epi41	NA	NA
AT1G02310	NA	epi02	epi03	epi04	NA	NA	epi07	epi08	epi09	epi10	epi12	NA	epi14	epi15	NA	NA	NA	NA	NA	NA	epi22	NA	NA	epi26	epi28	NA	NA	epi32	epi33	NA	epi35	epi37	epi39	epi41	NA	NA
AT1G02320	NA	epi02	epi03	epi04	NA	NA	epi07	epi08	epi09	epi10	epi12	NA	epi14	epi15	NA	NA	NA	NA	NA	NA	epi22	NA	NA	epi26	epi28	NA	NA	epi32	epi33	NA	epi35	epi37	epi39	epi41	NA	NA
AT1G02330	NA	epi02	epi03	epi04	NA	NA	epi07	epi08	epi09	epi10	epi12	NA	epi14	epi15	NA	NA	NA	NA	NA	NA	epi22	NA	NA	epi26	epi28	NA	NA	epi32	epi33	NA	epi35	epi37	epi39	epi41	NA	NA
AT1G02335	NA	epi02	epi03	epi04	NA	NA	epi07	epi08	epi09	epi10	epi12	NA	epi14	epi15	NA	NA	NA	NA	NA	NA	epi22	NA	NA	epi26	epi28	NA	NA	epi32	epi33	NA	epi35	epi37	epi39	epi41	NA	NA
AT1G02340	NA	epi02	epi03	epi04	NA	NA	epi07	epi08	epi09	epi10	epi12	NA	epi14	epi15	NA	NA	NA	NA	NA	NA	epi22	NA	NA	epi26	epi28	NA	NA	epi32	epi33	NA	epi35	epi37	epi39	epi41	NA	NA
AT1G02350	NA	epi02	epi03	epi04	NA	NA	epi07	epi08	epi09	epi10	epi12	NA	epi14	epi15	NA	NA	NA	NA	NA	NA	epi22	NA	NA	epi26	epi28	NA	NA	epi32	epi33	NA	epi35	epi37	epi39	epi41	NA	NA
AT1G02360	NA	epi02	epi03	epi04	NA	NA	epi07	epi08	epi09	epi10	epi12	NA	epi14	epi15	NA	NA	NA	NA	NA	NA	epi22	NA	NA	epi26	epi28	NA	NA	epi32	epi33	NA	epi35	epi37	epi39	epi41	NA	NA
AT1G02370	NA	epi02	epi03	epi04	NA	NA	epi07	epi08	epi09	epi10	epi12	NA	epi14	epi15	NA	NA	NA	NA	NA	NA	epi22	NA	NA	epi26	epi28	NA	NA	epi32	epi33	NA	epi35	epi37	epi39	epi41	NA	NA
AT1G02380	NA	epi02	epi03	epi04	NA	NA	epi07	epi08	epi09	epi10	epi12	NA	epi14	epi15	NA	NA	NA	NA	NA	NA	epi22	NA	NA	epi26	epi28	NA	NA	epi32	epi33	NA	epi35	epi37	epi39	epi41	NA	NA
AT1G02390	NA	epi02	epi03	epi04	NA	NA	epi07	epi08	epi09	epi10	epi12	NA	epi14	epi15	NA	NA	NA	NA	NA	NA	epi22	NA	NA	epi26	epi28	NA	NA	epi32	epi33	NA	epi35	epi37	epi39	epi41	NA	NA
AT1G02391	NA	epi02	epi03	epi04	NA	NA	epi07	epi08	epi09	epi10	epi12	NA	epi14	epi15	NA	NA	NA	NA	NA	NA	epi22	NA	NA	epi26	epi28	NA	NA	epi32	epi33	NA	epi35	epi37	epi39	epi41	NA	NA
AT1G02400	NA	epi02	epi03	epi04	NA	NA	epi07	epi08	epi09	epi10	epi12	NA	epi14	epi15	NA	NA	NA	NA	NA	NA	epi22	NA	NA	epi26	epi28	NA	NA	epi32	epi33	NA	epi35	epi37	epi39	epi41	NA	NA
AT1G02405	NA	epi02	epi03	epi04	NA	NA	epi07	epi08	epi09	epi10	epi12	NA	epi14	epi15	NA	NA	NA	NA	NA	NA	epi22	NA	NA	epi26	epi28	NA	NA	epi32	epi33	NA	epi35	epi37	epi39	epi41	NA	NA
AT1G02410	NA	epi02	epi03	epi04	NA	NA	epi07	epi08	epi09	epi10	epi12	NA	epi14	epi15	NA	NA	NA	NA	NA	NA	epi22	NA	NA	epi26	epi28	NA	NA	epi32	epi33	NA	epi35	epi37	epi39	epi41	NA	NA
AT1G02420	NA	epi02	epi03	epi04	NA	NA	epi07	epi08	epi09	epi10	epi12	NA	epi14	epi15	NA	NA	NA	NA	NA	NA	epi22	NA	NA	epi26	epi28	NA	NA	epi32	epi33	NA	epi35	epi37	epi39	epi41	NA	NA
AT1G02430	NA	epi02	epi03	epi04	NA	NA	epi07	epi08	epi09	epi10	epi12	NA	epi14	epi15	NA	NA	NA	NA	NA	NA	epi22	NA	NA	epi26	epi28	NA	NA	epi32	epi33	NA	epi35	epi37	epi39	epi41	NA	NA
AT1G02440	NA	epi02	epi03	epi04	NA	NA	epi07	epi08	epi09	epi10	epi12	NA	epi14	epi15	NA	NA	NA	NA	NA	NA	epi22	NA	NA	epi26	epi28	NA	NA	epi32	epi33	NA	epi35	epi37	epi39	epi41	NA	NA
AT1G02450	NA	epi02	epi03	epi04	NA	NA	epi07	epi08	epi09	epi10	epi12	NA	epi14	epi15	NA	NA	NA	NA	NA	NA	epi22	NA	NA	epi26	epi28	NA	NA	epi32	epi33	NA	epi35	epi37	epi39	epi41	NA	NA
AT1G02460	NA	epi02	epi03	epi04	NA	NA	epi07	epi08	epi09	epi10	epi12	NA	epi14	epi15	NA	NA	NA	NA	NA	NA	epi22	NA	NA	epi26	epi28	NA	NA	epi32	epi33	NA	epi35	epi37	epi39	epi41	NA	NA
AT1G02470	NA	epi02	epi03	epi04	NA	NA	epi07	epi08	epi09	epi10	epi12	NA	epi14	epi15	NA	NA	NA	NA	NA	NA	epi22	NA	NA	epi26	epi28	NA	NA	epi32	epi33	NA	epi35	epi37	epi39	epi41	NA	NA
AT1G02475	NA	epi02	epi03	epi04	NA	NA	epi07	epi08	epi09	epi10	epi12	NA	epi14	epi15	NA	NA	NA	NA	NA	NA	epi22	NA	NA	epi26	epi28	NA	NA	epi32	epi33	NA	epi35	epi37	epi39	epi41	NA	NA
AT1G02480	NA	epi02	epi03	epi04	NA	NA	epi07	epi08	epi09	epi10	epi12	NA	epi14	epi15	NA	NA	NA	NA	NA	NA	epi22	NA	NA	epi26	epi28	NA	NA	epi32	epi33	NA	epi35	epi37	epi39	epi41	NA	NA
AT1G02490	NA	epi02	epi03	epi04	NA	NA	epi07	epi08	epi09	epi10	epi12	NA	epi14	epi15	NA	NA	NA	NA	NA	NA	epi22	NA	NA	epi26	epi28	NA	NA	epi32	epi33	NA	epi35	epi37	epi39	epi41	NA	NA
AT1G02500	NA	epi02	epi03	epi04	NA	NA	epi07	epi08	epi09	epi10	epi12	NA	epi14	epi15	NA	NA	NA	NA	NA	NA	epi22	NA	NA	epi26	epi28	NA	NA	epi32	epi33	NA	epi35	epi37	epi39	epi41	NA	NA
AT1G02510	NA	epi02	epi03	epi04	NA	NA	epi07	epi08	epi09	epi10	epi12	NA	epi14	epi15	NA	NA	NA	NA	NA	NA	epi22	NA	NA	epi26	epi28	NA	NA	epi32	epi33	NA	epi35	epi37	epi39	epi41	NA	NA
AT1G02520	NA	epi02	epi03	epi04	NA	NA	epi07	epi08	epi09	epi10	epi12	NA	epi14	epi15	NA	NA	NA	NA	NA	NA	epi22	NA	NA	epi26	epi28	NA	NA	epi32	epi33	NA	epi35	epi37	epi39	epi41	NA	NA
AT1G02530	NA	epi02	epi03	epi04	NA	NA	epi07	epi08	epi09	epi10	epi12	NA	epi14	epi15	NA	NA	NA	NA	NA	NA	epi22	NA	NA	epi26	epi28	NA	NA	epi32	epi33	NA	epi35	epi37	epi39	epi41	NA	NA
AT1G02540	NA	epi02	epi03	epi04	NA	NA	epi07	epi08	epi09	epi10	epi12	NA	epi14	epi15	NA	NA	NA	NA	NA	NA	epi22	NA	NA	epi26	epi28	NA	NA	epi32	epi33	NA	epi35	epi37	epi39	epi41	NA	NA
AT1G02550	NA	epi02	epi03	epi04	NA	NA	epi07	epi08	epi09	epi10	epi12	NA	epi14	epi15	NA	NA	NA	NA	NA	NA	epi22	NA	NA	epi26	epi28	NA	NA	epi32	epi33	NA	epi35	epi37	epi39	epi41	NA	NA
AT1G02560	NA	epi02	epi03	epi04	NA	NA	epi07	epi08	epi09	epi10	epi12	NA	epi14	epi15	NA	NA	NA	NA	NA	NA	epi22	NA	NA	epi26	epi28	NA	NA	epi32	epi33	NA	epi35	epi37	epi39	epi41	NA	NA
AT1G02570	NA	epi02	epi03	epi04	NA	NA	epi07	epi08	epi09	epi10	epi12	NA	epi14	epi15	NA	NA	NA	NA	NA	NA	epi22	NA	NA	epi26	epi28	NA	NA	epi32	epi33	NA	epi35	epi37	epi39	epi41	NA	NA
AT1G02575	NA	epi02	epi03	epi04	NA	NA	epi07	epi08	epi09	epi10	epi12	NA	epi14	epi15	NA	NA	NA	NA	NA	NA	epi22	NA	NA	epi26	epi28	NA	NA	epi32	epi33	NA	epi35	epi37	epi39	epi41	NA	NA
AT1G02580	NA	epi02	epi03	epi04	NA	NA	epi07	epi08	epi09	epi10	epi12	NA	epi14	epi15	NA	NA	NA	NA	NA	NA	epi22	NA	NA	epi26	epi28	NA	NA	epi32	epi33	NA	epi35	epi37	epi39	epi41	NA	NA
AT1G02590	NA	epi02	epi03	epi04	NA	NA	epi07	epi08	epi09	epi10	epi12	NA	epi14	epi15	NA	NA	NA	NA	NA	NA	epi22	NA	NA	epi26	epi28	NA	NA	epi32	epi33	NA	epi35	epi37	epi39	epi41	NA	NA
AT1G02600	NA	epi02	epi03	epi04	NA	NA	epi07	epi08	epi09	epi10	epi12	NA	epi14	epi15	NA	NA	NA	NA	NA	NA	epi22	NA	NA	epi26	epi28	NA	NA	epi32	epi33	NA	epi35	epi37	epi39	epi41	NA	NA
AT1G02610	NA	epi02	epi03	epi04	NA	NA	epi07	epi08	epi09	epi10	epi12	NA	epi14	epi15	NA	NA	NA	NA	NA	NA	epi22	NA	NA	epi26	epi28	NA	NA	epi32	epi33	NA	epi35	epi37	epi39	epi41	NA	NA
AT1G02620	NA	epi02	epi03	epi04	NA	NA	epi07	epi08	epi09	epi10	epi12	NA	epi14	epi15	NA	NA	NA	NA	NA	NA	epi22	NA	NA	epi26	epi28	NA	NA	epi32	epi33	NA	epi35	epi37	epi39	epi41	NA	NA
AT1G02630	NA	epi02	epi03	epi04	NA	NA	epi07	epi08	epi09	epi10	epi12	NA	epi14	epi15	NA	NA	NA	NA	NA	NA	epi22	NA	NA	epi26	epi28	NA	NA	epi32	epi33	NA	epi35	epi37	epi39	epi41	NA	NA
AT1G02640	NA	epi02	epi03	epi04	NA	NA	epi07	epi08	epi09	epi10	epi12	NA	epi14	epi15	NA	NA	NA	NA	NA	NA	epi22	NA	NA	epi26	epi28	NA	NA	epi32	epi33	NA	epi35	epi37	epi39	epi41	NA	NA
AT1G02650	NA	epi02	epi03	epi04	NA	NA	epi07	epi08	epi09	epi10	epi12	NA	epi14	epi15	NA	NA	NA	NA	NA	NA	epi22	NA	NA	epi26	epi28	NA	NA	epi32	epi33	NA	epi35	epi37	epi39	epi41	NA	NA
AT1G02660	NA	epi02	epi03	epi04	NA	NA	epi07	epi08	epi09	epi10	epi12	NA	epi14	epi15	NA	NA	NA	NA	NA	NA	epi22	NA	NA	epi26	epi28	NA	NA	epi32	epi33	NA	epi35	epi37	epi39	epi41	NA	NA
AT1G02670	NA	epi02	epi03	epi04	NA	NA	epi07	epi08	epi09	epi10	epi12	NA	epi14	epi15	NA	NA	NA	NA	NA	NA	epi22	NA	NA	epi26	epi28	NA	NA	epi32	epi33	NA	epi35	epi37	epi39	epi41	NA	NA
AT1G02680	NA	epi02	epi03	epi04	NA	NA	epi07	epi08	epi09	epi10	epi12	NA	epi14	epi15	NA	NA	NA	NA	NA	NA	epi22	NA	NA	epi26	epi28	NA	NA	epi32	epi33	NA	epi35	epi37	epi39	epi41	NA	NA
AT1G02681	NA	epi02	epi03	epi04	NA	NA	epi07	epi08	epi09	epi10	epi12	NA	epi14	epi15	NA	NA	NA	NA	NA	NA	epi22	NA	NA	epi26	epi28	NA	NA	epi32	epi33	NA	epi35	epi37	epi39	epi41	NA	NA
AT1G02690	NA	epi02	epi03	epi04	NA	NA	epi07	epi08	epi09	epi10	epi12	NA	epi14	epi15	NA	NA	NA	NA	NA	NA	epi22	NA	NA	epi26	epi28	NA	NA	epi32	epi33	NA	epi35	epi37	epi39	epi41	NA	NA
AT1G02700	NA	epi02	epi03	epi04	NA	NA	epi07	epi08	epi09	epi10	epi12	NA	epi14	epi15	NA	NA	NA	NA	NA	NA	epi22	NA	NA	epi26	epi28	NA	NA	epi32	epi33	NA	epi35	epi37	epi39	epi41	NA	NA
AT1G02710	NA	epi02	epi03	epi04	NA	NA	epi07	epi08	epi09	epi10	epi12	NA	epi14	epi15	NA	NA	NA	NA	NA	NA	epi22	NA	NA	epi26	epi28	NA	NA	epi32	epi33	NA	epi35	epi37	epi39	epi41	NA	NA
AT1G02720	NA	epi02	epi03	epi04	NA	NA	epi07	epi08	epi09	epi10	epi12	NA	epi14	epi15	NA	NA	NA	NA	NA	NA	epi22	NA	NA	epi26	epi28	NA	NA	epi32	epi33	NA	epi35	epi37	epi39	epi41	NA	NA
AT1G02730	NA	epi02	epi03	epi04	NA	NA	epi07	epi08	epi09	epi10	epi12	NA	epi14	epi15	NA	NA	NA	NA	NA	NA	epi22	NA	NA	epi26	epi28	NA	NA	epi32	epi33	NA	epi35	epi37	epi39	epi41	NA	NA
AT1G02740	NA	epi02	epi03	epi04	NA	NA	epi07	epi08	epi09	epi10	epi12	NA	epi14	epi15	NA	NA	NA	NA	NA	NA	epi22	NA	NA	epi26	epi28	NA	NA	epi32	epi33	NA	epi35	epi37	epi39	epi41	NA	NA
AT1G02750	NA	epi02	epi03	epi04	NA	NA	epi07	epi08	epi09	epi10	epi12	NA	epi14	epi15	NA	NA	NA	NA	NA	NA	epi22	NA	NA	epi26	epi28	NA	NA	epi32	epi33	NA	epi35	epi37	epi39	epi41	NA	NA
AT1G02760	NA	epi02	epi03	epi04	NA	NA	epi07	epi08	epi09	epi10	epi12	NA	epi14	epi15	NA	NA	NA	NA	NA	NA	epi22	NA	NA	epi26	epi28	NA	NA	epi32	epi33	NA	epi35	epi37	epi39	epi41	NA	NA
AT1G02770	NA	epi02	epi03	epi04	NA	NA	epi07	epi08	epi09	epi10	epi12	NA	epi14	epi15	NA	NA	NA	NA	NA	NA	epi22	NA	NA	epi26	epi28	NA	NA	epi32	epi33	NA	epi35	epi37	epi39	epi41	NA	NA
AT1G02780	NA	epi02	epi03	epi04	NA	NA	epi07	epi08	epi09	epi10	epi12	NA	epi14	epi15	NA	NA	NA	NA	NA	NA	epi22	NA	NA	epi26	epi28	NA	NA	epi32	epi33	NA	epi35	epi37	epi39	epi41	NA	NA
AT1G02790	NA	epi02	epi03	epi04	NA	NA	epi07	epi08	epi09	epi10	epi12	NA	epi14	epi15	NA	NA	NA	NA	NA	NA	epi22	NA	NA	epi26	epi28	NA	NA	epi32	epi33	NA	epi35	epi37	epi39	epi41	NA	NA
AT1G02800	NA	epi02	epi03	epi04	NA	NA	epi07	epi08	epi09	epi10	epi12	NA	epi14	epi15	NA	NA	NA	NA	NA	NA	epi22	NA	NA	epi26	epi28	NA	NA	epi32	epi33	NA	epi35	epi37	epi39	epi41	NA	NA
AT1G02810	NA	epi02	epi03	epi04	NA	NA	epi07	epi08	epi09	epi10	epi12	NA	epi14	epi15	NA	NA	NA	NA	NA	NA	epi22	NA	NA	epi26	epi28	NA	NA	epi32	epi33	NA	epi35	epi37	epi39	epi41	NA	NA
AT1G02813	NA	epi02	epi03	epi04	NA	NA	epi07	epi08	epi09	epi10	epi12	NA	epi14	epi15	NA	NA	NA	NA	NA	NA	epi22	NA	NA	epi26	epi28	NA	NA	epi32	epi33	NA	epi35	epi37	epi39	epi41	NA	NA
AT1G02816	NA	epi02	epi03	epi04	NA	NA	epi07	epi08	epi09	epi10	epi12	NA	epi14	epi15	NA	NA	NA	NA	NA	NA	epi22	NA	NA	epi26	epi28	NA	NA	epi32	epi33	NA	epi35	epi37	epi39	epi41	NA	NA
AT1G02820	NA	epi02	epi03	epi04	NA	NA	epi07	epi08	epi09	epi10	epi12	NA	epi14	epi15	NA	NA	NA	NA	NA	NA	epi22	NA	NA	epi26	epi28	NA	NA	epi32	epi33	NA	epi35	epi37	epi39	epi41	NA	NA
AT1G02830	NA	epi02	epi03	epi04	NA	NA	epi07	epi08	epi09	epi10	epi12	NA	epi14	epi15	NA	NA	NA	NA	NA	NA	epi22	NA	NA	epi26	epi28	NA	NA	epi32	epi33	NA	epi35	epi37	epi39	epi41	NA	NA
AT1G02840	NA	epi02	epi03	epi04	NA	NA	epi07	epi08	epi09	epi10	epi12	NA	epi14	epi15	NA	NA	NA	NA	NA	NA	epi22	NA	NA	epi26	epi28	NA	NA	epi32	epi33	NA	epi35	epi37	epi39	epi41	NA	NA
AT1G02850	NA	epi02	epi03	epi04	NA	NA	epi07	epi08	epi09	epi10	epi12	NA	epi14	epi15	NA	NA	NA	NA	NA	NA	epi22	NA	NA	epi26	epi28	NA	NA	epi32	epi33	NA	epi35	epi37	epi39	epi41	NA	NA
AT1G02860	NA	epi02	epi03	epi04	NA	NA	epi07	epi08	epi09	epi10	epi12	NA	epi14	epi15	NA	NA	NA	NA	NA	NA	epi22	NA	NA	epi26	epi28	NA	NA	epi32	epi33	NA	epi35	epi37	epi39	epi41	NA	NA
AT1G02870	NA	epi02	epi03	epi04	NA	NA	epi07	epi08	epi09	epi10	epi12	NA	epi14	epi15	NA	NA	NA	NA	NA	NA	epi22	NA	NA	epi26	epi28	NA	NA	epi32	epi33	NA	epi35	epi37	epi39	epi41	NA	NA
AT1G02880	NA	epi02	epi03	epi04	NA	NA	epi07	epi08	epi09	epi10	epi12	NA	epi14	epi15	NA	NA	NA	NA	NA	NA	epi22	NA	NA	epi26	epi28	NA	NA	epi32	epi33	NA	epi35	epi37	epi39	epi41	NA	NA
AT1G02890	NA	epi02	epi03	epi04	NA	NA	epi07	epi08	epi09	epi10	epi12	NA	epi14	epi15	NA	NA	NA	NA	NA	NA	epi22	NA	NA	epi26	epi28	NA	NA	epi32	epi33	NA	epi35	epi37	epi39	epi41	NA	NA
AT1G02900	NA	epi02	epi03	epi04	NA	NA	epi07	epi08	epi09	epi10	epi12	NA	epi14	epi15	NA	NA	NA	NA	NA	NA	epi22	NA	NA	epi26	epi28	NA	NA	epi32	epi33	NA	epi35	epi37	epi39	epi41	NA	NA
AT1G02910	NA	epi02	epi03	epi04	NA	NA	epi07	epi08	epi09	epi10	epi12	NA	epi14	epi15	NA	NA	NA	NA	NA	NA	epi22	NA	NA	epi26	epi28	NA	NA	epi32	epi33	NA	epi35	epi37	epi39	epi41	NA	NA
AT1G02920	NA	epi02	epi03	epi04	NA	NA	epi07	epi08	epi09	epi10	epi12	NA	epi14	epi15	NA	NA	NA	NA	NA	NA	epi22	NA	NA	epi26	epi28	NA	NA	epi32	epi33	NA	epi35	epi37	epi39	epi41	NA	NA
AT1G02930	NA	epi02	epi03	epi04	NA	NA	epi07	epi08	epi09	epi10	epi12	NA	epi14	epi15	NA	NA	NA	NA	NA	NA	epi22	NA	NA	epi26	epi28	NA	NA	epi32	epi33	NA	epi35	epi37	epi39	epi41	NA	NA
AT1G02940	NA	epi02	epi03	epi04	NA	NA	epi07	epi08	epi09	epi10	epi12	NA	epi14	epi15	NA	NA	NA	NA	NA	NA	epi22	NA	NA	epi26	epi28	NA	NA	epi32	epi33	NA	epi35	epi37	epi39	epi41	NA	NA
AT1G02950	NA	epi02	epi03	epi04	NA	NA	epi07	epi08	epi09	epi10	epi12	NA	epi14	epi15	NA	NA	NA	NA	NA	NA	epi22	NA	NA	epi26	epi28	NA	NA	epi32	epi33	NA	epi35	epi37	epi39	epi41	NA	NA
AT1G02952	NA	epi02	epi03	epi04	NA	NA	epi07	epi08	epi09	epi10	epi12	NA	epi14	epi15	NA	NA	NA	NA	NA	NA	epi22	NA	NA	epi26	epi28	NA	NA	epi32	epi33	NA	epi35	epi37	epi39	epi41	NA	NA
AT1G02960	NA	epi02	epi03	epi04	NA	NA	epi07	epi08	epi09	epi10	epi12	NA	epi14	epi15	NA	NA	NA	NA	NA	NA	epi22	NA	NA	epi26	epi28	NA	NA	epi32	epi33	NA	epi35	epi37	epi39	epi41	NA	NA
AT1G02965	NA	epi02	epi03	epi04	NA	NA	epi07	epi08	epi09	epi10	epi12	NA	epi14	epi15	NA	NA	NA	NA	NA	NA	epi22	NA	NA	epi26	epi28	NA	NA	epi32	epi33	NA	epi35	epi37	epi39	epi41	NA	NA
AT1G02970	NA	epi02	epi03	epi04	NA	NA	epi07	epi08	epi09	epi10	epi12	NA	epi14	epi15	NA	NA	NA	NA	NA	NA	epi22	NA	NA	epi26	epi28	NA	NA	epi32	epi33	NA	epi35	epi37	epi39	epi41	NA	NA
AT1G02980	NA	epi02	epi03	epi04	NA	NA	epi07	epi08	epi09	epi10	epi12	NA	epi14	epi15	NA	NA	NA	NA	NA	NA	epi22	NA	NA	epi26	epi28	NA	NA	epi32	epi33	NA	epi35	epi37	epi39	epi41	NA	NA
AT1G02990	NA	epi02	epi03	epi04	NA	NA	epi07	epi08	epi09	epi10	epi12	NA	epi14	epi15	NA	NA	NA	NA	NA	NA	epi22	NA	NA	epi26	epi28	NA	NA	epi32	epi33	NA	epi35	epi37	epi39	epi41	NA	NA
AT1G03000	NA	epi02	epi03	epi04	NA	NA	epi07	epi08	epi09	epi10	epi12	NA	epi14	epi15	NA	NA	NA	NA	NA	NA	epi22	NA	NA	epi26	epi28	NA	NA	epi32	epi33	NA	epi35	epi37	epi39	epi41	NA	NA
AT1G03010	NA	epi02	epi03	epi04	NA	NA	epi07	epi08	epi09	epi10	epi12	NA	epi14	epi15	NA	NA	NA	NA	NA	NA	epi22	NA	NA	epi26	epi28	NA	NA	epi32	epi33	NA	epi35	epi37	epi39	epi41	NA	NA
AT1G03020	NA	epi02	epi03	epi04	NA	NA	epi07	epi08	epi09	epi10	epi12	NA	epi14	epi15	NA	NA	NA	NA	NA	NA	epi22	NA	NA	epi26	epi28	NA	NA	epi32	epi33	NA	epi35	epi37	epi39	epi41	NA	NA
AT1G03022	NA	epi02	epi03	epi04	NA	NA	epi07	epi08	epi09	epi10	epi12	NA	epi14	epi15	NA	NA	NA	NA	NA	NA	epi22	NA	NA	epi26	epi28	NA	NA	epi32	epi33	NA	epi35	epi37	epi39	epi41	NA	NA
AT1G03030	NA	epi02	epi03	epi04	NA	NA	epi07	epi08	epi09	epi10	epi12	NA	epi14	epi15	NA	NA	NA	NA	NA	NA	epi22	NA	NA	epi26	epi28	NA	NA	epi32	epi33	NA	epi35	epi37	epi39	epi41	NA	NA
AT1G03040	NA	epi02	epi03	epi04	NA	NA	epi07	epi08	epi09	epi10	epi12	NA	epi14	epi15	NA	NA	NA	NA	NA	NA	epi22	NA	NA	epi26	epi28	NA	NA	epi32	epi33	NA	epi35	epi37	epi39	epi41	NA	NA
AT1G03050	NA	epi02	epi03	epi04	NA	NA	epi07	epi08	epi09	epi10	epi12	NA	epi14	epi15	NA	NA	NA	NA	NA	NA	epi22	NA	NA	epi26	epi28	NA	NA	epi32	epi33	NA	epi35	epi37	epi39	epi41	NA	NA
AT1G03055	NA	epi02	epi03	epi04	NA	NA	epi07	epi08	epi09	epi10	epi12	NA	epi14	epi15	NA	NA	NA	NA	NA	NA	epi22	NA	NA	epi26	epi28	NA	NA	epi32	epi33	NA	epi35	epi37	epi39	epi41	NA	NA
AT1G03060	NA	epi02	epi03	epi04	NA	NA	epi07	epi08	epi09	epi10	epi12	NA	epi14	epi15	NA	NA	NA	NA	NA	NA	epi22	NA	NA	epi26	epi28	NA	NA	epi32	epi33	NA	epi35	epi37	epi39	epi41	NA	NA
AT1G03070	NA	epi02	epi03	epi04	NA	NA	epi07	epi08	epi09	epi10	epi12	NA	epi14	epi15	NA	NA	NA	NA	NA	NA	epi22	NA	NA	epi26	epi28	NA	NA	epi32	epi33	NA	epi35	epi37	epi39	epi41	NA	NA
AT1G03080	NA	epi02	epi03	epi04	NA	NA	epi07	epi08	epi09	epi10	epi12	NA	epi14	epi15	NA	NA	NA	NA	NA	NA	epi22	NA	NA	epi26	epi28	NA	NA	epi32	epi33	NA	epi35	epi37	epi39	epi41	NA	NA
AT1G03090	NA	epi02	epi03	epi04	NA	NA	epi07	epi08	epi09	epi10	epi12	NA	epi14	epi15	NA	NA	NA	NA	NA	NA	epi22	NA	NA	epi26	epi28	NA	NA	epi32	epi33	NA	epi35	epi37	epi39	epi41	NA	NA
AT1G03100	NA	epi02	epi03	epi04	NA	NA	epi07	epi08	epi09	epi10	epi12	NA	epi14	epi15	NA	NA	NA	NA	NA	NA	epi22	NA	NA	epi26	epi28	NA	NA	epi32	epi33	NA	epi35	epi37	epi39	epi41	NA	NA
AT1G03103	NA	epi02	epi03	epi04	NA	NA	epi07	epi08	epi09	epi10	epi12	NA	epi14	epi15	NA	NA	NA	NA	NA	NA	epi22	NA	NA	epi26	epi28	NA	NA	epi32	epi33	NA	epi35	epi37	epi39	epi41	NA	NA
AT1G03106	NA	epi02	epi03	epi04	NA	NA	epi07	epi08	epi09	epi10	epi12	NA	epi14	epi15	NA	NA	NA	NA	NA	NA	epi22	NA	NA	epi26	epi28	NA	NA	epi32	epi33	NA	epi35	epi37	epi39	epi41	NA	NA
AT1G03110	NA	epi02	epi03	epi04	NA	NA	epi07	epi08	epi09	epi10	epi12	NA	epi14	epi15	NA	NA	NA	NA	NA	NA	epi22	NA	NA	epi26	epi28	NA	NA	epi32	epi33	NA	epi35	epi37	epi39	epi41	NA	NA
AT1G03120	NA	epi02	epi03	epi04	NA	NA	epi07	epi08	epi09	epi10	epi12	NA	epi14	epi15	NA	NA	NA	NA	NA	NA	epi22	NA	NA	epi26	epi28	NA	NA	epi32	epi33	NA	epi35	epi37	epi39	epi41	NA	NA
AT1G03130	NA	epi02	epi03	epi04	NA	NA	epi07	epi08	epi09	epi10	epi12	NA	epi14	epi15	NA	NA	NA	NA	NA	NA	epi22	NA	NA	epi26	epi28	NA	NA	epi32	epi33	NA	epi35	epi37	epi39	epi41	NA	NA
AT1G03140	NA	epi02	epi03	epi04	NA	NA	epi07	epi08	epi09	epi10	epi12	NA	epi14	epi15	NA	NA	NA	NA	NA	NA	epi22	NA	NA	epi26	epi28	NA	NA	epi32	epi33	NA	epi35	epi37	epi39	epi41	NA	NA
AT1G03150	NA	epi02	epi03	epi04	NA	NA	epi07	epi08	epi09	epi10	epi12	NA	epi14	epi15	NA	NA	NA	NA	NA	NA	epi22	NA	NA	epi26	epi28	NA	NA	epi32	epi33	NA	epi35	epi37	epi39	epi41	NA	NA
AT1G03160	NA	epi02	epi03	epi04	NA	NA	epi07	epi08	epi09	epi10	epi12	NA	epi14	epi15	NA	NA	NA	NA	NA	NA	epi22	NA	NA	epi26	epi28	NA	NA	epi32	epi33	NA	epi35	epi37	epi39	epi41	NA	NA
AT1G03170	NA	epi02	epi03	epi04	NA	NA	epi07	epi08	epi09	epi10	epi12	NA	epi14	epi15	NA	NA	NA	NA	NA	NA	epi22	NA	NA	epi26	epi28	NA	NA	epi32	epi33	NA	epi35	epi37	epi39	epi41	NA	NA
AT1G03180	NA	epi02	epi03	epi04	NA	NA	epi07	epi08	epi09	epi10	epi12	NA	epi14	epi15	NA	NA	NA	NA	NA	NA	epi22	NA	NA	epi26	epi28	NA	NA	epi32	epi33	NA	epi35	epi37	epi39	epi41	NA	NA
AT1G03190	NA	epi02	epi03	epi04	NA	NA	epi07	epi08	epi09	epi10	epi12	NA	epi14	epi15	NA	NA	NA	NA	NA	NA	epi22	NA	NA	epi26	epi28	NA	NA	epi32	epi33	NA	epi35	epi37	epi39	epi41	NA	NA
AT1G03200	NA	epi02	epi03	epi04	NA	NA	epi07	epi08	epi09	epi10	epi12	NA	epi14	epi15	NA	NA	NA	NA	NA	NA	epi22	NA	NA	epi26	epi28	NA	NA	epi32	epi33	NA	epi35	epi37	epi39	epi41	NA	NA
AT1G03210	NA	epi02	epi03	epi04	NA	NA	epi07	epi08	epi09	epi10	epi12	NA	epi14	epi15	NA	NA	NA	NA	NA	NA	epi22	NA	NA	epi26	epi28	NA	NA	epi32	epi33	NA	epi35	epi37	epi39	epi41	NA	NA
AT1G03220	NA	epi02	epi03	epi04	NA	NA	epi07	epi08	epi09	epi10	epi12	NA	epi14	epi15	NA	NA	NA	NA	NA	NA	epi22	NA	NA	epi26	epi28	NA	NA	epi32	epi33	NA	epi35	epi37	epi39	epi41	NA	NA
AT1G03230	NA	epi02	epi03	epi04	NA	NA	epi07	epi08	epi09	epi10	epi12	NA	epi14	epi15	NA	NA	NA	NA	NA	NA	epi22	NA	NA	epi26	epi28	NA	NA	epi32	epi33	NA	epi35	epi37	epi39	epi41	NA	NA
AT1G03240	NA	epi02	epi03	epi04	NA	NA	epi07	epi08	epi09	epi10	epi12	NA	epi14	epi15	NA	NA	NA	NA	NA	NA	epi22	NA	NA	epi26	epi28	NA	NA	epi32	epi33	NA	epi35	epi37	epi39	epi41	NA	NA
AT1G03250	NA	epi02	epi03	epi04	NA	NA	epi07	epi08	epi09	epi10	epi12	NA	epi14	epi15	NA	NA	NA	NA	NA	NA	epi22	NA	NA	epi26	epi28	NA	NA	epi32	epi33	NA	epi35	epi37	epi39	epi41	NA	NA
AT1G03260	NA	epi02	epi03	epi04	NA	NA	epi07	epi08	epi09	epi10	epi12	NA	epi14	epi15	NA	NA	NA	NA	NA	NA	epi22	NA	NA	epi26	epi28	NA	NA	epi32	epi33	NA	epi35	epi37	epi39	epi41	NA	NA
AT1G03270	NA	epi02	epi03	epi04	NA	NA	epi07	epi08	epi09	epi10	epi12	NA	epi14	epi15	NA	NA	NA	NA	NA	NA	epi22	NA	NA	epi26	epi28	NA	NA	epi32	epi33	NA	epi35	epi37	epi39	epi41	NA	NA
AT1G03280	NA	epi02	epi03	epi04	NA	NA	epi07	epi08	epi09	epi10	epi12	NA	epi14	epi15	NA	NA	NA	NA	NA	NA	epi22	NA	NA	epi26	epi28	NA	NA	epi32	epi33	NA	epi35	epi37	epi39	epi41	NA	NA
AT1G03290	NA	epi02	epi03	epi04	NA	NA	epi07	epi08	epi09	epi10	epi12	NA	epi14	epi15	NA	NA	NA	NA	NA	NA	epi22	NA	epi24	epi26	epi28	NA	NA	epi32	epi33	NA	epi35	epi37	epi39	epi41	NA	NA
AT1G03300	NA	epi02	epi03	epi04	NA	NA	epi07	epi08	epi09	epi10	epi12	NA	epi14	epi15	NA	NA	NA	NA	NA	NA	epi22	NA	epi24	epi26	epi28	NA	NA	epi32	epi33	NA	epi35	epi37	epi39	epi41	NA	NA
AT1G03310	NA	epi02	epi03	epi04	NA	NA	epi07	epi08	epi09	epi10	epi12	NA	epi14	epi15	NA	NA	NA	NA	NA	NA	epi22	NA	epi24	epi26	epi28	NA	NA	epi32	epi33	NA	epi35	epi37	epi39	epi41	NA	NA
AT1G03320	NA	epi02	epi03	epi04	NA	NA	epi07	epi08	epi09	epi10	epi12	NA	epi14	epi15	NA	NA	NA	NA	NA	NA	epi22	NA	epi24	epi26	epi28	NA	NA	epi32	epi33	NA	epi35	epi37	epi39	epi41	NA	NA
AT1G03330	NA	epi02	epi03	epi04	NA	NA	epi07	epi08	epi09	epi10	epi12	NA	epi14	epi15	NA	NA	NA	NA	NA	NA	epi22	NA	epi24	epi26	epi28	NA	NA	epi32	epi33	NA	epi35	epi37	epi39	epi41	NA	NA
AT1G03340	NA	epi02	epi03	epi04	NA	NA	epi07	epi08	epi09	epi10	epi12	NA	epi14	epi15	NA	NA	NA	NA	NA	NA	epi22	NA	epi24	epi26	epi28	NA	NA	epi32	epi33	NA	epi35	epi37	epi39	epi41	NA	NA
AT1G03350	NA	epi02	epi03	epi04	NA	NA	epi07	epi08	epi09	epi10	epi12	NA	epi14	epi15	NA	NA	NA	NA	NA	NA	epi22	NA	epi24	epi26	epi28	NA	NA	epi32	epi33	NA	epi35	epi37	epi39	epi41	NA	NA
AT1G03360	NA	epi02	epi03	epi04	NA	NA	epi07	epi08	epi09	epi10	epi12	NA	epi14	epi15	NA	NA	NA	NA	NA	NA	epi22	NA	epi24	epi26	epi28	NA	NA	epi32	epi33	NA	epi35	epi37	epi39	epi41	NA	NA
AT1G03365	NA	epi02	epi03	epi04	NA	NA	epi07	epi08	epi09	epi10	epi12	NA	epi14	epi15	NA	NA	NA	NA	NA	NA	epi22	NA	epi24	epi26	epi28	NA	NA	epi32	epi33	NA	epi35	epi37	epi39	epi41	NA	NA
AT1G03370	NA	epi02	epi03	epi04	NA	NA	epi07	epi08	epi09	epi10	epi12	NA	epi14	epi15	NA	NA	NA	NA	NA	NA	epi22	NA	epi24	epi26	epi28	NA	NA	epi32	epi33	NA	epi35	epi37	epi39	epi41	NA	NA
AT1G03380	NA	epi02	epi03	epi04	NA	NA	epi07	epi08	epi09	epi10	epi12	NA	epi14	epi15	NA	NA	NA	NA	NA	NA	epi22	NA	epi24	epi26	epi28	NA	NA	epi32	epi33	NA	epi35	epi37	epi39	epi41	NA	NA
AT1G03390	NA	epi02	epi03	epi04	NA	NA	epi07	epi08	epi09	epi10	epi12	NA	epi14	epi15	NA	NA	NA	NA	NA	NA	epi22	NA	epi24	epi26	epi28	NA	NA	epi32	epi33	NA	epi35	epi37	epi39	epi41	NA	NA
AT1G03400	NA	epi02	epi03	epi04	NA	NA	epi07	epi08	epi09	epi10	epi12	NA	epi14	epi15	NA	NA	NA	NA	NA	NA	epi22	NA	epi24	epi26	epi28	NA	NA	epi32	epi33	NA	epi35	epi37	epi39	epi41	NA	NA
AT1G03410	NA	epi02	epi03	epi04	NA	NA	epi07	epi08	epi09	epi10	epi12	NA	epi14	epi15	NA	NA	NA	NA	NA	NA	epi22	NA	epi24	epi26	epi28	NA	NA	epi32	epi33	NA	epi35	epi37	epi39	epi41	NA	NA
AT1G03420	NA	epi02	epi03	epi04	NA	NA	epi07	epi08	epi09	epi10	epi12	NA	epi14	epi15	NA	NA	NA	NA	NA	NA	epi22	NA	epi24	epi26	epi28	NA	NA	epi32	epi33	NA	epi35	epi37	epi39	epi41	NA	NA
AT1G03430	NA	epi02	epi03	epi04	NA	NA	epi07	epi08	epi09	epi10	epi12	NA	epi14	epi15	NA	NA	NA	NA	NA	NA	epi22	NA	epi24	epi26	epi28	NA	NA	epi32	epi33	NA	epi35	epi37	epi39	epi41	NA	NA
AT1G03440	NA	epi02	epi03	epi04	NA	NA	epi07	epi08	epi09	epi10	epi12	NA	epi14	epi15	NA	NA	NA	NA	NA	NA	epi22	NA	epi24	epi26	epi28	NA	NA	epi32	epi33	NA	epi35	epi37	epi39	epi41	NA	NA
AT1G03445	NA	epi02	epi03	epi04	NA	NA	epi07	epi08	epi09	epi10	epi12	NA	epi14	epi15	NA	NA	NA	NA	NA	NA	epi22	NA	epi24	epi26	epi28	NA	NA	epi32	epi33	NA	epi35	epi37	epi39	epi41	NA	NA
AT1G03457	NA	epi02	epi03	epi04	NA	NA	epi07	epi08	epi09	epi10	epi12	NA	epi14	epi15	NA	NA	NA	NA	NA	NA	epi22	NA	epi24	epi26	epi28	NA	NA	epi32	epi33	NA	epi35	epi37	epi39	epi41	NA	NA
AT1G03470	NA	epi02	epi03	epi04	NA	NA	epi07	epi08	epi09	epi10	epi12	NA	epi14	epi15	NA	NA	NA	NA	NA	NA	epi22	NA	epi24	epi26	epi28	NA	NA	epi32	epi33	NA	epi35	epi37	epi39	epi41	NA	NA
AT1G03475	NA	epi02	epi03	epi04	NA	NA	epi07	epi08	epi09	epi10	epi12	NA	epi14	epi15	NA	NA	NA	NA	NA	NA	epi22	NA	epi24	epi26	epi28	NA	NA	epi32	epi33	NA	epi35	epi37	epi39	epi41	NA	NA
AT1G03490	NA	epi02	epi03	epi04	NA	NA	epi07	epi08	epi09	epi10	epi12	NA	epi14	epi15	NA	NA	NA	NA	NA	NA	epi22	NA	epi24	epi26	epi28	NA	NA	epi32	epi33	NA	epi35	epi37	epi39	epi41	NA	NA
AT1G03495	NA	epi02	epi03	epi04	NA	NA	epi07	epi08	epi09	epi10	epi12	NA	epi14	epi15	NA	NA	NA	NA	NA	NA	epi22	NA	epi24	epi26	epi28	NA	NA	epi32	epi33	NA	epi35	epi37	epi39	epi41	NA	NA
AT1G03502	NA	epi02	epi03	epi04	NA	NA	epi07	epi08	epi09	epi10	epi12	NA	epi14	epi15	NA	NA	NA	NA	NA	NA	epi22	NA	epi24	epi26	epi28	NA	NA	epi32	epi33	NA	epi35	epi37	epi39	epi41	NA	NA
AT1G03506	NA	epi02	epi03	epi04	NA	NA	epi07	epi08	epi09	epi10	epi12	NA	epi14	epi15	NA	NA	NA	NA	NA	NA	epi22	NA	epi24	epi26	epi28	NA	NA	epi32	epi33	NA	epi35	epi37	epi39	epi41	NA	NA
AT1G03510	NA	epi02	epi03	epi04	NA	NA	epi07	epi08	epi09	epi10	epi12	NA	epi14	epi15	NA	NA	NA	NA	NA	NA	epi22	NA	epi24	epi26	epi28	NA	NA	epi32	epi33	NA	epi35	epi37	epi39	epi41	NA	NA
AT1G03515	NA	epi02	epi03	epi04	NA	NA	epi07	epi08	epi09	epi10	epi12	NA	epi14	epi15	NA	NA	NA	NA	NA	NA	epi22	NA	epi24	epi26	epi28	NA	NA	epi32	epi33	NA	epi35	epi37	epi39	epi41	NA	NA
AT1G03520	NA	epi02	epi03	epi04	NA	NA	epi07	epi08	epi09	epi10	epi12	NA	epi14	epi15	NA	NA	NA	NA	NA	NA	epi22	NA	epi24	epi26	epi28	NA	NA	epi32	epi33	NA	epi35	epi37	epi39	epi41	NA	NA
AT1G03530	NA	epi02	epi03	epi04	NA	NA	epi07	epi08	epi09	epi10	epi12	NA	epi14	epi15	NA	NA	NA	NA	NA	NA	epi22	NA	epi24	epi26	epi28	NA	NA	epi32	epi33	NA	epi35	epi37	epi39	epi41	NA	NA
AT1G03540	NA	epi02	epi03	epi04	NA	NA	epi07	epi08	epi09	epi10	epi12	NA	epi14	epi15	NA	NA	NA	NA	NA	NA	epi22	NA	epi24	epi26	epi28	NA	NA	epi32	epi33	NA	epi35	epi37	epi39	epi41	NA	NA
AT1G03550	NA	epi02	epi03	epi04	NA	NA	epi07	epi08	epi09	epi10	epi12	NA	epi14	epi15	NA	NA	NA	NA	NA	NA	epi22	NA	epi24	epi26	epi28	NA	NA	epi32	epi33	NA	epi35	epi37	epi39	epi41	NA	NA
AT1G03545	NA	epi02	epi03	epi04	NA	NA	epi07	epi08	epi09	epi10	epi12	NA	epi14	epi15	NA	NA	NA	NA	NA	NA	epi22	NA	epi24	epi26	epi28	NA	NA	epi32	epi33	NA	epi35	epi37	epi39	epi41	NA	NA
AT1G03560	NA	epi02	epi03	epi04	NA	NA	epi07	epi08	epi09	epi10	epi12	NA	epi14	epi15	NA	NA	NA	NA	NA	NA	epi22	NA	epi24	epi26	epi28	NA	NA	epi32	epi33	NA	epi35	epi37	epi39	epi41	NA	NA
AT1G03570	NA	epi02	epi03	epi04	NA	NA	epi07	epi08	epi09	epi10	epi12	NA	epi14	epi15	NA	NA	NA	NA	NA	NA	epi22	NA	epi24	epi26	epi28	NA	NA	epi32	epi33	NA	epi35	epi37	epi39	epi41	NA	NA
AT1G03580	NA	epi02	epi03	epi04	NA	NA	epi07	epi08	epi09	epi10	epi12	NA	epi14	epi15	NA	NA	NA	NA	NA	NA	epi22	NA	epi24	epi26	epi28	NA	NA	epi32	epi33	NA	epi35	epi37	epi39	epi41	NA	NA
AT1G03590	NA	epi02	epi03	epi04	NA	NA	epi07	epi08	epi09	epi10	epi12	NA	epi14	epi15	NA	NA	NA	NA	NA	NA	epi22	NA	epi24	epi26	epi28	NA	NA	epi32	epi33	NA	epi35	epi37	epi39	epi41	NA	NA
AT1G03600	NA	epi02	epi03	epi04	NA	NA	epi07	epi08	epi09	epi10	epi12	NA	epi14	epi15	NA	NA	NA	NA	NA	NA	epi22	NA	epi24	epi26	epi28	NA	NA	epi32	epi33	NA	epi35	epi37	epi39	epi41	NA	NA
AT1G03610	NA	epi02	epi03	epi04	NA	NA	epi07	epi08	epi09	epi10	epi12	NA	epi14	epi15	NA	NA	NA	NA	NA	NA	epi22	NA	epi24	epi26	epi28	NA	NA	epi32	epi33	NA	epi35	epi37	epi39	epi41	NA	NA
AT1G03620	NA	epi02	epi03	epi04	NA	NA	epi07	epi08	epi09	epi10	epi12	NA	epi14	epi15	NA	NA	NA	NA	NA	NA	epi22	NA	epi24	epi26	epi28	NA	NA	epi32	epi33	NA	epi35	epi37	epi39	epi41	NA	NA
AT1G03630	NA	epi02	epi03	epi04	NA	NA	epi07	epi08	epi09	epi10	epi12	NA	epi14	epi15	NA	NA	NA	NA	NA	NA	epi22	NA	epi24	epi26	epi28	NA	NA	epi32	epi33	NA	epi35	epi37	epi39	epi41	NA	NA
AT1G03640	NA	epi02	epi03	epi04	NA	NA	epi07	epi08	epi09	epi10	epi12	NA	epi14	epi15	NA	NA	NA	NA	NA	NA	epi22	NA	epi24	epi26	epi28	NA	NA	epi32	epi33	NA	epi35	epi37	epi39	epi41	NA	NA
AT1G03650	NA	epi02	epi03	epi04	NA	NA	epi07	epi08	epi09	epi10	epi12	NA	epi14	epi15	NA	NA	NA	NA	NA	NA	epi22	NA	epi24	epi26	epi28	NA	NA	epi32	epi33	NA	epi35	epi37	epi39	epi41	NA	NA
AT1G03660	NA	epi02	epi03	epi04	NA	NA	epi07	epi08	epi09	epi10	epi12	NA	epi14	epi15	NA	NA	NA	NA	NA	NA	epi22	NA	epi24	epi26	epi28	NA	NA	epi32	epi33	NA	epi35	epi37	epi39	epi41	NA	NA
AT1G03670	NA	epi02	epi03	epi04	NA	NA	epi07	epi08	epi09	epi10	epi12	NA	epi14	epi15	NA	NA	NA	NA	NA	NA	epi22	NA	epi24	epi26	epi28	NA	NA	epi32	epi33	NA	epi35	epi37	epi39	epi41	NA	NA
AT1G03680	NA	epi02	epi03	epi04	NA	NA	epi07	epi08	epi09	epi10	epi12	NA	epi14	epi15	NA	NA	NA	NA	NA	NA	epi22	NA	epi24	epi26	epi28	NA	NA	epi32	epi33	NA	epi35	epi37	epi39	epi41	NA	NA
AT1G03687	NA	epi02	epi03	epi04	NA	NA	epi07	epi08	epi09	epi10	epi12	NA	epi14	epi15	NA	NA	NA	NA	NA	NA	epi22	NA	epi24	epi26	epi28	NA	NA	epi32	epi33	NA	epi35	epi37	epi39	epi41	NA	NA
AT1G03700	NA	epi02	epi03	epi04	NA	NA	epi07	epi08	epi09	epi10	epi12	NA	epi14	epi15	NA	NA	NA	NA	NA	NA	epi22	NA	epi24	epi26	epi28	NA	NA	epi32	epi33	NA	epi35	epi37	epi39	epi41	NA	NA
AT1G03710	NA	epi02	epi03	epi04	NA	NA	epi07	epi08	epi09	epi10	epi12	NA	epi14	epi15	NA	NA	NA	NA	NA	NA	epi22	NA	epi24	epi26	epi28	NA	NA	epi32	epi33	NA	epi35	epi37	epi39	epi41	NA	NA
AT1G03720	NA	epi02	epi03	epi04	NA	NA	epi07	epi08	epi09	epi10	epi12	NA	epi14	epi15	NA	NA	NA	NA	NA	NA	epi22	NA	epi24	epi26	epi28	NA	NA	epi32	epi33	NA	epi35	epi37	epi39	epi41	NA	NA
AT1G03730	NA	epi02	epi03	epi04	NA	NA	epi07	epi08	epi09	epi10	epi12	NA	epi14	epi15	NA	NA	NA	NA	NA	NA	epi22	NA	epi24	epi26	epi28	NA	NA	epi32	epi33	NA	epi35	epi37	epi39	epi41	NA	NA
AT1G03740	NA	epi02	epi03	epi04	NA	NA	epi07	epi08	epi09	epi10	epi12	NA	epi14	epi15	NA	NA	NA	NA	NA	NA	epi22	NA	epi24	epi26	epi28	NA	NA	epi32	epi33	NA	epi35	epi37	epi39	epi41	NA	NA
AT1G03743	NA	epi02	epi03	epi04	NA	NA	epi07	epi08	epi09	epi10	epi12	NA	epi14	epi15	NA	NA	NA	NA	NA	NA	epi22	NA	epi24	epi26	epi28	NA	NA	epi32	epi33	NA	epi35	epi37	epi39	epi41	NA	NA
AT1G03746	NA	epi02	epi03	epi04	NA	NA	epi07	epi08	epi09	epi10	epi12	NA	epi14	epi15	NA	NA	NA	NA	NA	NA	epi22	NA	epi24	epi26	epi28	NA	NA	epi32	epi33	NA	epi35	epi37	epi39	epi41	NA	NA
AT1G03750	NA	epi02	epi03	epi04	NA	NA	epi07	epi08	epi09	epi10	epi12	NA	epi14	epi15	NA	NA	NA	NA	NA	NA	epi22	NA	epi24	epi26	epi28	NA	NA	epi32	epi33	NA	epi35	epi37	epi39	epi41	NA	NA
AT1G03760	NA	epi02	epi03	epi04	NA	NA	epi07	epi08	epi09	epi10	epi12	NA	epi14	epi15	NA	NA	NA	NA	NA	NA	epi22	NA	epi24	epi26	epi28	NA	NA	epi32	epi33	NA	epi35	epi37	epi39	epi41	NA	NA
AT1G03770	NA	epi02	epi03	epi04	NA	NA	epi07	epi08	epi09	epi10	epi12	NA	epi14	epi15	NA	NA	NA	NA	NA	NA	epi22	NA	epi24	epi26	epi28	NA	NA	epi32	epi33	NA	epi35	epi37	epi39	epi41	NA	NA
AT1G03780	NA	epi02	epi03	epi04	NA	NA	epi07	epi08	epi09	epi10	epi12	NA	epi14	epi15	NA	NA	NA	NA	NA	NA	epi22	NA	epi24	epi26	epi28	NA	NA	epi32	epi33	NA	epi35	epi37	epi39	epi41	NA	NA
AT1G03790	NA	epi02	epi03	epi04	NA	NA	epi07	epi08	epi09	epi10	epi12	NA	epi14	epi15	NA	NA	NA	NA	NA	NA	epi22	NA	epi24	epi26	epi28	NA	NA	epi32	epi33	NA	epi35	epi37	epi39	epi41	NA	NA
AT1G03800	NA	epi02	epi03	epi04	NA	NA	epi07	epi08	epi09	epi10	epi12	NA	epi14	epi15	NA	NA	NA	NA	NA	NA	epi22	NA	epi24	epi26	epi28	NA	NA	epi32	epi33	NA	epi35	epi37	epi39	epi41	NA	NA
AT1G03810	NA	epi02	epi03	epi04	NA	NA	epi07	epi08	epi09	epi10	epi12	NA	epi14	epi15	NA	NA	NA	NA	NA	NA	epi22	NA	epi24	epi26	epi28	NA	NA	epi32	epi33	NA	epi35	epi37	epi39	epi41	NA	NA
AT1G03820	NA	epi02	epi03	epi04	NA	NA	epi07	epi08	epi09	epi10	epi12	NA	epi14	epi15	NA	NA	NA	NA	NA	NA	epi22	NA	epi24	epi26	epi28	NA	NA	epi32	epi33	NA	epi35	epi37	epi39	epi41	NA	NA
AT1G03830	NA	epi02	epi03	epi04	NA	NA	epi07	epi08	epi09	epi10	epi12	NA	epi14	epi15	NA	NA	NA	NA	NA	NA	epi22	NA	epi24	epi26	epi28	NA	NA	epi32	epi33	NA	epi35	epi37	epi39	epi41	NA	NA
AT1G03840	NA	epi02	epi03	epi04	NA	NA	epi07	epi08	epi09	epi10	epi12	NA	epi14	epi15	NA	NA	NA	NA	NA	NA	epi22	NA	epi24	epi26	epi28	NA	NA	epi32	epi33	NA	epi35	epi37	epi39	epi41	NA	NA
AT1G03850	NA	epi02	epi03	epi04	NA	NA	epi07	epi08	epi09	epi10	epi12	NA	epi14	epi15	NA	NA	NA	NA	NA	NA	epi22	NA	epi24	epi26	epi28	NA	NA	epi32	epi33	NA	epi35	epi37	epi39	epi41	NA	NA
AT1G03860	NA	epi02	epi03	epi04	NA	NA	epi07	epi08	epi09	epi10	epi12	NA	epi14	epi15	NA	NA	NA	NA	NA	NA	epi22	NA	epi24	epi26	epi28	NA	NA	epi32	epi33	NA	epi35	epi37	epi39	epi41	NA	NA
AT1G03870	NA	epi02	epi03	epi04	NA	NA	epi07	epi08	epi09	epi10	epi12	NA	epi14	epi15	NA	NA	NA	NA	NA	NA	epi22	NA	epi24	epi26	epi28	NA	NA	epi32	epi33	NA	epi35	epi37	epi39	epi41	NA	NA
AT1G03880	NA	epi02	epi03	epi04	NA	NA	epi07	epi08	epi09	epi10	epi12	NA	epi14	epi15	NA	NA	NA	NA	NA	NA	epi22	NA	epi24	epi26	epi28	NA	NA	epi32	epi33	NA	epi35	epi37	epi39	epi41	NA	NA
AT1G03890	NA	epi02	epi03	epi04	NA	NA	epi07	epi08	epi09	epi10	epi12	NA	epi14	epi15	NA	NA	NA	NA	NA	NA	epi22	NA	epi24	epi26	epi28	NA	NA	epi32	epi33	NA	epi35	epi37	epi39	epi41	NA	NA
AT1G03900	NA	epi02	epi03	epi04	NA	NA	epi07	epi08	epi09	epi10	epi12	NA	epi14	epi15	NA	NA	NA	NA	NA	NA	epi22	NA	epi24	epi26	epi28	NA	NA	epi32	epi33	NA	epi35	epi37	epi39	epi41	NA	NA
AT1G03905	NA	epi02	epi03	epi04	NA	NA	epi07	epi08	epi09	epi10	epi12	NA	epi14	epi15	NA	NA	NA	NA	NA	NA	epi22	NA	epi24	epi26	epi28	NA	NA	epi32	epi33	NA	epi35	epi37	epi39	epi41	NA	NA
AT1G03910	NA	epi02	epi03	epi04	NA	NA	epi07	epi08	epi09	epi10	epi12	NA	epi14	epi15	NA	NA	NA	NA	NA	NA	epi22	NA	epi24	epi26	epi28	NA	NA	epi32	epi33	NA	epi35	epi37	epi39	epi41	NA	NA
AT1G03920	NA	epi02	epi03	epi04	NA	NA	epi07	epi08	epi09	epi10	epi12	NA	epi14	epi15	NA	NA	NA	NA	NA	NA	epi22	NA	epi24	epi26	epi28	NA	NA	epi32	epi33	NA	epi35	epi37	epi39	epi41	NA	NA
AT1G03930	NA	epi02	epi03	epi04	NA	NA	epi07	epi08	epi09	epi10	epi12	NA	epi14	epi15	NA	NA	NA	NA	NA	NA	epi22	NA	epi24	epi26	epi28	NA	NA	epi32	epi33	NA	epi35	epi37	epi39	epi41	NA	NA
AT1G03935	NA	epi02	epi03	epi04	NA	NA	epi07	epi08	epi09	epi10	epi12	NA	epi14	epi15	NA	NA	NA	NA	NA	NA	epi22	NA	epi24	epi26	epi28	NA	NA	epi32	epi33	NA	epi35	epi37	epi39	epi41	NA	NA
AT1G03940	NA	epi02	epi03	epi04	NA	NA	epi07	epi08	epi09	epi10	epi12	NA	epi14	epi15	NA	NA	NA	NA	NA	NA	epi22	NA	epi24	epi26	epi28	NA	NA	epi32	epi33	NA	epi35	epi37	epi39	epi41	NA	NA
AT1G03950	NA	epi02	epi03	epi04	NA	NA	epi07	epi08	epi09	epi10	epi12	NA	epi14	epi15	NA	NA	NA	NA	NA	NA	epi22	NA	epi24	epi26	epi28	NA	NA	epi32	epi33	NA	epi35	epi37	epi39	epi41	NA	NA
AT1G03960	NA	epi02	epi03	epi04	NA	NA	epi07	epi08	epi09	epi10	epi12	NA	epi14	epi15	NA	NA	NA	NA	NA	NA	epi22	NA	epi24	epi26	epi28	NA	NA	epi32	epi33	NA	epi35	epi37	epi39	epi41	NA	NA
AT1G03970	NA	epi02	epi03	epi04	NA	NA	epi07	epi08	epi09	epi10	epi12	NA	epi14	epi15	NA	NA	NA	NA	NA	NA	epi22	NA	epi24	epi26	epi28	NA	NA	epi32	epi33	NA	epi35	epi37	epi39	epi41	NA	NA
AT1G03980	NA	epi02	epi03	epi04	NA	NA	epi07	epi08	epi09	epi10	epi12	NA	epi14	epi15	NA	NA	NA	NA	NA	NA	epi22	NA	epi24	epi26	epi28	NA	NA	epi32	epi33	NA	epi35	epi37	epi39	epi41	NA	NA
AT1G03982	NA	epi02	epi03	epi04	NA	NA	epi07	epi08	epi09	epi10	epi12	NA	epi14	epi15	NA	NA	NA	NA	NA	NA	epi22	NA	epi24	epi26	epi28	NA	NA	epi32	epi33	NA	epi35	epi37	epi39	epi41	NA	NA
AT1G03990	NA	epi02	epi03	epi04	NA	NA	epi07	epi08	epi09	epi10	epi12	NA	epi14	epi15	NA	NA	NA	NA	NA	NA	epi22	NA	epi24	epi26	epi28	NA	NA	epi32	epi33	NA	epi35	epi37	epi39	epi41	NA	NA
AT1G04000	NA	epi02	epi03	epi04	NA	NA	epi07	epi08	epi09	epi10	epi12	NA	epi14	epi15	NA	NA	NA	NA	NA	NA	epi22	NA	epi24	epi26	epi28	NA	NA	epi32	epi33	NA	epi35	epi37	epi39	epi41	NA	NA
AT1G04010	NA	epi02	epi03	epi04	NA	NA	epi07	epi08	epi09	epi10	epi12	NA	epi14	epi15	NA	NA	NA	NA	NA	NA	epi22	NA	epi24	epi26	epi28	NA	NA	epi32	epi33	NA	epi35	epi37	epi39	epi41	NA	NA
AT1G04020	NA	epi02	epi03	epi04	NA	NA	epi07	epi08	epi09	epi10	epi12	NA	epi14	epi15	NA	NA	NA	NA	NA	NA	epi22	NA	epi24	epi26	epi28	NA	NA	epi32	epi33	NA	epi35	epi37	epi39	epi41	NA	NA
AT1G04030	NA	epi02	epi03	epi04	NA	NA	epi07	epi08	epi09	epi10	epi12	NA	epi14	epi15	NA	NA	NA	NA	NA	NA	epi22	NA	epi24	epi26	epi28	NA	NA	epi32	epi33	NA	epi35	epi37	epi39	epi41	NA	NA
AT1G04040	NA	epi02	epi03	epi04	NA	NA	epi07	epi08	epi09	epi10	epi12	NA	epi14	epi15	NA	NA	NA	NA	NA	NA	epi22	NA	epi24	epi26	epi28	NA	NA	epi32	epi33	NA	epi35	epi37	epi39	epi41	NA	NA
AT1G04050	NA	epi02	epi03	epi04	NA	NA	epi07	epi08	epi09	epi10	epi12	NA	epi14	epi15	NA	NA	NA	NA	NA	NA	epi22	NA	epi24	epi26	epi28	NA	NA	epi32	epi33	NA	epi35	epi37	epi39	epi41	NA	NA
AT1G04070	NA	epi02	epi03	epi04	NA	NA	epi07	epi08	epi09	epi10	epi12	NA	epi14	epi15	NA	NA	NA	NA	NA	NA	epi22	NA	epi24	epi26	epi28	NA	NA	epi32	epi33	NA	epi35	epi37	epi39	epi41	NA	NA
AT1G04080	NA	epi02	epi03	epi04	NA	NA	epi07	epi08	epi09	epi10	epi12	NA	epi14	epi15	NA	NA	NA	NA	NA	NA	epi22	NA	epi24	epi26	epi28	NA	NA	epi32	epi33	NA	epi35	epi37	epi39	epi41	NA	NA
AT1G04090	NA	epi02	epi03	epi04	NA	NA	epi07	epi08	epi09	epi10	epi12	NA	epi14	epi15	NA	NA	NA	NA	NA	NA	epi22	NA	epi24	epi26	epi28	NA	NA	epi32	epi33	NA	epi35	epi37	epi39	epi41	NA	NA
AT1G04100	NA	epi02	epi03	epi04	NA	NA	epi07	epi08	epi09	epi10	epi12	NA	epi14	epi15	NA	NA	NA	NA	NA	NA	epi22	NA	epi24	epi26	epi28	NA	NA	epi32	epi33	NA	epi35	epi37	epi39	epi41	NA	NA
AT1G04110	NA	epi02	epi03	epi04	NA	NA	epi07	epi08	epi09	epi10	epi12	NA	epi14	epi15	NA	NA	NA	NA	NA	NA	epi22	NA	epi24	epi26	epi28	NA	NA	epi32	epi33	NA	epi35	epi37	epi39	epi41	NA	NA
AT1G04120	NA	epi02	epi03	epi04	NA	NA	epi07	epi08	epi09	epi10	epi12	NA	epi14	epi15	NA	NA	NA	NA	NA	NA	epi22	NA	epi24	epi26	epi28	NA	NA	epi32	epi33	NA	epi35	epi37	epi39	epi41	NA	NA
AT1G04130	NA	epi02	epi03	epi04	NA	NA	epi07	epi08	epi09	epi10	epi12	NA	epi14	epi15	NA	NA	NA	NA	NA	NA	epi22	NA	epi24	epi26	epi28	NA	NA	epi32	epi33	NA	epi35	epi37	epi39	epi41	NA	NA
AT1G04140	NA	epi02	epi03	epi04	NA	NA	epi07	epi08	epi09	epi10	epi12	NA	epi14	epi15	NA	NA	NA	NA	NA	NA	epi22	NA	epi24	epi26	epi28	NA	NA	epi32	epi33	NA	epi35	epi37	epi39	epi41	NA	NA
AT1G04150	NA	epi02	epi03	epi04	NA	NA	epi07	epi08	epi09	epi10	epi12	NA	epi14	epi15	NA	NA	NA	NA	NA	NA	epi22	NA	epi24	epi26	epi28	NA	NA	epi32	epi33	NA	epi35	epi37	epi39	epi41	NA	NA
AT1G04160	NA	epi02	epi03	epi04	NA	NA	epi07	epi08	epi09	epi10	epi12	NA	epi14	epi15	NA	NA	NA	NA	NA	NA	epi22	NA	epi24	epi26	epi28	NA	NA	epi32	epi33	NA	epi35	epi37	epi39	epi41	NA	NA
AT1G04170	NA	epi02	epi03	epi04	NA	NA	epi07	epi08	epi09	epi10	epi12	NA	epi14	epi15	NA	NA	NA	NA	NA	NA	epi22	NA	epi24	epi26	epi28	NA	NA	epi32	epi33	NA	epi35	epi37	epi39	epi41	NA	NA
AT1G04171	NA	epi02	epi03	epi04	NA	NA	epi07	epi08	epi09	epi10	epi12	NA	epi14	epi15	NA	NA	NA	NA	NA	NA	epi22	NA	epi24	epi26	epi28	NA	NA	epi32	epi33	NA	epi35	epi37	epi39	epi41	NA	NA
AT1G04180	NA	epi02	epi03	epi04	NA	NA	epi07	epi08	epi09	epi10	epi12	NA	epi14	epi15	NA	NA	NA	NA	NA	NA	epi22	NA	epi24	epi26	epi28	NA	NA	epi32	epi33	NA	epi35	epi37	epi39	epi41	NA	NA
AT1G04190	NA	epi02	epi03	epi04	NA	NA	epi07	epi08	epi09	epi10	epi12	NA	epi14	epi15	NA	NA	NA	NA	NA	NA	epi22	NA	epi24	epi26	epi28	NA	NA	epi32	epi33	NA	epi35	epi37	epi39	epi41	NA	NA
AT1G04200	NA	epi02	epi03	epi04	NA	NA	epi07	epi08	epi09	epi10	epi12	NA	epi14	epi15	NA	NA	NA	NA	NA	NA	epi22	NA	epi24	epi26	epi28	NA	NA	epi32	epi33	NA	epi35	epi37	epi39	epi41	NA	NA
AT1G04210	NA	epi02	epi03	epi04	NA	NA	epi07	epi08	epi09	epi10	epi12	NA	epi14	epi15	NA	NA	NA	NA	NA	NA	epi22	NA	epi24	epi26	epi28	NA	NA	epi32	epi33	NA	epi35	epi37	epi39	epi41	NA	NA
AT1G04220	NA	epi02	epi03	epi04	NA	NA	epi07	epi08	epi09	epi10	epi12	NA	epi14	epi15	NA	NA	NA	NA	NA	NA	epi22	NA	epi24	epi26	epi28	NA	NA	epi32	epi33	NA	epi35	epi37	epi39	epi41	NA	NA
AT1G04230	NA	epi02	epi03	epi04	NA	NA	epi07	epi08	epi09	epi10	epi12	NA	epi14	epi15	NA	NA	NA	NA	NA	NA	epi22	NA	epi24	epi26	epi28	NA	NA	epi32	epi33	NA	epi35	epi37	epi39	epi41	NA	NA
AT1G04240	NA	epi02	epi03	epi04	NA	NA	epi07	epi08	epi09	epi10	epi12	NA	epi14	epi15	NA	NA	NA	NA	NA	NA	epi22	NA	epi24	epi26	epi28	NA	NA	epi32	epi33	NA	epi35	epi37	epi39	epi41	NA	NA
AT1G04250	NA	epi02	epi03	epi04	NA	NA	epi07	epi08	epi09	epi10	epi12	NA	epi14	epi15	NA	NA	NA	NA	NA	NA	epi22	NA	epi24	epi26	epi28	NA	NA	epi32	epi33	NA	epi35	epi37	epi39	epi41	NA	NA
AT1G04260	NA	epi02	epi03	epi04	NA	NA	epi07	epi08	epi09	epi10	epi12	NA	epi14	epi15	NA	NA	NA	NA	NA	NA	epi22	NA	epi24	epi26	epi28	NA	NA	epi32	epi33	NA	epi35	epi37	epi39	epi41	NA	NA
AT1G04270	NA	epi02	epi03	epi04	NA	NA	epi07	epi08	epi09	epi10	epi12	NA	epi14	epi15	NA	NA	NA	NA	NA	NA	epi22	NA	epi24	epi26	epi28	NA	NA	epi32	epi33	NA	epi35	epi37	epi39	epi41	NA	NA
AT1G04280	NA	epi02	epi03	epi04	NA	NA	epi07	epi08	epi09	epi10	epi12	NA	epi14	epi15	NA	NA	NA	NA	NA	NA	epi22	NA	epi24	epi26	epi28	NA	NA	epi32	epi33	NA	epi35	epi37	epi39	epi41	NA	NA
AT1G04290	NA	epi02	epi03	epi04	NA	NA	epi07	epi08	epi09	epi10	epi12	NA	epi14	epi15	NA	NA	NA	NA	NA	NA	epi22	NA	epi24	epi26	epi28	NA	NA	epi32	epi33	NA	epi35	epi37	epi39	epi41	NA	NA
AT1G04295	NA	epi02	epi03	epi04	NA	NA	epi07	epi08	epi09	epi10	epi12	NA	epi14	epi15	NA	NA	NA	NA	NA	NA	epi22	NA	epi24	epi26	epi28	NA	NA	epi32	epi33	NA	epi35	epi37	epi39	epi41	NA	NA
AT1G04300	NA	epi02	epi03	epi04	NA	NA	epi07	epi08	epi09	epi10	epi12	NA	epi14	epi15	NA	NA	NA	NA	NA	NA	epi22	NA	epi24	epi26	epi28	NA	NA	epi32	epi33	NA	epi35	epi37	epi39	epi41	NA	NA
AT1G04310	NA	epi02	epi03	epi04	NA	NA	epi07	epi08	epi09	epi10	epi12	NA	epi14	epi15	NA	NA	NA	NA	NA	NA	epi22	NA	epi24	epi26	epi28	NA	NA	epi32	epi33	NA	epi35	epi37	epi39	epi41	NA	NA
AT1G04320	NA	epi02	epi03	epi04	NA	NA	epi07	epi08	epi09	epi10	epi12	NA	epi14	epi15	NA	NA	NA	NA	NA	NA	epi22	NA	epi24	epi26	epi28	NA	NA	epi32	epi33	NA	epi35	epi37	epi39	epi41	NA	NA
AT1G04330	NA	epi02	epi03	epi04	NA	NA	epi07	epi08	epi09	epi10	epi12	NA	epi14	epi15	NA	NA	NA	NA	NA	NA	epi22	NA	epi24	epi26	epi28	NA	NA	epi32	epi33	NA	epi35	epi37	epi39	epi41	NA	NA
AT1G04340	NA	epi02	epi03	epi04	NA	NA	epi07	epi08	epi09	epi10	epi12	NA	epi14	epi15	NA	NA	NA	NA	NA	NA	epi22	NA	epi24	epi26	epi28	NA	NA	epi32	epi33	NA	epi35	epi37	epi39	epi41	NA	NA
AT1G04350	NA	epi02	epi03	epi04	NA	NA	epi07	epi08	epi09	epi10	epi12	NA	epi14	epi15	NA	NA	NA	NA	NA	NA	epi22	NA	epi24	epi26	epi28	NA	NA	epi32	epi33	NA	epi35	epi37	epi39	epi41	NA	NA
AT1G04360	NA	epi02	epi03	epi04	NA	NA	epi07	epi08	epi09	epi10	epi12	NA	epi14	epi15	NA	NA	NA	NA	NA	NA	epi22	NA	epi24	epi26	epi28	NA	NA	epi32	epi33	NA	epi35	epi37	epi39	epi41	NA	NA
AT1G04370	NA	epi02	epi03	epi04	NA	NA	epi07	epi08	epi09	epi10	epi12	NA	epi14	epi15	NA	NA	NA	NA	NA	NA	epi22	NA	epi24	epi26	epi28	NA	NA	epi32	epi33	NA	epi35	epi37	epi39	epi41	NA	NA
AT1G04380	NA	epi02	epi03	epi04	NA	NA	epi07	epi08	epi09	epi10	epi12	NA	epi14	epi15	NA	NA	NA	NA	NA	NA	epi22	NA	epi24	epi26	epi28	NA	NA	epi32	epi33	NA	epi35	epi37	epi39	epi41	NA	NA
AT1G04390	NA	epi02	epi03	epi04	NA	NA	epi07	epi08	epi09	epi10	epi12	NA	epi14	epi15	NA	NA	NA	NA	NA	NA	epi22	NA	epi24	epi26	epi28	NA	NA	epi32	epi33	NA	epi35	epi37	epi39	epi41	NA	NA
AT1G04400	NA	epi02	epi03	epi04	NA	NA	epi07	epi08	epi09	epi10	epi12	NA	epi14	epi15	NA	NA	NA	NA	NA	NA	epi22	NA	epi24	epi26	epi28	NA	NA	epi32	epi33	NA	epi35	epi37	epi39	epi41	NA	NA
AT1G04410	NA	epi02	epi03	epi04	NA	NA	epi07	epi08	epi09	epi10	epi12	NA	epi14	epi15	NA	NA	NA	NA	NA	NA	epi22	NA	epi24	epi26	epi28	NA	NA	epi32	epi33	NA	epi35	epi37	epi39	epi41	NA	NA
AT1G04420	NA	epi02	epi03	epi04	NA	NA	epi07	epi08	epi09	epi10	epi12	NA	epi14	epi15	NA	NA	NA	NA	NA	NA	epi22	NA	epi24	epi26	epi28	NA	NA	epi32	epi33	NA	epi35	epi37	epi39	epi41	NA	NA
AT1G04425	NA	epi02	epi03	epi04	NA	NA	epi07	epi08	epi09	epi10	epi12	NA	epi14	epi15	NA	NA	NA	NA	NA	NA	epi22	NA	epi24	epi26	epi28	NA	NA	epi32	epi33	NA	epi35	epi37	epi39	epi41	NA	NA
AT1G04430	NA	epi02	epi03	epi04	NA	NA	epi07	epi08	epi09	epi10	epi12	NA	epi14	epi15	NA	NA	NA	NA	NA	NA	epi22	NA	epi24	epi26	epi28	NA	NA	epi32	epi33	NA	epi35	epi37	epi39	epi41	NA	NA
AT1G04440	NA	epi02	epi03	epi04	NA	NA	epi07	epi08	epi09	epi10	epi12	NA	epi14	epi15	NA	NA	NA	NA	NA	NA	epi22	NA	epi24	epi26	epi28	NA	NA	epi32	epi33	NA	epi35	epi37	epi39	epi41	NA	NA
AT1G04445	NA	epi02	epi03	epi04	NA	NA	epi07	epi08	epi09	epi10	epi12	NA	epi14	epi15	NA	NA	NA	NA	NA	NA	epi22	NA	epi24	epi26	epi28	NA	NA	epi32	epi33	NA	epi35	epi37	epi39	epi41	NA	NA
AT1G04450	NA	epi02	epi03	epi04	NA	NA	epi07	epi08	epi09	epi10	epi12	NA	epi14	epi15	NA	NA	NA	NA	NA	NA	epi22	NA	epi24	epi26	epi28	NA	NA	epi32	epi33	NA	epi35	epi37	epi39	epi41	NA	NA
AT1G04457	NA	epi02	epi03	epi04	NA	NA	epi07	epi08	epi09	epi10	epi12	NA	epi14	epi15	NA	NA	NA	NA	NA	NA	epi22	NA	epi24	epi26	epi28	NA	NA	epi32	epi33	NA	epi35	epi37	epi39	epi41	NA	NA
AT1G04470	NA	epi02	epi03	epi04	NA	NA	epi07	epi08	epi09	epi10	epi12	NA	epi14	epi15	NA	NA	NA	NA	NA	NA	epi22	NA	epi24	epi26	epi28	NA	NA	epi32	epi33	NA	epi35	epi37	epi39	epi41	NA	NA
AT1G04480	NA	epi02	epi03	epi04	NA	NA	epi07	epi08	epi09	epi10	epi12	NA	epi14	epi15	NA	NA	NA	NA	NA	NA	epi22	NA	epi24	epi26	epi28	NA	NA	epi32	epi33	NA	epi35	epi37	epi39	epi41	NA	NA
AT1G04490	NA	epi02	epi03	epi04	NA	NA	epi07	epi08	epi09	epi10	epi12	NA	epi14	epi15	NA	NA	NA	NA	NA	NA	epi22	NA	epi24	epi26	epi28	NA	NA	epi32	epi33	NA	epi35	epi37	epi39	epi41	NA	NA
AT1G04500	NA	epi02	epi03	epi04	NA	NA	epi07	epi08	epi09	epi10	epi12	NA	epi14	epi15	NA	NA	NA	NA	NA	NA	epi22	NA	epi24	epi26	epi28	NA	NA	epi32	epi33	NA	epi35	epi37	epi39	epi41	NA	NA
AT1G04501	NA	epi02	epi03	epi04	NA	NA	epi07	epi08	epi09	epi10	epi12	NA	epi14	epi15	NA	NA	NA	NA	NA	NA	epi22	NA	epi24	epi26	epi28	NA	NA	epi32	epi33	NA	epi35	epi37	epi39	epi41	NA	NA
AT1G04510	NA	epi02	epi03	epi04	NA	NA	epi07	epi08	epi09	epi10	epi12	NA	epi14	epi15	NA	NA	NA	NA	NA	NA	epi22	NA	epi24	epi26	epi28	NA	NA	epi32	epi33	NA	epi35	epi37	epi39	epi41	NA	NA
AT1G04520	NA	epi02	epi03	epi04	NA	NA	epi07	epi08	epi09	epi10	epi12	epi13	epi14	epi15	NA	NA	NA	NA	NA	NA	epi22	NA	epi24	epi26	epi28	NA	NA	epi32	epi33	NA	epi35	epi37	epi39	epi41	NA	NA
AT1G04530	NA	epi02	epi03	epi04	NA	NA	epi07	epi08	epi09	epi10	epi12	epi13	epi14	epi15	NA	NA	NA	NA	NA	NA	epi22	NA	epi24	epi26	epi28	NA	NA	epi32	epi33	NA	epi35	epi37	epi39	epi41	NA	NA
AT1G04540	NA	epi02	epi03	epi04	NA	NA	epi07	epi08	epi09	epi10	epi12	epi13	epi14	epi15	NA	NA	NA	NA	NA	NA	epi22	NA	epi24	epi26	epi28	NA	NA	epi32	epi33	NA	epi35	epi37	epi39	epi41	NA	NA
AT1G04550	NA	epi02	epi03	epi04	NA	NA	epi07	epi08	epi09	epi10	epi12	epi13	epi14	epi15	NA	NA	NA	NA	NA	NA	epi22	NA	epi24	epi26	epi28	NA	NA	epi32	epi33	NA	epi35	epi37	epi39	epi41	NA	NA
AT1G04555	NA	epi02	epi03	epi04	NA	NA	epi07	epi08	epi09	epi10	epi12	epi13	epi14	epi15	NA	NA	NA	NA	NA	NA	epi22	NA	epi24	epi26	epi28	NA	NA	epi32	epi33	NA	epi35	epi37	epi39	epi41	NA	NA
AT1G04560	NA	epi02	epi03	epi04	NA	NA	epi07	epi08	epi09	epi10	epi12	epi13	epi14	epi15	NA	NA	NA	NA	NA	NA	epi22	NA	epi24	epi26	epi28	NA	NA	epi32	epi33	NA	epi35	epi37	epi39	epi41	NA	NA
AT1G04570	NA	epi02	epi03	epi04	NA	NA	epi07	epi08	epi09	epi10	epi12	epi13	epi14	epi15	NA	NA	NA	NA	NA	NA	epi22	NA	epi24	epi26	epi28	NA	NA	epi32	epi33	NA	epi35	epi37	epi39	epi41	NA	NA
AT1G04580	NA	epi02	epi03	epi04	NA	NA	epi07	epi08	epi09	epi10	epi12	epi13	epi14	epi15	NA	NA	NA	NA	NA	NA	epi22	NA	epi24	epi26	epi28	NA	NA	epi32	epi33	NA	epi35	epi37	epi39	epi41	NA	NA
AT1G04590	NA	epi02	epi03	epi04	NA	NA	epi07	epi08	epi09	epi10	epi12	epi13	epi14	epi15	NA	NA	NA	NA	NA	NA	epi22	NA	epi24	epi26	epi28	NA	NA	epi32	epi33	NA	epi35	epi37	epi39	epi41	NA	NA
AT1G04600	NA	epi02	epi03	epi04	NA	NA	epi07	epi08	epi09	epi10	epi12	epi13	epi14	epi15	NA	NA	NA	NA	NA	NA	epi22	NA	epi24	epi26	epi28	NA	NA	epi32	epi33	NA	epi35	epi37	epi39	epi41	NA	NA
AT1G04610	NA	epi02	epi03	epi04	NA	NA	epi07	epi08	epi09	epi10	epi12	epi13	epi14	epi15	NA	NA	NA	NA	NA	NA	epi22	NA	epi24	epi26	epi28	NA	NA	epi32	epi33	NA	epi35	epi37	epi39	epi41	NA	NA
AT1G04620	NA	epi02	epi03	epi04	NA	NA	epi07	epi08	epi09	epi10	epi12	epi13	epi14	epi15	NA	NA	NA	NA	NA	NA	epi22	NA	epi24	epi26	epi28	NA	NA	epi32	epi33	NA	epi35	epi37	epi39	epi41	NA	NA
AT1G04625	NA	epi02	epi03	epi04	NA	NA	epi07	epi08	epi09	epi10	epi12	epi13	epi14	epi15	NA	NA	NA	NA	NA	NA	epi22	NA	epi24	epi26	epi28	NA	NA	epi32	epi33	NA	epi35	epi37	epi39	epi41	NA	NA
AT1G04630	NA	epi02	epi03	epi04	NA	NA	epi07	epi08	epi09	epi10	epi12	epi13	epi14	epi15	NA	NA	NA	NA	NA	NA	epi22	NA	epi24	epi26	epi28	NA	NA	epi32	epi33	NA	epi35	epi37	epi39	epi41	NA	NA
AT1G04635	NA	epi02	epi03	epi04	NA	NA	epi07	epi08	epi09	epi10	epi12	epi13	epi14	epi15	NA	NA	NA	NA	NA	NA	epi22	NA	epi24	epi26	epi28	NA	NA	epi32	epi33	NA	epi35	epi37	epi39	epi41	NA	NA
AT1G04640	NA	epi02	epi03	epi04	NA	NA	epi07	epi08	epi09	epi10	epi12	epi13	epi14	epi15	NA	NA	NA	NA	NA	NA	epi22	NA	epi24	epi26	epi28	NA	NA	epi32	epi33	NA	epi35	epi37	epi39	epi41	NA	NA
AT1G04645	NA	epi02	epi03	epi04	NA	NA	epi07	epi08	epi09	epi10	epi12	epi13	epi14	epi15	NA	NA	NA	NA	NA	NA	epi22	NA	epi24	epi26	epi28	NA	NA	epi32	epi33	NA	epi35	epi37	epi39	epi41	NA	NA
AT1G04650	NA	epi02	epi03	epi04	NA	NA	epi07	epi08	epi09	epi10	epi12	epi13	epi14	epi15	NA	NA	NA	NA	NA	NA	epi22	NA	epi24	epi26	epi28	NA	NA	epi32	epi33	NA	epi35	epi37	epi39	epi41	NA	NA
AT1G04660	NA	epi02	epi03	epi04	NA	NA	epi07	epi08	epi09	epi10	epi12	epi13	epi14	epi15	NA	NA	NA	NA	NA	NA	epi22	NA	epi24	epi26	epi28	NA	NA	epi32	epi33	NA	epi35	epi37	epi39	epi41	NA	NA
AT1G04670	NA	epi02	epi03	epi04	NA	NA	epi07	epi08	epi09	epi10	epi12	epi13	epi14	epi15	NA	NA	NA	NA	NA	NA	epi22	NA	epi24	epi26	epi28	NA	NA	epi32	epi33	NA	epi35	epi37	epi39	epi41	NA	NA
AT1G04680	NA	epi02	epi03	epi04	NA	NA	epi07	epi08	epi09	epi10	epi12	epi13	epi14	epi15	NA	NA	NA	NA	NA	NA	epi22	NA	epi24	epi26	epi28	NA	NA	epi32	epi33	NA	epi35	epi37	epi39	epi41	NA	NA
AT1G04684	NA	epi02	epi03	epi04	NA	NA	epi07	epi08	epi09	epi10	epi12	epi13	epi14	epi15	NA	NA	NA	NA	NA	NA	epi22	NA	epi24	epi26	epi28	NA	NA	epi32	epi33	NA	epi35	epi37	epi39	epi41	NA	NA
AT1G04690	NA	epi02	epi03	epi04	NA	NA	epi07	epi08	epi09	epi10	epi12	epi13	epi14	epi15	NA	NA	NA	NA	NA	NA	epi22	NA	epi24	epi26	epi28	NA	NA	epi32	epi33	NA	epi35	epi37	epi39	epi41	NA	NA
AT1G04700	NA	epi02	epi03	epi04	NA	NA	epi07	epi08	epi09	epi10	epi12	epi13	epi14	epi15	NA	NA	NA	NA	NA	NA	epi22	NA	epi24	epi26	epi28	NA	NA	epi32	epi33	NA	epi35	epi37	epi39	epi41	NA	NA
AT1G04710	NA	epi02	epi03	epi04	NA	NA	epi07	epi08	epi09	epi10	epi12	epi13	epi14	epi15	NA	NA	NA	NA	NA	NA	epi22	NA	epi24	epi26	epi28	NA	NA	epi32	epi33	NA	epi35	epi37	epi39	epi41	NA	NA
AT1G04720	NA	epi02	epi03	epi04	NA	NA	epi07	epi08	epi09	epi10	epi12	epi13	epi14	epi15	NA	NA	NA	NA	NA	NA	epi22	NA	epi24	epi26	epi28	NA	NA	epi32	epi33	NA	epi35	epi37	epi39	epi41	NA	NA
AT1G04730	NA	epi02	epi03	epi04	NA	NA	epi07	epi08	epi09	epi10	epi12	epi13	epi14	epi15	NA	NA	NA	NA	NA	NA	epi22	NA	epi24	epi26	epi28	NA	NA	epi32	epi33	NA	epi35	epi37	epi39	epi41	NA	NA
AT1G04750	NA	epi02	epi03	epi04	NA	NA	epi07	epi08	epi09	epi10	epi12	epi13	epi14	epi15	NA	NA	NA	NA	NA	NA	epi22	NA	epi24	epi26	epi28	NA	NA	epi32	epi33	NA	epi35	epi37	epi39	epi41	NA	NA
AT1G04760	NA	epi02	epi03	epi04	NA	NA	epi07	epi08	epi09	epi10	epi12	epi13	epi14	epi15	NA	NA	NA	NA	NA	NA	epi22	NA	epi24	epi26	epi28	NA	NA	epi32	epi33	NA	epi35	epi37	epi39	epi41	NA	NA
AT1G04770	NA	epi02	epi03	epi04	NA	NA	epi07	epi08	epi09	epi10	epi12	epi13	epi14	epi15	NA	NA	NA	NA	NA	NA	epi22	NA	epi24	epi26	epi28	NA	NA	epi32	epi33	NA	epi35	epi37	epi39	epi41	NA	NA
AT1G04778	NA	epi02	epi03	epi04	NA	NA	epi07	epi08	epi09	epi10	epi12	epi13	epi14	epi15	NA	NA	NA	NA	NA	NA	epi22	NA	epi24	epi26	epi28	NA	NA	epi32	epi33	NA	epi35	epi37	epi39	epi41	NA	NA
AT1G04780	NA	epi02	epi03	epi04	NA	NA	epi07	epi08	epi09	epi10	epi12	epi13	epi14	epi15	NA	NA	NA	NA	NA	NA	epi22	NA	epi24	epi26	epi28	NA	NA	epi32	epi33	NA	epi35	epi37	epi39	epi41	NA	NA
AT1G04790	NA	epi02	epi03	epi04	NA	NA	epi07	epi08	epi09	epi10	epi12	epi13	epi14	epi15	NA	NA	NA	NA	NA	NA	epi22	NA	epi24	epi26	epi28	NA	NA	epi32	epi33	NA	epi35	epi37	epi39	epi41	NA	NA
AT1G04800	NA	epi02	epi03	epi04	NA	NA	epi07	epi08	epi09	epi10	epi12	epi13	epi14	epi15	NA	NA	NA	NA	NA	NA	epi22	NA	epi24	epi26	epi28	NA	NA	epi32	epi33	NA	epi35	epi37	epi39	epi41	NA	NA
AT1G04810	NA	epi02	epi03	epi04	NA	NA	epi07	epi08	epi09	epi10	epi12	epi13	epi14	epi15	NA	NA	NA	NA	NA	NA	epi22	NA	epi24	epi26	epi28	NA	NA	epi32	epi33	NA	epi35	epi37	epi39	epi41	NA	NA
AT1G04820	NA	epi02	epi03	epi04	NA	NA	epi07	epi08	epi09	epi10	epi12	epi13	epi14	epi15	NA	NA	NA	NA	NA	NA	epi22	NA	epi24	epi26	epi28	NA	NA	epi32	epi33	NA	epi35	epi37	epi39	epi41	NA	NA
AT1G04830	NA	epi02	epi03	epi04	NA	NA	epi07	epi08	epi09	epi10	epi12	epi13	epi14	epi15	NA	NA	NA	NA	NA	NA	epi22	NA	epi24	epi26	epi28	NA	NA	epi32	epi33	NA	epi35	epi37	epi39	epi41	NA	NA
AT1G04840	NA	epi02	epi03	epi04	NA	NA	epi07	epi08	epi09	epi10	epi12	epi13	epi14	epi15	NA	NA	NA	NA	NA	NA	epi22	NA	epi24	epi26	epi28	NA	NA	epi32	epi33	NA	epi35	epi37	epi39	epi41	NA	NA
AT1G04850	NA	epi02	epi03	epi04	NA	NA	epi07	epi08	epi09	epi10	epi12	epi13	epi14	epi15	NA	NA	NA	NA	NA	NA	epi22	NA	epi24	epi26	epi28	NA	NA	epi32	epi33	NA	epi35	epi37	epi39	epi41	NA	NA
AT1G04860	NA	epi02	epi03	epi04	NA	NA	epi07	epi08	epi09	epi10	epi12	epi13	epi14	epi15	NA	NA	NA	NA	NA	NA	epi22	NA	epi24	epi26	epi28	NA	NA	epi32	epi33	NA	epi35	epi37	epi39	epi41	NA	NA
AT1G04870	NA	epi02	epi03	epi04	NA	NA	epi07	epi08	epi09	epi10	epi12	epi13	epi14	epi15	NA	NA	NA	NA	NA	NA	epi22	NA	epi24	epi26	epi28	NA	NA	epi32	epi33	NA	epi35	epi37	epi39	epi41	NA	NA
AT1G04880	NA	epi02	epi03	epi04	NA	NA	epi07	epi08	epi09	epi10	epi12	epi13	epi14	epi15	NA	NA	NA	NA	NA	NA	epi22	NA	epi24	epi26	epi28	NA	NA	epi32	epi33	NA	epi35	epi37	epi39	epi41	NA	NA
AT1G04890	NA	epi02	epi03	epi04	NA	NA	epi07	epi08	epi09	epi10	epi12	epi13	epi14	epi15	NA	NA	NA	NA	NA	NA	epi22	NA	epi24	epi26	epi28	NA	NA	epi32	epi33	NA	epi35	epi37	epi39	epi41	NA	NA
AT1G04900	NA	epi02	epi03	epi04	NA	NA	epi07	epi08	epi09	epi10	epi12	epi13	epi14	epi15	NA	NA	NA	NA	NA	NA	epi22	NA	epi24	epi26	epi28	NA	NA	epi32	epi33	NA	epi35	epi37	epi39	epi41	NA	NA
AT1G04910	NA	epi02	epi03	epi04	NA	NA	epi07	epi08	epi09	epi10	epi12	epi13	epi14	epi15	NA	NA	NA	NA	NA	NA	epi22	NA	epi24	epi26	epi28	NA	NA	epi32	epi33	NA	epi35	epi37	epi39	epi41	NA	NA
AT1G04920	NA	epi02	epi03	epi04	NA	NA	epi07	epi08	epi09	epi10	epi12	epi13	epi14	epi15	NA	NA	NA	NA	NA	NA	epi22	NA	epi24	epi26	epi28	NA	NA	epi32	epi33	NA	epi35	epi37	epi39	epi41	NA	NA
AT1G04930	NA	epi02	epi03	epi04	NA	NA	epi07	epi08	epi09	epi10	epi12	epi13	epi14	epi15	NA	NA	NA	NA	NA	NA	epi22	NA	epi24	epi26	epi28	NA	NA	epi32	epi33	NA	epi35	epi37	epi39	epi41	NA	NA
AT1G04945	NA	epi02	epi03	epi04	NA	NA	epi07	epi08	epi09	epi10	epi12	epi13	epi14	epi15	NA	NA	NA	NA	NA	NA	epi22	NA	epi24	epi26	epi28	NA	NA	epi32	epi33	NA	epi35	epi37	epi39	epi41	NA	NA
AT1G04940	NA	epi02	epi03	epi04	NA	NA	epi07	epi08	epi09	epi10	epi12	epi13	epi14	epi15	NA	NA	NA	NA	NA	NA	epi22	NA	epi24	epi26	epi28	NA	NA	epi32	epi33	NA	epi35	epi37	epi39	epi41	NA	NA
AT1G04950	NA	epi02	epi03	epi04	NA	NA	epi07	epi08	epi09	epi10	epi12	epi13	epi14	epi15	NA	NA	NA	NA	NA	NA	epi22	NA	epi24	epi26	epi28	NA	NA	epi32	epi33	NA	epi35	epi37	epi39	epi41	NA	NA
AT1G04960	NA	epi02	epi03	epi04	NA	NA	epi07	epi08	epi09	epi10	epi12	epi13	epi14	epi15	NA	NA	NA	NA	NA	NA	epi22	NA	epi24	epi26	epi28	NA	NA	epi32	epi33	NA	epi35	epi37	epi39	epi41	NA	NA
AT1G04970	NA	epi02	epi03	epi04	NA	NA	epi07	epi08	epi09	epi10	epi12	epi13	epi14	epi15	NA	NA	NA	NA	NA	NA	epi22	NA	epi24	epi26	epi28	NA	NA	epi32	epi33	NA	epi35	epi37	epi39	epi41	NA	NA
AT1G04980	NA	epi02	epi03	epi04	NA	NA	epi07	epi08	epi09	epi10	epi12	epi13	epi14	epi15	NA	NA	NA	NA	NA	NA	epi22	NA	epi24	epi26	epi28	NA	NA	epi32	epi33	NA	epi35	epi37	epi39	epi41	NA	NA
AT1G04985	NA	epi02	epi03	epi04	NA	NA	epi07	epi08	epi09	epi10	epi12	epi13	epi14	epi15	NA	NA	NA	NA	NA	NA	epi22	NA	epi24	epi26	epi28	NA	NA	epi32	epi33	NA	epi35	epi37	epi39	epi41	NA	NA
AT1G04990	NA	epi02	epi03	epi04	NA	NA	epi07	epi08	epi09	epi10	epi12	epi13	epi14	epi15	NA	NA	NA	NA	NA	NA	epi22	NA	epi24	epi26	epi28	NA	NA	epi32	epi33	NA	epi35	epi37	epi39	epi41	NA	NA
AT1G05000	NA	epi02	epi03	epi04	NA	NA	epi07	epi08	epi09	epi10	epi12	epi13	epi14	epi15	NA	NA	NA	NA	NA	NA	epi22	NA	epi24	epi26	epi28	NA	NA	epi32	epi33	NA	epi35	epi37	epi39	epi41	NA	NA
AT1G05010	NA	epi02	epi03	epi04	NA	NA	epi07	epi08	epi09	epi10	epi12	epi13	epi14	epi15	NA	NA	NA	NA	NA	NA	epi22	NA	epi24	epi26	epi28	NA	NA	epi32	epi33	NA	epi35	epi37	epi39	epi41	NA	NA
AT1G05020	NA	epi02	epi03	epi04	NA	NA	epi07	epi08	epi09	epi10	epi12	epi13	epi14	epi15	NA	NA	NA	NA	NA	NA	epi22	NA	epi24	epi26	epi28	NA	NA	epi32	epi33	NA	epi35	epi37	epi39	epi41	NA	NA
AT1G05030	NA	epi02	epi03	epi04	NA	NA	epi07	epi08	epi09	epi10	epi12	epi13	epi14	epi15	NA	NA	NA	NA	NA	NA	epi22	NA	epi24	epi26	epi28	NA	NA	epi32	epi33	NA	epi35	epi37	epi39	epi41	NA	NA
AT1G05040	NA	epi02	epi03	epi04	NA	NA	epi07	epi08	epi09	epi10	epi12	epi13	epi14	epi15	NA	NA	NA	NA	NA	NA	epi22	NA	epi24	epi26	epi28	NA	NA	epi32	epi33	NA	epi35	epi37	epi39	epi41	NA	NA
AT1G05055	NA	epi02	epi03	epi04	NA	NA	epi07	epi08	epi09	epi10	epi12	epi13	epi14	epi15	NA	NA	NA	NA	NA	NA	epi22	NA	epi24	epi26	epi28	NA	NA	epi32	epi33	NA	epi35	epi37	epi39	epi41	NA	NA
AT1G05060	NA	epi02	epi03	epi04	NA	NA	epi07	epi08	epi09	epi10	epi12	epi13	epi14	epi15	NA	NA	NA	NA	NA	NA	epi22	NA	epi24	epi26	epi28	NA	NA	epi32	epi33	NA	epi35	epi37	epi39	epi41	NA	NA
AT1G05061	NA	epi02	epi03	epi04	NA	NA	epi07	epi08	epi09	epi10	epi12	epi13	epi14	epi15	NA	NA	NA	NA	NA	NA	epi22	NA	epi24	epi26	epi28	NA	NA	epi32	epi33	NA	epi35	epi37	epi39	epi41	NA	NA
AT1G05065	NA	epi02	epi03	epi04	NA	NA	epi07	epi08	epi09	epi10	epi12	epi13	epi14	epi15	NA	NA	NA	NA	NA	NA	epi22	NA	epi24	epi26	epi28	NA	NA	epi32	epi33	NA	epi35	epi37	epi39	epi41	NA	NA
AT1G05070	NA	epi02	epi03	epi04	NA	NA	epi07	epi08	epi09	epi10	epi12	epi13	epi14	epi15	NA	NA	NA	NA	NA	NA	epi22	NA	epi24	epi26	epi28	NA	NA	epi32	epi33	NA	epi35	epi37	epi39	epi41	NA	NA
AT1G05080	NA	epi02	epi03	epi04	NA	NA	epi07	epi08	epi09	epi10	epi12	epi13	epi14	epi15	NA	NA	NA	NA	NA	NA	epi22	NA	epi24	epi26	epi28	NA	NA	epi32	epi33	NA	epi35	epi37	epi39	epi41	NA	NA
AT1G05085	NA	epi02	epi03	epi04	NA	NA	epi07	epi08	epi09	epi10	epi12	epi13	epi14	epi15	NA	NA	NA	NA	NA	NA	epi22	NA	epi24	epi26	epi28	NA	NA	epi32	epi33	NA	epi35	epi37	epi39	epi41	NA	NA
AT1G05090	NA	epi02	epi03	epi04	NA	NA	epi07	epi08	epi09	epi10	epi12	epi13	epi14	epi15	NA	NA	NA	NA	NA	NA	epi22	NA	epi24	epi26	epi28	NA	NA	epi32	epi33	NA	epi35	epi37	epi39	epi41	NA	NA
AT1G05100	NA	epi02	epi03	epi04	NA	NA	epi07	epi08	epi09	epi10	epi12	epi13	epi14	epi15	NA	NA	NA	NA	NA	NA	epi22	NA	epi24	epi26	epi28	NA	NA	epi32	epi33	NA	epi35	epi37	epi39	epi41	NA	NA
AT1G05120	NA	epi02	epi03	epi04	NA	NA	epi07	epi08	epi09	epi10	epi12	epi13	epi14	epi15	NA	NA	NA	NA	NA	NA	epi22	NA	epi24	epi26	epi28	NA	NA	epi32	epi33	NA	epi35	epi37	epi39	epi41	NA	NA
AT1G05135	NA	epi02	epi03	epi04	NA	NA	epi07	epi08	epi09	epi10	epi12	epi13	epi14	epi15	NA	NA	NA	NA	NA	NA	epi22	NA	epi24	epi26	epi28	NA	NA	epi32	epi33	NA	epi35	epi37	epi39	epi41	NA	NA
AT1G05136	NA	epi02	epi03	epi04	NA	NA	epi07	epi08	epi09	epi10	epi12	epi13	epi14	epi15	NA	NA	NA	NA	NA	NA	epi22	NA	epi24	epi26	epi28	NA	NA	epi32	epi33	NA	epi35	epi37	epi39	epi41	NA	NA
AT1G05140	NA	epi02	epi03	epi04	NA	NA	epi07	epi08	epi09	epi10	epi12	epi13	epi14	epi15	NA	NA	NA	NA	NA	NA	epi22	NA	epi24	epi26	epi28	NA	NA	epi32	epi33	NA	epi35	epi37	epi39	epi41	NA	NA
AT1G05150	NA	epi02	epi03	epi04	NA	NA	epi07	epi08	epi09	epi10	epi12	epi13	epi14	epi15	NA	NA	NA	NA	NA	NA	epi22	NA	epi24	epi26	epi28	NA	NA	epi32	epi33	NA	epi35	epi37	epi39	epi41	NA	NA
AT1G05160	NA	epi02	epi03	epi04	NA	NA	epi07	epi08	epi09	epi10	epi12	epi13	epi14	epi15	NA	NA	NA	NA	NA	NA	epi22	NA	epi24	epi26	epi28	NA	NA	epi32	epi33	NA	epi35	epi37	epi39	epi41	NA	NA
AT1G05170	NA	epi02	epi03	epi04	NA	NA	epi07	epi08	epi09	epi10	epi12	epi13	epi14	epi15	NA	NA	NA	NA	NA	NA	epi22	NA	epi24	epi26	epi28	NA	NA	epi32	epi33	NA	epi35	epi37	epi39	epi41	NA	NA
AT1G05180	NA	epi02	epi03	epi04	NA	NA	epi07	epi08	epi09	epi10	epi12	epi13	epi14	epi15	NA	NA	NA	NA	NA	NA	epi22	NA	epi24	epi26	epi28	NA	NA	epi32	epi33	NA	epi35	epi37	epi39	epi41	NA	NA
AT1G05190	NA	epi02	epi03	epi04	NA	NA	epi07	epi08	epi09	epi10	epi12	epi13	epi14	epi15	NA	NA	NA	NA	NA	NA	epi22	NA	epi24	epi26	epi28	NA	NA	epi32	epi33	NA	epi35	epi37	epi39	epi41	NA	NA
AT1G05200	NA	epi02	epi03	epi04	NA	NA	epi07	epi08	epi09	epi10	epi12	epi13	epi14	epi15	NA	NA	NA	NA	NA	NA	epi22	NA	epi24	epi26	epi28	NA	NA	epi32	epi33	NA	epi35	epi37	epi39	epi41	NA	NA
AT1G05205	NA	epi02	epi03	epi04	NA	NA	epi07	epi08	epi09	epi10	epi12	epi13	epi14	epi15	NA	NA	NA	NA	NA	NA	epi22	NA	epi24	epi26	epi28	NA	NA	epi32	epi33	NA	epi35	epi37	epi39	epi41	NA	NA
AT1G05210	NA	epi02	epi03	epi04	NA	NA	epi07	epi08	epi09	epi10	epi12	epi13	epi14	epi15	NA	NA	NA	NA	NA	NA	epi22	NA	epi24	epi26	epi28	NA	NA	epi32	epi33	NA	epi35	epi37	epi39	epi41	NA	NA
AT1G05220	NA	epi02	epi03	epi04	NA	NA	epi07	epi08	epi09	epi10	epi12	epi13	epi14	epi15	NA	NA	NA	NA	NA	NA	epi22	NA	epi24	epi26	epi28	NA	NA	epi32	epi33	NA	epi35	epi37	epi39	epi41	NA	NA
AT1G05230	NA	epi02	epi03	epi04	NA	NA	epi07	epi08	epi09	epi10	epi12	epi13	epi14	epi15	NA	NA	NA	NA	NA	NA	epi22	NA	epi24	epi26	epi28	NA	NA	epi32	epi33	NA	epi35	epi37	epi39	epi41	NA	NA
AT1G05240	NA	epi02	epi03	epi04	NA	NA	epi07	epi08	epi09	epi10	epi12	epi13	epi14	epi15	NA	NA	NA	NA	NA	NA	epi22	NA	epi24	epi26	epi28	NA	NA	epi32	epi33	NA	epi35	epi37	epi39	epi41	NA	NA
AT1G05250	NA	epi02	epi03	epi04	NA	NA	epi07	epi08	epi09	epi10	epi12	epi13	epi14	epi15	NA	NA	NA	NA	NA	NA	epi22	NA	epi24	epi26	epi28	NA	NA	epi32	epi33	NA	epi35	epi37	epi39	epi41	NA	NA
AT1G05260	NA	epi02	epi03	epi04	NA	NA	epi07	epi08	epi09	epi10	epi12	epi13	epi14	epi15	NA	NA	NA	NA	NA	NA	epi22	NA	epi24	epi26	epi28	NA	NA	epi32	epi33	NA	epi35	epi37	epi39	epi41	NA	NA
AT1G05270	NA	epi02	epi03	epi04	NA	NA	epi07	epi08	epi09	epi10	epi12	epi13	epi14	epi15	NA	NA	NA	NA	NA	NA	epi22	NA	epi24	epi26	epi28	NA	NA	epi32	epi33	NA	epi35	epi37	epi39	epi41	NA	NA
AT1G05280	NA	epi02	epi03	epi04	NA	NA	epi07	epi08	epi09	epi10	epi12	epi13	epi14	epi15	NA	NA	NA	NA	NA	NA	epi22	NA	epi24	epi26	epi28	NA	NA	epi32	epi33	NA	epi35	epi37	epi39	epi41	NA	NA
AT1G05290	NA	epi02	epi03	epi04	NA	NA	epi07	epi08	epi09	epi10	epi12	epi13	epi14	epi15	NA	NA	NA	NA	NA	NA	epi22	NA	epi24	epi26	epi28	NA	NA	epi32	epi33	NA	epi35	epi37	epi39	epi41	NA	NA
AT1G05291	NA	epi02	epi03	epi04	NA	NA	epi07	epi08	epi09	epi10	epi12	epi13	epi14	epi15	NA	NA	NA	NA	NA	NA	epi22	NA	epi24	epi26	epi28	NA	NA	epi32	epi33	NA	epi35	epi37	epi39	epi41	NA	NA
AT1G05300	NA	epi02	epi03	epi04	NA	NA	epi07	epi08	epi09	epi10	epi12	epi13	epi14	epi15	NA	NA	NA	NA	NA	NA	epi22	NA	epi24	epi26	epi28	NA	NA	epi32	epi33	NA	epi35	epi37	epi39	epi41	NA	NA
AT1G05310	NA	epi02	epi03	epi04	NA	NA	epi07	epi08	epi09	epi10	epi12	epi13	epi14	epi15	NA	NA	NA	NA	NA	NA	epi22	NA	epi24	epi26	epi28	NA	NA	epi32	epi33	NA	epi35	epi37	epi39	epi41	NA	NA
AT1G05320	NA	epi02	epi03	epi04	NA	NA	epi07	epi08	epi09	epi10	epi12	epi13	epi14	epi15	NA	NA	NA	NA	NA	NA	epi22	NA	epi24	epi26	epi28	NA	NA	epi32	epi33	NA	epi35	epi37	epi39	epi41	NA	NA
AT1G05330	NA	epi02	epi03	epi04	NA	NA	epi07	epi08	epi09	epi10	epi12	epi13	epi14	epi15	NA	NA	NA	NA	NA	NA	epi22	NA	epi24	epi26	epi28	NA	NA	epi32	epi33	NA	epi35	epi37	epi39	epi41	NA	NA
AT1G05340	NA	epi02	epi03	epi04	NA	NA	epi07	epi08	epi09	epi10	epi12	epi13	epi14	epi15	NA	NA	NA	NA	NA	NA	epi22	NA	epi24	epi26	epi28	NA	NA	epi32	epi33	NA	epi35	epi37	epi39	epi41	NA	NA
AT1G05350	NA	epi02	epi03	epi04	NA	NA	epi07	epi08	epi09	epi10	epi12	epi13	epi14	epi15	NA	NA	NA	NA	NA	NA	epi22	NA	epi24	epi26	epi28	NA	NA	epi32	epi33	NA	epi35	epi37	epi39	epi41	NA	NA
AT1G05360	NA	epi02	epi03	epi04	NA	NA	epi07	epi08	epi09	epi10	epi12	epi13	epi14	epi15	NA	NA	NA	NA	NA	NA	epi22	NA	epi24	epi26	epi28	NA	NA	epi32	epi33	NA	epi35	epi37	epi39	epi41	NA	NA
AT1G05370	NA	epi02	epi03	epi04	NA	NA	epi07	epi08	epi09	epi10	epi12	epi13	epi14	epi15	NA	NA	NA	NA	NA	NA	epi22	NA	epi24	epi26	epi28	NA	NA	epi32	epi33	NA	epi35	epi37	epi39	epi41	NA	NA
AT1G05380	NA	epi02	epi03	epi04	NA	NA	epi07	epi08	epi09	epi10	epi12	epi13	epi14	epi15	NA	NA	NA	NA	NA	NA	epi22	NA	epi24	epi26	epi28	NA	NA	epi32	epi33	NA	epi35	epi37	epi39	epi41	NA	NA
AT1G05385	NA	epi02	epi03	epi04	NA	NA	epi07	epi08	epi09	epi10	epi12	epi13	epi14	epi15	NA	NA	NA	NA	NA	NA	epi22	NA	epi24	epi26	epi28	NA	NA	epi32	epi33	NA	epi35	epi37	epi39	epi41	NA	NA
AT1G05390	NA	epi02	epi03	epi04	NA	NA	epi07	epi08	epi09	epi10	epi12	epi13	epi14	epi15	NA	NA	NA	NA	NA	NA	epi22	NA	epi24	epi26	epi28	NA	NA	epi32	epi33	NA	epi35	epi37	epi39	epi41	NA	NA
AT1G05400	NA	epi02	epi03	epi04	NA	NA	epi07	epi08	epi09	epi10	epi12	epi13	epi14	epi15	NA	NA	NA	NA	NA	NA	epi22	NA	epi24	epi26	epi28	NA	NA	epi32	epi33	NA	epi35	epi37	epi39	epi41	NA	NA
AT1G05410	NA	epi02	epi03	epi04	NA	NA	epi07	epi08	epi09	epi10	epi12	epi13	epi14	epi15	NA	NA	NA	NA	NA	NA	epi22	NA	epi24	epi26	epi28	NA	NA	epi32	epi33	NA	epi35	epi37	epi39	epi41	NA	NA
AT1G05420	NA	epi02	epi03	epi04	NA	NA	epi07	epi08	epi09	epi10	epi12	epi13	epi14	epi15	NA	NA	NA	NA	NA	NA	epi22	NA	epi24	epi26	epi28	NA	NA	epi32	epi33	NA	epi35	epi37	epi39	epi41	NA	NA
AT1G05430	NA	epi02	epi03	epi04	NA	NA	epi07	epi08	epi09	epi10	epi12	epi13	epi14	epi15	NA	NA	NA	NA	NA	NA	epi22	NA	epi24	epi26	epi28	NA	NA	epi32	epi33	NA	epi35	epi37	epi39	epi41	NA	NA
AT1G05440	NA	epi02	epi03	epi04	NA	NA	epi07	epi08	epi09	epi10	epi12	epi13	epi14	epi15	NA	NA	NA	NA	NA	NA	epi22	NA	epi24	epi26	epi28	NA	NA	epi32	epi33	NA	epi35	epi37	epi39	epi41	NA	NA
AT1G05450	NA	epi02	epi03	epi04	NA	NA	epi07	epi08	epi09	epi10	epi12	epi13	epi14	epi15	NA	NA	NA	NA	NA	NA	epi22	NA	epi24	epi26	epi28	NA	NA	epi32	epi33	NA	epi35	epi37	epi39	epi41	NA	NA
AT1G05460	NA	epi02	epi03	epi04	NA	NA	epi07	epi08	epi09	epi10	epi12	epi13	epi14	epi15	NA	NA	NA	NA	NA	NA	epi22	NA	epi24	epi26	epi28	NA	NA	epi32	epi33	NA	epi35	epi37	epi39	epi41	NA	NA
AT1G05470	NA	epi02	epi03	epi04	NA	NA	epi07	epi08	epi09	epi10	epi12	epi13	epi14	epi15	NA	NA	NA	NA	NA	NA	epi22	NA	epi24	epi26	epi28	NA	NA	epi32	epi33	NA	epi35	epi37	epi39	epi41	NA	NA
AT1G05490	NA	epi02	epi03	epi04	NA	NA	epi07	epi08	epi09	epi10	epi12	epi13	epi14	epi15	NA	NA	NA	NA	NA	NA	epi22	NA	epi24	epi26	epi28	NA	NA	epi32	epi33	NA	epi35	epi37	epi39	epi41	NA	NA
AT1G05500	NA	epi02	epi03	epi04	NA	NA	epi07	epi08	epi09	epi10	epi12	epi13	epi14	epi15	NA	NA	NA	NA	NA	NA	epi22	NA	epi24	epi26	epi28	NA	NA	epi32	epi33	NA	epi35	epi37	epi39	epi41	NA	NA
AT1G05510	NA	epi02	epi03	epi04	NA	NA	epi07	epi08	epi09	epi10	epi12	epi13	epi14	epi15	NA	NA	NA	NA	NA	NA	epi22	NA	epi24	epi26	epi28	NA	NA	epi32	epi33	NA	epi35	epi37	epi39	epi41	NA	NA
AT1G05520	NA	epi02	epi03	epi04	NA	NA	epi07	epi08	epi09	epi10	epi12	epi13	epi14	epi15	NA	NA	NA	NA	NA	NA	epi22	NA	epi24	epi26	epi28	NA	NA	epi32	epi33	NA	epi35	epi37	epi39	epi41	NA	NA
AT1G05530	NA	epi02	epi03	epi04	NA	NA	epi07	epi08	epi09	epi10	epi12	epi13	epi14	epi15	NA	NA	NA	NA	NA	NA	epi22	NA	epi24	epi26	epi28	NA	NA	epi32	epi33	NA	epi35	epi37	epi39	epi41	NA	NA
AT1G05540	NA	epi02	epi03	epi04	NA	NA	epi07	epi08	epi09	epi10	epi12	epi13	epi14	epi15	NA	NA	NA	NA	NA	NA	epi22	NA	epi24	epi26	epi28	NA	NA	epi32	epi33	NA	epi35	epi37	epi39	epi41	NA	NA
AT1G05550	NA	epi02	epi03	epi04	NA	NA	epi07	epi08	epi09	epi10	epi12	epi13	epi14	epi15	NA	NA	NA	NA	NA	NA	epi22	NA	epi24	epi26	epi28	NA	NA	epi32	epi33	NA	epi35	epi37	epi39	epi41	NA	NA
AT1G05560	NA	epi02	epi03	epi04	NA	NA	epi07	epi08	epi09	epi10	epi12	epi13	epi14	epi15	NA	NA	NA	NA	NA	NA	epi22	NA	epi24	epi26	epi28	NA	NA	epi32	epi33	NA	epi35	epi37	epi39	epi41	NA	NA
AT1G05562	NA	epi02	epi03	epi04	NA	NA	epi07	epi08	epi09	epi10	epi12	epi13	epi14	epi15	NA	NA	NA	NA	NA	NA	epi22	NA	epi24	epi26	epi28	NA	NA	epi32	epi33	NA	epi35	epi37	epi39	epi41	NA	NA
AT1G05570	NA	epi02	epi03	epi04	NA	NA	epi07	epi08	epi09	epi10	epi12	epi13	epi14	epi15	NA	NA	NA	NA	NA	NA	epi22	NA	epi24	epi26	epi28	NA	NA	epi32	epi33	NA	epi35	epi37	epi39	epi41	NA	NA
AT1G05575	NA	epi02	epi03	epi04	NA	NA	epi07	epi08	epi09	epi10	epi12	epi13	epi14	epi15	NA	NA	NA	NA	NA	NA	epi22	NA	epi24	epi26	epi28	NA	NA	epi32	epi33	NA	epi35	epi37	epi39	epi41	NA	NA
AT1G05577	NA	epi02	epi03	epi04	NA	NA	epi07	epi08	epi09	epi10	epi12	epi13	epi14	epi15	NA	NA	NA	NA	NA	NA	epi22	NA	epi24	epi26	epi28	NA	NA	epi32	epi33	NA	epi35	epi37	epi39	epi41	NA	NA
AT1G05580	NA	epi02	epi03	epi04	NA	NA	epi07	epi08	epi09	epi10	epi12	epi13	epi14	epi15	NA	NA	NA	NA	NA	NA	epi22	NA	epi24	epi26	epi28	NA	NA	epi32	epi33	NA	epi35	epi37	epi39	epi41	NA	NA
AT1G05590	NA	epi02	epi03	epi04	NA	NA	epi07	epi08	epi09	epi10	epi12	epi13	epi14	epi15	NA	NA	NA	NA	NA	NA	epi22	NA	epi24	epi26	epi28	NA	NA	epi32	epi33	NA	epi35	epi37	epi39	epi41	NA	NA
AT1G05600	NA	epi02	epi03	epi04	NA	NA	epi07	epi08	epi09	epi10	epi12	epi13	epi14	epi15	NA	NA	NA	NA	NA	NA	epi22	NA	epi24	epi26	epi28	NA	NA	epi32	epi33	NA	epi35	epi37	epi39	epi41	NA	NA
AT1G05610	NA	epi02	epi03	epi04	NA	NA	epi07	epi08	epi09	epi10	epi12	epi13	epi14	epi15	NA	NA	NA	NA	NA	NA	epi22	NA	epi24	epi26	epi28	NA	NA	epi32	epi33	NA	epi35	epi37	epi39	epi41	NA	NA
AT1G05615	NA	epi02	epi03	epi04	NA	NA	epi07	epi08	epi09	epi10	epi12	epi13	epi14	epi15	NA	NA	NA	NA	NA	NA	epi22	NA	epi24	epi26	epi28	NA	NA	epi32	epi33	NA	epi35	epi37	epi39	epi41	NA	NA
AT1G05620	NA	epi02	epi03	epi04	NA	NA	epi07	epi08	epi09	epi10	epi12	epi13	epi14	epi15	NA	NA	NA	NA	NA	NA	epi22	NA	epi24	epi26	epi28	NA	NA	epi32	epi33	NA	epi35	epi37	epi39	epi41	NA	NA
AT1G05630	NA	epi02	epi03	epi04	NA	NA	epi07	epi08	epi09	epi10	epi12	epi13	epi14	epi15	NA	NA	NA	NA	NA	NA	epi22	NA	epi24	epi26	epi28	NA	NA	epi32	epi33	NA	epi35	epi37	epi39	epi41	NA	NA
AT1G05640	NA	epi02	epi03	epi04	NA	NA	epi07	epi08	epi09	epi10	epi12	epi13	epi14	epi15	NA	NA	NA	NA	NA	NA	epi22	NA	epi24	epi26	epi28	NA	NA	epi32	epi33	NA	epi35	epi37	epi39	epi41	NA	NA
AT1G05650	NA	epi02	epi03	epi04	NA	NA	epi07	epi08	epi09	epi10	epi12	epi13	epi14	epi15	NA	NA	NA	NA	NA	NA	epi22	NA	epi24	epi26	epi28	NA	NA	epi32	epi33	NA	epi35	epi37	epi39	epi41	NA	NA
AT1G05660	NA	epi02	epi03	epi04	NA	NA	epi07	epi08	epi09	epi10	epi12	epi13	epi14	epi15	NA	NA	NA	NA	NA	NA	epi22	NA	epi24	epi26	epi28	NA	NA	epi32	epi33	NA	epi35	epi37	epi39	epi41	NA	NA
AT1G05670	NA	epi02	epi03	epi04	NA	NA	epi07	epi08	epi09	epi10	epi12	epi13	epi14	epi15	NA	NA	NA	NA	NA	NA	epi22	NA	epi24	epi26	epi28	NA	NA	epi32	epi33	NA	epi35	epi37	epi39	epi41	NA	NA
AT1G05675	NA	epi02	epi03	epi04	NA	NA	epi07	epi08	epi09	epi10	epi12	epi13	epi14	epi15	NA	NA	NA	NA	NA	NA	epi22	NA	epi24	epi26	epi28	NA	NA	epi32	epi33	NA	epi35	epi37	epi39	epi41	NA	NA
AT1G05680	NA	epi02	epi03	epi04	NA	NA	epi07	epi08	epi09	epi10	epi12	epi13	epi14	epi15	NA	NA	NA	NA	NA	NA	epi22	NA	epi24	epi26	epi28	NA	NA	epi32	epi33	NA	epi35	epi37	epi39	epi41	NA	NA
AT1G05690	NA	epi02	epi03	epi04	NA	NA	epi07	epi08	epi09	epi10	epi12	epi13	epi14	epi15	NA	NA	NA	NA	NA	NA	epi22	NA	epi24	epi26	epi28	NA	NA	epi32	epi33	NA	epi35	epi37	epi39	epi41	NA	NA
AT1G05700	NA	epi02	epi03	epi04	NA	NA	epi07	epi08	epi09	epi10	epi12	epi13	epi14	epi15	NA	NA	NA	NA	NA	NA	epi22	NA	epi24	epi26	epi28	NA	NA	epi32	epi33	NA	epi35	epi37	epi39	epi41	NA	NA
AT1G05710	NA	epi02	epi03	epi04	NA	NA	epi07	epi08	epi09	epi10	epi12	epi13	epi14	epi15	NA	NA	NA	NA	NA	NA	epi22	NA	epi24	epi26	epi28	NA	NA	epi32	epi33	NA	epi35	epi37	epi39	epi41	NA	NA
AT1G05720	NA	epi02	epi03	epi04	NA	NA	epi07	epi08	epi09	epi10	epi12	epi13	epi14	epi15	NA	NA	NA	NA	NA	NA	epi22	NA	epi24	epi26	epi28	NA	NA	epi32	epi33	NA	epi35	epi37	epi39	epi41	NA	NA
AT1G05730	NA	epi02	epi03	epi04	NA	NA	epi07	epi08	epi09	epi10	epi12	epi13	epi14	epi15	NA	NA	NA	NA	NA	NA	epi22	NA	epi24	epi26	epi28	NA	NA	epi32	epi33	NA	epi35	epi37	epi39	epi41	NA	NA
AT1G05740	NA	epi02	epi03	epi04	NA	NA	epi07	epi08	epi09	epi10	epi12	epi13	epi14	epi15	NA	NA	NA	NA	NA	NA	epi22	NA	epi24	epi26	epi28	NA	NA	epi32	epi33	NA	epi35	epi37	epi39	epi41	NA	NA
AT1G05750	NA	epi02	epi03	epi04	NA	NA	epi07	epi08	epi09	epi10	epi12	epi13	epi14	epi15	NA	NA	NA	NA	NA	NA	epi22	NA	epi24	epi26	epi28	NA	NA	epi32	epi33	NA	epi35	epi37	epi39	epi41	NA	NA
AT1G05760	NA	epi02	epi03	epi04	NA	NA	epi07	epi08	epi09	epi10	epi12	epi13	epi14	epi15	NA	NA	NA	NA	NA	NA	epi22	NA	epi24	epi26	epi28	NA	NA	epi32	epi33	NA	epi35	epi37	epi39	epi41	NA	NA
AT1G05770	NA	epi02	epi03	epi04	NA	NA	epi07	epi08	epi09	epi10	epi12	epi13	epi14	epi15	NA	NA	NA	NA	NA	NA	epi22	NA	epi24	epi26	epi28	NA	NA	epi32	epi33	NA	epi35	epi37	epi39	epi41	NA	NA
AT1G05780	NA	epi02	epi03	epi04	NA	NA	epi07	epi08	epi09	epi10	epi12	epi13	epi14	epi15	NA	NA	NA	NA	NA	NA	epi22	NA	epi24	epi26	epi28	NA	NA	epi32	epi33	NA	epi35	epi37	epi39	epi41	NA	NA
AT1G05785	NA	epi02	epi03	epi04	NA	NA	epi07	epi08	epi09	epi10	epi12	epi13	epi14	epi15	NA	NA	NA	NA	NA	NA	epi22	NA	epi24	epi26	epi28	NA	NA	epi32	epi33	NA	epi35	epi37	epi39	epi41	NA	NA
AT1G05790	NA	epi02	epi03	epi04	NA	NA	epi07	epi08	epi09	epi10	epi12	epi13	epi14	epi15	NA	NA	NA	NA	NA	NA	epi22	NA	epi24	epi26	epi28	NA	NA	epi32	epi33	NA	epi35	epi37	epi39	epi41	NA	NA
AT1G05800	NA	epi02	epi03	epi04	NA	NA	epi07	epi08	epi09	epi10	epi12	epi13	epi14	epi15	NA	NA	NA	NA	NA	NA	epi22	NA	epi24	epi26	epi28	NA	NA	epi32	epi33	NA	epi35	epi37	epi39	epi41	NA	NA
AT1G05805	NA	epi02	epi03	epi04	NA	NA	epi07	epi08	epi09	epi10	epi12	epi13	epi14	epi15	NA	NA	NA	NA	NA	NA	epi22	NA	epi24	epi26	epi28	NA	NA	epi32	epi33	NA	epi35	epi37	epi39	epi41	NA	NA
AT1G05810	NA	epi02	epi03	epi04	NA	NA	epi07	epi08	epi09	epi10	epi12	epi13	epi14	epi15	NA	NA	NA	NA	NA	NA	epi22	NA	epi24	epi26	epi28	NA	NA	epi32	epi33	NA	epi35	epi37	epi39	epi41	NA	NA
AT1G05820	NA	epi02	epi03	epi04	NA	NA	epi07	epi08	epi09	epi10	epi12	epi13	epi14	epi15	NA	NA	NA	NA	NA	NA	epi22	NA	epi24	epi26	epi28	NA	NA	epi32	epi33	NA	epi35	epi37	epi39	epi41	NA	NA
AT1G05830	NA	epi02	epi03	epi04	NA	NA	epi07	epi08	epi09	epi10	epi12	epi13	epi14	epi15	NA	NA	NA	NA	NA	NA	epi22	NA	epi24	epi26	epi28	NA	NA	epi32	epi33	NA	epi35	epi37	epi39	epi41	NA	NA
AT1G05835	NA	epi02	epi03	epi04	NA	NA	epi07	epi08	epi09	epi10	epi12	epi13	epi14	epi15	NA	NA	NA	NA	NA	NA	epi22	NA	epi24	epi26	epi28	NA	NA	epi32	epi33	NA	epi35	epi37	epi39	epi41	NA	NA
AT1G05840	NA	epi02	epi03	epi04	NA	NA	epi07	epi08	epi09	epi10	epi12	epi13	epi14	epi15	NA	NA	NA	NA	NA	NA	epi22	NA	epi24	epi26	epi28	NA	NA	epi32	epi33	NA	epi35	epi37	epi39	epi41	NA	NA
AT1G05850	NA	epi02	epi03	epi04	NA	NA	epi07	epi08	epi09	epi10	epi12	epi13	epi14	epi15	NA	NA	NA	NA	NA	NA	epi22	NA	epi24	epi26	epi28	NA	NA	epi32	epi33	NA	epi35	epi37	epi39	epi41	NA	NA
AT1G05860	NA	epi02	epi03	epi04	NA	NA	epi07	epi08	epi09	epi10	epi12	epi13	epi14	epi15	NA	NA	NA	NA	NA	NA	epi22	NA	epi24	epi26	epi28	NA	NA	epi32	epi33	NA	epi35	epi37	epi39	epi41	NA	NA
AT1G05870	NA	epi02	epi03	epi04	NA	NA	epi07	epi08	epi09	epi10	epi12	epi13	epi14	epi15	NA	NA	NA	NA	NA	NA	epi22	NA	epi24	epi26	epi28	NA	NA	epi32	epi33	NA	epi35	epi37	epi39	epi41	NA	NA
AT1G05880	NA	epi02	epi03	epi04	NA	NA	epi07	epi08	epi09	epi10	epi12	epi13	epi14	epi15	NA	NA	NA	NA	NA	NA	epi22	NA	epi24	epi26	epi28	NA	NA	epi32	epi33	NA	epi35	epi37	epi39	epi41	NA	NA
AT1G05890	NA	epi02	epi03	epi04	NA	NA	epi07	epi08	epi09	epi10	epi12	epi13	epi14	epi15	NA	NA	NA	NA	NA	NA	epi22	NA	epi24	epi26	epi28	NA	NA	epi32	epi33	NA	epi35	epi37	epi39	epi41	NA	NA
AT1G05894	NA	epi02	epi03	epi04	NA	NA	epi07	epi08	epi09	epi10	epi12	epi13	epi14	epi15	NA	NA	NA	NA	NA	NA	epi22	NA	epi24	epi26	epi28	NA	NA	epi32	epi33	NA	epi35	epi37	epi39	epi41	NA	NA
AT1G05900	NA	epi02	epi03	epi04	NA	NA	epi07	epi08	epi09	epi10	epi12	epi13	epi14	epi15	NA	NA	NA	NA	NA	NA	epi22	NA	epi24	epi26	epi28	NA	NA	epi32	epi33	NA	epi35	epi37	epi39	epi41	NA	NA
AT1G05910	NA	epi02	epi03	epi04	NA	NA	epi07	epi08	epi09	NA	epi12	epi13	epi14	epi15	NA	NA	NA	NA	NA	NA	epi22	NA	epi24	epi26	epi28	NA	NA	epi32	epi33	NA	epi35	epi37	epi39	epi41	NA	NA
AT1G05920	NA	epi02	epi03	epi04	NA	NA	epi07	epi08	epi09	NA	epi12	epi13	epi14	epi15	NA	NA	NA	NA	NA	NA	epi22	NA	epi24	epi26	epi28	NA	NA	epi32	epi33	NA	epi35	epi37	epi39	epi41	NA	NA
AT1G05925	NA	epi02	epi03	epi04	NA	NA	epi07	epi08	epi09	NA	epi12	epi13	epi14	epi15	NA	NA	NA	NA	NA	NA	epi22	NA	epi24	epi26	epi28	NA	NA	epi32	epi33	NA	epi35	epi37	epi39	epi41	NA	NA
AT1G05930	NA	epi02	epi03	epi04	NA	NA	epi07	epi08	epi09	NA	epi12	epi13	epi14	epi15	NA	NA	NA	NA	NA	NA	epi22	NA	epi24	epi26	epi28	NA	NA	epi32	epi33	NA	epi35	epi37	epi39	epi41	NA	NA
AT1G05940	NA	epi02	epi03	epi04	NA	NA	epi07	epi08	epi09	NA	epi12	epi13	epi14	epi15	NA	NA	NA	NA	NA	NA	epi22	NA	epi24	epi26	epi28	NA	NA	epi32	epi33	NA	epi35	epi37	epi39	epi41	NA	NA
AT1G05950	NA	epi02	epi03	epi04	NA	NA	epi07	epi08	epi09	NA	epi12	epi13	epi14	epi15	NA	NA	NA	NA	NA	NA	epi22	NA	epi24	epi26	epi28	NA	NA	epi32	epi33	NA	epi35	epi37	epi39	epi41	NA	NA
AT1G05960	NA	epi02	epi03	epi04	NA	NA	epi07	epi08	epi09	NA	epi12	epi13	epi14	epi15	NA	NA	NA	NA	NA	NA	epi22	NA	epi24	epi26	epi28	NA	NA	epi32	epi33	NA	epi35	epi37	epi39	epi41	NA	NA
AT1G05970	NA	epi02	epi03	epi04	NA	NA	epi07	epi08	epi09	NA	epi12	epi13	epi14	epi15	NA	NA	NA	NA	NA	NA	epi22	NA	epi24	epi26	epi28	NA	NA	epi32	epi33	NA	epi35	epi37	epi39	epi41	NA	NA
AT1G05980	NA	epi02	epi03	epi04	NA	NA	epi07	epi08	epi09	NA	epi12	epi13	epi14	epi15	NA	NA	NA	NA	NA	NA	epi22	NA	epi24	epi26	epi28	NA	NA	epi32	epi33	NA	epi35	epi37	epi39	epi41	NA	NA
AT1G05990	NA	epi02	epi03	epi04	NA	NA	epi07	epi08	epi09	NA	epi12	epi13	epi14	epi15	NA	NA	NA	NA	NA	NA	epi22	NA	epi24	epi26	epi28	NA	NA	epi32	epi33	NA	epi35	epi37	epi39	epi41	NA	NA
AT1G06000	NA	epi02	epi03	epi04	NA	NA	epi07	epi08	epi09	NA	epi12	epi13	epi14	epi15	NA	NA	NA	NA	NA	NA	epi22	NA	epi24	epi26	epi28	NA	NA	epi32	epi33	NA	epi35	epi37	epi39	epi41	NA	NA
AT1G06002	NA	epi02	epi03	epi04	NA	NA	epi07	epi08	epi09	NA	epi12	epi13	epi14	epi15	NA	NA	NA	NA	NA	NA	epi22	NA	epi24	epi26	epi28	NA	NA	epi32	epi33	NA	epi35	epi37	epi39	epi41	NA	NA
AT1G06010	NA	epi02	epi03	epi04	NA	NA	epi07	epi08	epi09	NA	epi12	epi13	epi14	epi15	NA	NA	NA	NA	NA	NA	epi22	NA	epi24	epi26	epi28	NA	NA	epi32	epi33	NA	epi35	epi37	epi39	epi41	NA	NA
AT1G06020	NA	epi02	epi03	epi04	NA	NA	epi07	epi08	epi09	NA	epi12	epi13	epi14	epi15	NA	NA	NA	NA	NA	NA	epi22	NA	epi24	epi26	epi28	NA	NA	epi32	epi33	NA	epi35	epi37	epi39	epi41	NA	NA
AT1G06030	NA	epi02	epi03	epi04	NA	NA	epi07	epi08	epi09	NA	epi12	epi13	epi14	epi15	NA	NA	NA	NA	NA	NA	epi22	NA	epi24	epi26	epi28	NA	NA	epi32	epi33	NA	epi35	epi37	epi39	epi41	NA	NA
AT1G06040	NA	epi02	epi03	epi04	NA	NA	epi07	epi08	epi09	NA	epi12	epi13	epi14	epi15	NA	NA	NA	NA	NA	NA	epi22	NA	epi24	epi26	epi28	NA	NA	epi32	epi33	NA	epi35	epi37	epi39	epi41	NA	NA
AT1G06050	NA	epi02	epi03	epi04	NA	NA	epi07	epi08	epi09	NA	epi12	epi13	epi14	epi15	NA	NA	NA	NA	NA	NA	epi22	NA	epi24	epi26	epi28	NA	NA	epi32	epi33	NA	epi35	epi37	epi39	epi41	NA	NA
AT1G06060	NA	epi02	epi03	epi04	NA	NA	epi07	epi08	epi09	NA	epi12	epi13	epi14	epi15	NA	NA	NA	NA	NA	NA	epi22	NA	epi24	epi26	epi28	NA	NA	epi32	epi33	NA	epi35	epi37	epi39	epi41	NA	NA
AT1G06070	NA	epi02	epi03	epi04	NA	NA	epi07	epi08	epi09	NA	epi12	epi13	epi14	epi15	NA	NA	NA	NA	NA	NA	epi22	NA	epi24	epi26	epi28	NA	NA	epi32	epi33	NA	epi35	epi37	epi39	epi41	NA	NA
AT1G06080	NA	epi02	epi03	epi04	NA	NA	epi07	epi08	epi09	NA	epi12	epi13	epi14	epi15	NA	NA	NA	NA	NA	NA	epi22	NA	epi24	epi26	epi28	NA	NA	epi32	epi33	NA	epi35	epi37	epi39	epi41	NA	NA
AT1G06090	NA	epi02	epi03	epi04	NA	NA	epi07	epi08	epi09	NA	epi12	epi13	epi14	epi15	NA	NA	NA	NA	NA	NA	epi22	NA	epi24	epi26	epi28	NA	NA	epi32	epi33	NA	epi35	epi37	epi39	epi41	NA	NA
AT1G06100	NA	epi02	epi03	epi04	NA	NA	epi07	epi08	epi09	NA	epi12	epi13	epi14	epi15	NA	NA	NA	NA	NA	NA	epi22	NA	epi24	epi26	epi28	NA	NA	epi32	epi33	NA	epi35	epi37	epi39	epi41	NA	NA
AT1G06110	NA	epi02	epi03	epi04	NA	NA	epi07	epi08	epi09	NA	epi12	epi13	epi14	epi15	NA	NA	NA	NA	NA	NA	epi22	NA	epi24	epi26	epi28	NA	NA	epi32	epi33	NA	epi35	epi37	epi39	epi41	NA	NA
AT1G06120	NA	epi02	epi03	epi04	NA	NA	epi07	epi08	epi09	NA	epi12	epi13	epi14	epi15	NA	NA	NA	NA	NA	NA	epi22	NA	epi24	epi26	epi28	NA	NA	epi32	epi33	NA	epi35	epi37	epi39	epi41	NA	NA
AT1G06130	NA	epi02	epi03	epi04	NA	NA	epi07	epi08	epi09	NA	epi12	epi13	epi14	epi15	NA	NA	NA	NA	NA	NA	epi22	NA	epi24	epi26	epi28	NA	NA	epi32	epi33	NA	epi35	epi37	epi39	epi41	NA	NA
AT1G06135	NA	epi02	epi03	epi04	NA	NA	epi07	epi08	epi09	NA	epi12	epi13	epi14	epi15	NA	NA	NA	NA	NA	NA	epi22	NA	epi24	epi26	epi28	NA	NA	epi32	epi33	NA	epi35	epi37	epi39	epi41	NA	NA
AT1G06137	NA	epi02	epi03	epi04	NA	NA	epi07	epi08	epi09	NA	epi12	epi13	epi14	epi15	NA	NA	NA	NA	NA	NA	epi22	NA	epi24	epi26	epi28	NA	NA	epi32	epi33	NA	epi35	epi37	epi39	epi41	NA	NA
AT1G06140	NA	epi02	epi03	epi04	NA	NA	epi07	epi08	epi09	NA	epi12	epi13	epi14	epi15	NA	NA	NA	NA	NA	NA	epi22	NA	epi24	epi26	epi28	NA	NA	epi32	epi33	NA	epi35	epi37	epi39	epi41	NA	NA
AT1G06150	NA	epi02	epi03	epi04	NA	NA	epi07	epi08	epi09	NA	epi12	epi13	epi14	epi15	NA	NA	NA	NA	NA	NA	epi22	NA	epi24	epi26	epi28	NA	NA	epi32	epi33	NA	epi35	epi37	epi39	epi41	NA	NA
AT1G06149	NA	epi02	epi03	epi04	NA	NA	epi07	epi08	epi09	NA	epi12	epi13	epi14	epi15	NA	NA	NA	NA	NA	NA	epi22	NA	epi24	epi26	epi28	NA	NA	epi32	epi33	NA	epi35	epi37	epi39	epi41	NA	NA
AT1G06148	NA	epi02	epi03	epi04	NA	NA	epi07	epi08	epi09	NA	epi12	epi13	epi14	epi15	NA	NA	NA	NA	NA	NA	epi22	NA	epi24	epi26	epi28	NA	NA	epi32	epi33	NA	epi35	epi37	epi39	epi41	NA	NA
AT1G06160	NA	epi02	epi03	epi04	NA	NA	epi07	epi08	epi09	NA	epi12	epi13	epi14	epi15	NA	NA	NA	NA	NA	NA	epi22	NA	epi24	epi26	epi28	NA	NA	epi32	epi33	NA	epi35	epi37	epi39	epi41	NA	NA
AT1G06170	NA	epi02	epi03	epi04	NA	NA	epi07	epi08	epi09	NA	epi12	epi13	epi14	epi15	NA	NA	NA	NA	NA	NA	epi22	NA	epi24	epi26	epi28	NA	NA	epi32	epi33	NA	epi35	epi37	epi39	epi41	NA	NA
AT1G06180	NA	epi02	epi03	epi04	NA	NA	epi07	epi08	epi09	NA	epi12	epi13	epi14	epi15	NA	NA	NA	NA	NA	NA	epi22	NA	epi24	epi26	epi28	NA	NA	epi32	epi33	NA	epi35	epi37	epi39	epi41	NA	NA
AT1G06190	NA	epi02	epi03	epi04	NA	NA	epi07	epi08	epi09	NA	epi12	epi13	epi14	epi15	NA	NA	NA	NA	NA	NA	epi22	NA	epi24	epi26	epi28	NA	NA	epi32	epi33	NA	epi35	epi37	epi39	epi41	NA	NA
AT1G06200	NA	epi02	epi03	epi04	NA	NA	epi07	epi08	epi09	NA	epi12	epi13	epi14	epi15	NA	NA	NA	NA	NA	NA	epi22	NA	epi24	epi26	epi28	NA	NA	epi32	epi33	NA	epi35	epi37	epi39	epi41	NA	NA
AT1G06210	NA	epi02	epi03	epi04	NA	NA	epi07	epi08	epi09	NA	epi12	epi13	epi14	epi15	NA	NA	NA	NA	NA	NA	epi22	NA	epi24	epi26	epi28	NA	NA	epi32	epi33	NA	epi35	epi37	epi39	epi41	NA	NA
AT1G06220	NA	epi02	epi03	epi04	NA	NA	epi07	epi08	epi09	NA	epi12	epi13	epi14	epi15	NA	NA	NA	NA	NA	NA	epi22	NA	epi24	epi26	epi28	NA	NA	epi32	epi33	NA	epi35	epi37	epi39	epi41	NA	NA
AT1G06225	NA	epi02	epi03	epi04	NA	NA	epi07	epi08	epi09	NA	epi12	epi13	epi14	epi15	NA	NA	NA	NA	NA	NA	epi22	NA	epi24	epi26	epi28	NA	NA	epi32	epi33	NA	epi35	epi37	epi39	epi41	NA	NA
AT1G06230	NA	epi02	epi03	epi04	NA	NA	epi07	epi08	epi09	NA	epi12	epi13	epi14	epi15	NA	NA	NA	NA	NA	NA	epi22	NA	epi24	epi26	epi28	NA	NA	epi32	epi33	NA	epi35	epi37	epi39	epi41	NA	NA
AT1G06240	NA	epi02	epi03	epi04	NA	NA	epi07	epi08	epi09	NA	epi12	epi13	epi14	epi15	NA	NA	NA	NA	NA	NA	epi22	NA	epi24	epi26	epi28	NA	NA	epi32	epi33	NA	epi35	epi37	epi39	epi41	NA	NA
AT1G06250	NA	epi02	epi03	epi04	NA	NA	epi07	epi08	epi09	NA	epi12	epi13	epi14	epi15	NA	NA	NA	NA	NA	NA	epi22	NA	epi24	epi26	epi28	NA	NA	epi32	epi33	NA	epi35	epi37	epi39	epi41	NA	NA
AT1G06265	NA	epi02	epi03	epi04	NA	NA	epi07	epi08	epi09	NA	epi12	epi13	epi14	epi15	NA	NA	NA	NA	NA	NA	epi22	NA	epi24	epi26	epi28	NA	NA	epi32	epi33	NA	epi35	epi37	epi39	epi41	NA	NA
AT1G06260	NA	epi02	epi03	epi04	NA	NA	epi07	epi08	epi09	NA	epi12	epi13	epi14	epi15	NA	NA	NA	NA	NA	NA	epi22	NA	epi24	epi26	epi28	NA	NA	epi32	epi33	NA	epi35	epi37	epi39	epi41	NA	NA
AT1G06270	NA	epi02	epi03	epi04	NA	NA	epi07	epi08	epi09	NA	epi12	epi13	epi14	epi15	NA	NA	NA	NA	NA	NA	epi22	NA	epi24	epi26	epi28	NA	NA	epi32	epi33	NA	epi35	epi37	epi39	epi41	NA	NA
AT1G06280	NA	epi02	epi03	epi04	NA	NA	epi07	epi08	epi09	NA	epi12	epi13	epi14	epi15	NA	NA	NA	NA	NA	NA	epi22	NA	epi24	epi26	epi28	NA	NA	epi32	epi33	NA	epi35	epi37	epi39	epi41	NA	NA
AT1G06290	NA	epi02	epi03	epi04	NA	NA	epi07	epi08	epi09	NA	epi12	epi13	epi14	epi15	NA	NA	NA	NA	NA	NA	epi22	NA	epi24	epi26	epi28	NA	NA	epi32	epi33	NA	epi35	epi37	epi39	epi41	NA	NA
AT1G06310	NA	epi02	epi03	epi04	NA	NA	epi07	epi08	epi09	NA	epi12	epi13	epi14	epi15	NA	NA	NA	NA	NA	NA	epi22	NA	epi24	epi26	epi28	NA	NA	epi32	epi33	NA	epi35	epi37	epi39	epi41	NA	NA
AT1G06320	NA	epi02	epi03	epi04	NA	NA	epi07	epi08	epi09	NA	epi12	epi13	epi14	epi15	NA	NA	NA	NA	NA	NA	epi22	NA	epi24	epi26	epi28	NA	NA	epi32	epi33	NA	epi35	epi37	epi39	epi41	NA	NA
AT1G06330	NA	epi02	epi03	epi04	NA	NA	epi07	epi08	epi09	NA	epi12	epi13	epi14	epi15	NA	NA	NA	NA	NA	NA	epi22	NA	epi24	epi26	epi28	NA	NA	epi32	epi33	NA	epi35	epi37	epi39	epi41	NA	NA
AT1G06340	NA	epi02	epi03	epi04	NA	NA	epi07	epi08	epi09	NA	epi12	epi13	epi14	epi15	NA	NA	NA	NA	NA	NA	epi22	NA	epi24	epi26	epi28	NA	NA	epi32	epi33	NA	epi35	epi37	epi39	epi41	NA	NA
AT1G06350	NA	epi02	epi03	epi04	NA	NA	epi07	epi08	epi09	NA	epi12	epi13	epi14	epi15	NA	NA	NA	NA	NA	NA	epi22	NA	epi24	epi26	epi28	NA	NA	epi32	epi33	NA	epi35	epi37	epi39	epi41	NA	NA
AT1G06360	NA	epi02	epi03	epi04	NA	NA	epi07	epi08	epi09	NA	epi12	epi13	epi14	epi15	NA	NA	NA	NA	NA	NA	epi22	NA	epi24	epi26	epi28	NA	NA	epi32	epi33	NA	epi35	epi37	epi39	epi41	NA	NA
AT1G06370	NA	epi02	epi03	epi04	NA	NA	epi07	epi08	epi09	NA	epi12	epi13	epi14	epi15	NA	NA	NA	NA	NA	NA	epi22	NA	epi24	epi26	epi28	NA	NA	epi32	epi33	NA	epi35	epi37	epi39	epi41	NA	NA
AT1G06380	NA	epi02	epi03	epi04	NA	NA	epi07	epi08	epi09	NA	epi12	epi13	epi14	epi15	NA	NA	NA	NA	NA	NA	epi22	NA	epi24	epi26	epi28	NA	NA	epi32	epi33	NA	epi35	epi37	epi39	epi41	NA	NA
AT1G06390	NA	epi02	epi03	epi04	NA	NA	epi07	epi08	epi09	NA	epi12	epi13	epi14	epi15	NA	NA	NA	NA	NA	NA	epi22	NA	epi24	epi26	epi28	NA	NA	epi32	epi33	NA	epi35	epi37	epi39	epi41	NA	NA
AT1G06400	NA	epi02	epi03	epi04	NA	NA	epi07	epi08	epi09	NA	epi12	epi13	epi14	epi15	NA	NA	NA	NA	NA	NA	epi22	NA	epi24	epi26	epi28	NA	NA	epi32	epi33	NA	epi35	epi37	epi39	epi41	NA	NA
AT1G06410	NA	epi02	epi03	epi04	NA	NA	epi07	epi08	epi09	NA	epi12	epi13	epi14	epi15	NA	NA	NA	NA	NA	NA	epi22	NA	epi24	epi26	epi28	NA	NA	epi32	epi33	NA	epi35	epi37	epi39	epi41	NA	NA
AT1G06420	NA	epi02	epi03	epi04	NA	NA	epi07	epi08	epi09	NA	epi12	epi13	epi14	epi15	NA	NA	NA	NA	NA	NA	epi22	NA	epi24	epi26	epi28	NA	NA	epi32	epi33	NA	epi35	epi37	epi39	epi41	NA	NA
AT1G06430	NA	epi02	epi03	epi04	NA	NA	epi07	epi08	epi09	NA	epi12	epi13	epi14	epi15	NA	NA	NA	NA	NA	NA	epi22	NA	epi24	epi26	epi28	NA	NA	epi32	epi33	NA	epi35	epi37	epi39	epi41	NA	NA
AT1G06440	NA	epi02	epi03	epi04	NA	NA	epi07	epi08	epi09	NA	epi12	epi13	epi14	epi15	NA	NA	NA	NA	NA	NA	epi22	NA	epi24	epi26	epi28	NA	NA	epi32	epi33	NA	epi35	epi37	epi39	epi41	NA	NA
AT1G06450	NA	epi02	epi03	epi04	NA	NA	epi07	epi08	epi09	NA	epi12	epi13	epi14	epi15	NA	NA	NA	NA	NA	NA	epi22	NA	epi24	epi26	epi28	NA	NA	epi32	epi33	NA	epi35	epi37	epi39	epi41	NA	NA
AT1G06460	NA	epi02	epi03	epi04	NA	NA	epi07	epi08	epi09	NA	epi12	epi13	epi14	epi15	NA	NA	NA	NA	NA	NA	epi22	NA	epi24	epi26	epi28	NA	NA	epi32	epi33	NA	epi35	epi37	epi39	epi41	NA	NA
AT1G06470	NA	epi02	epi03	epi04	NA	NA	epi07	epi08	epi09	NA	epi12	epi13	epi14	epi15	NA	NA	NA	NA	NA	NA	epi22	NA	epi24	epi26	epi28	NA	NA	epi32	epi33	NA	epi35	epi37	epi39	epi41	NA	NA
AT1G06475	NA	epi02	epi03	epi04	NA	NA	epi07	NA	epi09	NA	epi12	epi13	epi14	epi15	NA	NA	NA	NA	NA	NA	epi22	NA	epi24	epi26	epi28	NA	NA	epi32	epi33	NA	epi35	epi37	epi39	epi41	NA	NA
AT1G06480	NA	epi02	epi03	epi04	NA	NA	epi07	NA	epi09	NA	epi12	epi13	epi14	epi15	NA	NA	NA	NA	NA	NA	epi22	NA	epi24	epi26	epi28	NA	NA	epi32	epi33	NA	epi35	epi37	epi39	epi41	NA	NA
AT1G06490	NA	epi02	epi03	epi04	NA	NA	epi07	NA	epi09	NA	epi12	epi13	epi14	epi15	NA	NA	NA	NA	NA	NA	epi22	NA	epi24	epi26	epi28	NA	NA	epi32	epi33	NA	epi35	epi37	epi39	epi41	NA	NA
AT1G06500	NA	epi02	epi03	epi04	NA	NA	epi07	NA	epi09	NA	epi12	epi13	epi14	epi15	NA	NA	NA	NA	NA	NA	epi22	NA	epi24	epi26	epi28	NA	NA	epi32	epi33	NA	epi35	epi37	epi39	epi41	NA	NA
AT1G06515	NA	epi02	epi03	epi04	NA	NA	epi07	NA	epi09	NA	epi12	epi13	epi14	epi15	NA	NA	NA	NA	NA	NA	epi22	NA	epi24	epi26	epi28	NA	NA	epi32	epi33	NA	epi35	epi37	epi39	epi41	NA	NA
AT1G06510	NA	epi02	epi03	epi04	NA	NA	epi07	NA	epi09	NA	epi12	epi13	epi14	epi15	NA	NA	NA	NA	NA	NA	epi22	NA	epi24	epi26	epi28	NA	NA	epi32	epi33	NA	epi35	epi37	epi39	epi41	NA	NA
AT1G06520	NA	epi02	epi03	epi04	NA	NA	epi07	NA	epi09	NA	epi12	epi13	epi14	epi15	NA	NA	NA	NA	NA	NA	epi22	NA	epi24	epi26	epi28	NA	NA	epi32	epi33	NA	epi35	epi37	epi39	epi41	NA	NA
AT1G06530	NA	epi02	epi03	epi04	NA	NA	epi07	NA	epi09	NA	epi12	epi13	epi14	epi15	NA	NA	NA	NA	NA	NA	epi22	NA	epi24	epi26	epi28	NA	NA	epi32	epi33	NA	epi35	epi37	epi39	epi41	NA	NA
AT1G06540	NA	epi02	epi03	epi04	NA	NA	epi07	NA	epi09	NA	epi12	epi13	epi14	epi15	NA	NA	NA	NA	NA	NA	epi22	NA	epi24	epi26	epi28	NA	NA	epi32	epi33	NA	epi35	epi37	epi39	epi41	NA	NA
AT1G06550	NA	epi02	epi03	epi04	NA	NA	epi07	NA	epi09	NA	epi12	epi13	epi14	epi15	NA	NA	NA	NA	NA	NA	epi22	NA	epi24	epi26	epi28	NA	NA	epi32	epi33	NA	epi35	epi37	epi39	epi41	NA	NA
AT1G06560	NA	epi02	epi03	epi04	NA	NA	epi07	NA	epi09	NA	epi12	epi13	epi14	epi15	NA	NA	NA	NA	NA	NA	epi22	NA	epi24	epi26	epi28	NA	NA	epi32	epi33	NA	epi35	epi37	epi39	epi41	NA	NA
AT1G06570	NA	epi02	epi03	epi04	NA	NA	epi07	NA	epi09	NA	epi12	epi13	epi14	epi15	NA	NA	NA	NA	NA	NA	epi22	NA	epi24	epi26	epi28	NA	NA	epi32	epi33	NA	epi35	epi37	epi39	epi41	NA	NA
AT1G06580	NA	epi02	epi03	epi04	NA	NA	epi07	NA	epi09	NA	epi12	epi13	epi14	epi15	NA	NA	NA	NA	NA	NA	epi22	NA	epi24	epi26	epi28	NA	NA	epi32	epi33	NA	epi35	epi37	epi39	epi41	NA	NA
AT1G06590	NA	epi02	epi03	epi04	NA	NA	epi07	NA	epi09	NA	epi12	epi13	epi14	epi15	NA	NA	NA	NA	NA	NA	epi22	NA	epi24	epi26	epi28	NA	NA	epi32	epi33	NA	epi35	epi37	epi39	epi41	NA	NA
AT1G06610	NA	epi02	epi03	epi04	NA	NA	epi07	NA	epi09	NA	epi12	NA	epi14	epi15	NA	NA	NA	NA	NA	NA	epi22	NA	epi24	epi26	epi28	NA	NA	epi32	epi33	NA	epi35	epi37	epi39	epi41	NA	NA
AT1G06620	NA	epi02	epi03	epi04	NA	NA	epi07	NA	epi09	NA	epi12	NA	epi14	epi15	NA	NA	NA	NA	NA	NA	epi22	NA	epi24	epi26	epi28	NA	NA	epi32	epi33	NA	epi35	epi37	epi39	epi41	NA	NA
AT1G06630	NA	epi02	epi03	epi04	NA	NA	epi07	NA	epi09	NA	epi12	NA	epi14	epi15	NA	NA	NA	NA	NA	NA	epi22	NA	epi24	epi26	epi28	NA	NA	epi32	epi33	NA	epi35	epi37	epi39	epi41	NA	NA
AT1G06640	NA	epi02	epi03	epi04	NA	NA	epi07	NA	epi09	NA	epi12	NA	epi14	epi15	NA	NA	NA	NA	NA	NA	epi22	NA	epi24	epi26	epi28	NA	NA	epi32	epi33	NA	epi35	epi37	epi39	epi41	NA	NA
AT1G06645	NA	epi02	epi03	epi04	NA	NA	epi07	NA	epi09	NA	epi12	NA	epi14	epi15	NA	NA	NA	NA	NA	NA	epi22	NA	epi24	epi26	epi28	NA	NA	epi32	epi33	NA	epi35	epi37	epi39	epi41	NA	NA
AT1G06650	NA	epi02	epi03	epi04	NA	NA	epi07	NA	epi09	NA	epi12	NA	epi14	epi15	NA	NA	NA	NA	NA	NA	epi22	NA	epi24	epi26	epi28	NA	NA	epi32	epi33	NA	epi35	epi37	epi39	epi41	NA	NA
AT1G06660	NA	epi02	epi03	epi04	NA	NA	epi07	NA	epi09	NA	epi12	NA	epi14	epi15	NA	NA	NA	NA	NA	NA	epi22	NA	epi24	epi26	epi28	NA	NA	epi32	epi33	NA	epi35	epi37	epi39	epi41	NA	NA
AT1G06670	NA	epi02	epi03	epi04	NA	NA	epi07	NA	epi09	NA	epi12	NA	epi14	epi15	NA	NA	NA	NA	NA	NA	epi22	NA	epi24	epi26	epi28	NA	NA	epi32	epi33	NA	epi35	epi37	epi39	epi41	NA	NA
AT1G06680	NA	epi02	epi03	epi04	NA	NA	epi07	NA	epi09	NA	epi12	NA	epi14	epi15	NA	NA	NA	NA	NA	NA	epi22	NA	epi24	epi26	epi28	NA	NA	epi32	epi33	NA	epi35	epi37	epi39	epi41	NA	NA
AT1G06690	NA	epi02	epi03	epi04	NA	NA	epi07	NA	epi09	NA	epi12	NA	epi14	epi15	NA	NA	NA	NA	NA	NA	epi22	NA	epi24	epi26	epi28	NA	NA	epi32	epi33	NA	epi35	epi37	epi39	epi41	NA	NA
AT1G06700	NA	epi02	epi03	epi04	NA	NA	epi07	NA	epi09	NA	epi12	NA	epi14	epi15	NA	NA	NA	NA	NA	NA	epi22	NA	epi24	epi26	epi28	NA	NA	epi32	epi33	NA	epi35	epi37	epi39	epi41	NA	NA
AT1G06710	NA	epi02	epi03	epi04	NA	NA	epi07	NA	epi09	NA	epi12	NA	epi14	epi15	NA	NA	NA	NA	NA	NA	epi22	NA	epi24	epi26	epi28	NA	NA	epi32	epi33	NA	epi35	epi37	epi39	epi41	NA	NA
AT1G06720	NA	epi02	epi03	epi04	NA	NA	epi07	NA	epi09	NA	epi12	NA	epi14	epi15	NA	NA	NA	NA	NA	NA	epi22	NA	epi24	epi26	epi28	NA	NA	epi32	epi33	NA	epi35	epi37	epi39	epi41	NA	NA
AT1G06730	NA	epi02	epi03	epi04	NA	NA	epi07	NA	epi09	NA	epi12	NA	epi14	epi15	NA	NA	NA	NA	NA	NA	epi22	NA	epi24	epi26	epi28	NA	NA	epi32	epi33	NA	epi35	epi37	epi39	epi41	NA	NA
AT1G06740	NA	epi02	epi03	epi04	NA	NA	epi07	NA	epi09	NA	epi12	NA	epi14	epi15	NA	NA	NA	NA	NA	NA	epi22	NA	epi24	epi26	epi28	NA	NA	epi32	epi33	NA	epi35	epi37	epi39	epi41	NA	NA
AT1G06750	NA	epi02	epi03	epi04	NA	NA	epi07	NA	epi09	NA	epi12	NA	epi14	epi15	NA	NA	NA	NA	NA	NA	epi22	NA	epi24	epi26	epi28	NA	NA	epi32	epi33	NA	epi35	epi37	epi39	epi41	NA	NA
AT1G06760	NA	epi02	epi03	epi04	NA	NA	epi07	NA	epi09	NA	epi12	NA	epi14	epi15	NA	NA	NA	NA	NA	NA	epi22	NA	epi24	epi26	epi28	NA	NA	epi32	epi33	NA	epi35	epi37	epi39	epi41	NA	NA
AT1G06770	NA	epi02	epi03	epi04	NA	NA	epi07	NA	epi09	NA	epi12	NA	epi14	epi15	NA	NA	NA	NA	NA	NA	epi22	NA	epi24	epi26	epi28	NA	NA	epi32	epi33	NA	epi35	epi37	epi39	epi41	NA	NA
AT1G06780	NA	epi02	epi03	epi04	NA	NA	epi07	NA	epi09	NA	epi12	NA	epi14	epi15	NA	NA	NA	NA	NA	NA	epi22	NA	epi24	epi26	epi28	NA	NA	epi32	epi33	NA	epi35	epi37	epi39	epi41	NA	NA
AT1G06790	NA	epi02	epi03	epi04	NA	NA	epi07	NA	epi09	NA	epi12	NA	epi14	epi15	NA	NA	NA	NA	NA	NA	epi22	NA	epi24	epi26	epi28	NA	NA	epi32	epi33	NA	epi35	epi37	epi39	epi41	NA	NA
AT1G06800	NA	epi02	epi03	epi04	NA	NA	epi07	NA	epi09	NA	epi12	NA	epi14	epi15	NA	NA	NA	NA	NA	NA	epi22	NA	epi24	epi26	epi28	NA	NA	epi32	epi33	NA	epi35	epi37	epi39	epi41	NA	NA
AT1G06810	NA	epi02	epi03	epi04	NA	NA	epi07	NA	epi09	NA	epi12	NA	epi14	epi15	NA	NA	NA	NA	NA	NA	epi22	NA	epi24	epi26	epi28	NA	NA	epi32	epi33	NA	epi35	epi37	epi39	epi41	NA	NA
AT1G06820	NA	epi02	epi03	epi04	NA	NA	epi07	NA	epi09	NA	epi12	NA	epi14	epi15	NA	NA	NA	NA	NA	NA	epi22	NA	epi24	epi26	epi28	NA	NA	epi32	epi33	NA	epi35	epi37	epi39	epi41	NA	NA
AT1G06830	NA	epi02	epi03	epi04	NA	NA	epi07	NA	epi09	NA	epi12	NA	epi14	epi15	NA	NA	NA	NA	NA	NA	epi22	NA	epi24	epi26	epi28	NA	NA	epi32	epi33	NA	epi35	epi37	epi39	epi41	NA	NA
AT1G06840	NA	epi02	epi03	epi04	NA	NA	epi07	NA	epi09	NA	epi12	NA	epi14	epi15	NA	NA	NA	NA	NA	NA	epi22	NA	epi24	epi26	epi28	NA	NA	epi32	epi33	NA	epi35	epi37	epi39	epi41	NA	NA
AT1G06850	NA	epi02	epi03	epi04	NA	NA	epi07	NA	epi09	NA	epi12	NA	epi14	epi15	NA	NA	NA	NA	NA	NA	epi22	NA	epi24	epi26	epi28	NA	NA	epi32	epi33	NA	epi35	epi37	epi39	epi41	NA	NA
AT1G06860	NA	epi02	epi03	epi04	NA	NA	epi07	NA	epi09	NA	epi12	NA	epi14	epi15	NA	NA	NA	NA	NA	NA	epi22	NA	epi24	epi26	epi28	NA	NA	epi32	epi33	NA	epi35	epi37	epi39	epi41	NA	NA
AT1G06870	NA	epi02	epi03	epi04	NA	NA	epi07	NA	epi09	NA	epi12	NA	epi14	epi15	NA	NA	NA	NA	NA	NA	epi22	NA	epi24	epi26	epi28	NA	NA	epi32	epi33	NA	epi35	epi37	epi39	epi41	NA	NA
AT1G06880	NA	epi02	epi03	epi04	NA	NA	epi07	NA	epi09	NA	epi12	NA	epi14	epi15	NA	NA	NA	NA	NA	NA	epi22	NA	epi24	epi26	epi28	NA	NA	epi32	epi33	NA	epi35	epi37	epi39	epi41	NA	NA
AT1G06890	NA	epi02	epi03	epi04	NA	NA	epi07	NA	epi09	NA	epi12	NA	epi14	epi15	NA	NA	NA	NA	NA	NA	epi22	NA	epi24	epi26	epi28	NA	NA	epi32	epi33	NA	epi35	epi37	epi39	epi41	NA	NA
AT1G06900	NA	epi02	epi03	epi04	NA	NA	epi07	NA	epi09	NA	epi12	NA	epi14	epi15	NA	NA	NA	NA	NA	NA	epi22	NA	epi24	epi26	epi28	NA	NA	epi32	epi33	NA	epi35	epi37	epi39	epi41	NA	NA
AT1G06910	NA	epi02	epi03	epi04	NA	NA	epi07	NA	epi09	NA	epi12	NA	epi14	epi15	NA	NA	NA	NA	NA	NA	epi22	NA	epi24	epi26	epi28	NA	NA	epi32	epi33	NA	epi35	epi37	epi39	epi41	NA	NA
AT1G06920	NA	epi02	epi03	epi04	NA	NA	epi07	NA	epi09	NA	epi12	NA	epi14	epi15	NA	NA	NA	NA	NA	NA	epi22	NA	epi24	epi26	epi28	NA	NA	epi32	epi33	NA	epi35	epi37	epi39	epi41	NA	NA
AT1G06923	NA	epi02	epi03	epi04	NA	NA	epi07	NA	epi09	NA	epi12	NA	epi14	epi15	NA	NA	NA	NA	NA	NA	epi22	NA	epi24	epi26	epi28	NA	NA	epi32	epi33	NA	epi35	epi37	epi39	epi41	NA	NA
AT1G06925	NA	epi02	epi03	epi04	NA	NA	epi07	NA	epi09	NA	epi12	NA	epi14	epi15	NA	NA	NA	NA	NA	NA	epi22	NA	epi24	epi26	epi28	NA	NA	epi32	epi33	NA	epi35	epi37	epi39	epi41	NA	NA
AT1G06930	NA	epi02	epi03	epi04	NA	NA	epi07	NA	epi09	NA	epi12	NA	epi14	epi15	NA	NA	NA	NA	NA	NA	epi22	NA	epi24	epi26	epi28	NA	NA	epi32	epi33	NA	epi35	epi37	epi39	epi41	NA	NA
AT1G06950	NA	epi02	epi03	epi04	NA	NA	epi07	NA	epi09	NA	epi12	NA	epi14	epi15	NA	NA	NA	NA	NA	NA	epi22	NA	epi24	epi26	epi28	NA	NA	epi32	epi33	NA	epi35	epi37	epi39	epi41	NA	NA
AT1G06960	NA	epi02	epi03	epi04	NA	NA	epi07	NA	epi09	NA	epi12	NA	epi14	epi15	NA	NA	NA	NA	NA	NA	epi22	NA	epi24	epi26	epi28	NA	NA	epi32	epi33	NA	epi35	epi37	epi39	epi41	NA	NA
AT1G06970	NA	epi02	epi03	epi04	NA	NA	epi07	NA	epi09	NA	epi12	NA	epi14	epi15	NA	NA	NA	NA	NA	NA	epi22	NA	epi24	epi26	epi28	NA	NA	epi32	epi33	NA	epi35	epi37	epi39	epi41	NA	NA
AT1G06980	NA	epi02	epi03	epi04	NA	NA	epi07	NA	epi09	NA	epi12	NA	epi14	epi15	NA	NA	NA	NA	NA	NA	epi22	NA	epi24	epi26	epi28	NA	NA	epi32	epi33	NA	epi35	epi37	epi39	epi41	NA	NA
AT1G06990	NA	epi02	epi03	epi04	NA	NA	epi07	NA	epi09	NA	epi12	NA	epi14	epi15	NA	NA	NA	NA	NA	NA	epi22	NA	epi24	epi26	epi28	NA	NA	epi32	epi33	NA	epi35	epi37	epi39	epi41	NA	NA
AT1G07000	NA	epi02	epi03	epi04	NA	NA	epi07	NA	epi09	NA	epi12	NA	epi14	epi15	NA	NA	NA	NA	NA	NA	epi22	NA	epi24	epi26	epi28	NA	NA	epi32	epi33	NA	epi35	epi37	epi39	epi41	NA	NA
AT1G07010	NA	epi02	epi03	epi04	NA	NA	epi07	NA	epi09	NA	epi12	NA	epi14	epi15	NA	NA	NA	NA	NA	NA	epi22	NA	epi24	epi26	epi28	NA	NA	epi32	epi33	NA	epi35	epi37	epi39	epi41	NA	NA
AT1G07020	NA	epi02	epi03	epi04	NA	NA	epi07	NA	epi09	NA	epi12	NA	epi14	epi15	NA	NA	NA	NA	NA	NA	epi22	NA	epi24	epi26	epi28	NA	NA	epi32	epi33	NA	epi35	epi37	epi39	epi41	NA	NA
AT1G07025	NA	epi02	epi03	epi04	NA	NA	epi07	NA	epi09	NA	epi12	NA	epi14	epi15	NA	NA	NA	NA	NA	NA	epi22	NA	epi24	epi26	epi28	NA	NA	epi32	epi33	NA	epi35	epi37	epi39	epi41	NA	NA
AT1G07030	NA	epi02	epi03	epi04	NA	NA	epi07	NA	epi09	NA	epi12	NA	epi14	epi15	NA	NA	NA	NA	NA	NA	epi22	NA	epi24	epi26	epi28	NA	NA	epi32	epi33	NA	epi35	epi37	epi39	epi41	NA	NA
AT1G07040	NA	epi02	epi03	epi04	NA	NA	epi07	NA	epi09	NA	epi12	NA	epi14	epi15	NA	NA	NA	NA	NA	NA	epi22	NA	epi24	epi26	epi28	NA	NA	epi32	epi33	NA	epi35	epi37	epi39	epi41	NA	NA
AT1G07050	NA	epi02	epi03	epi04	NA	NA	epi07	NA	epi09	NA	epi12	NA	epi14	epi15	NA	NA	NA	NA	NA	NA	epi22	NA	epi24	epi26	epi28	NA	NA	epi32	epi33	NA	epi35	epi37	epi39	epi41	NA	NA
AT1G07051	NA	epi02	epi03	epi04	NA	NA	epi07	NA	epi09	NA	epi12	NA	epi14	epi15	NA	NA	NA	NA	NA	NA	epi22	NA	epi24	epi26	epi28	NA	NA	epi32	epi33	NA	epi35	epi37	epi39	epi41	NA	NA
AT1G07060	NA	epi02	epi03	epi04	NA	NA	epi07	NA	epi09	NA	epi12	NA	epi14	epi15	NA	NA	NA	NA	NA	NA	epi22	NA	epi24	epi26	epi28	NA	NA	epi32	epi33	NA	epi35	epi37	epi39	epi41	NA	NA
AT1G07070	NA	epi02	epi03	epi04	NA	NA	epi07	NA	epi09	NA	epi12	NA	epi14	epi15	NA	NA	NA	NA	NA	NA	epi22	NA	epi24	epi26	epi28	NA	NA	epi32	epi33	NA	epi35	epi37	epi39	epi41	NA	NA
AT1G07080	NA	epi02	epi03	epi04	NA	NA	epi07	NA	epi09	NA	epi12	NA	epi14	epi15	NA	NA	NA	NA	NA	NA	epi22	NA	epi24	epi26	epi28	NA	NA	epi32	epi33	NA	epi35	epi37	epi39	epi41	NA	NA
AT1G07090	NA	epi02	epi03	epi04	NA	NA	epi07	NA	epi09	NA	epi12	NA	epi14	epi15	NA	NA	NA	NA	NA	NA	epi22	NA	epi24	epi26	epi28	NA	NA	epi32	epi33	NA	epi35	epi37	epi39	epi41	NA	NA
AT1G07100	NA	epi02	epi03	epi04	NA	NA	epi07	NA	epi09	NA	epi12	NA	epi14	epi15	NA	NA	NA	NA	NA	NA	epi22	NA	epi24	epi26	epi28	NA	NA	epi32	epi33	NA	epi35	epi37	epi39	epi41	NA	NA
AT1G07110	NA	epi02	epi03	epi04	NA	NA	epi07	NA	epi09	NA	epi12	NA	epi14	epi15	NA	NA	NA	NA	NA	NA	epi22	NA	epi24	epi26	epi28	NA	NA	epi32	epi33	NA	epi35	epi37	epi39	epi41	NA	NA
AT1G07119	NA	epi02	epi03	epi04	NA	NA	epi07	NA	epi09	NA	epi12	NA	epi14	epi15	NA	NA	NA	NA	NA	NA	epi22	NA	epi24	epi26	epi28	NA	NA	epi32	epi33	NA	epi35	epi37	epi39	epi41	NA	NA
AT1G07120	NA	epi02	epi03	epi04	NA	NA	epi07	NA	epi09	NA	epi12	NA	epi14	epi15	NA	NA	NA	NA	NA	NA	epi22	NA	epi24	epi26	epi28	NA	NA	epi32	epi33	NA	epi35	epi37	epi39	epi41	NA	NA
AT1G07128	NA	epi02	epi03	epi04	NA	NA	epi07	NA	epi09	NA	epi12	NA	epi14	epi15	NA	NA	NA	NA	NA	NA	epi22	NA	epi24	epi26	epi28	NA	NA	epi32	epi33	NA	epi35	epi37	epi39	epi41	NA	NA
AT1G07130	NA	epi02	epi03	epi04	NA	NA	epi07	NA	epi09	NA	epi12	NA	epi14	epi15	NA	NA	NA	NA	NA	NA	epi22	NA	epi24	epi26	epi28	NA	NA	epi32	epi33	NA	epi35	epi37	epi39	epi41	NA	NA
AT1G07135	NA	epi02	epi03	epi04	NA	NA	epi07	NA	epi09	NA	epi12	NA	epi14	epi15	NA	NA	NA	NA	NA	NA	epi22	NA	epi24	epi26	epi28	NA	NA	epi32	epi33	NA	epi35	epi37	epi39	epi41	NA	NA
AT1G07140	NA	epi02	epi03	epi04	NA	NA	epi07	NA	epi09	NA	epi12	NA	epi14	epi15	NA	NA	NA	NA	NA	NA	epi22	NA	epi24	epi26	epi28	NA	NA	epi32	epi33	NA	epi35	epi37	epi39	epi41	NA	NA
AT1G07150	NA	epi02	epi03	epi04	NA	NA	epi07	NA	epi09	NA	epi12	NA	epi14	epi15	NA	NA	NA	NA	NA	NA	epi22	NA	epi24	epi26	epi28	NA	NA	epi32	epi33	NA	epi35	epi37	epi39	epi41	NA	NA
AT1G07160	NA	epi02	epi03	epi04	NA	NA	epi07	NA	epi09	NA	epi12	NA	epi14	epi15	NA	NA	NA	NA	NA	NA	epi22	NA	epi24	epi26	epi28	NA	NA	epi32	epi33	NA	epi35	epi37	epi39	epi41	NA	NA
AT1G07170	NA	epi02	epi03	epi04	NA	NA	epi07	NA	epi09	NA	epi12	NA	epi14	epi15	NA	NA	NA	NA	NA	NA	epi22	NA	epi24	epi26	epi28	NA	NA	epi32	epi33	NA	epi35	epi37	epi39	epi41	NA	NA
AT1G07175	NA	epi02	epi03	epi04	NA	NA	epi07	NA	epi09	NA	epi12	NA	epi14	epi15	NA	NA	NA	NA	NA	NA	epi22	NA	epi24	epi26	epi28	NA	NA	epi32	epi33	NA	epi35	epi37	epi39	epi41	NA	NA
AT1G07180	NA	epi02	epi03	epi04	NA	NA	epi07	NA	epi09	NA	epi12	NA	epi14	epi15	NA	NA	NA	NA	NA	NA	epi22	NA	epi24	epi26	epi28	NA	NA	epi32	epi33	NA	epi35	epi37	epi39	epi41	NA	NA
AT1G07190	NA	epi02	epi03	epi04	NA	NA	epi07	NA	epi09	NA	epi12	NA	epi14	epi15	NA	NA	NA	NA	NA	NA	epi22	NA	epi24	epi26	epi28	NA	NA	epi32	epi33	NA	epi35	epi37	epi39	epi41	NA	NA
AT1G07200	NA	epi02	epi03	epi04	NA	NA	epi07	NA	epi09	NA	epi12	NA	epi14	epi15	NA	NA	NA	NA	NA	NA	epi22	NA	epi24	epi26	epi28	NA	NA	epi32	epi33	NA	epi35	epi37	epi39	epi41	NA	NA
AT1G07210	NA	epi02	epi03	epi04	NA	NA	epi07	NA	epi09	NA	epi12	NA	epi14	epi15	NA	NA	NA	NA	NA	NA	epi22	NA	epi24	epi26	epi28	NA	NA	epi32	epi33	NA	epi35	epi37	epi39	epi41	NA	NA
AT1G07220	NA	epi02	epi03	epi04	NA	NA	epi07	NA	epi09	NA	epi12	NA	epi14	epi15	NA	NA	NA	NA	NA	NA	epi22	NA	epi24	epi26	epi28	NA	NA	epi32	epi33	NA	epi35	epi37	epi39	epi41	NA	NA
AT1G07230	NA	epi02	epi03	epi04	NA	NA	epi07	NA	epi09	NA	epi12	NA	epi14	epi15	NA	NA	NA	NA	NA	NA	epi22	NA	epi24	epi26	epi28	NA	NA	epi32	epi33	NA	epi35	epi37	epi39	epi41	NA	NA
AT1G07240	NA	epi02	epi03	epi04	NA	NA	epi07	NA	epi09	NA	epi12	NA	epi14	epi15	NA	NA	NA	NA	NA	NA	epi22	NA	epi24	epi26	epi28	NA	NA	epi32	epi33	NA	epi35	epi37	epi39	epi41	NA	NA
AT1G07250	NA	epi02	epi03	epi04	NA	NA	epi07	NA	epi09	NA	epi12	NA	epi14	epi15	NA	NA	NA	NA	NA	NA	epi22	NA	epi24	epi26	epi28	NA	NA	epi32	epi33	NA	epi35	epi37	epi39	epi41	NA	NA
AT1G07260	NA	epi02	epi03	epi04	NA	NA	epi07	NA	epi09	NA	epi12	NA	epi14	epi15	NA	NA	NA	NA	NA	NA	epi22	NA	epi24	epi26	epi28	NA	NA	epi32	epi33	NA	epi35	epi37	epi39	epi41	NA	NA
AT1G07270	NA	epi02	epi03	epi04	NA	NA	epi07	NA	epi09	NA	epi12	NA	epi14	epi15	NA	NA	NA	NA	NA	NA	epi22	NA	epi24	epi26	epi28	NA	NA	epi32	epi33	NA	epi35	epi37	epi39	epi41	NA	NA
AT1G07280	NA	epi02	epi03	epi04	NA	NA	epi07	NA	epi09	NA	epi12	NA	epi14	epi15	NA	NA	NA	NA	NA	NA	epi22	NA	epi24	epi26	epi28	NA	NA	epi32	epi33	NA	epi35	epi37	epi39	epi41	NA	NA
AT1G07290	NA	epi02	epi03	epi04	NA	NA	epi07	NA	epi09	NA	epi12	NA	epi14	epi15	NA	NA	NA	NA	NA	NA	epi22	NA	epi24	epi26	epi28	NA	NA	epi32	epi33	NA	epi35	epi37	epi39	epi41	NA	NA
AT1G07300	NA	epi02	epi03	epi04	NA	NA	epi07	NA	epi09	NA	epi12	NA	epi14	epi15	NA	NA	NA	NA	NA	NA	epi22	NA	epi24	epi26	epi28	NA	NA	epi32	epi33	NA	epi35	epi37	epi39	epi41	NA	NA
AT1G07310	NA	epi02	epi03	epi04	NA	NA	epi07	NA	epi09	NA	epi12	NA	epi14	epi15	NA	NA	NA	NA	NA	NA	epi22	NA	epi24	epi26	epi28	NA	NA	epi32	epi33	NA	epi35	epi37	epi39	epi41	NA	NA
AT1G07320	NA	epi02	epi03	epi04	NA	NA	epi07	NA	epi09	NA	epi12	NA	epi14	epi15	NA	NA	NA	NA	NA	NA	epi22	NA	epi24	epi26	epi28	NA	NA	epi32	epi33	NA	epi35	epi37	epi39	epi41	NA	NA
AT1G07330	NA	epi02	epi03	epi04	NA	NA	epi07	NA	epi09	NA	epi12	NA	epi14	epi15	NA	NA	NA	NA	NA	NA	epi22	NA	epi24	epi26	epi28	NA	NA	epi32	epi33	NA	epi35	epi37	epi39	epi41	NA	NA
AT1G07340	NA	epi02	epi03	epi04	NA	NA	epi07	NA	epi09	NA	epi12	NA	epi14	epi15	NA	NA	NA	NA	NA	NA	epi22	NA	epi24	epi26	epi28	NA	NA	epi32	epi33	NA	epi35	epi37	epi39	epi41	NA	NA
AT1G07350	NA	epi02	epi03	epi04	NA	NA	epi07	NA	epi09	NA	epi12	NA	epi14	epi15	NA	NA	NA	NA	NA	NA	epi22	NA	epi24	epi26	epi28	NA	NA	epi32	epi33	NA	epi35	epi37	epi39	epi41	NA	NA
AT1G07360	NA	epi02	epi03	epi04	NA	NA	epi07	NA	epi09	NA	epi12	NA	epi14	epi15	NA	NA	NA	NA	NA	NA	epi22	NA	epi24	epi26	epi28	NA	NA	epi32	epi33	NA	epi35	epi37	epi39	epi41	NA	NA
AT1G07370	NA	epi02	epi03	epi04	NA	NA	epi07	NA	epi09	NA	epi12	NA	epi14	epi15	NA	NA	NA	NA	NA	NA	epi22	NA	epi24	epi26	epi28	NA	NA	epi32	epi33	NA	epi35	epi37	epi39	epi41	NA	NA
AT1G07380	NA	epi02	epi03	epi04	NA	NA	epi07	NA	epi09	NA	epi12	NA	epi14	epi15	NA	NA	NA	NA	NA	NA	epi22	NA	epi24	epi26	epi28	NA	NA	epi32	epi33	NA	epi35	epi37	epi39	epi41	NA	NA
AT1G07390	NA	epi02	epi03	epi04	NA	NA	epi07	NA	epi09	NA	epi12	NA	epi14	epi15	NA	NA	NA	NA	NA	NA	epi22	NA	epi24	epi26	epi28	NA	NA	epi32	epi33	NA	epi35	epi37	epi39	epi41	NA	NA
AT1G07400	NA	epi02	epi03	epi04	NA	NA	epi07	NA	epi09	NA	epi12	NA	epi14	epi15	NA	NA	NA	NA	NA	NA	epi22	NA	epi24	epi26	epi28	NA	NA	epi32	epi33	NA	epi35	epi37	NA	epi41	NA	NA
AT1G07410	NA	epi02	epi03	epi04	NA	NA	epi07	NA	epi09	NA	epi12	NA	epi14	epi15	NA	NA	NA	NA	NA	NA	epi22	NA	epi24	epi26	epi28	NA	NA	epi32	epi33	NA	epi35	epi37	NA	epi41	NA	NA
AT1G07420	NA	epi02	epi03	epi04	NA	NA	epi07	NA	epi09	NA	epi12	NA	epi14	epi15	NA	NA	NA	NA	NA	NA	epi22	NA	epi24	epi26	epi28	NA	NA	epi32	epi33	NA	epi35	epi37	NA	epi41	NA	NA
AT1G07430	NA	epi02	epi03	epi04	NA	NA	epi07	NA	epi09	NA	epi12	NA	epi14	epi15	NA	NA	NA	NA	NA	NA	epi22	NA	epi24	epi26	epi28	NA	NA	epi32	epi33	NA	epi35	epi37	NA	epi41	NA	NA
AT1G07440	NA	epi02	epi03	epi04	NA	NA	epi07	NA	epi09	NA	epi12	NA	epi14	epi15	NA	NA	NA	NA	NA	NA	epi22	NA	epi24	epi26	epi28	NA	NA	epi32	epi33	NA	epi35	epi37	NA	epi41	NA	NA
AT1G07450	NA	epi02	epi03	epi04	NA	NA	epi07	NA	epi09	NA	epi12	NA	epi14	epi15	NA	NA	NA	NA	NA	NA	epi22	NA	epi24	epi26	epi28	NA	NA	epi32	epi33	NA	epi35	epi37	NA	epi41	NA	NA
AT1G07460	NA	epi02	epi03	epi04	NA	NA	epi07	NA	epi09	NA	epi12	NA	epi14	epi15	NA	NA	NA	NA	NA	NA	epi22	NA	epi24	epi26	epi28	NA	NA	epi32	epi33	NA	epi35	epi37	NA	epi41	NA	NA
AT1G07470	NA	epi02	epi03	epi04	NA	NA	epi07	NA	epi09	NA	epi12	NA	epi14	epi15	NA	NA	NA	NA	NA	NA	epi22	NA	epi24	epi26	epi28	NA	NA	epi32	epi33	NA	epi35	epi37	NA	epi41	NA	NA
AT1G07473	NA	epi02	epi03	epi04	NA	NA	epi07	NA	epi09	NA	epi12	NA	epi14	epi15	NA	NA	NA	NA	NA	NA	epi22	NA	epi24	epi26	epi28	NA	NA	epi32	epi33	NA	epi35	epi37	NA	epi41	NA	NA
AT1G07476	NA	epi02	epi03	epi04	NA	NA	epi07	NA	epi09	NA	epi12	NA	epi14	epi15	NA	NA	NA	NA	NA	NA	epi22	NA	epi24	epi26	epi28	NA	NA	epi32	epi33	NA	epi35	epi37	NA	epi41	NA	NA
AT1G07480	NA	epi02	epi03	epi04	NA	NA	epi07	NA	epi09	NA	epi12	NA	epi14	epi15	NA	NA	NA	NA	NA	NA	epi22	NA	epi24	epi26	epi28	NA	NA	epi32	epi33	NA	epi35	epi37	NA	epi41	NA	NA
AT1G07485	NA	epi02	epi03	epi04	NA	NA	epi07	NA	epi09	NA	epi12	NA	epi14	epi15	NA	NA	NA	NA	NA	NA	epi22	NA	epi24	epi26	epi28	NA	NA	epi32	epi33	NA	epi35	epi37	NA	epi41	NA	NA
AT1G07490	NA	epi02	epi03	epi04	NA	NA	epi07	NA	epi09	NA	epi12	NA	epi14	epi15	NA	NA	NA	NA	NA	NA	epi22	NA	epi24	epi26	epi28	NA	NA	epi32	epi33	NA	epi35	epi37	NA	epi41	NA	NA
AT1G07500	NA	epi02	epi03	epi04	NA	NA	epi07	NA	epi09	NA	epi12	NA	epi14	epi15	NA	NA	NA	NA	NA	NA	epi22	NA	epi24	epi26	epi28	NA	NA	epi32	epi33	NA	epi35	epi37	NA	epi41	NA	NA
AT1G07510	NA	epi02	epi03	epi04	NA	NA	epi07	NA	epi09	NA	epi12	NA	epi14	epi15	NA	NA	NA	NA	NA	NA	epi22	NA	epi24	epi26	epi28	NA	NA	epi32	epi33	NA	epi35	epi37	NA	epi41	NA	NA
AT1G07520	NA	epi02	epi03	epi04	NA	NA	epi07	NA	epi09	NA	epi12	NA	epi14	epi15	NA	NA	NA	NA	NA	NA	epi22	NA	epi24	epi26	epi28	NA	NA	epi32	epi33	NA	epi35	epi37	NA	epi41	NA	NA
AT1G07530	NA	epi02	epi03	epi04	NA	NA	epi07	NA	epi09	NA	epi12	NA	epi14	epi15	NA	NA	NA	NA	NA	NA	epi22	NA	epi24	epi26	epi28	NA	NA	epi32	epi33	NA	epi35	epi37	NA	epi41	NA	NA
AT1G07540	NA	epi02	epi03	epi04	NA	NA	epi07	NA	epi09	NA	epi12	NA	epi14	epi15	NA	NA	NA	NA	NA	NA	epi22	NA	epi24	epi26	epi28	NA	NA	epi32	epi33	NA	epi35	epi37	NA	epi41	NA	NA
AT1G07550	NA	epi02	epi03	epi04	NA	NA	epi07	NA	epi09	NA	epi12	NA	epi14	epi15	NA	NA	NA	NA	NA	NA	epi22	NA	epi24	epi26	epi28	NA	NA	epi32	epi33	NA	epi35	epi37	NA	epi41	NA	NA
AT1G07560	NA	epi02	epi03	epi04	NA	NA	epi07	NA	epi09	NA	epi12	NA	epi14	epi15	NA	NA	NA	NA	NA	NA	epi22	NA	epi24	epi26	epi28	NA	NA	epi32	epi33	NA	epi35	epi37	NA	epi41	NA	NA
AT1G07570	NA	epi02	epi03	epi04	NA	NA	epi07	NA	epi09	epi10	epi12	NA	epi14	epi15	NA	NA	NA	NA	NA	NA	epi22	NA	epi24	epi26	epi28	NA	NA	epi32	epi33	NA	epi35	epi37	NA	epi41	NA	NA
AT1G07580	NA	epi02	epi03	epi04	NA	NA	epi07	NA	epi09	epi10	epi12	NA	epi14	epi15	NA	NA	NA	NA	NA	NA	epi22	NA	epi24	epi26	epi28	NA	NA	epi32	epi33	NA	epi35	epi37	NA	epi41	NA	NA
AT1G07590	NA	epi02	epi03	epi04	NA	NA	epi07	NA	epi09	epi10	epi12	NA	epi14	epi15	NA	NA	NA	NA	NA	NA	epi22	NA	epi24	epi26	epi28	NA	NA	epi32	epi33	NA	epi35	epi37	NA	epi41	NA	NA
AT1G07600	NA	epi02	epi03	epi04	NA	NA	epi07	NA	epi09	epi10	epi12	NA	epi14	epi15	NA	NA	NA	NA	NA	NA	epi22	NA	epi24	epi26	epi28	NA	NA	epi32	epi33	NA	epi35	epi37	NA	epi41	NA	NA
AT1G07610	NA	epi02	epi03	epi04	NA	NA	epi07	NA	epi09	epi10	epi12	NA	epi14	epi15	NA	NA	NA	NA	NA	NA	epi22	NA	epi24	epi26	epi28	NA	NA	epi32	epi33	NA	epi35	epi37	NA	epi41	NA	NA
AT1G07615	NA	epi02	epi03	epi04	NA	NA	epi07	NA	epi09	epi10	epi12	NA	epi14	epi15	NA	NA	NA	NA	NA	NA	epi22	NA	epi24	epi26	epi28	NA	NA	epi32	epi33	NA	epi35	epi37	NA	epi41	NA	NA
AT1G07620	NA	epi02	epi03	epi04	NA	NA	epi07	NA	epi09	epi10	epi12	NA	epi14	epi15	NA	NA	NA	NA	NA	NA	epi22	NA	epi24	epi26	epi28	NA	NA	epi32	epi33	NA	epi35	epi37	NA	epi41	NA	NA
AT1G07630	NA	epi02	epi03	epi04	NA	NA	epi07	NA	epi09	epi10	epi12	NA	epi14	epi15	NA	NA	NA	NA	NA	NA	epi22	NA	epi24	epi26	epi28	NA	NA	epi32	epi33	NA	epi35	epi37	NA	epi41	NA	NA
AT1G07640	NA	epi02	epi03	epi04	NA	NA	epi07	NA	epi09	epi10	epi12	NA	epi14	epi15	NA	NA	NA	NA	NA	NA	epi22	NA	epi24	epi26	epi28	NA	NA	epi32	epi33	NA	epi35	epi37	NA	epi41	NA	NA
AT1G07650	NA	epi02	epi03	epi04	NA	NA	epi07	NA	epi09	epi10	epi12	NA	epi14	epi15	NA	NA	NA	NA	NA	NA	epi22	NA	epi24	epi26	epi28	NA	NA	epi32	epi33	NA	epi35	epi37	NA	epi41	NA	NA
AT1G07645	NA	epi02	epi03	epi04	NA	NA	epi07	NA	epi09	epi10	epi12	NA	epi14	epi15	NA	NA	NA	NA	NA	NA	epi22	NA	epi24	epi26	epi28	NA	NA	epi32	epi33	NA	epi35	epi37	NA	epi41	NA	NA
AT1G07660	NA	epi02	epi03	epi04	NA	NA	epi07	NA	epi09	epi10	epi12	NA	epi14	epi15	NA	NA	NA	NA	NA	NA	epi22	NA	epi24	epi26	epi28	NA	NA	epi32	epi33	NA	epi35	epi37	NA	epi41	NA	NA
AT1G07670	NA	epi02	epi03	epi04	NA	NA	epi07	NA	epi09	epi10	epi12	NA	epi14	epi15	NA	NA	NA	NA	NA	NA	epi22	NA	epi24	epi26	epi28	NA	NA	epi32	epi33	NA	epi35	epi37	NA	epi41	NA	NA
AT1G07680	NA	epi02	epi03	epi04	NA	NA	epi07	NA	epi09	epi10	epi12	NA	epi14	epi15	NA	NA	NA	NA	NA	NA	epi22	NA	epi24	epi26	epi28	NA	NA	epi32	epi33	NA	epi35	epi37	NA	epi41	NA	NA
AT1G07690	NA	epi02	epi03	epi04	NA	NA	epi07	NA	epi09	epi10	epi12	NA	epi14	epi15	NA	NA	NA	NA	NA	NA	epi22	NA	epi24	epi26	epi28	NA	NA	epi32	epi33	NA	epi35	epi37	NA	epi41	NA	NA
AT1G07700	NA	epi02	epi03	epi04	NA	NA	epi07	NA	epi09	epi10	epi12	NA	epi14	epi15	NA	NA	NA	NA	NA	NA	epi22	NA	epi24	epi26	epi28	NA	NA	epi32	epi33	NA	epi35	epi37	NA	epi41	NA	NA
AT1G07705	NA	epi02	epi03	epi04	NA	NA	epi07	NA	epi09	epi10	epi12	NA	epi14	epi15	NA	NA	NA	NA	NA	NA	epi22	NA	epi24	epi26	epi28	NA	NA	epi32	epi33	NA	epi35	epi37	NA	epi41	NA	NA
AT1G07702	NA	epi02	epi03	epi04	NA	NA	epi07	NA	epi09	epi10	epi12	NA	epi14	epi15	NA	NA	NA	NA	NA	NA	epi22	NA	epi24	epi26	epi28	NA	NA	epi32	epi33	NA	epi35	epi37	NA	epi41	NA	NA
AT1G07710	NA	epi02	epi03	epi04	NA	NA	epi07	NA	epi09	epi10	epi12	NA	epi14	epi15	NA	NA	NA	NA	NA	NA	epi22	NA	epi24	epi26	epi28	NA	NA	epi32	epi33	NA	epi35	epi37	NA	epi41	NA	NA
AT1G07720	NA	epi02	epi03	epi04	NA	NA	epi07	NA	epi09	epi10	epi12	NA	epi14	epi15	NA	NA	NA	NA	NA	NA	epi22	NA	epi24	epi26	epi28	NA	NA	epi32	epi33	NA	epi35	epi37	NA	epi41	NA	NA
AT1G07725	NA	epi02	epi03	epi04	NA	NA	epi07	NA	epi09	epi10	epi12	NA	epi14	epi15	NA	NA	NA	NA	NA	NA	epi22	NA	epi24	epi26	epi28	NA	NA	epi32	epi33	NA	epi35	epi37	NA	epi41	NA	NA
AT1G07728	NA	epi02	epi03	epi04	NA	NA	epi07	NA	epi09	epi10	epi12	NA	epi14	epi15	NA	NA	NA	NA	NA	NA	epi22	NA	epi24	epi26	epi28	NA	NA	epi32	epi33	NA	epi35	epi37	NA	epi41	NA	NA
AT1G07740	NA	epi02	epi03	epi04	NA	NA	epi07	NA	epi09	epi10	epi12	NA	epi14	epi15	NA	NA	NA	NA	NA	NA	epi22	NA	epi24	epi26	epi28	NA	NA	epi32	epi33	NA	epi35	epi37	NA	epi41	NA	NA
AT1G07730	NA	epi02	epi03	epi04	NA	NA	epi07	NA	epi09	epi10	epi12	NA	epi14	epi15	NA	NA	NA	NA	NA	NA	epi22	NA	epi24	epi26	epi28	NA	NA	epi32	epi33	NA	epi35	epi37	NA	epi41	NA	NA
AT1G07745	NA	epi02	epi03	epi04	NA	NA	epi07	NA	epi09	epi10	epi12	NA	epi14	epi15	NA	NA	NA	NA	NA	NA	epi22	NA	epi24	epi26	epi28	NA	NA	epi32	epi33	NA	epi35	epi37	NA	epi41	NA	NA
AT1G07747	NA	epi02	epi03	epi04	NA	NA	epi07	NA	epi09	epi10	epi12	NA	epi14	epi15	NA	NA	NA	NA	NA	NA	epi22	NA	epi24	epi26	epi28	NA	NA	epi32	epi33	NA	epi35	epi37	NA	epi41	NA	NA
AT1G07750	NA	epi02	epi03	epi04	NA	NA	epi07	NA	epi09	epi10	epi12	NA	epi14	epi15	NA	NA	NA	NA	NA	NA	epi22	NA	epi24	epi26	epi28	NA	NA	epi32	epi33	NA	epi35	epi37	NA	epi41	NA	NA
AT1G07760	NA	epi02	epi03	epi04	NA	NA	epi07	NA	epi09	epi10	epi12	NA	epi14	epi15	NA	NA	NA	NA	NA	NA	epi22	NA	epi24	epi26	epi28	NA	NA	epi32	epi33	NA	epi35	epi37	NA	epi41	NA	NA
AT1G07770	NA	epi02	epi03	epi04	NA	NA	epi07	NA	epi09	epi10	epi12	NA	epi14	epi15	NA	NA	NA	NA	NA	NA	epi22	NA	epi24	epi26	epi28	NA	NA	epi32	epi33	NA	epi35	epi37	NA	epi41	NA	NA
AT1G07780	NA	epi02	epi03	epi04	NA	NA	epi07	NA	epi09	epi10	epi12	NA	epi14	epi15	NA	NA	NA	NA	NA	NA	epi22	NA	epi24	epi26	epi28	NA	NA	epi32	epi33	NA	epi35	epi37	NA	epi41	NA	NA
AT1G07790	NA	epi02	epi03	epi04	NA	NA	epi07	NA	epi09	epi10	epi12	NA	epi14	epi15	NA	NA	NA	NA	NA	NA	epi22	NA	epi24	epi26	epi28	NA	NA	epi32	epi33	NA	epi35	epi37	NA	epi41	NA	NA
AT1G07795	NA	epi02	epi03	epi04	NA	NA	epi07	NA	epi09	epi10	epi12	NA	epi14	epi15	NA	NA	NA	NA	NA	NA	epi22	NA	epi24	epi26	epi28	NA	NA	epi32	epi33	NA	epi35	epi37	NA	epi41	NA	NA
AT1G07800	NA	epi02	epi03	epi04	NA	NA	epi07	NA	epi09	epi10	epi12	NA	epi14	epi15	NA	NA	NA	NA	NA	NA	epi22	NA	epi24	epi26	epi28	NA	NA	epi32	epi33	NA	epi35	epi37	NA	epi41	NA	NA
AT1G07810	NA	epi02	epi03	epi04	NA	NA	epi07	NA	epi09	epi10	epi12	NA	epi14	epi15	NA	NA	NA	NA	NA	NA	epi22	NA	epi24	epi26	epi28	NA	NA	epi32	epi33	NA	epi35	epi37	NA	epi41	NA	NA
AT1G07820	NA	epi02	epi03	epi04	NA	NA	epi07	NA	epi09	epi10	epi12	NA	epi14	epi15	NA	NA	NA	NA	NA	NA	epi22	NA	epi24	epi26	epi28	NA	NA	epi32	epi33	NA	epi35	epi37	NA	epi41	NA	NA
AT1G07830	NA	epi02	epi03	epi04	NA	NA	epi07	NA	epi09	epi10	epi12	NA	epi14	epi15	NA	NA	NA	NA	NA	NA	epi22	NA	epi24	epi26	epi28	NA	NA	epi32	epi33	NA	epi35	epi37	NA	epi41	NA	NA
AT1G07840	NA	epi02	epi03	epi04	NA	NA	epi07	NA	epi09	epi10	epi12	NA	epi14	epi15	NA	NA	NA	NA	NA	NA	epi22	NA	epi24	epi26	epi28	NA	NA	epi32	epi33	NA	epi35	epi37	NA	epi41	NA	NA
AT1G07850	NA	epi02	epi03	epi04	NA	NA	epi07	NA	epi09	epi10	epi12	NA	epi14	epi15	NA	NA	NA	NA	NA	NA	epi22	NA	epi24	epi26	epi28	NA	NA	epi32	epi33	NA	epi35	epi37	NA	epi41	NA	NA
AT1G07870	NA	epi02	epi03	epi04	NA	NA	epi07	NA	epi09	epi10	epi12	NA	epi14	epi15	NA	NA	NA	NA	NA	NA	epi22	NA	epi24	epi26	epi28	NA	NA	epi32	epi33	NA	epi35	epi37	NA	epi41	NA	NA
AT1G07860	NA	epi02	epi03	epi04	NA	NA	epi07	NA	epi09	epi10	epi12	NA	epi14	epi15	NA	NA	NA	NA	NA	NA	epi22	NA	epi24	epi26	epi28	NA	NA	epi32	epi33	NA	epi35	epi37	NA	epi41	NA	NA
AT1G07880	NA	epi02	epi03	epi04	NA	NA	epi07	NA	epi09	epi10	epi12	NA	epi14	epi15	NA	NA	NA	NA	NA	NA	epi22	NA	epi24	epi26	epi28	NA	NA	epi32	epi33	NA	epi35	epi37	NA	epi41	NA	NA
AT1G07885	NA	epi02	epi03	epi04	NA	NA	epi07	NA	epi09	epi10	epi12	NA	epi14	epi15	NA	NA	NA	NA	NA	NA	epi22	NA	epi24	epi26	epi28	NA	NA	epi32	epi33	NA	epi35	epi37	NA	epi41	NA	NA
AT1G07890	NA	epi02	epi03	epi04	NA	NA	epi07	NA	epi09	epi10	epi12	NA	epi14	epi15	NA	NA	NA	NA	NA	NA	epi22	NA	epi24	epi26	epi28	NA	NA	epi32	epi33	NA	epi35	epi37	NA	epi41	NA	NA
AT1G07900	NA	epi02	epi03	epi04	NA	NA	epi07	NA	epi09	epi10	epi12	NA	epi14	epi15	NA	NA	NA	NA	NA	NA	epi22	NA	epi24	epi26	epi28	NA	NA	epi32	epi33	NA	epi35	epi37	NA	epi41	NA	NA
AT1G07901	NA	epi02	epi03	epi04	NA	NA	epi07	NA	epi09	epi10	epi12	NA	epi14	epi15	NA	NA	NA	NA	NA	NA	epi22	NA	epi24	epi26	epi28	NA	NA	epi32	epi33	NA	epi35	epi37	NA	epi41	NA	NA
AT1G07910	NA	epi02	epi03	epi04	NA	NA	epi07	NA	epi09	epi10	epi12	NA	epi14	epi15	NA	NA	NA	NA	NA	NA	epi22	NA	epi24	epi26	epi28	NA	NA	epi32	epi33	NA	epi35	epi37	NA	epi41	NA	NA
AT1G07920	NA	epi02	epi03	epi04	NA	NA	epi07	NA	epi09	epi10	epi12	NA	epi14	epi15	NA	NA	NA	NA	NA	NA	epi22	NA	epi24	epi26	epi28	NA	NA	epi32	epi33	NA	epi35	epi37	NA	epi41	NA	NA
AT1G07930	NA	epi02	epi03	epi04	NA	NA	epi07	NA	epi09	epi10	epi12	NA	epi14	epi15	NA	NA	NA	NA	NA	NA	epi22	NA	epi24	epi26	epi28	NA	NA	epi32	epi33	NA	epi35	epi37	NA	epi41	NA	NA
AT1G07940	NA	epi02	epi03	epi04	NA	NA	epi07	NA	epi09	epi10	epi12	NA	epi14	epi15	NA	NA	NA	NA	NA	NA	epi22	NA	epi24	epi26	epi28	NA	NA	epi32	epi33	NA	epi35	epi37	NA	epi41	NA	NA
AT1G07950	NA	epi02	epi03	epi04	NA	NA	epi07	NA	epi09	epi10	epi12	NA	epi14	epi15	NA	NA	NA	NA	NA	NA	epi22	NA	epi24	epi26	epi28	NA	NA	epi32	epi33	NA	epi35	epi37	NA	epi41	NA	NA
AT1G07960	NA	epi02	epi03	epi04	NA	NA	epi07	NA	epi09	epi10	epi12	NA	epi14	epi15	NA	NA	NA	NA	NA	NA	epi22	NA	epi24	epi26	epi28	NA	NA	epi32	epi33	NA	epi35	epi37	NA	epi41	NA	NA
AT1G07970	NA	epi02	epi03	epi04	NA	NA	epi07	NA	epi09	epi10	epi12	NA	epi14	epi15	NA	NA	NA	NA	NA	NA	epi22	NA	epi24	epi26	epi28	NA	NA	epi32	epi33	NA	epi35	epi37	NA	epi41	NA	NA
AT1G07980	NA	epi02	epi03	epi04	NA	NA	epi07	NA	epi09	epi10	epi12	NA	epi14	epi15	NA	NA	NA	NA	NA	NA	epi22	NA	epi24	epi26	epi28	NA	NA	epi32	epi33	NA	epi35	epi37	NA	epi41	NA	NA
AT1G07985	NA	epi02	epi03	epi04	NA	NA	epi07	NA	epi09	epi10	epi12	NA	epi14	epi15	NA	NA	NA	NA	NA	NA	epi22	NA	epi24	epi26	epi28	NA	NA	epi32	epi33	NA	epi35	epi37	NA	epi41	NA	NA
AT1G07990	NA	epi02	epi03	epi04	NA	NA	epi07	NA	epi09	epi10	epi12	NA	epi14	epi15	NA	NA	NA	NA	NA	NA	epi22	NA	epi24	epi26	epi28	NA	NA	epi32	epi33	NA	epi35	epi37	NA	epi41	NA	NA
AT1G08000	NA	epi02	epi03	epi04	NA	NA	epi07	NA	epi09	epi10	epi12	NA	epi14	epi15	NA	NA	NA	NA	NA	NA	epi22	NA	epi24	epi26	epi28	NA	NA	epi32	epi33	NA	epi35	epi37	NA	epi41	NA	NA
AT1G08005	NA	epi02	epi03	epi04	NA	NA	epi07	NA	epi09	epi10	epi12	NA	epi14	epi15	NA	NA	NA	NA	NA	NA	epi22	NA	epi24	epi26	epi28	NA	NA	epi32	epi33	NA	epi35	epi37	NA	epi41	NA	NA
AT1G08010	NA	epi02	epi03	epi04	NA	NA	epi07	NA	epi09	epi10	epi12	NA	epi14	epi15	NA	NA	NA	NA	NA	NA	epi22	NA	epi24	epi26	epi28	NA	NA	epi32	epi33	NA	epi35	epi37	NA	epi41	NA	NA
AT1G08030	NA	epi02	epi03	epi04	NA	NA	epi07	NA	epi09	epi10	epi12	NA	epi14	epi15	NA	NA	NA	NA	NA	NA	epi22	NA	epi24	epi26	epi28	NA	NA	epi32	epi33	NA	epi35	epi37	NA	epi41	NA	NA
AT1G08032	NA	epi02	epi03	epi04	NA	NA	epi07	NA	epi09	epi10	epi12	NA	epi14	epi15	NA	NA	NA	NA	NA	NA	epi22	NA	epi24	epi26	epi28	NA	NA	epi32	epi33	NA	epi35	epi37	NA	epi41	NA	NA
AT1G08035	NA	epi02	epi03	epi04	NA	NA	epi07	NA	epi09	epi10	epi12	NA	epi14	epi15	NA	NA	NA	NA	NA	NA	epi22	NA	epi24	epi26	epi28	NA	NA	epi32	epi33	NA	epi35	epi37	NA	epi41	NA	NA
AT1G08040	NA	epi02	epi03	epi04	NA	NA	epi07	NA	epi09	epi10	epi12	NA	epi14	epi15	NA	NA	NA	NA	NA	NA	epi22	NA	epi24	epi26	epi28	NA	NA	epi32	epi33	NA	epi35	epi37	NA	epi41	NA	NA
AT1G08050	NA	epi02	epi03	epi04	NA	NA	epi07	NA	epi09	epi10	epi12	NA	epi14	epi15	NA	NA	NA	NA	NA	NA	epi22	NA	epi24	epi26	epi28	NA	NA	epi32	epi33	NA	epi35	epi37	NA	epi41	NA	NA
AT1G08060	NA	epi02	epi03	epi04	NA	NA	epi07	NA	epi09	epi10	epi12	NA	epi14	epi15	NA	NA	NA	NA	NA	NA	epi22	NA	epi24	epi26	epi28	NA	NA	epi32	epi33	NA	epi35	epi37	NA	epi41	NA	NA
AT1G08065	NA	epi02	epi03	epi04	NA	NA	epi07	NA	epi09	epi10	epi12	NA	epi14	epi15	NA	NA	NA	NA	NA	NA	epi22	NA	epi24	epi26	epi28	NA	NA	epi32	epi33	NA	epi35	epi37	NA	epi41	NA	NA
AT1G08070	NA	epi02	epi03	epi04	NA	NA	epi07	NA	epi09	epi10	epi12	NA	epi14	epi15	NA	NA	NA	NA	NA	NA	epi22	NA	epi24	epi26	epi28	NA	NA	epi32	epi33	NA	epi35	epi37	NA	epi41	NA	NA
AT1G08080	NA	epi02	epi03	epi04	NA	NA	epi07	NA	epi09	epi10	epi12	NA	epi14	epi15	NA	NA	NA	NA	NA	NA	epi22	NA	epi24	epi26	epi28	NA	NA	epi32	epi33	NA	epi35	epi37	NA	epi41	NA	NA
AT1G08090	NA	epi02	epi03	epi04	NA	NA	epi07	NA	epi09	epi10	epi12	NA	epi14	epi15	NA	NA	NA	NA	NA	NA	epi22	NA	epi24	epi26	epi28	NA	NA	epi32	epi33	NA	epi35	epi37	NA	epi41	NA	NA
AT1G08100	NA	epi02	epi03	epi04	NA	NA	epi07	NA	epi09	epi10	epi12	NA	epi14	epi15	NA	NA	NA	NA	NA	NA	epi22	NA	epi24	epi26	epi28	NA	NA	epi32	epi33	NA	epi35	epi37	NA	epi41	NA	NA
AT1G08105	NA	epi02	epi03	epi04	NA	NA	epi07	NA	epi09	epi10	epi12	NA	epi14	epi15	NA	NA	NA	NA	NA	NA	epi22	NA	epi24	epi26	epi28	NA	NA	epi32	epi33	NA	epi35	epi37	NA	epi41	NA	NA
AT1G08110	NA	epi02	epi03	epi04	NA	NA	epi07	NA	epi09	epi10	epi12	NA	epi14	epi15	NA	NA	NA	NA	NA	NA	epi22	NA	epi24	epi26	epi28	NA	NA	epi32	epi33	NA	epi35	epi37	NA	epi41	NA	NA
AT1G08115	NA	epi02	epi03	epi04	NA	NA	epi07	NA	epi09	epi10	epi12	NA	epi14	epi15	NA	NA	NA	NA	NA	NA	epi22	NA	epi24	epi26	epi28	NA	NA	epi32	epi33	NA	epi35	epi37	NA	epi41	NA	NA
AT1G08120	NA	epi02	epi03	epi04	NA	NA	epi07	NA	epi09	epi10	epi12	NA	epi14	epi15	NA	NA	NA	NA	NA	NA	epi22	NA	epi24	epi26	epi28	NA	NA	epi32	epi33	NA	epi35	epi37	NA	epi41	NA	NA
AT1G08125	NA	epi02	epi03	epi04	NA	NA	epi07	NA	epi09	epi10	epi12	NA	epi14	epi15	NA	NA	NA	NA	NA	NA	epi22	NA	epi24	epi26	epi28	NA	NA	epi32	epi33	NA	epi35	epi37	NA	epi41	NA	NA
AT1G08130	NA	epi02	epi03	epi04	NA	NA	epi07	NA	epi09	epi10	epi12	NA	epi14	epi15	NA	NA	NA	NA	NA	NA	epi22	NA	epi24	epi26	epi28	NA	NA	epi32	epi33	NA	epi35	epi37	NA	epi41	NA	NA
AT1G08135	NA	epi02	epi03	epi04	NA	NA	epi07	NA	epi09	epi10	epi12	NA	epi14	epi15	NA	NA	NA	NA	NA	NA	epi22	NA	epi24	epi26	epi28	NA	NA	epi32	epi33	NA	epi35	epi37	NA	epi41	NA	NA
AT1G08140	NA	epi02	epi03	epi04	NA	NA	epi07	NA	epi09	epi10	epi12	NA	epi14	epi15	NA	NA	NA	NA	NA	NA	epi22	NA	epi24	epi26	epi28	NA	NA	epi32	epi33	NA	epi35	epi37	NA	epi41	NA	NA
AT1G08150	NA	epi02	epi03	epi04	NA	NA	epi07	NA	epi09	epi10	epi12	NA	epi14	epi15	NA	NA	NA	NA	NA	NA	epi22	NA	epi24	epi26	epi28	NA	NA	epi32	epi33	NA	epi35	epi37	NA	epi41	NA	NA
AT1G08160	NA	epi02	epi03	epi04	NA	NA	epi07	NA	epi09	epi10	epi12	NA	epi14	epi15	NA	NA	NA	NA	NA	NA	epi22	NA	epi24	epi26	epi28	NA	NA	epi32	epi33	NA	epi35	epi37	NA	epi41	NA	NA
AT1G08165	NA	epi02	epi03	epi04	NA	NA	epi07	NA	epi09	epi10	epi12	NA	epi14	epi15	NA	NA	NA	NA	NA	NA	epi22	NA	epi24	epi26	epi28	NA	NA	epi32	epi33	NA	epi35	epi37	NA	epi41	NA	NA
AT1G08170	NA	epi02	epi03	epi04	NA	NA	epi07	NA	epi09	epi10	epi12	NA	epi14	epi15	NA	NA	NA	NA	NA	NA	epi22	NA	epi24	epi26	epi28	NA	NA	epi32	epi33	NA	epi35	epi37	NA	epi41	NA	NA
AT1G08180	NA	epi02	epi03	epi04	NA	NA	epi07	NA	epi09	epi10	epi12	NA	epi14	epi15	NA	NA	NA	NA	NA	NA	epi22	NA	epi24	epi26	epi28	NA	NA	epi32	epi33	NA	epi35	epi37	NA	epi41	NA	NA
AT1G08190	NA	epi02	epi03	epi04	NA	NA	epi07	NA	epi09	epi10	epi12	NA	epi14	epi15	NA	NA	NA	NA	NA	NA	epi22	NA	epi24	epi26	epi28	NA	NA	epi32	epi33	NA	epi35	epi37	NA	epi41	NA	NA
AT1G08200	NA	epi02	epi03	epi04	NA	NA	epi07	NA	epi09	epi10	epi12	NA	epi14	epi15	NA	NA	NA	NA	NA	NA	epi22	NA	epi24	epi26	epi28	NA	NA	epi32	epi33	NA	epi35	epi37	NA	epi41	NA	NA
AT1G08210	NA	epi02	epi03	epi04	NA	NA	epi07	NA	epi09	epi10	epi12	NA	epi14	epi15	NA	NA	NA	NA	NA	NA	epi22	NA	epi24	epi26	epi28	NA	NA	epi32	epi33	NA	epi35	epi37	NA	epi41	NA	NA
AT1G08220	NA	epi02	epi03	epi04	NA	NA	epi07	NA	epi09	epi10	epi12	NA	epi14	epi15	NA	NA	NA	NA	NA	NA	epi22	NA	epi24	epi26	epi28	NA	NA	epi32	epi33	NA	epi35	epi37	NA	epi41	NA	NA
AT1G08230	NA	epi02	epi03	epi04	NA	NA	epi07	NA	epi09	epi10	epi12	NA	epi14	epi15	NA	NA	NA	NA	NA	NA	epi22	NA	epi24	epi26	epi28	NA	NA	epi32	epi33	NA	epi35	epi37	NA	epi41	NA	NA
AT1G08240	NA	epi02	epi03	epi04	NA	NA	epi07	NA	epi09	epi10	epi12	NA	epi14	epi15	NA	NA	NA	NA	NA	NA	epi22	NA	epi24	epi26	epi28	NA	NA	epi32	epi33	NA	epi35	epi37	NA	epi41	NA	NA
AT1G08250	NA	epi02	epi03	epi04	NA	NA	epi07	NA	epi09	epi10	epi12	NA	epi14	epi15	NA	NA	NA	NA	NA	NA	epi22	NA	epi24	epi26	epi28	NA	NA	epi32	epi33	NA	epi35	epi37	NA	epi41	NA	NA
AT1G08260	NA	epi02	epi03	epi04	NA	NA	epi07	NA	epi09	epi10	epi12	NA	epi14	epi15	NA	NA	NA	NA	NA	NA	epi22	NA	epi24	epi26	epi28	NA	NA	epi32	epi33	NA	epi35	epi37	NA	epi41	NA	NA
AT1G08270	NA	epi02	epi03	epi04	NA	NA	epi07	NA	epi09	epi10	epi12	NA	epi14	epi15	NA	NA	NA	NA	NA	NA	epi22	NA	epi24	epi26	epi28	NA	NA	epi32	epi33	NA	epi35	epi37	NA	epi41	NA	NA
AT1G08280	NA	epi02	epi03	epi04	NA	NA	epi07	NA	epi09	epi10	epi12	NA	epi14	epi15	NA	NA	NA	NA	NA	NA	epi22	NA	epi24	epi26	epi28	NA	NA	epi32	epi33	NA	epi35	epi37	NA	epi41	NA	NA
AT1G08290	NA	epi02	epi03	epi04	NA	NA	epi07	NA	epi09	epi10	epi12	NA	epi14	epi15	NA	NA	NA	NA	NA	NA	epi22	NA	epi24	epi26	epi28	NA	NA	epi32	epi33	NA	epi35	epi37	NA	epi41	NA	NA
AT1G08300	NA	epi02	epi03	epi04	NA	NA	epi07	NA	epi09	epi10	epi12	NA	epi14	epi15	NA	NA	NA	NA	NA	NA	epi22	NA	epi24	epi26	epi28	NA	NA	epi32	epi33	NA	epi35	epi37	NA	epi41	NA	NA
AT1G08310	NA	epi02	epi03	epi04	NA	NA	epi07	NA	epi09	epi10	epi12	NA	epi14	epi15	NA	NA	NA	NA	NA	NA	epi22	NA	epi24	epi26	epi28	NA	NA	epi32	epi33	NA	epi35	epi37	NA	epi41	NA	NA
AT1G08315	NA	epi02	epi03	epi04	NA	NA	epi07	NA	epi09	epi10	epi12	NA	epi14	epi15	NA	NA	NA	NA	NA	NA	epi22	NA	epi24	epi26	epi28	NA	NA	epi32	epi33	NA	epi35	epi37	NA	epi41	NA	NA
AT1G08320	NA	epi02	epi03	epi04	NA	NA	epi07	NA	epi09	epi10	epi12	NA	epi14	epi15	NA	NA	NA	NA	NA	NA	epi22	NA	epi24	epi26	epi28	NA	NA	epi32	epi33	NA	epi35	epi37	NA	epi41	NA	NA
AT1G08340	NA	epi02	epi03	epi04	NA	NA	epi07	NA	epi09	epi10	epi12	NA	epi14	epi15	NA	NA	NA	NA	NA	NA	epi22	NA	epi24	epi26	epi28	NA	NA	epi32	epi33	NA	epi35	epi37	NA	epi41	NA	NA
AT1G08350	NA	epi02	epi03	epi04	NA	NA	epi07	NA	epi09	epi10	epi12	NA	epi14	epi15	NA	NA	NA	NA	NA	NA	epi22	NA	epi24	epi26	epi28	NA	NA	epi32	epi33	NA	epi35	epi37	NA	epi41	NA	NA
AT1G08360	NA	epi02	epi03	epi04	NA	NA	epi07	NA	epi09	epi10	epi12	NA	epi14	epi15	NA	NA	NA	NA	NA	NA	epi22	NA	epi24	epi26	epi28	NA	NA	epi32	epi33	NA	epi35	epi37	NA	epi41	NA	NA
AT1G08370	NA	epi02	epi03	epi04	NA	NA	epi07	NA	epi09	epi10	epi12	NA	epi14	epi15	NA	NA	NA	NA	NA	NA	epi22	NA	epi24	epi26	epi28	NA	NA	epi32	epi33	NA	epi35	epi37	NA	epi41	NA	NA
AT1G08380	NA	epi02	epi03	epi04	NA	NA	epi07	NA	epi09	epi10	epi12	NA	epi14	epi15	NA	NA	NA	NA	NA	NA	epi22	NA	epi24	epi26	epi28	NA	NA	epi32	epi33	NA	epi35	epi37	NA	epi41	NA	NA
AT1G08390	NA	epi02	epi03	epi04	NA	NA	epi07	NA	epi09	epi10	epi12	NA	epi14	epi15	NA	NA	NA	NA	NA	NA	epi22	NA	epi24	epi26	epi28	NA	NA	epi32	epi33	NA	epi35	epi37	NA	epi41	NA	NA
AT1G08400	NA	epi02	epi03	epi04	NA	NA	epi07	NA	epi09	epi10	epi12	NA	epi14	epi15	NA	NA	NA	NA	NA	NA	epi22	NA	epi24	epi26	epi28	NA	NA	epi32	epi33	NA	epi35	epi37	NA	epi41	NA	NA
AT1G08410	NA	epi02	epi03	epi04	NA	NA	epi07	NA	epi09	epi10	epi12	NA	epi14	epi15	NA	NA	NA	NA	NA	NA	epi22	NA	epi24	epi26	epi28	NA	NA	epi32	epi33	NA	epi35	epi37	NA	epi41	NA	NA
AT1G08420	NA	epi02	epi03	epi04	NA	NA	epi07	NA	epi09	epi10	epi12	NA	epi14	epi15	NA	NA	NA	NA	NA	NA	epi22	NA	epi24	epi26	epi28	NA	NA	epi32	epi33	NA	epi35	epi37	NA	epi41	NA	NA
AT1G08430	NA	epi02	epi03	epi04	NA	NA	epi07	NA	epi09	epi10	epi12	NA	epi14	epi15	NA	NA	NA	NA	NA	NA	epi22	NA	epi24	epi26	epi28	NA	NA	epi32	epi33	NA	epi35	epi37	NA	epi41	NA	NA
AT1G08440	NA	epi02	epi03	epi04	NA	NA	epi07	NA	epi09	epi10	epi12	NA	epi14	epi15	NA	NA	NA	NA	NA	NA	epi22	NA	epi24	epi26	epi28	NA	NA	epi32	epi33	NA	epi35	epi37	NA	epi41	NA	NA
AT1G08450	NA	epi02	epi03	epi04	NA	NA	epi07	NA	epi09	epi10	epi12	NA	epi14	epi15	NA	NA	NA	NA	NA	NA	epi22	NA	epi24	epi26	epi28	NA	NA	epi32	epi33	NA	epi35	epi37	NA	epi41	NA	NA
AT1G08460	NA	epi02	epi03	epi04	NA	NA	epi07	NA	epi09	epi10	epi12	NA	epi14	epi15	NA	NA	NA	NA	NA	NA	epi22	NA	epi24	epi26	epi28	NA	NA	epi32	epi33	NA	epi35	epi37	NA	epi41	NA	NA
AT1G08465	NA	epi02	epi03	epi04	NA	NA	epi07	NA	epi09	epi10	epi12	NA	epi14	epi15	NA	NA	NA	NA	NA	NA	epi22	NA	epi24	epi26	epi28	NA	NA	epi32	epi33	NA	epi35	epi37	NA	epi41	NA	NA
AT1G08470	NA	epi02	epi03	epi04	NA	NA	epi07	NA	epi09	epi10	epi12	NA	epi14	epi15	NA	NA	NA	NA	NA	NA	epi22	NA	epi24	epi26	epi28	NA	NA	epi32	epi33	NA	epi35	epi37	NA	epi41	NA	NA
AT1G08480	NA	epi02	epi03	epi04	NA	NA	epi07	NA	epi09	epi10	epi12	NA	epi14	epi15	NA	NA	NA	NA	NA	NA	epi22	NA	epi24	epi26	epi28	NA	NA	epi32	epi33	NA	epi35	epi37	NA	epi41	NA	NA
AT1G08490	NA	epi02	epi03	epi04	NA	NA	epi07	NA	epi09	epi10	epi12	NA	epi14	epi15	NA	NA	NA	NA	NA	NA	epi22	NA	epi24	epi26	epi28	NA	NA	epi32	epi33	NA	epi35	epi37	NA	epi41	NA	NA
AT1G08500	NA	epi02	epi03	epi04	NA	NA	epi07	NA	epi09	epi10	epi12	NA	epi14	epi15	NA	NA	NA	NA	NA	NA	epi22	NA	epi24	epi26	epi28	NA	NA	epi32	epi33	NA	epi35	epi37	NA	epi41	NA	NA
AT1G08510	NA	epi02	epi03	epi04	NA	NA	epi07	NA	epi09	epi10	epi12	NA	epi14	epi15	NA	NA	NA	NA	NA	NA	epi22	NA	epi24	epi26	epi28	NA	NA	epi32	epi33	NA	epi35	epi37	NA	epi41	NA	NA
AT1G08520	NA	epi02	epi03	epi04	NA	NA	epi07	NA	epi09	epi10	epi12	NA	epi14	epi15	NA	NA	NA	NA	NA	NA	epi22	NA	epi24	epi26	epi28	NA	NA	epi32	epi33	NA	epi35	epi37	NA	epi41	NA	NA
AT1G08530	NA	epi02	epi03	epi04	NA	NA	epi07	NA	epi09	epi10	epi12	NA	epi14	epi15	NA	NA	NA	NA	NA	NA	epi22	NA	epi24	epi26	epi28	NA	NA	epi32	epi33	NA	epi35	epi37	NA	epi41	NA	NA
AT1G08540	NA	epi02	epi03	epi04	NA	NA	epi07	NA	epi09	epi10	epi12	NA	epi14	epi15	NA	NA	NA	NA	NA	NA	epi22	NA	epi24	epi26	epi28	NA	NA	epi32	epi33	NA	epi35	epi37	NA	epi41	NA	NA
AT1G08550	NA	epi02	epi03	epi04	NA	NA	epi07	NA	epi09	epi10	epi12	NA	epi14	epi15	NA	NA	NA	NA	NA	NA	epi22	NA	epi24	epi26	epi28	NA	NA	epi32	epi33	NA	epi35	epi37	NA	epi41	NA	NA
AT1G08560	NA	epi02	epi03	epi04	NA	NA	epi07	NA	epi09	epi10	epi12	NA	epi14	epi15	NA	NA	NA	NA	NA	NA	epi22	NA	epi24	epi26	epi28	NA	NA	epi32	epi33	NA	epi35	epi37	NA	epi41	NA	NA
AT1G08570	NA	epi02	epi03	epi04	NA	NA	epi07	NA	epi09	epi10	epi12	NA	epi14	epi15	NA	NA	NA	NA	NA	NA	epi22	NA	epi24	epi26	epi28	NA	NA	epi32	epi33	NA	epi35	epi37	NA	epi41	NA	NA
AT1G08580	NA	epi02	epi03	epi04	NA	NA	epi07	NA	epi09	epi10	epi12	NA	epi14	epi15	NA	NA	NA	NA	NA	NA	epi22	NA	epi24	epi26	epi28	NA	NA	epi32	epi33	NA	epi35	epi37	NA	epi41	NA	NA
AT1G08590	NA	epi02	epi03	epi04	NA	NA	epi07	NA	epi09	epi10	epi12	NA	epi14	epi15	NA	NA	NA	NA	NA	NA	epi22	NA	epi24	epi26	epi28	NA	NA	epi32	epi33	NA	epi35	epi37	NA	epi41	NA	NA
AT1G08592	NA	epi02	epi03	epi04	NA	NA	epi07	NA	epi09	epi10	epi12	NA	epi14	epi15	NA	NA	NA	NA	NA	NA	epi22	NA	epi24	epi26	epi28	NA	NA	epi32	epi33	NA	epi35	epi37	NA	epi41	NA	NA
AT1G08600	NA	epi02	epi03	epi04	NA	NA	epi07	NA	epi09	epi10	epi12	NA	epi14	epi15	NA	NA	NA	NA	NA	NA	epi22	NA	epi24	epi26	epi28	NA	NA	epi32	epi33	NA	epi35	epi37	NA	epi41	NA	NA
AT1G08610	NA	epi02	epi03	epi04	NA	NA	epi07	NA	epi09	epi10	epi12	NA	epi14	epi15	NA	NA	NA	NA	NA	NA	epi22	NA	epi24	epi26	epi28	NA	NA	epi32	epi33	NA	epi35	epi37	NA	epi41	NA	NA
AT1G08620	NA	epi02	epi03	epi04	NA	NA	epi07	NA	epi09	epi10	epi12	NA	epi14	epi15	NA	NA	NA	NA	NA	NA	epi22	NA	epi24	epi26	epi28	NA	NA	epi32	epi33	NA	epi35	epi37	NA	epi41	NA	NA
AT1G08630	NA	epi02	epi03	epi04	NA	NA	epi07	NA	epi09	epi10	epi12	NA	epi14	epi15	NA	NA	NA	NA	NA	NA	epi22	NA	epi24	epi26	epi28	NA	NA	epi32	epi33	NA	epi35	epi37	NA	epi41	NA	NA
AT1G08640	NA	epi02	epi03	epi04	NA	NA	epi07	NA	epi09	epi10	epi12	NA	epi14	epi15	NA	NA	NA	NA	NA	NA	epi22	NA	epi24	epi26	epi28	NA	NA	epi32	epi33	NA	epi35	epi37	NA	epi41	NA	NA
AT1G08650	NA	epi02	epi03	epi04	NA	NA	epi07	NA	epi09	epi10	epi12	NA	epi14	epi15	NA	NA	NA	NA	NA	NA	epi22	NA	epi24	epi26	epi28	NA	NA	epi32	epi33	NA	epi35	epi37	NA	epi41	NA	NA
AT1G08660	NA	epi02	epi03	epi04	NA	NA	epi07	NA	epi09	epi10	epi12	NA	epi14	epi15	NA	NA	NA	NA	NA	NA	epi22	NA	epi24	epi26	epi28	NA	NA	epi32	epi33	NA	epi35	epi37	NA	epi41	NA	NA
AT1G08670	NA	epi02	epi03	epi04	NA	NA	epi07	NA	epi09	epi10	epi12	NA	epi14	epi15	NA	NA	NA	NA	NA	NA	epi22	NA	epi24	epi26	epi28	NA	NA	epi32	epi33	NA	epi35	epi37	NA	epi41	NA	NA
AT1G08680	NA	epi02	epi03	epi04	NA	NA	epi07	NA	epi09	epi10	epi12	NA	epi14	epi15	NA	NA	NA	NA	NA	NA	epi22	NA	epi24	epi26	epi28	NA	NA	epi32	epi33	NA	epi35	epi37	NA	epi41	NA	NA
AT1G08695	NA	epi02	epi03	epi04	NA	NA	epi07	NA	epi09	epi10	epi12	NA	epi14	epi15	NA	NA	NA	NA	NA	NA	epi22	NA	epi24	epi26	epi28	NA	NA	epi32	epi33	NA	epi35	epi37	NA	epi41	NA	NA
AT1G08700	NA	epi02	epi03	epi04	NA	NA	epi07	NA	epi09	epi10	epi12	NA	epi14	epi15	NA	NA	NA	NA	NA	NA	epi22	NA	epi24	epi26	epi28	NA	NA	epi32	epi33	NA	epi35	epi37	NA	epi41	NA	NA
AT1G08710	NA	epi02	epi03	epi04	NA	NA	epi07	NA	epi09	epi10	epi12	NA	epi14	epi15	NA	NA	NA	NA	NA	NA	epi22	NA	epi24	epi26	epi28	NA	NA	epi32	epi33	NA	epi35	epi37	NA	epi41	NA	NA
AT1G08720	NA	epi02	epi03	epi04	NA	NA	epi07	NA	epi09	epi10	epi12	NA	epi14	epi15	NA	NA	NA	NA	NA	NA	epi22	NA	epi24	epi26	epi28	NA	NA	epi32	epi33	NA	epi35	epi37	NA	epi41	NA	NA
AT1G08730	NA	epi02	epi03	epi04	NA	NA	epi07	NA	epi09	epi10	epi12	NA	epi14	epi15	NA	NA	NA	NA	NA	NA	epi22	NA	epi24	epi26	epi28	NA	NA	epi32	epi33	NA	epi35	epi37	NA	epi41	NA	NA
AT1G08735	NA	epi02	epi03	epi04	NA	NA	epi07	NA	epi09	epi10	epi12	NA	epi14	epi15	NA	NA	NA	NA	NA	NA	epi22	NA	epi24	epi26	epi28	NA	NA	epi32	epi33	NA	epi35	epi37	NA	epi41	NA	NA
AT1G08740	NA	epi02	epi03	epi04	NA	NA	epi07	NA	epi09	epi10	epi12	NA	epi14	epi15	NA	NA	NA	NA	NA	NA	epi22	NA	epi24	epi26	epi28	NA	NA	epi32	epi33	NA	epi35	epi37	NA	epi41	NA	NA
AT1G08750	NA	epi02	epi03	epi04	NA	NA	epi07	NA	epi09	epi10	epi12	NA	epi14	epi15	NA	NA	NA	NA	NA	NA	epi22	NA	epi24	epi26	epi28	NA	NA	epi32	epi33	NA	epi35	epi37	NA	epi41	NA	NA
AT1G08760	NA	epi02	epi03	epi04	NA	NA	epi07	NA	epi09	epi10	epi12	NA	epi14	epi15	NA	NA	NA	NA	NA	NA	epi22	NA	epi24	epi26	epi28	NA	NA	epi32	epi33	NA	epi35	epi37	NA	epi41	NA	NA
AT1G08770	NA	epi02	epi03	epi04	NA	NA	epi07	NA	epi09	epi10	epi12	NA	epi14	epi15	NA	NA	NA	NA	NA	NA	epi22	NA	epi24	epi26	epi28	NA	NA	epi32	epi33	NA	epi35	epi37	NA	epi41	NA	NA
AT1G08780	NA	epi02	epi03	epi04	NA	NA	epi07	NA	epi09	epi10	epi12	NA	epi14	epi15	NA	NA	NA	NA	NA	NA	epi22	NA	epi24	epi26	epi28	NA	NA	epi32	epi33	NA	epi35	epi37	NA	epi41	NA	NA
AT1G08790	NA	epi02	epi03	epi04	NA	NA	epi07	NA	epi09	epi10	epi12	NA	epi14	epi15	NA	NA	NA	NA	NA	NA	epi22	NA	epi24	epi26	epi28	NA	NA	epi32	epi33	NA	epi35	epi37	NA	epi41	NA	NA
AT1G08800	NA	epi02	epi03	epi04	NA	NA	epi07	NA	epi09	epi10	epi12	NA	epi14	epi15	NA	NA	NA	NA	NA	NA	epi22	NA	epi24	epi26	epi28	NA	NA	epi32	epi33	NA	epi35	epi37	NA	epi41	NA	NA
AT1G08810	NA	epi02	epi03	epi04	NA	NA	epi07	NA	epi09	epi10	epi12	NA	epi14	epi15	NA	NA	NA	NA	NA	NA	epi22	NA	epi24	epi26	epi28	NA	NA	epi32	epi33	NA	epi35	epi37	NA	epi41	NA	NA
AT1G08820	NA	epi02	epi03	epi04	NA	NA	epi07	NA	epi09	epi10	epi12	NA	epi14	epi15	NA	NA	NA	NA	NA	NA	epi22	NA	epi24	epi26	epi28	NA	NA	epi32	epi33	NA	epi35	epi37	NA	epi41	NA	NA
AT1G08830	NA	epi02	epi03	epi04	NA	NA	epi07	NA	epi09	epi10	epi12	NA	epi14	epi15	NA	NA	NA	NA	NA	NA	epi22	NA	epi24	epi26	epi28	NA	NA	epi32	epi33	NA	epi35	epi37	NA	epi41	NA	NA
AT1G08840	NA	epi02	epi03	epi04	NA	NA	epi07	NA	epi09	epi10	epi12	NA	epi14	epi15	NA	NA	NA	NA	NA	NA	epi22	NA	epi24	epi26	epi28	NA	NA	epi32	epi33	NA	epi35	epi37	NA	epi41	NA	NA
AT1G08845	NA	epi02	epi03	epi04	NA	NA	epi07	NA	epi09	epi10	epi12	NA	epi14	epi15	NA	NA	NA	NA	NA	NA	epi22	NA	epi24	epi26	epi28	NA	NA	epi32	epi33	NA	epi35	epi37	NA	epi41	NA	NA
AT1G08860	NA	epi02	epi03	epi04	NA	NA	epi07	NA	epi09	epi10	epi12	NA	epi14	epi15	NA	NA	NA	NA	NA	NA	epi22	NA	epi24	epi26	epi28	NA	NA	epi32	epi33	NA	epi35	epi37	NA	epi41	NA	NA
AT1G08870	NA	epi02	epi03	epi04	NA	NA	epi07	NA	epi09	epi10	epi12	NA	epi14	epi15	NA	NA	NA	NA	NA	NA	epi22	NA	epi24	epi26	epi28	NA	NA	epi32	epi33	NA	epi35	epi37	NA	epi41	NA	NA
AT1G08880	NA	epi02	epi03	epi04	NA	NA	epi07	NA	epi09	epi10	epi12	NA	epi14	epi15	NA	NA	NA	NA	NA	NA	epi22	NA	epi24	epi26	epi28	NA	NA	epi32	epi33	NA	epi35	epi37	NA	epi41	NA	NA
AT1G08890	NA	epi02	epi03	epi04	NA	NA	epi07	NA	epi09	epi10	epi12	NA	epi14	epi15	NA	NA	NA	NA	NA	NA	epi22	NA	epi24	epi26	epi28	NA	NA	epi32	epi33	NA	epi35	epi37	NA	epi41	NA	NA
AT1G08900	NA	epi02	epi03	epi04	NA	NA	epi07	NA	epi09	epi10	epi12	NA	epi14	epi15	NA	NA	NA	NA	NA	NA	epi22	NA	epi24	epi26	epi28	NA	NA	epi32	epi33	NA	epi35	epi37	NA	epi41	NA	NA
AT1G08910	NA	epi02	epi03	epi04	NA	NA	epi07	NA	epi09	epi10	epi12	NA	epi14	epi15	NA	NA	NA	NA	NA	NA	epi22	NA	epi24	epi26	epi28	NA	NA	epi32	epi33	NA	epi35	epi37	NA	epi41	NA	NA
AT1G08920	NA	epi02	epi03	epi04	NA	NA	epi07	NA	epi09	epi10	epi12	NA	epi14	epi15	NA	NA	NA	NA	NA	NA	epi22	NA	epi24	epi26	epi28	NA	NA	epi32	epi33	NA	epi35	epi37	NA	epi41	NA	NA
AT1G08930	NA	epi02	epi03	epi04	NA	NA	epi07	NA	epi09	epi10	epi12	NA	epi14	epi15	NA	NA	NA	NA	NA	NA	epi22	NA	epi24	epi26	epi28	NA	NA	epi32	epi33	NA	epi35	epi37	NA	epi41	NA	NA
AT1G08940	NA	epi02	epi03	epi04	NA	NA	epi07	NA	epi09	epi10	epi12	NA	epi14	epi15	NA	NA	NA	NA	NA	NA	epi22	NA	epi24	epi26	epi28	NA	NA	epi32	epi33	NA	epi35	epi37	NA	epi41	NA	NA
AT1G08950	NA	epi02	epi03	epi04	NA	NA	epi07	NA	epi09	epi10	epi12	NA	epi14	epi15	NA	NA	NA	NA	NA	NA	epi22	NA	epi24	epi26	epi28	NA	NA	epi32	epi33	NA	epi35	epi37	NA	epi41	NA	NA
AT1G08960	NA	epi02	epi03	epi04	NA	NA	epi07	NA	epi09	epi10	epi12	NA	epi14	epi15	NA	NA	NA	NA	NA	NA	epi22	NA	epi24	epi26	epi28	NA	NA	epi32	epi33	NA	epi35	epi37	NA	epi41	NA	NA
AT1G08970	NA	epi02	epi03	epi04	NA	NA	epi07	NA	epi09	epi10	epi12	NA	epi14	epi15	NA	NA	NA	NA	NA	NA	epi22	NA	epi24	epi26	epi28	NA	NA	epi32	epi33	NA	epi35	epi37	NA	epi41	NA	NA
AT1G08980	NA	epi02	epi03	epi04	NA	NA	epi07	NA	epi09	epi10	epi12	NA	epi14	epi15	NA	NA	NA	NA	NA	NA	epi22	NA	epi24	epi26	epi28	NA	NA	epi32	epi33	NA	epi35	epi37	NA	epi41	NA	NA
AT1G08985	NA	epi02	epi03	epi04	NA	NA	epi07	NA	epi09	epi10	epi12	NA	epi14	epi15	NA	NA	NA	NA	NA	NA	epi22	NA	epi24	epi26	epi28	NA	NA	epi32	epi33	NA	epi35	epi37	NA	epi41	NA	NA
AT1G08990	NA	epi02	epi03	epi04	NA	NA	epi07	NA	epi09	epi10	epi12	NA	epi14	epi15	NA	NA	NA	NA	NA	NA	epi22	NA	epi24	epi26	epi28	NA	NA	epi32	epi33	NA	epi35	epi37	NA	epi41	NA	NA
AT1G09000	NA	epi02	epi03	epi04	NA	NA	epi07	NA	epi09	epi10	epi12	NA	epi14	epi15	NA	NA	NA	NA	NA	NA	epi22	NA	epi24	epi26	epi28	NA	NA	epi32	epi33	NA	epi35	epi37	NA	epi41	NA	NA
AT1G09010	NA	epi02	epi03	epi04	NA	NA	epi07	NA	epi09	epi10	epi12	NA	epi14	epi15	NA	NA	NA	NA	NA	NA	epi22	NA	epi24	epi26	epi28	NA	NA	epi32	epi33	NA	epi35	epi37	NA	epi41	NA	NA
AT1G09020	NA	epi02	epi03	epi04	NA	NA	epi07	NA	epi09	epi10	epi12	NA	epi14	epi15	NA	NA	NA	NA	NA	NA	epi22	NA	epi24	epi26	epi28	NA	NA	epi32	epi33	NA	epi35	epi37	NA	epi41	NA	NA
AT1G09026	NA	epi02	epi03	epi04	NA	NA	epi07	NA	epi09	epi10	epi12	NA	epi14	epi15	NA	NA	NA	NA	NA	NA	epi22	NA	epi24	epi26	epi28	NA	NA	epi32	epi33	NA	epi35	epi37	NA	epi41	NA	NA
AT1G09030	NA	epi02	epi03	epi04	NA	NA	epi07	NA	epi09	epi10	epi12	NA	epi14	epi15	NA	NA	NA	NA	NA	NA	epi22	NA	epi24	epi26	epi28	NA	NA	epi32	epi33	NA	epi35	epi37	NA	epi41	NA	NA
AT1G09040	NA	epi02	epi03	epi04	NA	NA	epi07	NA	epi09	epi10	epi12	NA	epi14	epi15	NA	NA	NA	NA	NA	NA	epi22	NA	epi24	epi26	epi28	NA	NA	epi32	epi33	NA	epi35	epi37	NA	epi41	NA	NA
AT1G09050	NA	epi02	epi03	epi04	NA	NA	epi07	NA	epi09	epi10	epi12	NA	epi14	epi15	NA	NA	NA	NA	NA	NA	epi22	NA	epi24	epi26	epi28	NA	NA	epi32	epi33	NA	epi35	epi37	NA	epi41	NA	NA
AT1G09060	NA	epi02	epi03	epi04	NA	NA	epi07	NA	epi09	epi10	epi12	NA	epi14	epi15	NA	NA	NA	NA	NA	NA	epi22	NA	epi24	epi26	epi28	NA	NA	epi32	epi33	NA	epi35	epi37	NA	epi41	NA	NA
AT1G09070	NA	epi02	epi03	epi04	NA	NA	epi07	NA	epi09	epi10	epi12	NA	epi14	epi15	NA	NA	NA	NA	NA	NA	epi22	NA	epi24	epi26	epi28	NA	NA	epi32	epi33	NA	epi35	epi37	NA	epi41	NA	NA
AT1G09080	NA	epi02	epi03	epi04	NA	NA	epi07	NA	epi09	epi10	epi12	NA	epi14	epi15	NA	NA	NA	NA	NA	NA	epi22	NA	epi24	epi26	epi28	NA	NA	epi32	epi33	NA	epi35	epi37	NA	epi41	NA	NA
AT1G09090	NA	epi02	epi03	epi04	NA	NA	epi07	NA	epi09	epi10	epi12	NA	epi14	epi15	NA	NA	NA	NA	NA	NA	epi22	NA	epi24	epi26	epi28	NA	NA	epi32	epi33	NA	epi35	epi37	NA	epi41	NA	NA
AT1G09100	NA	epi02	epi03	epi04	NA	NA	epi07	NA	epi09	epi10	epi12	NA	epi14	epi15	NA	NA	NA	NA	NA	NA	epi22	NA	epi24	epi26	epi28	NA	NA	epi32	epi33	NA	epi35	epi37	NA	epi41	NA	NA
AT1G09110	NA	epi02	epi03	epi04	NA	NA	epi07	NA	epi09	epi10	epi12	NA	epi14	epi15	NA	NA	NA	NA	NA	NA	epi22	NA	epi24	epi26	epi28	NA	NA	epi32	epi33	NA	epi35	epi37	NA	epi41	NA	NA
AT1G09130	NA	epi02	epi03	epi04	NA	NA	epi07	NA	epi09	epi10	epi12	NA	epi14	epi15	NA	NA	NA	NA	NA	NA	epi22	NA	epi24	epi26	epi28	NA	NA	epi32	epi33	NA	epi35	epi37	NA	epi41	NA	NA
AT1G09140	NA	epi02	epi03	epi04	NA	NA	epi07	NA	epi09	epi10	epi12	NA	epi14	epi15	NA	NA	NA	NA	NA	NA	epi22	NA	epi24	epi26	epi28	NA	NA	epi32	epi33	NA	epi35	epi37	NA	epi41	NA	NA
AT1G09150	NA	epi02	epi03	epi04	NA	NA	epi07	NA	epi09	epi10	epi12	NA	epi14	epi15	NA	NA	NA	NA	NA	NA	epi22	NA	epi24	epi26	epi28	NA	NA	epi32	epi33	NA	epi35	epi37	NA	epi41	NA	NA
AT1G09155	NA	epi02	epi03	epi04	NA	NA	epi07	NA	epi09	epi10	epi12	NA	epi14	epi15	NA	NA	NA	NA	NA	NA	epi22	NA	epi24	epi26	epi28	NA	NA	epi32	epi33	NA	epi35	epi37	NA	epi41	NA	NA
AT1G09157	NA	epi02	epi03	epi04	NA	NA	epi07	NA	epi09	epi10	epi12	NA	epi14	epi15	NA	NA	NA	NA	NA	NA	epi22	NA	epi24	epi26	epi28	NA	NA	epi32	epi33	NA	epi35	epi37	NA	epi41	NA	NA
AT1G09160	NA	epi02	epi03	epi04	NA	NA	epi07	NA	epi09	epi10	epi12	NA	epi14	epi15	NA	NA	NA	NA	NA	NA	epi22	NA	epi24	epi26	epi28	NA	NA	epi32	epi33	NA	epi35	epi37	NA	epi41	NA	NA
AT1G09170	NA	epi02	epi03	epi04	NA	NA	epi07	NA	epi09	epi10	epi12	NA	epi14	epi15	NA	NA	NA	NA	NA	NA	epi22	NA	epi24	epi26	epi28	NA	NA	epi32	epi33	NA	epi35	epi37	NA	epi41	NA	NA
AT1G09176	NA	epi02	epi03	epi04	NA	NA	epi07	NA	epi09	epi10	epi12	NA	epi14	epi15	NA	NA	NA	NA	NA	NA	epi22	NA	epi24	epi26	epi28	NA	NA	epi32	epi33	NA	epi35	epi37	NA	epi41	NA	NA
AT1G09180	NA	epi02	epi03	epi04	NA	NA	epi07	NA	epi09	epi10	epi12	NA	epi14	epi15	NA	NA	NA	NA	NA	NA	epi22	NA	epi24	epi26	epi28	NA	NA	epi32	epi33	NA	epi35	epi37	NA	epi41	NA	NA
AT1G09190	NA	epi02	epi03	epi04	NA	NA	epi07	NA	epi09	epi10	epi12	NA	epi14	epi15	NA	NA	NA	NA	NA	NA	epi22	NA	epi24	epi26	epi28	NA	NA	epi32	epi33	NA	epi35	epi37	NA	epi41	NA	NA
AT1G09195	NA	epi02	epi03	epi04	NA	NA	epi07	NA	epi09	epi10	epi12	NA	epi14	epi15	NA	NA	NA	NA	NA	NA	epi22	NA	epi24	epi26	epi28	NA	NA	epi32	epi33	NA	epi35	epi37	NA	epi41	NA	NA
AT1G09200	NA	epi02	epi03	epi04	NA	NA	epi07	NA	epi09	epi10	epi12	NA	epi14	epi15	NA	NA	NA	NA	NA	NA	epi22	NA	epi24	epi26	epi28	NA	NA	epi32	epi33	NA	epi35	epi37	NA	epi41	NA	NA
AT1G09210	NA	epi02	epi03	epi04	NA	NA	epi07	NA	epi09	epi10	epi12	NA	epi14	epi15	NA	NA	NA	NA	NA	NA	epi22	NA	epi24	epi26	epi28	NA	NA	epi32	epi33	NA	epi35	epi37	NA	epi41	NA	NA
AT1G09220	NA	epi02	epi03	epi04	NA	NA	epi07	NA	epi09	epi10	epi12	NA	epi14	epi15	NA	NA	NA	NA	NA	NA	epi22	NA	epi24	epi26	epi28	NA	NA	epi32	epi33	NA	epi35	epi37	NA	epi41	NA	NA
AT1G09230	NA	epi02	epi03	epi04	NA	NA	epi07	NA	epi09	epi10	epi12	NA	epi14	epi15	NA	NA	NA	NA	NA	NA	epi22	NA	epi24	epi26	epi28	NA	NA	epi32	epi33	NA	epi35	epi37	NA	epi41	NA	NA
AT1G09240	NA	epi02	epi03	epi04	NA	NA	epi07	NA	epi09	epi10	epi12	NA	epi14	epi15	NA	NA	NA	NA	NA	NA	epi22	NA	epi24	epi26	epi28	NA	NA	epi32	epi33	NA	epi35	epi37	NA	epi41	NA	NA
AT1G09245	NA	epi02	epi03	epi04	NA	NA	epi07	NA	epi09	epi10	epi12	NA	epi14	epi15	NA	NA	NA	NA	NA	NA	epi22	NA	epi24	epi26	epi28	NA	NA	epi32	epi33	NA	epi35	epi37	NA	epi41	NA	NA
AT1G09250	NA	epi02	epi03	epi04	NA	NA	epi07	NA	epi09	epi10	epi12	NA	epi14	epi15	NA	NA	NA	NA	NA	NA	epi22	NA	epi24	epi26	epi28	NA	NA	epi32	epi33	NA	epi35	epi37	NA	epi41	NA	NA
AT1G09260	NA	epi02	epi03	epi04	NA	NA	epi07	NA	epi09	epi10	epi12	NA	epi14	epi15	NA	NA	NA	NA	NA	NA	epi22	NA	epi24	epi26	epi28	NA	NA	epi32	epi33	NA	epi35	epi37	NA	epi41	NA	NA
AT1G09270	NA	epi02	epi03	epi04	NA	NA	epi07	NA	epi09	epi10	epi12	NA	epi14	epi15	NA	NA	NA	NA	NA	NA	epi22	NA	epi24	epi26	epi28	NA	NA	epi32	epi33	NA	epi35	epi37	NA	epi41	NA	NA
AT1G09280	NA	epi02	epi03	epi04	NA	NA	epi07	NA	epi09	epi10	epi12	NA	epi14	epi15	NA	NA	NA	NA	NA	NA	epi22	NA	epi24	epi26	epi28	NA	NA	epi32	epi33	NA	epi35	epi37	NA	epi41	NA	NA
AT1G09290	NA	epi02	epi03	epi04	NA	NA	epi07	NA	epi09	epi10	epi12	NA	epi14	epi15	NA	NA	NA	NA	NA	NA	epi22	NA	epi24	epi26	epi28	NA	NA	epi32	epi33	NA	epi35	epi37	NA	epi41	NA	NA
AT1G09300	NA	epi02	epi03	epi04	NA	NA	epi07	NA	epi09	epi10	epi12	NA	epi14	epi15	NA	NA	NA	NA	NA	NA	epi22	NA	epi24	epi26	epi28	NA	NA	epi32	epi33	NA	epi35	epi37	NA	epi41	NA	NA
AT1G09310	NA	epi02	epi03	epi04	NA	NA	epi07	NA	epi09	epi10	epi12	NA	epi14	epi15	NA	NA	NA	NA	NA	NA	epi22	NA	epi24	epi26	epi28	NA	NA	epi32	epi33	NA	epi35	epi37	NA	epi41	NA	NA
AT1G09320	NA	epi02	epi03	epi04	NA	NA	epi07	NA	epi09	epi10	epi12	NA	epi14	epi15	NA	NA	NA	NA	NA	NA	epi22	NA	epi24	epi26	epi28	NA	NA	epi32	epi33	NA	epi35	epi37	NA	epi41	NA	NA
AT1G09330	NA	epi02	epi03	epi04	NA	NA	epi07	NA	epi09	epi10	epi12	NA	epi14	epi15	NA	NA	NA	NA	NA	NA	epi22	NA	epi24	epi26	epi28	NA	NA	epi32	epi33	NA	epi35	epi37	NA	epi41	NA	NA
AT1G09340	NA	epi02	epi03	epi04	NA	NA	epi07	NA	epi09	epi10	epi12	NA	epi14	epi15	NA	NA	NA	NA	NA	NA	epi22	NA	epi24	epi26	epi28	NA	NA	epi32	epi33	NA	epi35	epi37	NA	epi41	NA	NA
AT1G09350	NA	epi02	epi03	epi04	NA	NA	epi07	NA	epi09	epi10	epi12	NA	epi14	epi15	NA	NA	NA	NA	NA	NA	epi22	NA	epi24	epi26	epi28	NA	NA	epi32	epi33	NA	epi35	epi37	NA	epi41	NA	NA
AT1G09360	NA	epi02	epi03	epi04	NA	NA	epi07	NA	epi09	epi10	epi12	NA	epi14	epi15	NA	NA	NA	NA	NA	NA	epi22	NA	epi24	epi26	epi28	NA	NA	epi32	epi33	NA	epi35	epi37	NA	epi41	NA	NA
AT1G09370	NA	epi02	epi03	epi04	NA	NA	epi07	NA	epi09	epi10	epi12	NA	epi14	epi15	NA	NA	NA	NA	NA	NA	epi22	NA	epi24	epi26	epi28	NA	NA	epi32	epi33	NA	epi35	epi37	NA	epi41	NA	NA
AT1G09380	NA	epi02	epi03	epi04	NA	NA	epi07	NA	epi09	epi10	epi12	NA	epi14	epi15	NA	NA	NA	NA	NA	NA	epi22	NA	epi24	epi26	epi28	NA	NA	epi32	epi33	NA	epi35	epi37	NA	epi41	NA	NA
AT1G09390	NA	epi02	epi03	epi04	NA	NA	epi07	NA	epi09	epi10	epi12	NA	epi14	epi15	NA	NA	NA	NA	NA	NA	epi22	NA	epi24	epi26	epi28	NA	NA	epi32	epi33	NA	epi35	epi37	NA	epi41	NA	NA
AT1G09400	NA	epi02	epi03	epi04	NA	NA	epi07	NA	epi09	epi10	epi12	NA	epi14	epi15	NA	NA	NA	NA	NA	NA	epi22	NA	epi24	epi26	epi28	NA	NA	epi32	epi33	NA	epi35	epi37	NA	epi41	NA	NA
AT1G09410	NA	epi02	epi03	epi04	NA	NA	epi07	NA	epi09	epi10	epi12	NA	epi14	epi15	NA	NA	NA	NA	NA	NA	epi22	NA	epi24	epi26	epi28	NA	NA	epi32	epi33	NA	epi35	epi37	NA	epi41	NA	NA
AT1G09415	NA	epi02	epi03	epi04	NA	NA	epi07	NA	epi09	epi10	epi12	NA	epi14	epi15	NA	NA	NA	NA	NA	NA	epi22	NA	epi24	epi26	epi28	NA	NA	epi32	epi33	NA	epi35	epi37	NA	epi41	NA	NA
AT1G09420	NA	epi02	epi03	epi04	NA	NA	epi07	NA	epi09	epi10	epi12	NA	epi14	epi15	NA	NA	NA	NA	NA	NA	epi22	NA	epi24	epi26	epi28	NA	NA	epi32	epi33	NA	epi35	epi37	NA	epi41	NA	NA
AT1G09421	NA	epi02	epi03	epi04	NA	NA	epi07	NA	epi09	epi10	epi12	NA	epi14	epi15	NA	NA	NA	NA	NA	NA	epi22	NA	epi24	epi26	epi28	NA	NA	epi32	epi33	NA	epi35	epi37	NA	epi41	NA	NA
AT1G09430	NA	epi02	epi03	epi04	NA	NA	epi07	NA	epi09	epi10	epi12	NA	epi14	epi15	NA	NA	NA	NA	NA	NA	epi22	NA	epi24	epi26	epi28	NA	NA	epi32	epi33	NA	epi35	epi37	NA	epi41	NA	NA
AT1G09440	NA	epi02	epi03	epi04	NA	NA	epi07	NA	epi09	epi10	epi12	NA	epi14	epi15	NA	NA	NA	NA	NA	NA	epi22	NA	epi24	epi26	epi28	NA	NA	epi32	epi33	NA	epi35	epi37	NA	epi41	NA	NA
AT1G09450	NA	epi02	epi03	epi04	NA	NA	epi07	NA	epi09	epi10	epi12	NA	epi14	epi15	NA	NA	NA	NA	NA	NA	epi22	NA	epi24	epi26	epi28	NA	NA	epi32	epi33	NA	epi35	epi37	NA	epi41	NA	NA
AT1G09460	NA	epi02	epi03	epi04	NA	NA	epi07	NA	epi09	epi10	epi12	NA	epi14	epi15	NA	NA	NA	NA	NA	NA	epi22	NA	epi24	epi26	epi28	NA	NA	epi32	epi33	NA	epi35	epi37	NA	epi41	NA	NA
AT1G09470	NA	epi02	epi03	epi04	NA	NA	epi07	NA	epi09	epi10	epi12	NA	epi14	epi15	NA	NA	NA	NA	NA	NA	epi22	NA	epi24	epi26	epi28	NA	NA	epi32	epi33	NA	epi35	epi37	NA	epi41	NA	NA
AT1G09480	NA	epi02	epi03	epi04	NA	NA	epi07	NA	epi09	epi10	epi12	NA	epi14	epi15	NA	NA	NA	NA	NA	NA	epi22	NA	epi24	epi26	epi28	NA	NA	epi32	epi33	NA	epi35	epi37	NA	epi41	NA	NA
AT1G09483	NA	epi02	epi03	epi04	NA	NA	epi07	NA	epi09	epi10	epi12	NA	epi14	epi15	NA	NA	NA	NA	NA	NA	epi22	NA	epi24	epi26	epi28	NA	NA	epi32	epi33	NA	epi35	epi37	NA	epi41	NA	NA
AT1G09486	NA	epi02	epi03	epi04	NA	NA	epi07	NA	epi09	epi10	epi12	NA	epi14	epi15	NA	NA	NA	NA	NA	NA	epi22	NA	epi24	epi26	epi28	NA	NA	epi32	epi33	NA	epi35	epi37	NA	epi41	NA	NA
AT1G09490	NA	epi02	epi03	epi04	NA	NA	epi07	NA	epi09	epi10	epi12	NA	epi14	epi15	NA	NA	NA	NA	NA	NA	epi22	NA	epi24	epi26	epi28	NA	NA	epi32	epi33	NA	epi35	epi37	NA	epi41	NA	NA
AT1G09500	NA	epi02	epi03	epi04	NA	NA	epi07	NA	epi09	epi10	epi12	NA	epi14	epi15	NA	NA	NA	NA	NA	NA	epi22	NA	epi24	epi26	epi28	NA	NA	epi32	epi33	NA	epi35	epi37	NA	epi41	NA	NA
AT1G09510	NA	epi02	epi03	epi04	NA	NA	epi07	NA	epi09	epi10	epi12	NA	epi14	epi15	NA	NA	NA	NA	NA	NA	epi22	NA	epi24	epi26	epi28	NA	NA	epi32	epi33	NA	epi35	epi37	NA	epi41	NA	NA
AT1G09520	NA	epi02	epi03	epi04	NA	NA	epi07	NA	epi09	epi10	epi12	NA	epi14	epi15	NA	NA	NA	NA	NA	NA	epi22	NA	epi24	epi26	epi28	NA	NA	epi32	epi33	NA	epi35	epi37	NA	epi41	NA	NA
AT1G09530	NA	epi02	epi03	epi04	NA	NA	epi07	NA	epi09	epi10	epi12	NA	epi14	epi15	NA	NA	NA	NA	NA	NA	epi22	NA	epi24	epi26	epi28	NA	NA	epi32	epi33	NA	epi35	epi37	NA	epi41	NA	NA
AT1G09540	NA	epi02	epi03	epi04	NA	NA	epi07	NA	epi09	epi10	epi12	NA	epi14	epi15	NA	NA	NA	NA	NA	NA	epi22	NA	epi24	epi26	epi28	NA	NA	epi32	epi33	NA	epi35	epi37	NA	epi41	NA	NA
AT1G09550	NA	epi02	epi03	epi04	NA	NA	epi07	NA	epi09	epi10	epi12	NA	epi14	epi15	NA	NA	NA	NA	NA	NA	epi22	NA	epi24	epi26	epi28	NA	NA	epi32	epi33	NA	epi35	epi37	NA	epi41	NA	NA
AT1G09560	NA	epi02	epi03	epi04	NA	NA	epi07	NA	epi09	epi10	epi12	NA	epi14	epi15	NA	NA	NA	NA	NA	NA	epi22	NA	epi24	epi26	epi28	NA	NA	epi32	epi33	NA	epi35	epi37	NA	epi41	NA	NA
AT1G09570	NA	epi02	epi03	epi04	NA	NA	epi07	NA	epi09	epi10	epi12	NA	epi14	epi15	NA	NA	NA	NA	NA	NA	epi22	NA	epi24	epi26	epi28	NA	NA	epi32	epi33	NA	epi35	epi37	NA	epi41	NA	NA
AT1G09575	NA	epi02	epi03	epi04	NA	NA	epi07	NA	epi09	epi10	epi12	NA	epi14	epi15	NA	NA	NA	NA	NA	NA	epi22	NA	epi24	epi26	epi28	NA	NA	epi32	epi33	NA	epi35	epi37	NA	epi41	NA	NA
AT1G09580	NA	epi02	epi03	epi04	NA	NA	epi07	NA	epi09	epi10	epi12	NA	epi14	epi15	NA	NA	NA	NA	NA	NA	epi22	NA	epi24	epi26	epi28	NA	NA	epi32	epi33	NA	epi35	epi37	NA	epi41	NA	NA
AT1G09590	NA	epi02	epi03	epi04	NA	NA	epi07	NA	epi09	epi10	epi12	NA	epi14	epi15	NA	NA	NA	NA	NA	NA	epi22	NA	epi24	epi26	epi28	NA	NA	epi32	epi33	NA	epi35	epi37	NA	epi41	NA	NA
AT1G09600	NA	epi02	epi03	epi04	NA	NA	epi07	NA	epi09	epi10	epi12	NA	epi14	epi15	NA	NA	NA	NA	NA	NA	epi22	NA	epi24	epi26	epi28	NA	NA	epi32	epi33	NA	epi35	epi37	NA	epi41	NA	NA
AT1G09610	NA	epi02	epi03	epi04	NA	NA	epi07	NA	epi09	epi10	epi12	NA	epi14	epi15	NA	NA	NA	NA	NA	NA	epi22	NA	epi24	epi26	epi28	NA	NA	epi32	epi33	NA	epi35	epi37	NA	epi41	NA	NA
AT1G09620	NA	epi02	epi03	epi04	NA	NA	epi07	NA	epi09	epi10	epi12	NA	epi14	epi15	NA	NA	NA	NA	NA	NA	epi22	NA	epi24	epi26	epi28	NA	NA	epi32	epi33	NA	epi35	epi37	NA	epi41	NA	NA
AT1G09625	NA	epi02	epi03	epi04	NA	NA	epi07	NA	epi09	epi10	epi12	NA	epi14	epi15	NA	NA	NA	NA	NA	NA	epi22	NA	epi24	epi26	epi28	NA	NA	epi32	epi33	NA	epi35	epi37	NA	epi41	NA	NA
AT1G09630	NA	epi02	epi03	epi04	NA	NA	epi07	NA	epi09	epi10	epi12	NA	epi14	epi15	NA	NA	NA	NA	NA	NA	epi22	NA	epi24	epi26	epi28	NA	NA	epi32	epi33	NA	epi35	epi37	NA	epi41	NA	NA
AT1G09640	NA	epi02	epi03	epi04	NA	NA	epi07	NA	epi09	epi10	epi12	NA	epi14	epi15	NA	NA	NA	NA	NA	NA	epi22	NA	epi24	epi26	epi28	NA	NA	epi32	epi33	NA	epi35	epi37	NA	epi41	NA	NA
AT1G09645	NA	epi02	epi03	epi04	NA	NA	epi07	NA	epi09	epi10	epi12	NA	epi14	epi15	NA	NA	NA	NA	NA	NA	epi22	NA	epi24	epi26	epi28	NA	NA	epi32	epi33	NA	epi35	epi37	NA	epi41	NA	NA
AT1G09650	NA	epi02	epi03	epi04	NA	NA	epi07	NA	epi09	epi10	epi12	NA	epi14	epi15	NA	NA	NA	NA	NA	NA	epi22	NA	epi24	epi26	epi28	NA	NA	epi32	epi33	NA	epi35	epi37	NA	epi41	NA	NA
AT1G09660	NA	epi02	epi03	epi04	NA	NA	epi07	NA	epi09	epi10	epi12	NA	epi14	epi15	NA	NA	NA	NA	NA	NA	epi22	NA	epi24	epi26	epi28	NA	NA	epi32	epi33	NA	epi35	epi37	NA	epi41	NA	NA
AT1G09665	NA	epi02	epi03	epi04	NA	NA	epi07	NA	epi09	epi10	epi12	NA	epi14	epi15	NA	NA	NA	NA	NA	NA	epi22	NA	epi24	epi26	epi28	NA	NA	epi32	epi33	NA	epi35	epi37	NA	epi41	NA	NA
AT1G09680	NA	epi02	epi03	epi04	NA	NA	epi07	NA	epi09	epi10	epi12	NA	epi14	epi15	NA	NA	NA	NA	NA	NA	epi22	NA	epi24	epi26	epi28	NA	NA	epi32	epi33	NA	epi35	epi37	NA	epi41	NA	NA
AT1G09690	NA	epi02	epi03	epi04	NA	NA	epi07	NA	epi09	epi10	epi12	NA	epi14	epi15	NA	NA	NA	NA	NA	NA	epi22	NA	epi24	epi26	epi28	NA	NA	epi32	epi33	NA	epi35	epi37	NA	epi41	NA	NA
AT1G09700	NA	epi02	epi03	epi04	NA	NA	epi07	NA	epi09	epi10	epi12	NA	epi14	epi15	NA	NA	NA	NA	NA	NA	epi22	NA	epi24	epi26	epi28	NA	NA	epi32	epi33	NA	epi35	epi37	NA	epi41	NA	NA
AT1G09710	NA	epi02	epi03	epi04	NA	NA	epi07	NA	epi09	epi10	epi12	NA	epi14	epi15	NA	NA	NA	NA	NA	NA	epi22	NA	epi24	epi26	epi28	NA	NA	epi32	epi33	NA	epi35	epi37	NA	epi41	NA	NA
AT1G09720	NA	epi02	epi03	epi04	NA	NA	epi07	NA	epi09	epi10	epi12	NA	epi14	epi15	NA	NA	NA	NA	NA	NA	epi22	NA	epi24	epi26	epi28	NA	NA	epi32	epi33	NA	epi35	epi37	NA	epi41	NA	NA
AT1G09730	NA	epi02	epi03	epi04	NA	NA	epi07	NA	epi09	epi10	epi12	NA	epi14	epi15	NA	NA	NA	NA	NA	NA	epi22	NA	epi24	epi26	epi28	NA	NA	epi32	epi33	NA	epi35	epi37	NA	epi41	NA	NA
AT1G09740	NA	epi02	epi03	epi04	NA	NA	epi07	NA	epi09	epi10	epi12	NA	epi14	epi15	NA	NA	NA	NA	NA	NA	epi22	NA	epi24	epi26	epi28	NA	NA	epi32	epi33	NA	epi35	epi37	NA	epi41	NA	NA
AT1G09750	NA	epi02	epi03	epi04	NA	NA	epi07	NA	epi09	epi10	epi12	NA	epi14	epi15	NA	NA	NA	NA	NA	NA	epi22	NA	epi24	epi26	epi28	NA	NA	epi32	epi33	NA	epi35	epi37	NA	epi41	NA	NA
AT1G09760	NA	epi02	epi03	epi04	NA	NA	epi07	NA	epi09	epi10	epi12	NA	epi14	epi15	NA	NA	NA	NA	NA	NA	epi22	NA	epi24	epi26	epi28	NA	NA	epi32	epi33	NA	epi35	epi37	NA	epi41	NA	NA
AT1G09770	NA	epi02	epi03	epi04	NA	NA	epi07	NA	epi09	epi10	epi12	NA	epi14	epi15	NA	NA	NA	NA	NA	NA	epi22	NA	epi24	epi26	epi28	NA	NA	epi32	epi33	NA	epi35	epi37	NA	epi41	NA	NA
AT1G09780	NA	epi02	epi03	epi04	NA	NA	epi07	NA	epi09	epi10	epi12	NA	epi14	epi15	NA	NA	NA	NA	NA	NA	epi22	NA	epi24	epi26	epi28	NA	NA	epi32	epi33	NA	epi35	epi37	NA	epi41	NA	NA
AT1G09790	NA	epi02	epi03	epi04	NA	NA	epi07	NA	epi09	epi10	epi12	NA	epi14	epi15	NA	NA	NA	NA	NA	NA	epi22	NA	epi24	epi26	epi28	NA	NA	epi32	epi33	NA	epi35	epi37	NA	epi41	NA	NA
AT1G09794	NA	epi02	epi03	epi04	NA	NA	epi07	NA	epi09	epi10	epi12	NA	epi14	epi15	NA	NA	NA	NA	NA	NA	epi22	NA	epi24	epi26	epi28	NA	NA	epi32	epi33	NA	epi35	epi37	NA	epi41	NA	NA
AT1G09795	NA	epi02	epi03	epi04	NA	NA	epi07	NA	epi09	epi10	epi12	NA	epi14	epi15	NA	NA	NA	NA	NA	NA	epi22	NA	epi24	epi26	epi28	NA	NA	epi32	epi33	NA	epi35	epi37	NA	epi41	NA	NA
AT1G09800	NA	epi02	epi03	epi04	NA	NA	epi07	NA	epi09	epi10	epi12	NA	epi14	epi15	NA	NA	NA	NA	NA	NA	epi22	NA	epi24	epi26	epi28	NA	NA	epi32	epi33	NA	epi35	epi37	NA	epi41	NA	NA
AT1G09810	NA	epi02	epi03	epi04	NA	NA	epi07	NA	epi09	epi10	epi12	NA	epi14	epi15	NA	NA	NA	NA	NA	NA	epi22	NA	epi24	epi26	epi28	NA	NA	epi32	epi33	NA	epi35	epi37	NA	epi41	NA	NA
AT1G09812	NA	epi02	epi03	epi04	NA	NA	epi07	NA	epi09	epi10	epi12	NA	epi14	epi15	NA	NA	NA	NA	NA	NA	epi22	NA	epi24	epi26	epi28	NA	NA	epi32	epi33	NA	epi35	epi37	NA	epi41	NA	NA
AT1G09815	NA	epi02	epi03	epi04	NA	NA	epi07	NA	epi09	epi10	epi12	NA	epi14	epi15	NA	NA	NA	NA	NA	NA	epi22	NA	epi24	epi26	epi28	NA	NA	epi32	epi33	NA	epi35	epi37	NA	epi41	NA	NA
AT1G09820	NA	epi02	epi03	epi04	NA	NA	epi07	NA	epi09	epi10	epi12	NA	epi14	epi15	NA	NA	NA	NA	NA	NA	epi22	NA	epi24	epi26	epi28	NA	NA	epi32	epi33	NA	epi35	epi37	NA	epi41	NA	NA
AT1G09830	NA	epi02	epi03	epi04	NA	NA	epi07	NA	epi09	epi10	epi12	NA	epi14	epi15	NA	NA	NA	NA	NA	NA	epi22	NA	epi24	epi26	epi28	NA	NA	epi32	epi33	NA	epi35	epi37	NA	epi41	NA	NA
AT1G09840	NA	epi02	epi03	epi04	NA	NA	epi07	NA	epi09	epi10	epi12	NA	epi14	epi15	NA	NA	NA	NA	NA	NA	epi22	NA	epi24	epi26	epi28	NA	NA	epi32	epi33	NA	epi35	epi37	NA	epi41	NA	NA
AT1G09850	NA	epi02	epi03	epi04	NA	NA	epi07	NA	epi09	epi10	epi12	NA	epi14	epi15	NA	NA	NA	NA	NA	NA	epi22	NA	epi24	epi26	epi28	NA	NA	epi32	epi33	NA	epi35	epi37	NA	epi41	NA	NA
AT1G09860	NA	epi02	epi03	epi04	NA	NA	epi07	NA	epi09	epi10	epi12	NA	epi14	epi15	NA	NA	NA	NA	NA	NA	epi22	NA	epi24	epi26	epi28	NA	NA	epi32	epi33	NA	epi35	epi37	NA	epi41	NA	NA
AT1G09870	NA	epi02	epi03	epi04	NA	NA	epi07	NA	epi09	epi10	epi12	NA	epi14	epi15	NA	NA	NA	NA	NA	NA	epi22	NA	epi24	epi26	epi28	NA	NA	epi32	epi33	NA	epi35	epi37	NA	epi41	NA	NA
AT1G09880	NA	epi02	epi03	epi04	NA	NA	epi07	NA	epi09	epi10	epi12	NA	epi14	epi15	NA	NA	NA	NA	NA	NA	epi22	NA	epi24	epi26	epi28	NA	NA	epi32	epi33	NA	epi35	epi37	NA	epi41	NA	NA
AT1G09890	NA	epi02	epi03	epi04	NA	NA	epi07	NA	epi09	epi10	epi12	NA	epi14	epi15	NA	NA	NA	NA	NA	NA	epi22	NA	epi24	epi26	epi28	NA	NA	epi32	epi33	NA	epi35	epi37	NA	epi41	NA	NA
AT1G09900	NA	epi02	epi03	epi04	NA	NA	epi07	NA	epi09	epi10	epi12	NA	epi14	epi15	NA	NA	NA	NA	NA	NA	epi22	NA	epi24	epi26	epi28	NA	NA	epi32	epi33	NA	epi35	epi37	NA	epi41	NA	NA
AT1G09910	NA	epi02	epi03	epi04	NA	NA	epi07	NA	epi09	epi10	epi12	NA	epi14	epi15	NA	NA	NA	NA	NA	NA	epi22	NA	epi24	epi26	epi28	NA	NA	epi32	epi33	NA	epi35	epi37	NA	epi41	NA	NA
AT1G09920	NA	epi02	epi03	epi04	NA	NA	epi07	NA	epi09	epi10	epi12	NA	epi14	epi15	NA	NA	NA	NA	NA	NA	epi22	NA	epi24	epi26	epi28	NA	NA	epi32	epi33	NA	epi35	epi37	NA	epi41	NA	NA
AT1G09930	NA	epi02	epi03	epi04	NA	NA	epi07	NA	epi09	epi10	epi12	NA	epi14	epi15	NA	NA	NA	NA	NA	NA	epi22	NA	epi24	epi26	epi28	NA	NA	epi32	epi33	NA	epi35	epi37	NA	epi41	NA	NA
AT1G09932	NA	epi02	epi03	epi04	NA	NA	epi07	NA	epi09	epi10	epi12	NA	epi14	epi15	NA	NA	NA	NA	NA	NA	epi22	NA	epi24	epi26	epi28	NA	NA	epi32	epi33	NA	epi35	epi37	NA	epi41	NA	NA
AT1G09935	NA	epi02	epi03	epi04	NA	NA	epi07	NA	epi09	epi10	epi12	NA	epi14	epi15	NA	NA	NA	NA	NA	NA	epi22	NA	epi24	epi26	epi28	NA	NA	epi32	epi33	NA	epi35	epi37	NA	epi41	NA	NA
AT1G09940	NA	epi02	epi03	epi04	NA	NA	epi07	NA	epi09	epi10	epi12	NA	epi14	epi15	NA	NA	NA	NA	NA	NA	epi22	NA	epi24	epi26	epi28	NA	NA	epi32	epi33	NA	epi35	epi37	NA	epi41	NA	NA
AT1G09950	NA	epi02	epi03	epi04	NA	NA	epi07	NA	epi09	epi10	epi12	NA	epi14	epi15	NA	NA	NA	NA	NA	NA	epi22	NA	epi24	epi26	epi28	NA	NA	epi32	epi33	NA	epi35	epi37	NA	epi41	NA	NA
AT1G09960	NA	epi02	epi03	epi04	NA	NA	epi07	NA	epi09	epi10	epi12	NA	epi14	epi15	NA	NA	NA	NA	NA	NA	epi22	NA	epi24	epi26	epi28	NA	NA	epi32	epi33	NA	epi35	epi37	NA	epi41	NA	NA
AT1G09970	NA	epi02	epi03	epi04	NA	NA	epi07	NA	epi09	epi10	epi12	NA	epi14	epi15	NA	NA	NA	NA	NA	NA	epi22	NA	epi24	epi26	epi28	NA	NA	epi32	epi33	NA	epi35	epi37	NA	epi41	NA	NA
AT1G09980	NA	epi02	epi03	epi04	NA	NA	epi07	NA	epi09	epi10	epi12	NA	epi14	epi15	NA	NA	NA	NA	NA	NA	epi22	NA	epi24	epi26	epi28	NA	NA	epi32	epi33	NA	epi35	epi37	NA	epi41	NA	NA
AT1G09995	NA	epi02	epi03	epi04	NA	NA	epi07	NA	epi09	epi10	epi12	NA	epi14	epi15	NA	NA	NA	NA	NA	NA	epi22	NA	epi24	epi26	epi28	NA	NA	epi32	epi33	NA	epi35	epi37	NA	epi41	NA	NA
AT1G10000	NA	epi02	epi03	epi04	NA	NA	epi07	NA	epi09	epi10	epi12	NA	epi14	epi15	NA	NA	NA	NA	NA	NA	epi22	NA	epi24	epi26	epi28	NA	NA	epi32	epi33	NA	epi35	epi37	NA	epi41	NA	NA
AT1G10010	NA	epi02	epi03	epi04	NA	NA	epi07	NA	epi09	epi10	epi12	NA	epi14	epi15	NA	NA	NA	NA	NA	NA	epi22	NA	epi24	epi26	epi28	NA	NA	epi32	epi33	NA	epi35	epi37	NA	epi41	NA	NA
AT1G10020	NA	epi02	epi03	epi04	NA	NA	epi07	NA	epi09	epi10	epi12	NA	epi14	epi15	NA	NA	NA	NA	NA	NA	epi22	NA	epi24	epi26	epi28	NA	NA	epi32	epi33	NA	epi35	epi37	NA	epi41	NA	NA
AT1G10030	NA	epi02	epi03	epi04	NA	NA	epi07	NA	epi09	epi10	epi12	NA	epi14	epi15	NA	NA	NA	NA	NA	NA	epi22	NA	epi24	epi26	epi28	NA	NA	epi32	epi33	NA	epi35	epi37	NA	epi41	NA	NA
AT1G10040	NA	epi02	epi03	epi04	NA	NA	epi07	NA	epi09	epi10	epi12	NA	epi14	epi15	NA	NA	NA	NA	NA	NA	epi22	NA	epi24	epi26	epi28	NA	NA	epi32	epi33	NA	epi35	epi37	NA	epi41	NA	NA
AT1G10050	NA	epi02	epi03	epi04	NA	NA	epi07	NA	epi09	epi10	epi12	NA	epi14	epi15	NA	NA	NA	NA	NA	NA	epi22	NA	epi24	epi26	epi28	NA	NA	epi32	epi33	NA	epi35	epi37	NA	epi41	NA	NA
AT1G10060	NA	epi02	epi03	epi04	NA	NA	epi07	NA	epi09	epi10	epi12	NA	epi14	epi15	NA	NA	NA	NA	NA	NA	epi22	NA	epi24	epi26	epi28	NA	NA	epi32	epi33	NA	epi35	epi37	NA	epi41	NA	NA
AT1G10070	NA	epi02	epi03	epi04	NA	NA	epi07	NA	epi09	epi10	epi12	NA	epi14	epi15	NA	NA	NA	NA	NA	NA	epi22	NA	epi24	epi26	epi28	NA	NA	epi32	epi33	NA	epi35	epi37	NA	epi41	NA	NA
AT1G10090	NA	epi02	epi03	epi04	NA	NA	epi07	NA	epi09	epi10	epi12	NA	epi14	epi15	NA	NA	NA	NA	NA	NA	epi22	NA	epi24	epi26	epi28	NA	NA	epi32	epi33	NA	epi35	epi37	NA	epi41	NA	NA
AT1G10095	NA	epi02	epi03	epi04	NA	NA	epi07	NA	epi09	epi10	epi12	NA	epi14	epi15	NA	NA	NA	NA	NA	NA	epi22	NA	epi24	epi26	epi28	NA	NA	epi32	epi33	NA	epi35	epi37	NA	epi41	NA	NA
AT1G10100	NA	epi02	epi03	epi04	NA	NA	epi07	NA	epi09	epi10	epi12	NA	epi14	epi15	NA	NA	NA	NA	NA	NA	epi22	NA	epi24	epi26	epi28	NA	NA	epi32	epi33	NA	epi35	epi37	NA	epi41	NA	NA
AT1G10110	NA	epi02	epi03	epi04	NA	NA	epi07	NA	epi09	epi10	epi12	NA	epi14	epi15	NA	NA	NA	NA	NA	NA	epi22	NA	epi24	epi26	epi28	NA	NA	epi32	epi33	NA	epi35	epi37	NA	epi41	NA	NA
AT1G10120	NA	epi02	epi03	epi04	NA	NA	epi07	NA	epi09	epi10	epi12	NA	epi14	epi15	NA	NA	NA	NA	NA	NA	epi22	NA	epi24	epi26	epi28	NA	NA	epi32	epi33	NA	epi35	epi37	NA	epi41	NA	NA
AT1G10130	NA	epi02	epi03	epi04	NA	NA	epi07	NA	epi09	epi10	epi12	NA	epi14	epi15	NA	NA	NA	NA	NA	NA	epi22	NA	epi24	epi26	epi28	NA	NA	epi32	epi33	NA	epi35	epi37	NA	epi41	NA	NA
AT1G10140	NA	epi02	epi03	epi04	NA	NA	epi07	NA	epi09	epi10	epi12	NA	epi14	epi15	NA	NA	NA	NA	NA	NA	epi22	NA	epi24	epi26	epi28	NA	NA	epi32	epi33	NA	epi35	epi37	NA	epi41	NA	NA
AT1G10150	NA	epi02	epi03	epi04	NA	NA	epi07	NA	epi09	epi10	epi12	NA	epi14	epi15	NA	NA	NA	NA	NA	NA	epi22	NA	epi24	epi26	epi28	NA	NA	epi32	epi33	NA	epi35	epi37	NA	epi41	NA	NA
AT1G10155	NA	epi02	epi03	epi04	NA	NA	epi07	NA	epi09	epi10	epi12	NA	epi14	epi15	NA	NA	NA	NA	NA	NA	epi22	NA	epi24	epi26	epi28	NA	NA	epi32	epi33	NA	epi35	epi37	NA	epi41	NA	NA
AT1G10160	NA	epi02	epi03	epi04	NA	NA	epi07	NA	epi09	epi10	epi12	NA	epi14	epi15	NA	NA	NA	NA	NA	NA	epi22	NA	epi24	epi26	epi28	NA	NA	epi32	epi33	NA	epi35	epi37	NA	epi41	NA	NA
AT1G10170	NA	epi02	epi03	epi04	NA	NA	epi07	NA	epi09	epi10	epi12	NA	epi14	epi15	NA	NA	NA	NA	NA	NA	epi22	NA	epi24	epi26	epi28	NA	NA	epi32	epi33	NA	epi35	epi37	NA	epi41	NA	NA
AT1G10180	NA	epi02	epi03	epi04	NA	NA	epi07	NA	epi09	epi10	epi12	NA	epi14	epi15	NA	NA	NA	NA	NA	NA	epi22	NA	epi24	epi26	epi28	NA	NA	epi32	epi33	NA	epi35	epi37	NA	epi41	NA	NA
AT1G10190	NA	epi02	epi03	epi04	NA	NA	epi07	NA	epi09	epi10	epi12	NA	epi14	epi15	NA	NA	NA	NA	NA	NA	epi22	NA	epi24	epi26	epi28	NA	NA	epi32	epi33	NA	epi35	epi37	NA	epi41	NA	NA
AT1G10200	NA	epi02	epi03	epi04	NA	NA	epi07	NA	epi09	epi10	epi12	NA	epi14	epi15	NA	NA	NA	NA	NA	NA	epi22	NA	epi24	epi26	epi28	NA	NA	epi32	epi33	NA	epi35	epi37	NA	epi41	NA	NA
AT1G10210	NA	epi02	epi03	epi04	NA	NA	epi07	NA	epi09	epi10	epi12	NA	epi14	epi15	NA	NA	NA	NA	NA	NA	epi22	NA	epi24	epi26	epi28	NA	NA	epi32	epi33	NA	epi35	epi37	NA	epi41	NA	NA
AT1G10220	NA	epi02	epi03	epi04	NA	NA	epi07	NA	epi09	epi10	epi12	NA	epi14	epi15	NA	NA	NA	NA	NA	NA	epi22	NA	epi24	epi26	epi28	NA	NA	epi32	epi33	NA	epi35	epi37	NA	epi41	NA	NA
AT1G10230	NA	epi02	epi03	epi04	NA	NA	epi07	NA	epi09	epi10	epi12	NA	epi14	epi15	NA	NA	NA	NA	NA	NA	epi22	NA	epi24	epi26	epi28	NA	NA	epi32	epi33	NA	epi35	epi37	NA	epi41	NA	NA
AT1G10240	NA	epi02	epi03	epi04	NA	NA	epi07	NA	epi09	epi10	epi12	NA	epi14	epi15	NA	NA	NA	NA	NA	NA	epi22	NA	epi24	epi26	epi28	NA	NA	epi32	epi33	NA	epi35	epi37	NA	epi41	NA	NA
AT1G10250	NA	epi02	epi03	epi04	NA	NA	epi07	NA	epi09	epi10	epi12	NA	epi14	epi15	NA	NA	NA	NA	NA	NA	epi22	NA	epi24	epi26	epi28	NA	NA	epi32	epi33	NA	epi35	epi37	NA	epi41	NA	NA
AT1G10260	NA	epi02	epi03	epi04	NA	NA	epi07	NA	epi09	epi10	epi12	NA	epi14	epi15	NA	NA	NA	NA	NA	NA	epi22	NA	epi24	epi26	epi28	NA	NA	epi32	epi33	NA	epi35	epi37	NA	epi41	NA	NA
AT1G10270	NA	epi02	epi03	epi04	NA	NA	epi07	NA	epi09	epi10	epi12	NA	epi14	epi15	NA	NA	NA	NA	NA	NA	epi22	NA	epi24	epi26	epi28	NA	NA	epi32	epi33	NA	epi35	epi37	NA	epi41	NA	NA
AT1G10280	NA	epi02	epi03	epi04	NA	NA	epi07	NA	epi09	epi10	epi12	NA	epi14	epi15	NA	NA	NA	NA	NA	NA	epi22	NA	epi24	epi26	epi28	NA	NA	epi32	epi33	NA	epi35	epi37	NA	epi41	NA	NA
AT1G10290	NA	epi02	epi03	epi04	NA	NA	epi07	NA	epi09	epi10	epi12	NA	epi14	epi15	NA	NA	NA	NA	NA	NA	epi22	NA	epi24	epi26	epi28	NA	NA	epi32	epi33	NA	epi35	epi37	NA	epi41	NA	NA
AT1G10300	NA	epi02	epi03	epi04	NA	NA	epi07	NA	epi09	epi10	epi12	NA	epi14	epi15	NA	NA	NA	NA	NA	NA	epi22	NA	epi24	epi26	epi28	NA	NA	epi32	epi33	NA	epi35	epi37	NA	epi41	NA	NA
AT1G10310	NA	epi02	epi03	epi04	NA	NA	epi07	NA	epi09	epi10	epi12	NA	epi14	epi15	NA	NA	NA	NA	NA	NA	epi22	NA	epi24	epi26	epi28	NA	NA	epi32	epi33	NA	epi35	epi37	NA	epi41	NA	NA
AT1G10320	NA	epi02	epi03	epi04	NA	NA	epi07	NA	epi09	epi10	epi12	NA	epi14	epi15	NA	NA	NA	NA	NA	NA	epi22	NA	epi24	epi26	epi28	NA	NA	epi32	epi33	NA	epi35	epi37	NA	epi41	NA	NA
AT1G10330	NA	epi02	epi03	epi04	NA	NA	epi07	NA	epi09	epi10	epi12	NA	epi14	epi15	NA	NA	NA	NA	NA	NA	epi22	NA	epi24	epi26	epi28	NA	NA	epi32	epi33	NA	epi35	epi37	NA	epi41	NA	NA
AT1G10340	NA	epi02	epi03	epi04	NA	NA	epi07	NA	epi09	epi10	epi12	NA	epi14	epi15	NA	NA	NA	NA	NA	NA	epi22	NA	epi24	epi26	epi28	NA	NA	epi32	epi33	NA	epi35	epi37	NA	epi41	NA	NA
AT1G10350	NA	epi02	epi03	epi04	NA	NA	epi07	NA	epi09	epi10	epi12	NA	epi14	epi15	NA	NA	NA	NA	NA	NA	epi22	NA	epi24	epi26	epi28	NA	NA	epi32	epi33	NA	epi35	epi37	NA	epi41	NA	NA
AT1G10360	NA	epi02	epi03	epi04	NA	NA	epi07	NA	epi09	epi10	epi12	NA	epi14	epi15	NA	NA	NA	NA	NA	NA	epi22	NA	epi24	epi26	epi28	NA	NA	epi32	epi33	NA	epi35	epi37	NA	epi41	NA	NA
AT1G10370	NA	epi02	epi03	epi04	NA	NA	epi07	NA	epi09	epi10	epi12	NA	epi14	epi15	NA	NA	NA	NA	NA	NA	epi22	NA	epi24	epi26	epi28	NA	NA	epi32	epi33	NA	epi35	epi37	NA	epi41	NA	NA
AT1G10380	NA	epi02	epi03	epi04	NA	NA	epi07	NA	epi09	epi10	epi12	NA	epi14	epi15	NA	NA	NA	NA	NA	NA	epi22	NA	epi24	epi26	epi28	NA	NA	epi32	epi33	NA	epi35	epi37	NA	epi41	NA	NA
AT1G10385	NA	epi02	epi03	epi04	NA	NA	epi07	NA	epi09	epi10	epi12	NA	epi14	epi15	NA	NA	NA	NA	NA	NA	epi22	NA	epi24	epi26	epi28	NA	NA	epi32	epi33	NA	epi35	epi37	NA	epi41	NA	NA
AT1G10390	NA	epi02	epi03	epi04	NA	NA	epi07	NA	epi09	epi10	epi12	NA	epi14	epi15	NA	NA	NA	NA	NA	NA	epi22	NA	epi24	epi26	epi28	NA	NA	epi32	epi33	NA	epi35	epi37	NA	epi41	NA	NA
AT1G10400	NA	epi02	epi03	epi04	NA	NA	epi07	NA	epi09	epi10	epi12	NA	epi14	epi15	NA	NA	NA	NA	NA	NA	epi22	NA	epi24	epi26	epi28	NA	NA	epi32	epi33	NA	epi35	epi37	NA	epi41	NA	NA
AT1G10410	NA	epi02	epi03	epi04	NA	NA	epi07	NA	epi09	epi10	epi12	NA	epi14	epi15	NA	NA	NA	NA	NA	NA	epi22	NA	epi24	epi26	epi28	NA	NA	epi32	epi33	NA	epi35	epi37	NA	epi41	NA	NA
AT1G10417	NA	epi02	epi03	epi04	NA	NA	epi07	NA	epi09	epi10	epi12	NA	epi14	epi15	NA	NA	NA	NA	NA	NA	epi22	NA	epi24	epi26	epi28	NA	NA	epi32	epi33	NA	epi35	epi37	NA	epi41	NA	NA
AT1G10419	NA	epi02	epi03	epi04	NA	NA	epi07	NA	epi09	epi10	epi12	NA	epi14	epi15	NA	NA	NA	NA	NA	NA	epi22	NA	epi24	epi26	epi28	NA	NA	epi32	epi33	NA	epi35	epi37	NA	epi41	NA	NA
AT1G10430	NA	epi02	epi03	epi04	NA	NA	epi07	NA	epi09	epi10	epi12	NA	epi14	epi15	NA	NA	NA	NA	NA	NA	epi22	NA	epi24	epi26	epi28	NA	NA	epi32	epi33	NA	epi35	epi37	NA	epi41	NA	NA
AT1G10440	NA	epi02	epi03	epi04	NA	NA	epi07	NA	epi09	epi10	epi12	NA	epi14	epi15	NA	NA	NA	NA	NA	NA	epi22	NA	epi24	epi26	epi28	NA	NA	epi32	epi33	NA	epi35	epi37	NA	epi41	NA	NA
AT1G10450	NA	epi02	epi03	epi04	NA	NA	epi07	NA	epi09	epi10	epi12	NA	epi14	epi15	NA	NA	NA	NA	NA	NA	epi22	NA	epi24	epi26	epi28	NA	NA	epi32	epi33	NA	epi35	epi37	NA	epi41	NA	NA
AT1G10455	NA	epi02	epi03	epi04	NA	NA	epi07	NA	epi09	epi10	epi12	NA	epi14	epi15	NA	NA	NA	NA	NA	NA	epi22	NA	epi24	epi26	epi28	NA	NA	epi32	epi33	NA	epi35	epi37	NA	epi41	NA	NA
AT1G10460	NA	epi02	epi03	epi04	NA	NA	epi07	NA	epi09	epi10	epi12	NA	epi14	epi15	NA	NA	NA	NA	NA	NA	epi22	NA	epi24	epi26	epi28	NA	NA	epi32	epi33	NA	epi35	epi37	NA	epi41	NA	NA
AT1G10470	NA	epi02	epi03	epi04	NA	NA	epi07	NA	epi09	epi10	epi12	NA	epi14	epi15	NA	NA	NA	NA	NA	NA	epi22	NA	epi24	epi26	epi28	NA	NA	epi32	epi33	NA	epi35	epi37	NA	epi41	NA	NA
AT1G10480	NA	epi02	epi03	epi04	NA	NA	epi07	NA	epi09	epi10	epi12	NA	epi14	epi15	NA	NA	NA	NA	NA	NA	epi22	NA	epi24	epi26	epi28	NA	NA	epi32	epi33	NA	epi35	epi37	NA	epi41	NA	NA
AT1G10490	NA	epi02	epi03	epi04	NA	NA	epi07	NA	epi09	epi10	epi12	NA	epi14	epi15	NA	NA	NA	NA	NA	NA	epi22	NA	epi24	epi26	epi28	NA	NA	epi32	epi33	NA	epi35	epi37	NA	epi41	NA	NA
AT1G10500	NA	epi02	epi03	epi04	NA	NA	epi07	NA	epi09	epi10	epi12	NA	epi14	epi15	NA	NA	NA	NA	NA	NA	epi22	NA	epi24	epi26	epi28	NA	NA	epi32	epi33	NA	epi35	epi37	NA	epi41	NA	NA
AT1G10510	NA	epi02	epi03	epi04	NA	NA	epi07	NA	epi09	epi10	epi12	NA	epi14	epi15	NA	NA	NA	NA	NA	NA	epi22	NA	epi24	epi26	epi28	NA	NA	epi32	epi33	NA	epi35	epi37	NA	epi41	NA	NA
AT1G10520	NA	epi02	epi03	epi04	NA	NA	epi07	NA	epi09	epi10	epi12	NA	epi14	epi15	NA	NA	NA	NA	NA	NA	epi22	NA	epi24	epi26	epi28	NA	NA	epi32	epi33	NA	epi35	epi37	NA	epi41	NA	NA
AT1G10522	NA	epi02	epi03	epi04	NA	NA	epi07	NA	epi09	epi10	epi12	NA	epi14	epi15	NA	NA	NA	NA	NA	NA	epi22	NA	epi24	epi26	epi28	NA	NA	epi32	epi33	NA	epi35	epi37	NA	epi41	NA	NA
AT1G10530	NA	epi02	epi03	epi04	NA	NA	epi07	NA	epi09	epi10	epi12	NA	epi14	epi15	NA	NA	NA	NA	NA	NA	epi22	NA	epi24	epi26	epi28	NA	NA	epi32	epi33	NA	epi35	epi37	NA	epi41	NA	NA
AT1G10538	NA	epi02	epi03	epi04	NA	NA	epi07	NA	epi09	epi10	epi12	NA	epi14	epi15	NA	NA	NA	NA	NA	NA	epi22	NA	epi24	epi26	epi28	NA	NA	epi32	epi33	NA	epi35	epi37	NA	epi41	NA	NA
AT1G10540	NA	epi02	epi03	epi04	NA	NA	epi07	NA	epi09	epi10	epi12	NA	epi14	epi15	NA	NA	NA	NA	NA	NA	epi22	NA	epi24	epi26	epi28	NA	NA	epi32	epi33	NA	epi35	epi37	NA	epi41	NA	NA
AT1G10550	NA	epi02	epi03	epi04	NA	NA	epi07	NA	epi09	epi10	epi12	NA	epi14	epi15	NA	NA	NA	NA	NA	NA	epi22	NA	epi24	epi26	epi28	NA	NA	epi32	epi33	NA	epi35	epi37	NA	epi41	NA	NA
AT1G10560	NA	epi02	epi03	epi04	NA	NA	epi07	NA	epi09	epi10	epi12	NA	epi14	epi15	NA	NA	NA	NA	NA	NA	epi22	NA	epi24	epi26	epi28	NA	NA	epi32	epi33	NA	epi35	epi37	NA	epi41	NA	NA
AT1G10570	NA	epi02	epi03	epi04	NA	NA	epi07	NA	epi09	epi10	epi12	NA	epi14	epi15	NA	NA	NA	NA	NA	NA	epi22	NA	epi24	epi26	epi28	NA	NA	epi32	epi33	NA	epi35	epi37	NA	epi41	NA	NA
AT1G10580	NA	epi02	epi03	epi04	NA	NA	epi07	NA	epi09	epi10	epi12	NA	epi14	epi15	NA	NA	NA	NA	NA	NA	epi22	NA	epi24	epi26	epi28	NA	NA	epi32	epi33	NA	epi35	epi37	NA	epi41	NA	NA
AT1G10585	NA	epi02	epi03	epi04	NA	NA	epi07	NA	epi09	epi10	epi12	NA	epi14	epi15	NA	NA	NA	NA	NA	NA	epi22	NA	epi24	epi26	epi28	NA	NA	epi32	epi33	NA	epi35	epi37	NA	epi41	NA	NA
AT1G10586	NA	epi02	epi03	epi04	NA	NA	epi07	NA	epi09	epi10	epi12	NA	epi14	epi15	NA	NA	NA	NA	NA	NA	epi22	NA	epi24	epi26	epi28	NA	NA	epi32	epi33	NA	epi35	epi37	NA	epi41	NA	NA
AT1G10588	NA	epi02	epi03	epi04	NA	NA	epi07	NA	epi09	epi10	epi12	NA	epi14	epi15	NA	NA	NA	NA	NA	NA	epi22	NA	epi24	epi26	epi28	NA	NA	epi32	epi33	NA	epi35	epi37	NA	epi41	NA	NA
AT1G10590	NA	epi02	epi03	epi04	NA	NA	epi07	NA	epi09	epi10	epi12	NA	epi14	epi15	NA	NA	NA	NA	NA	NA	epi22	NA	epi24	epi26	epi28	NA	NA	epi32	epi33	NA	epi35	epi37	NA	epi41	NA	NA
AT1G10600	NA	epi02	epi03	epi04	NA	NA	epi07	NA	epi09	epi10	epi12	NA	epi14	epi15	NA	NA	NA	NA	NA	NA	epi22	NA	epi24	epi26	epi28	NA	NA	epi32	epi33	NA	epi35	epi37	NA	epi41	NA	NA
AT1G10610	NA	epi02	epi03	epi04	NA	NA	epi07	NA	epi09	epi10	epi12	NA	epi14	epi15	NA	NA	NA	NA	NA	NA	epi22	NA	epi24	epi26	epi28	NA	NA	epi32	epi33	NA	epi35	epi37	NA	epi41	NA	NA
AT1G10620	NA	epi02	epi03	epi04	NA	NA	epi07	NA	epi09	epi10	epi12	NA	epi14	epi15	NA	NA	NA	NA	NA	NA	epi22	NA	epi24	epi26	epi28	NA	NA	epi32	epi33	NA	epi35	epi37	NA	epi41	NA	NA
AT1G10630	NA	epi02	epi03	epi04	NA	NA	epi07	NA	epi09	epi10	epi12	NA	epi14	epi15	NA	NA	NA	NA	NA	NA	epi22	NA	epi24	epi26	epi28	NA	NA	epi32	epi33	NA	epi35	epi37	NA	epi41	NA	NA
AT1G10640	NA	epi02	epi03	epi04	NA	NA	epi07	NA	epi09	epi10	epi12	NA	epi14	epi15	NA	NA	NA	NA	NA	NA	epi22	NA	epi24	epi26	epi28	NA	NA	epi32	epi33	NA	epi35	epi37	NA	epi41	NA	NA
AT1G10650	NA	epi02	epi03	epi04	NA	NA	epi07	NA	epi09	epi10	epi12	NA	epi14	epi15	NA	NA	NA	NA	NA	NA	epi22	NA	epi24	epi26	epi28	NA	NA	epi32	epi33	NA	epi35	epi37	NA	epi41	NA	NA
AT1G10652	NA	epi02	epi03	epi04	NA	NA	epi07	NA	epi09	epi10	epi12	NA	epi14	epi15	NA	NA	NA	NA	NA	NA	epi22	NA	epi24	epi26	epi28	NA	NA	epi32	epi33	NA	epi35	epi37	NA	epi41	NA	NA
AT1G10657	NA	epi02	epi03	epi04	NA	NA	epi07	NA	epi09	epi10	epi12	NA	epi14	epi15	NA	NA	NA	NA	NA	NA	epi22	NA	epi24	epi26	epi28	NA	NA	epi32	epi33	NA	epi35	epi37	NA	epi41	NA	NA
AT1G10660	NA	epi02	epi03	epi04	NA	NA	epi07	NA	epi09	epi10	epi12	NA	epi14	epi15	NA	NA	NA	NA	NA	NA	epi22	NA	epi24	epi26	epi28	NA	NA	epi32	epi33	NA	epi35	epi37	NA	epi41	NA	NA
AT1G10670	NA	epi02	epi03	epi04	NA	NA	epi07	NA	epi09	epi10	epi12	NA	epi14	epi15	NA	NA	NA	NA	NA	NA	epi22	NA	epi24	epi26	epi28	NA	NA	epi32	epi33	NA	epi35	epi37	NA	epi41	NA	NA
AT1G10680	NA	epi02	epi03	epi04	NA	NA	epi07	NA	epi09	epi10	epi12	NA	epi14	epi15	NA	NA	NA	NA	NA	NA	epi22	NA	epi24	epi26	epi28	NA	NA	epi32	epi33	NA	epi35	epi37	NA	epi41	NA	NA
AT1G10682	NA	epi02	epi03	epi04	NA	NA	epi07	NA	epi09	epi10	epi12	NA	epi14	epi15	NA	NA	NA	NA	NA	NA	epi22	NA	epi24	epi26	epi28	NA	NA	epi32	epi33	NA	epi35	epi37	NA	epi41	NA	NA
AT1G10690	NA	epi02	epi03	epi04	NA	NA	epi07	NA	epi09	epi10	epi12	NA	epi14	epi15	NA	NA	NA	NA	NA	NA	epi22	NA	epi24	epi26	epi28	NA	NA	epi32	epi33	NA	epi35	epi37	NA	epi41	NA	NA
AT1G10700	NA	epi02	epi03	epi04	NA	NA	epi07	NA	epi09	epi10	epi12	NA	epi14	epi15	NA	NA	NA	NA	NA	NA	epi22	NA	epi24	epi26	epi28	NA	NA	epi32	epi33	NA	epi35	epi37	NA	epi41	NA	NA
AT1G10705	NA	epi02	epi03	epi04	NA	NA	epi07	NA	epi09	epi10	epi12	NA	epi14	epi15	NA	NA	NA	NA	NA	NA	epi22	NA	epi24	epi26	epi28	NA	NA	epi32	epi33	NA	epi35	epi37	NA	epi41	NA	NA
AT1G10710	NA	epi02	epi03	epi04	NA	NA	epi07	NA	epi09	epi10	epi12	NA	epi14	epi15	NA	NA	NA	NA	NA	NA	epi22	NA	epi24	epi26	epi28	NA	NA	epi32	epi33	NA	epi35	epi37	NA	epi41	NA	NA
AT1G10717	NA	epi02	epi03	epi04	NA	NA	epi07	NA	epi09	epi10	epi12	NA	epi14	epi15	NA	NA	NA	NA	NA	NA	epi22	NA	epi24	epi26	epi28	NA	NA	epi32	epi33	NA	epi35	epi37	NA	epi41	NA	NA
AT1G10720	NA	epi02	epi03	epi04	NA	NA	epi07	NA	epi09	epi10	epi12	NA	epi14	epi15	NA	NA	NA	NA	NA	NA	epi22	NA	epi24	epi26	epi28	NA	NA	epi32	epi33	NA	epi35	epi37	NA	epi41	NA	NA
AT1G10730	NA	epi02	epi03	epi04	NA	NA	epi07	NA	epi09	epi10	epi12	NA	epi14	epi15	NA	NA	NA	NA	NA	NA	epi22	NA	epi24	epi26	epi28	NA	NA	epi32	epi33	NA	epi35	epi37	NA	epi41	NA	NA
AT1G10740	NA	epi02	epi03	epi04	NA	NA	epi07	NA	epi09	epi10	epi12	NA	epi14	epi15	NA	NA	NA	NA	NA	NA	epi22	NA	epi24	epi26	epi28	NA	NA	epi32	epi33	NA	epi35	epi37	NA	epi41	NA	NA
AT1G10745	NA	epi02	epi03	epi04	NA	NA	epi07	NA	epi09	epi10	epi12	NA	epi14	epi15	NA	NA	NA	NA	NA	NA	epi22	NA	epi24	epi26	epi28	NA	NA	epi32	epi33	NA	epi35	epi37	NA	epi41	NA	NA
AT1G10747	NA	epi02	epi03	epi04	NA	NA	epi07	NA	epi09	epi10	epi12	NA	epi14	epi15	NA	NA	NA	NA	NA	NA	epi22	NA	epi24	epi26	epi28	NA	NA	epi32	epi33	NA	epi35	epi37	NA	epi41	NA	NA
AT1G10750	NA	epi02	epi03	epi04	NA	NA	epi07	NA	epi09	epi10	epi12	NA	epi14	epi15	NA	NA	NA	NA	NA	NA	epi22	NA	epi24	epi26	epi28	NA	NA	epi32	epi33	NA	epi35	epi37	NA	epi41	NA	NA
AT1G10760	NA	epi02	epi03	epi04	NA	NA	epi07	NA	epi09	epi10	epi12	NA	epi14	epi15	NA	NA	NA	NA	NA	NA	epi22	NA	epi24	epi26	epi28	NA	NA	epi32	epi33	NA	epi35	epi37	NA	epi41	NA	NA
AT1G10770	NA	epi02	epi03	epi04	NA	NA	epi07	NA	NA	epi10	epi12	NA	epi14	epi15	NA	NA	NA	NA	NA	NA	epi22	NA	epi24	epi26	epi28	NA	NA	epi32	epi33	NA	epi35	epi37	NA	epi41	NA	NA
AT1G10780	NA	epi02	epi03	epi04	NA	NA	epi07	NA	NA	epi10	epi12	NA	epi14	epi15	NA	NA	NA	NA	NA	NA	epi22	NA	epi24	epi26	epi28	NA	NA	epi32	epi33	NA	epi35	epi37	NA	epi41	NA	NA
AT1G10790	NA	epi02	epi03	epi04	NA	NA	epi07	NA	NA	epi10	epi12	NA	epi14	epi15	NA	NA	NA	NA	NA	NA	epi22	NA	epi24	epi26	epi28	NA	NA	epi32	epi33	NA	epi35	epi37	NA	epi41	NA	NA
AT1G10800	NA	epi02	epi03	epi04	NA	NA	epi07	NA	NA	epi10	epi12	NA	epi14	epi15	NA	NA	NA	NA	NA	NA	epi22	NA	epi24	epi26	epi28	NA	NA	epi32	epi33	NA	epi35	epi37	NA	epi41	NA	NA
AT1G10810	NA	epi02	epi03	epi04	NA	NA	epi07	NA	NA	epi10	epi12	NA	epi14	epi15	NA	NA	NA	NA	NA	NA	epi22	NA	epi24	epi26	epi28	NA	NA	epi32	epi33	NA	epi35	epi37	NA	epi41	NA	NA
AT1G10820	NA	epi02	epi03	epi04	NA	NA	epi07	NA	NA	epi10	epi12	NA	epi14	epi15	NA	NA	NA	NA	NA	NA	epi22	NA	epi24	epi26	epi28	NA	NA	epi32	epi33	NA	epi35	epi37	NA	epi41	NA	NA
AT1G10830	NA	epi02	epi03	epi04	NA	NA	epi07	NA	NA	epi10	epi12	NA	epi14	epi15	NA	NA	NA	NA	NA	NA	epi22	NA	epi24	epi26	epi28	NA	NA	epi32	epi33	NA	epi35	epi37	NA	epi41	NA	NA
AT1G10840	NA	epi02	epi03	epi04	NA	NA	epi07	NA	NA	epi10	epi12	NA	epi14	epi15	NA	NA	NA	NA	NA	NA	epi22	NA	epi24	epi26	epi28	NA	NA	epi32	epi33	NA	epi35	epi37	NA	epi41	NA	NA
AT1G10850	NA	epi02	epi03	epi04	NA	NA	epi07	NA	NA	epi10	epi12	NA	epi14	epi15	NA	NA	NA	NA	NA	NA	epi22	NA	epi24	epi26	epi28	NA	NA	epi32	epi33	NA	epi35	epi37	NA	epi41	NA	NA
AT1G10865	NA	epi02	epi03	epi04	NA	NA	epi07	NA	NA	epi10	epi12	NA	epi14	epi15	NA	NA	NA	NA	NA	NA	epi22	NA	epi24	epi26	epi28	NA	NA	epi32	epi33	NA	epi35	epi37	NA	epi41	NA	NA
AT1G10870	NA	epi02	epi03	epi04	NA	NA	epi07	NA	NA	epi10	epi12	NA	epi14	epi15	NA	NA	NA	NA	NA	NA	epi22	NA	epi24	epi26	epi28	NA	NA	epi32	epi33	NA	epi35	epi37	NA	epi41	NA	NA
AT1G10880	NA	epi02	epi03	epi04	NA	NA	epi07	NA	NA	epi10	epi12	NA	epi14	epi15	NA	NA	NA	NA	NA	NA	epi22	NA	epi24	epi26	epi28	NA	NA	epi32	epi33	NA	epi35	epi37	NA	epi41	NA	NA
AT1G10890	NA	epi02	epi03	epi04	NA	NA	epi07	NA	NA	epi10	epi12	NA	epi14	epi15	NA	NA	NA	NA	NA	NA	epi22	NA	epi24	epi26	epi28	NA	NA	epi32	epi33	NA	epi35	epi37	NA	epi41	NA	NA
AT1G10900	NA	epi02	epi03	epi04	NA	NA	epi07	NA	NA	epi10	epi12	NA	epi14	epi15	NA	NA	NA	NA	NA	NA	epi22	NA	epi24	epi26	epi28	NA	NA	epi32	epi33	NA	epi35	epi37	NA	epi41	NA	NA
AT1G10910	NA	epi02	epi03	epi04	NA	NA	epi07	NA	NA	epi10	epi12	NA	epi14	epi15	NA	NA	NA	NA	NA	NA	epi22	NA	epi24	epi26	epi28	NA	NA	epi32	epi33	NA	epi35	epi37	NA	epi41	NA	NA
AT1G10920	NA	epi02	epi03	epi04	NA	NA	epi07	NA	NA	epi10	epi12	NA	epi14	epi15	NA	NA	NA	NA	NA	NA	epi22	NA	epi24	epi26	epi28	NA	NA	epi32	epi33	NA	epi35	epi37	NA	epi41	NA	NA
AT1G10930	NA	epi02	epi03	epi04	NA	NA	epi07	NA	NA	epi10	epi12	NA	epi14	epi15	NA	NA	NA	NA	NA	NA	epi22	NA	epi24	epi26	epi28	NA	NA	epi32	epi33	NA	epi35	epi37	NA	epi41	NA	NA
AT1G10940	NA	epi02	epi03	epi04	NA	NA	epi07	NA	NA	epi10	epi12	NA	epi14	epi15	NA	NA	NA	NA	NA	NA	epi22	NA	epi24	epi26	epi28	NA	NA	epi32	epi33	NA	epi35	epi37	NA	epi41	NA	NA
AT1G10950	NA	epi02	epi03	epi04	NA	NA	epi07	NA	NA	epi10	epi12	NA	epi14	epi15	NA	NA	NA	NA	NA	NA	epi22	NA	epi24	epi26	epi28	NA	NA	epi32	epi33	NA	epi35	epi37	NA	epi41	NA	NA
AT1G10960	NA	epi02	epi03	epi04	NA	NA	epi07	NA	NA	epi10	epi12	NA	epi14	epi15	NA	NA	NA	NA	NA	NA	epi22	NA	epi24	epi26	epi28	NA	NA	epi32	epi33	NA	epi35	epi37	NA	epi41	NA	NA
AT1G10970	NA	epi02	epi03	epi04	NA	NA	epi07	NA	NA	epi10	epi12	NA	epi14	epi15	NA	NA	NA	NA	NA	NA	epi22	NA	epi24	epi26	epi28	NA	NA	epi32	epi33	NA	epi35	epi37	NA	epi41	NA	NA
AT1G10980	NA	epi02	epi03	epi04	NA	NA	epi07	NA	NA	epi10	epi12	NA	epi14	epi15	NA	NA	NA	NA	NA	NA	epi22	NA	epi24	epi26	epi28	NA	NA	epi32	epi33	NA	epi35	epi37	NA	epi41	NA	NA
AT1G10990	NA	epi02	epi03	epi04	NA	NA	epi07	NA	NA	epi10	epi12	NA	epi14	epi15	NA	NA	NA	NA	NA	NA	epi22	NA	epi24	epi26	epi28	NA	NA	epi32	epi33	NA	epi35	epi37	NA	epi41	NA	NA
AT1G11000	NA	epi02	epi03	epi04	NA	NA	epi07	NA	NA	epi10	epi12	NA	epi14	epi15	NA	NA	NA	NA	NA	NA	epi22	NA	epi24	epi26	epi28	NA	NA	epi32	epi33	NA	epi35	epi37	NA	epi41	NA	NA
AT1G11010	NA	epi02	epi03	epi04	NA	NA	epi07	NA	NA	epi10	epi12	NA	epi14	epi15	NA	NA	NA	NA	NA	NA	epi22	NA	epi24	epi26	epi28	NA	NA	epi32	epi33	NA	epi35	epi37	NA	epi41	NA	NA
AT1G11020	NA	epi02	epi03	epi04	NA	NA	epi07	NA	NA	epi10	epi12	NA	epi14	epi15	NA	NA	NA	NA	NA	NA	epi22	NA	epi24	epi26	epi28	NA	NA	epi32	epi33	NA	epi35	epi37	NA	epi41	NA	NA
AT1G11030	NA	epi02	epi03	epi04	NA	NA	epi07	NA	NA	epi10	epi12	NA	epi14	epi15	NA	NA	NA	NA	NA	NA	epi22	NA	epi24	epi26	epi28	NA	NA	epi32	epi33	NA	epi35	epi37	NA	epi41	NA	NA
AT1G11040	NA	epi02	epi03	epi04	NA	NA	epi07	NA	NA	epi10	epi12	NA	epi14	epi15	NA	NA	NA	NA	NA	NA	epi22	NA	epi24	epi26	epi28	NA	NA	epi32	epi33	NA	epi35	epi37	NA	epi41	NA	NA
AT1G11050	NA	epi02	epi03	epi04	NA	NA	epi07	NA	NA	epi10	epi12	NA	epi14	epi15	NA	NA	NA	NA	NA	NA	epi22	NA	epi24	epi26	epi28	NA	NA	epi32	epi33	NA	epi35	epi37	NA	epi41	NA	NA
AT1G11055	NA	epi02	epi03	epi04	NA	NA	epi07	NA	NA	epi10	epi12	NA	epi14	epi15	NA	NA	NA	NA	NA	NA	epi22	NA	epi24	epi26	epi28	NA	NA	epi32	epi33	NA	epi35	epi37	NA	epi41	NA	NA
AT1G11060	NA	epi02	epi03	epi04	NA	NA	epi07	NA	NA	epi10	epi12	NA	epi14	epi15	NA	NA	NA	NA	NA	NA	epi22	NA	epi24	epi26	epi28	NA	NA	epi32	epi33	NA	epi35	epi37	NA	epi41	NA	NA
AT1G11070	NA	epi02	epi03	epi04	NA	NA	epi07	NA	NA	epi10	epi12	NA	epi14	epi15	NA	NA	NA	NA	NA	NA	epi22	NA	epi24	epi26	epi28	NA	NA	epi32	epi33	NA	epi35	epi37	NA	epi41	NA	NA
AT1G11080	NA	epi02	epi03	epi04	NA	NA	epi07	NA	NA	epi10	epi12	NA	epi14	epi15	NA	NA	NA	NA	NA	NA	epi22	NA	epi24	epi26	epi28	NA	NA	epi32	epi33	NA	epi35	epi37	NA	epi41	NA	NA
AT1G11090	NA	epi02	epi03	epi04	NA	NA	epi07	NA	NA	epi10	epi12	NA	epi14	epi15	NA	NA	NA	NA	NA	NA	epi22	NA	epi24	epi26	epi28	NA	NA	epi32	epi33	NA	epi35	epi37	NA	epi41	NA	NA
AT1G11100	NA	epi02	epi03	epi04	NA	NA	epi07	NA	NA	epi10	epi12	NA	epi14	epi15	NA	NA	NA	NA	NA	NA	epi22	NA	epi24	epi26	epi28	NA	NA	epi32	epi33	NA	epi35	epi37	NA	epi41	NA	NA
AT1G11110	NA	epi02	epi03	epi04	NA	NA	epi07	NA	NA	epi10	epi12	NA	epi14	epi15	NA	NA	NA	NA	NA	NA	epi22	NA	epi24	epi26	epi28	NA	NA	epi32	epi33	NA	epi35	epi37	NA	epi41	NA	NA
AT1G11112	NA	epi02	epi03	epi04	NA	NA	epi07	NA	NA	epi10	epi12	NA	epi14	epi15	NA	NA	NA	NA	NA	NA	epi22	NA	epi24	epi26	epi28	NA	NA	epi32	epi33	NA	epi35	epi37	NA	epi41	NA	NA
AT1G11120	NA	epi02	epi03	epi04	NA	NA	epi07	NA	NA	epi10	epi12	NA	epi14	epi15	NA	NA	NA	NA	NA	NA	epi22	NA	epi24	epi26	epi28	NA	NA	epi32	epi33	NA	epi35	epi37	NA	epi41	NA	NA
AT1G11125	NA	epi02	epi03	epi04	NA	NA	epi07	NA	NA	epi10	epi12	NA	epi14	epi15	NA	NA	NA	NA	NA	NA	epi22	NA	epi24	epi26	epi28	NA	NA	epi32	epi33	NA	epi35	epi37	NA	epi41	NA	NA
AT1G11130	NA	epi02	epi03	epi04	NA	NA	epi07	NA	NA	epi10	epi12	NA	epi14	epi15	NA	NA	NA	NA	NA	NA	epi22	NA	epi24	epi26	epi28	NA	NA	epi32	epi33	NA	epi35	epi37	NA	epi41	NA	NA
AT1G11145	NA	epi02	epi03	epi04	NA	NA	epi07	NA	NA	epi10	epi12	NA	epi14	epi15	NA	NA	NA	NA	NA	NA	epi22	NA	epi24	epi26	epi28	NA	NA	epi32	epi33	NA	epi35	epi37	NA	epi41	NA	NA
AT1G11150	NA	epi02	epi03	epi04	NA	NA	epi07	NA	NA	epi10	epi12	NA	epi14	epi15	NA	NA	NA	NA	NA	NA	epi22	NA	epi24	epi26	epi28	NA	NA	epi32	epi33	NA	epi35	epi37	NA	epi41	NA	NA
AT1G11160	NA	epi02	epi03	epi04	NA	NA	epi07	NA	NA	epi10	epi12	NA	epi14	epi15	NA	NA	NA	NA	NA	NA	epi22	NA	epi24	epi26	epi28	NA	NA	epi32	epi33	NA	epi35	epi37	NA	epi41	NA	NA
AT1G11170	NA	epi02	epi03	epi04	NA	NA	epi07	NA	NA	epi10	epi12	NA	epi14	epi15	NA	NA	NA	NA	NA	NA	epi22	NA	epi24	epi26	epi28	NA	NA	epi32	epi33	NA	epi35	epi37	NA	epi41	NA	NA
AT1G11175	NA	epi02	epi03	epi04	NA	NA	epi07	NA	NA	epi10	epi12	NA	epi14	epi15	NA	NA	NA	NA	NA	NA	epi22	NA	epi24	epi26	epi28	NA	NA	epi32	epi33	NA	epi35	epi37	NA	epi41	NA	NA
AT1G11180	NA	epi02	epi03	epi04	NA	NA	epi07	NA	NA	epi10	epi12	NA	epi14	epi15	NA	NA	NA	NA	NA	NA	epi22	NA	epi24	epi26	epi28	NA	NA	epi32	epi33	NA	epi35	epi37	NA	epi41	NA	NA
AT1G11185	NA	epi02	epi03	epi04	NA	NA	epi07	NA	NA	epi10	epi12	NA	epi14	epi15	NA	NA	NA	NA	NA	NA	epi22	NA	epi24	epi26	epi28	NA	NA	epi32	epi33	NA	epi35	epi37	NA	epi41	NA	NA
AT1G11190	NA	epi02	epi03	epi04	NA	NA	epi07	NA	NA	epi10	epi12	NA	epi14	epi15	NA	NA	NA	NA	NA	NA	epi22	NA	epi24	epi26	epi28	NA	NA	epi32	epi33	NA	epi35	epi37	NA	epi41	NA	NA
AT1G11200	NA	epi02	epi03	epi04	NA	NA	epi07	NA	NA	epi10	epi12	NA	epi14	epi15	NA	NA	NA	NA	NA	NA	epi22	NA	epi24	epi26	epi28	NA	NA	epi32	epi33	NA	epi35	epi37	NA	epi41	NA	NA
AT1G11210	NA	epi02	epi03	epi04	NA	NA	epi07	NA	NA	epi10	epi12	NA	epi14	epi15	NA	NA	NA	NA	NA	NA	epi22	NA	epi24	epi26	epi28	NA	NA	epi32	epi33	NA	epi35	epi37	NA	epi41	NA	NA
AT1G11220	NA	epi02	epi03	epi04	NA	NA	epi07	NA	NA	epi10	epi12	NA	epi14	epi15	NA	NA	NA	NA	NA	NA	epi22	NA	epi24	epi26	epi28	NA	NA	epi32	epi33	NA	epi35	epi37	NA	epi41	NA	NA
AT1G11230	NA	epi02	epi03	epi04	NA	NA	epi07	NA	NA	epi10	epi12	NA	epi14	epi15	NA	NA	NA	NA	NA	NA	epi22	NA	epi24	epi26	epi28	NA	NA	epi32	epi33	NA	epi35	epi37	NA	epi41	NA	NA
AT1G11240	NA	epi02	epi03	epi04	NA	NA	epi07	NA	NA	epi10	epi12	NA	epi14	epi15	NA	NA	NA	NA	NA	NA	epi22	NA	epi24	epi26	epi28	NA	NA	epi32	epi33	NA	epi35	epi37	NA	epi41	NA	NA
AT1G11250	NA	epi02	epi03	epi04	NA	NA	epi07	NA	NA	epi10	epi12	NA	epi14	epi15	NA	NA	NA	NA	NA	NA	epi22	NA	epi24	epi26	epi28	NA	NA	epi32	epi33	NA	epi35	epi37	NA	epi41	NA	NA
AT1G11260	NA	epi02	epi03	epi04	NA	NA	epi07	NA	NA	epi10	epi12	NA	epi14	epi15	NA	NA	NA	NA	NA	NA	epi22	NA	epi24	epi26	epi28	NA	NA	epi32	epi33	NA	epi35	epi37	NA	epi41	NA	NA
AT1G11270	NA	epi02	epi03	epi04	NA	NA	epi07	NA	NA	epi10	epi12	NA	epi14	epi15	NA	NA	NA	NA	NA	NA	epi22	NA	epi24	epi26	epi28	NA	NA	epi32	epi33	NA	epi35	epi37	NA	epi41	NA	NA
AT1G11265	NA	epi02	epi03	epi04	NA	NA	epi07	NA	NA	epi10	epi12	NA	epi14	epi15	NA	NA	NA	NA	NA	NA	epi22	NA	epi24	epi26	epi28	NA	NA	epi32	epi33	NA	epi35	epi37	NA	epi41	NA	NA
AT1G11280	NA	epi02	epi03	epi04	NA	NA	epi07	NA	NA	epi10	epi12	NA	epi14	epi15	NA	NA	NA	NA	NA	NA	epi22	NA	epi24	epi26	epi28	NA	NA	epi32	epi33	NA	epi35	epi37	NA	epi41	NA	NA
AT1G11290	NA	epi02	epi03	epi04	NA	NA	epi07	NA	NA	epi10	epi12	NA	epi14	epi15	NA	NA	NA	NA	NA	NA	epi22	NA	epi24	epi26	epi28	NA	NA	epi32	epi33	NA	epi35	epi37	NA	epi41	NA	NA
AT1G11300	NA	epi02	epi03	epi04	NA	NA	epi07	NA	NA	epi10	epi12	NA	epi14	epi15	NA	NA	NA	NA	NA	NA	epi22	NA	epi24	epi26	epi28	NA	NA	epi32	epi33	NA	epi35	epi37	NA	epi41	NA	NA
AT1G11310	NA	epi02	epi03	epi04	NA	NA	epi07	NA	NA	epi10	epi12	NA	epi14	epi15	NA	NA	NA	NA	NA	NA	epi22	NA	epi24	epi26	epi28	NA	NA	epi32	epi33	NA	epi35	epi37	NA	epi41	NA	NA
AT1G11320	NA	epi02	epi03	epi04	NA	NA	epi07	NA	NA	epi10	epi12	NA	epi14	epi15	NA	NA	NA	NA	NA	NA	epi22	NA	epi24	epi26	epi28	NA	NA	epi32	epi33	NA	epi35	epi37	NA	epi41	NA	NA
AT1G11330	NA	epi02	epi03	epi04	NA	NA	epi07	NA	NA	epi10	epi12	NA	epi14	epi15	NA	NA	NA	NA	NA	NA	epi22	NA	epi24	epi26	epi28	NA	NA	epi32	epi33	NA	epi35	epi37	NA	epi41	NA	NA
AT1G11340	NA	epi02	epi03	epi04	NA	NA	epi07	NA	NA	epi10	epi12	NA	epi14	epi15	NA	NA	NA	NA	NA	NA	epi22	NA	epi24	epi26	epi28	NA	NA	epi32	epi33	NA	epi35	epi37	NA	epi41	NA	NA
AT1G11350	NA	epi02	epi03	epi04	NA	NA	epi07	NA	NA	epi10	epi12	NA	epi14	epi15	NA	NA	NA	NA	NA	NA	epi22	NA	epi24	epi26	epi28	NA	NA	epi32	epi33	NA	epi35	epi37	NA	epi41	NA	NA
AT1G11360	NA	epi02	epi03	epi04	NA	NA	epi07	NA	NA	epi10	epi12	NA	epi14	epi15	NA	NA	NA	NA	NA	NA	epi22	NA	epi24	epi26	epi28	NA	NA	epi32	epi33	NA	epi35	epi37	NA	epi41	NA	NA
AT1G11362	NA	epi02	epi03	epi04	NA	NA	epi07	NA	NA	epi10	epi12	NA	epi14	epi15	NA	NA	NA	NA	NA	NA	epi22	NA	epi24	epi26	epi28	NA	NA	epi32	epi33	NA	epi35	epi37	NA	epi41	NA	NA
AT1G11370	NA	epi02	epi03	epi04	NA	NA	epi07	NA	NA	epi10	epi12	NA	epi14	epi15	NA	NA	NA	NA	NA	NA	epi22	NA	epi24	epi26	epi28	NA	NA	epi32	epi33	NA	epi35	epi37	NA	epi41	NA	NA
AT1G11380	NA	epi02	epi03	epi04	NA	NA	epi07	NA	NA	epi10	epi12	NA	epi14	epi15	NA	NA	NA	NA	NA	NA	epi22	NA	epi24	epi26	epi28	NA	NA	epi32	epi33	NA	epi35	epi37	NA	epi41	NA	NA
AT1G11390	NA	epi02	epi03	epi04	NA	NA	epi07	NA	NA	epi10	epi12	NA	epi14	epi15	NA	NA	NA	NA	NA	NA	epi22	NA	epi24	epi26	epi28	NA	NA	epi32	epi33	NA	epi35	epi37	NA	epi41	NA	NA
AT1G11400	NA	epi02	epi03	epi04	NA	NA	epi07	NA	NA	epi10	epi12	NA	epi14	epi15	NA	NA	NA	NA	NA	NA	epi22	NA	epi24	epi26	epi28	NA	NA	epi32	epi33	NA	epi35	epi37	NA	epi41	NA	NA
AT1G11410	NA	epi02	epi03	epi04	NA	NA	epi07	NA	NA	epi10	epi12	NA	epi14	epi15	NA	NA	NA	NA	NA	NA	epi22	NA	epi24	epi26	epi28	NA	NA	epi32	epi33	NA	epi35	epi37	NA	epi41	NA	NA
AT1G11420	NA	epi02	epi03	epi04	NA	NA	epi07	NA	NA	epi10	epi12	NA	epi14	epi15	NA	NA	NA	NA	NA	NA	epi22	NA	epi24	epi26	epi28	NA	NA	epi32	epi33	NA	epi35	epi37	NA	epi41	NA	NA
AT1G11430	NA	epi02	epi03	epi04	NA	NA	epi07	NA	NA	epi10	epi12	NA	epi14	epi15	NA	NA	NA	NA	NA	NA	epi22	NA	epi24	epi26	epi28	NA	NA	epi32	epi33	NA	epi35	epi37	NA	epi41	NA	NA
AT1G11440	NA	epi02	epi03	epi04	NA	NA	epi07	NA	NA	epi10	epi12	NA	epi14	epi15	NA	NA	NA	NA	NA	NA	epi22	NA	epi24	epi26	epi28	NA	NA	epi32	epi33	NA	epi35	epi37	NA	epi41	NA	NA
AT1G11450	NA	epi02	epi03	epi04	NA	NA	epi07	NA	NA	epi10	epi12	NA	epi14	epi15	NA	NA	NA	NA	NA	NA	epi22	NA	epi24	epi26	epi28	NA	NA	epi32	epi33	NA	epi35	epi37	NA	epi41	NA	NA
AT1G11460	NA	epi02	epi03	epi04	NA	NA	epi07	NA	NA	epi10	epi12	NA	epi14	epi15	NA	NA	NA	NA	NA	NA	epi22	NA	epi24	epi26	epi28	NA	NA	epi32	epi33	NA	epi35	epi37	NA	epi41	NA	NA
AT1G11470	NA	epi02	epi03	epi04	NA	NA	epi07	NA	NA	epi10	epi12	NA	epi14	epi15	NA	NA	NA	NA	NA	NA	epi22	NA	epi24	epi26	epi28	NA	NA	epi32	epi33	NA	epi35	epi37	NA	epi41	NA	NA
AT1G11475	NA	epi02	epi03	epi04	NA	NA	epi07	NA	NA	epi10	epi12	NA	epi14	epi15	NA	NA	NA	NA	NA	NA	epi22	NA	epi24	epi26	epi28	NA	NA	epi32	epi33	NA	epi35	epi37	NA	epi41	NA	NA
AT1G11480	NA	epi02	epi03	epi04	NA	NA	epi07	NA	NA	epi10	epi12	NA	epi14	epi15	NA	NA	NA	NA	NA	NA	epi22	NA	epi24	epi26	epi28	NA	NA	epi32	epi33	NA	epi35	epi37	NA	epi41	NA	NA
AT1G11482	NA	epi02	epi03	epi04	NA	NA	epi07	NA	NA	epi10	epi12	NA	epi14	epi15	NA	NA	NA	NA	NA	NA	epi22	NA	epi24	epi26	epi28	NA	NA	epi32	epi33	NA	epi35	epi37	NA	epi41	NA	NA
AT1G11490	NA	epi02	epi03	epi04	NA	NA	epi07	NA	NA	epi10	epi12	NA	epi14	epi15	NA	NA	NA	NA	NA	NA	epi22	NA	epi24	epi26	epi28	NA	NA	epi32	epi33	NA	epi35	epi37	NA	epi41	NA	NA
AT1G11500	NA	epi02	epi03	epi04	NA	NA	epi07	NA	NA	epi10	epi12	NA	epi14	epi15	NA	NA	NA	NA	NA	NA	epi22	NA	epi24	epi26	epi28	NA	NA	epi32	epi33	NA	epi35	epi37	NA	epi41	NA	NA
AT1G11510	NA	epi02	epi03	epi04	NA	NA	epi07	NA	NA	epi10	epi12	NA	epi14	epi15	NA	NA	NA	NA	NA	NA	epi22	NA	epi24	epi26	epi28	NA	NA	epi32	epi33	NA	epi35	epi37	NA	epi41	NA	NA
AT1G11520	NA	epi02	epi03	epi04	NA	NA	epi07	NA	NA	epi10	epi12	NA	epi14	epi15	NA	NA	NA	NA	NA	NA	epi22	NA	epi24	epi26	epi28	NA	NA	epi32	epi33	NA	epi35	epi37	NA	epi41	NA	NA
AT1G11530	NA	epi02	epi03	epi04	NA	NA	epi07	NA	NA	epi10	epi12	NA	epi14	epi15	NA	NA	NA	NA	NA	NA	epi22	NA	epi24	epi26	epi28	NA	NA	epi32	epi33	NA	epi35	epi37	NA	epi41	NA	NA
AT1G11540	NA	epi02	epi03	epi04	NA	NA	epi07	NA	NA	epi10	epi12	NA	epi14	epi15	NA	NA	NA	NA	NA	NA	epi22	NA	epi24	epi26	epi28	NA	NA	epi32	epi33	NA	epi35	epi37	NA	epi41	NA	NA
AT1G11545	NA	epi02	epi03	epi04	NA	NA	epi07	NA	NA	epi10	epi12	NA	epi14	epi15	NA	NA	NA	NA	NA	NA	epi22	NA	epi24	epi26	epi28	NA	NA	epi32	epi33	NA	epi35	epi37	NA	epi41	NA	NA
AT1G11550	NA	epi02	epi03	epi04	NA	NA	epi07	NA	NA	epi10	epi12	NA	epi14	epi15	NA	NA	NA	NA	NA	NA	epi22	NA	epi24	epi26	epi28	NA	NA	epi32	epi33	NA	epi35	epi37	NA	epi41	NA	NA
AT1G11560	NA	epi02	epi03	epi04	NA	NA	epi07	NA	NA	epi10	epi12	NA	epi14	epi15	NA	NA	NA	NA	NA	NA	epi22	NA	epi24	epi26	epi28	NA	NA	epi32	epi33	NA	epi35	epi37	NA	epi41	NA	NA
AT1G11570	NA	epi02	epi03	epi04	NA	NA	epi07	NA	NA	epi10	epi12	NA	epi14	epi15	NA	NA	NA	NA	NA	NA	epi22	NA	epi24	epi26	epi28	NA	NA	epi32	epi33	NA	epi35	epi37	NA	epi41	NA	NA
AT1G11572	NA	epi02	epi03	epi04	NA	NA	epi07	NA	NA	epi10	epi12	NA	epi14	epi15	NA	NA	NA	NA	NA	NA	epi22	NA	epi24	epi26	epi28	NA	NA	epi32	epi33	NA	epi35	epi37	NA	epi41	NA	NA
AT1G11580	NA	epi02	epi03	epi04	NA	NA	epi07	NA	NA	epi10	epi12	NA	epi14	epi15	NA	NA	NA	NA	NA	NA	epi22	NA	epi24	epi26	epi28	NA	NA	epi32	epi33	NA	epi35	epi37	NA	epi41	NA	NA
AT1G11590	NA	epi02	epi03	epi04	NA	NA	epi07	NA	NA	epi10	epi12	NA	epi14	epi15	NA	NA	NA	NA	NA	NA	epi22	NA	epi24	epi26	epi28	NA	NA	epi32	epi33	NA	epi35	epi37	NA	epi41	NA	NA
AT1G11592	NA	epi02	epi03	epi04	NA	NA	epi07	NA	NA	epi10	epi12	NA	epi14	epi15	NA	NA	NA	NA	NA	NA	epi22	NA	epi24	epi26	epi28	NA	NA	epi32	epi33	NA	epi35	epi37	NA	epi41	NA	NA
AT1G11593	NA	epi02	epi03	epi04	NA	NA	epi07	NA	NA	epi10	epi12	NA	epi14	epi15	NA	NA	NA	NA	NA	NA	epi22	NA	epi24	epi26	epi28	NA	NA	epi32	epi33	NA	epi35	epi37	NA	epi41	NA	NA
AT1G11595	NA	epi02	epi03	epi04	NA	NA	epi07	NA	NA	epi10	epi12	NA	epi14	epi15	NA	NA	NA	NA	NA	NA	epi22	NA	epi24	epi26	epi28	NA	NA	epi32	epi33	NA	epi35	epi37	NA	epi41	NA	NA
AT1G11600	NA	epi02	epi03	epi04	NA	NA	epi07	NA	NA	epi10	epi12	NA	epi14	epi15	NA	NA	NA	NA	NA	NA	epi22	NA	epi24	epi26	epi28	NA	NA	epi32	epi33	NA	epi35	epi37	NA	epi41	NA	NA
AT1G11608	NA	epi02	epi03	epi04	NA	NA	epi07	NA	NA	epi10	epi12	NA	epi14	epi15	NA	NA	NA	NA	NA	NA	epi22	NA	epi24	epi26	epi28	NA	NA	epi32	epi33	NA	epi35	epi37	NA	epi41	NA	NA
AT1G11610	NA	epi02	epi03	epi04	NA	NA	epi07	NA	NA	epi10	epi12	NA	epi14	epi15	NA	NA	NA	NA	NA	NA	epi22	NA	epi24	epi26	epi28	NA	NA	epi32	epi33	NA	epi35	epi37	NA	epi41	NA	NA
AT1G11620	NA	epi02	epi03	epi04	NA	NA	epi07	NA	NA	epi10	epi12	NA	epi14	epi15	NA	NA	NA	NA	NA	NA	epi22	NA	epi24	epi26	epi28	NA	NA	epi32	epi33	NA	epi35	epi37	NA	epi41	NA	NA
AT1G11630	NA	epi02	epi03	epi04	NA	NA	epi07	NA	NA	epi10	epi12	NA	epi14	epi15	NA	NA	NA	NA	NA	NA	epi22	NA	epi24	epi26	epi28	NA	NA	epi32	epi33	NA	epi35	epi37	NA	epi41	NA	NA
AT1G11640	NA	epi02	epi03	epi04	NA	NA	epi07	NA	NA	epi10	epi12	NA	epi14	epi15	NA	NA	NA	NA	NA	NA	epi22	NA	epi24	epi26	epi28	NA	NA	epi32	epi33	NA	epi35	epi37	NA	epi41	NA	NA
AT1G11650	NA	epi02	epi03	epi04	NA	NA	epi07	NA	NA	epi10	epi12	NA	epi14	epi15	NA	NA	NA	NA	NA	NA	epi22	NA	epi24	epi26	epi28	NA	NA	epi32	epi33	NA	epi35	epi37	NA	epi41	NA	NA
AT1G11655	NA	epi02	epi03	epi04	NA	NA	epi07	NA	NA	epi10	epi12	NA	epi14	epi15	NA	NA	NA	NA	NA	NA	epi22	NA	epi24	epi26	epi28	NA	NA	epi32	epi33	NA	epi35	epi37	NA	epi41	NA	NA
AT1G11660	NA	epi02	epi03	epi04	NA	NA	epi07	NA	NA	epi10	epi12	NA	epi14	epi15	NA	NA	NA	NA	NA	NA	epi22	NA	epi24	epi26	epi28	NA	NA	epi32	epi33	NA	epi35	epi37	NA	epi41	NA	NA
AT1G11670	NA	epi02	epi03	epi04	NA	NA	epi07	NA	NA	epi10	epi12	NA	epi14	epi15	NA	NA	NA	NA	NA	NA	epi22	NA	epi24	epi26	epi28	NA	NA	NA	epi33	NA	epi35	epi37	NA	epi41	NA	NA
AT1G11680	NA	epi02	epi03	epi04	NA	NA	epi07	NA	NA	epi10	epi12	NA	epi14	epi15	NA	NA	NA	NA	NA	NA	epi22	NA	epi24	epi26	epi28	NA	NA	NA	epi33	NA	epi35	epi37	NA	epi41	NA	NA
AT1G11684	NA	epi02	epi03	epi04	NA	NA	epi07	NA	NA	epi10	epi12	NA	epi14	epi15	NA	NA	NA	NA	NA	NA	epi22	NA	epi24	epi26	epi28	NA	NA	NA	epi33	NA	epi35	epi37	NA	epi41	NA	NA
AT1G11690	NA	epi02	epi03	epi04	NA	NA	epi07	NA	NA	epi10	epi12	NA	epi14	epi15	NA	NA	NA	NA	NA	NA	epi22	NA	epi24	epi26	epi28	NA	NA	NA	epi33	NA	epi35	epi37	NA	epi41	NA	NA
AT1G11700	NA	epi02	epi03	epi04	NA	NA	epi07	NA	NA	epi10	epi12	NA	epi14	epi15	NA	NA	NA	NA	NA	NA	epi22	NA	epi24	epi26	epi28	NA	NA	NA	epi33	NA	epi35	epi37	NA	epi41	NA	NA
AT1G11710	NA	epi02	epi03	epi04	NA	NA	epi07	NA	NA	epi10	epi12	NA	epi14	epi15	NA	NA	NA	NA	NA	NA	epi22	NA	epi24	epi26	epi28	NA	NA	NA	epi33	NA	epi35	epi37	NA	epi41	NA	NA
AT1G11720	NA	epi02	epi03	epi04	NA	NA	epi07	NA	NA	epi10	epi12	NA	epi14	epi15	NA	NA	NA	NA	NA	NA	epi22	NA	epi24	epi26	epi28	NA	NA	NA	epi33	NA	epi35	epi37	NA	epi41	NA	NA
AT1G11730	NA	epi02	epi03	epi04	NA	NA	epi07	NA	NA	epi10	epi12	NA	epi14	epi15	NA	NA	NA	NA	NA	NA	epi22	NA	epi24	epi26	epi28	NA	NA	NA	epi33	NA	epi35	epi37	NA	epi41	NA	NA
AT1G11735	NA	epi02	epi03	epi04	NA	NA	epi07	NA	NA	epi10	epi12	NA	epi14	epi15	NA	NA	NA	NA	NA	NA	epi22	NA	epi24	epi26	epi28	NA	NA	NA	epi33	NA	epi35	epi37	NA	epi41	NA	NA
AT1G11740	NA	epi02	epi03	epi04	NA	NA	epi07	NA	NA	epi10	epi12	NA	epi14	epi15	NA	NA	NA	NA	NA	NA	epi22	NA	epi24	epi26	epi28	NA	NA	NA	epi33	NA	epi35	epi37	NA	epi41	NA	NA
AT1G11750	NA	epi02	epi03	epi04	NA	NA	epi07	NA	NA	epi10	epi12	NA	epi14	epi15	NA	NA	NA	NA	NA	NA	epi22	NA	epi24	epi26	epi28	NA	NA	NA	epi33	NA	epi35	epi37	NA	epi41	NA	NA
AT1G11755	NA	epi02	epi03	epi04	NA	NA	epi07	NA	NA	epi10	epi12	NA	epi14	epi15	NA	NA	NA	NA	NA	NA	epi22	NA	epi24	epi26	epi28	NA	NA	NA	epi33	NA	epi35	epi37	NA	epi41	NA	NA
AT1G11760	NA	epi02	epi03	epi04	NA	NA	epi07	NA	NA	epi10	epi12	NA	epi14	epi15	NA	NA	NA	NA	NA	NA	epi22	NA	epi24	epi26	epi28	NA	NA	NA	epi33	NA	epi35	epi37	NA	epi41	NA	NA
AT1G11765	NA	epi02	epi03	epi04	NA	NA	epi07	NA	NA	epi10	epi12	NA	epi14	epi15	NA	NA	NA	NA	NA	NA	NA	NA	epi24	epi26	epi28	NA	NA	NA	epi33	NA	epi35	epi37	NA	epi41	NA	NA
AT1G11770	NA	epi02	epi03	epi04	NA	NA	epi07	NA	NA	epi10	epi12	NA	epi14	epi15	NA	NA	NA	NA	NA	NA	NA	NA	epi24	epi26	epi28	NA	NA	NA	epi33	NA	epi35	epi37	NA	epi41	NA	NA
AT1G11780	NA	epi02	epi03	epi04	NA	NA	epi07	NA	NA	epi10	epi12	NA	epi14	epi15	NA	NA	NA	NA	NA	NA	NA	NA	epi24	epi26	epi28	NA	NA	NA	epi33	NA	epi35	epi37	NA	epi41	NA	NA
AT1G11785	NA	epi02	epi03	epi04	NA	NA	epi07	NA	NA	epi10	epi12	NA	epi14	epi15	NA	NA	NA	NA	NA	NA	NA	NA	epi24	epi26	epi28	NA	NA	NA	epi33	NA	epi35	epi37	NA	epi41	NA	NA
AT1G11790	NA	epi02	epi03	epi04	NA	NA	epi07	NA	NA	epi10	epi12	NA	epi14	epi15	NA	NA	NA	NA	NA	NA	NA	NA	epi24	epi26	epi28	NA	NA	NA	epi33	NA	epi35	epi37	NA	epi41	NA	NA
AT1G11800	NA	epi02	epi03	epi04	NA	NA	epi07	NA	NA	epi10	epi12	NA	epi14	epi15	NA	NA	NA	NA	NA	NA	NA	NA	epi24	epi26	epi28	NA	NA	NA	epi33	NA	epi35	epi37	NA	epi41	NA	NA
AT1G11803	NA	epi02	epi03	epi04	NA	NA	epi07	NA	NA	epi10	epi12	NA	epi14	epi15	NA	NA	NA	NA	NA	NA	NA	NA	epi24	epi26	epi28	NA	NA	NA	epi33	NA	epi35	epi37	NA	epi41	NA	NA
AT1G11806	NA	epi02	epi03	epi04	NA	NA	epi07	NA	NA	epi10	epi12	NA	epi14	epi15	NA	NA	NA	NA	NA	NA	NA	NA	epi24	epi26	epi28	NA	NA	NA	epi33	NA	epi35	epi37	NA	epi41	NA	NA
AT1G11810	NA	epi02	epi03	epi04	NA	NA	epi07	NA	NA	epi10	epi12	NA	epi14	epi15	NA	NA	NA	NA	NA	NA	NA	NA	epi24	epi26	epi28	NA	NA	NA	epi33	NA	epi35	epi37	NA	epi41	NA	NA
AT1G11820	NA	epi02	epi03	epi04	NA	NA	epi07	NA	NA	epi10	epi12	NA	epi14	epi15	NA	NA	NA	NA	NA	NA	NA	NA	epi24	epi26	epi28	NA	NA	NA	epi33	NA	epi35	epi37	NA	epi41	NA	NA
AT1G11840	NA	epi02	epi03	epi04	NA	NA	epi07	NA	NA	epi10	epi12	NA	epi14	epi15	NA	NA	NA	NA	NA	NA	NA	NA	epi24	epi26	epi28	NA	NA	NA	epi33	NA	epi35	epi37	NA	epi41	NA	NA
AT1G11850	NA	epi02	epi03	epi04	NA	NA	epi07	NA	NA	epi10	epi12	NA	epi14	epi15	NA	NA	NA	NA	NA	NA	NA	NA	epi24	epi26	epi28	NA	NA	NA	epi33	NA	epi35	epi37	NA	epi41	NA	NA
AT1G11860	NA	epi02	epi03	epi04	NA	NA	epi07	NA	NA	epi10	epi12	NA	epi14	epi15	NA	NA	NA	NA	NA	NA	NA	NA	epi24	epi26	epi28	NA	NA	NA	epi33	NA	epi35	epi37	NA	epi41	NA	NA
AT1G11870	NA	epi02	epi03	epi04	NA	NA	epi07	NA	NA	epi10	epi12	NA	epi14	epi15	NA	NA	NA	NA	NA	NA	NA	NA	epi24	epi26	epi28	NA	NA	NA	epi33	NA	epi35	epi37	NA	epi41	NA	NA
AT1G11880	NA	epi02	epi03	epi04	NA	NA	epi07	NA	NA	epi10	epi12	NA	epi14	epi15	NA	NA	NA	NA	NA	NA	NA	NA	epi24	epi26	epi28	NA	NA	NA	epi33	NA	epi35	epi37	NA	epi41	NA	NA
AT1G11890	NA	epi02	epi03	epi04	NA	NA	epi07	NA	NA	epi10	epi12	NA	epi14	epi15	NA	NA	NA	NA	NA	NA	NA	NA	epi24	epi26	epi28	NA	NA	NA	epi33	NA	epi35	epi37	NA	epi41	NA	NA
AT1G11900	NA	epi02	epi03	epi04	NA	NA	epi07	NA	NA	epi10	epi12	NA	epi14	epi15	NA	NA	NA	NA	NA	NA	NA	NA	epi24	epi26	epi28	NA	NA	NA	epi33	NA	epi35	epi37	NA	epi41	NA	NA
AT1G11905	NA	epi02	epi03	epi04	NA	NA	epi07	NA	NA	epi10	epi12	NA	epi14	epi15	NA	NA	NA	NA	NA	NA	NA	NA	epi24	epi26	epi28	NA	NA	NA	epi33	NA	epi35	epi37	NA	epi41	NA	NA
AT1G11910	NA	epi02	epi03	epi04	NA	NA	epi07	NA	NA	epi10	epi12	NA	epi14	epi15	NA	NA	NA	NA	NA	NA	NA	NA	epi24	epi26	epi28	NA	NA	NA	epi33	NA	epi35	epi37	NA	epi41	NA	NA
AT1G11915	NA	epi02	epi03	epi04	NA	NA	epi07	NA	NA	epi10	epi12	NA	epi14	epi15	NA	NA	NA	NA	NA	NA	NA	NA	epi24	epi26	epi28	NA	NA	NA	epi33	NA	epi35	epi37	NA	epi41	NA	NA
AT1G11920	NA	epi02	epi03	epi04	NA	NA	epi07	NA	NA	epi10	epi12	NA	epi14	epi15	NA	NA	NA	NA	NA	NA	NA	NA	epi24	epi26	epi28	NA	NA	NA	epi33	NA	epi35	epi37	NA	epi41	NA	NA
AT1G11925	NA	epi02	epi03	epi04	NA	NA	epi07	NA	NA	epi10	epi12	NA	epi14	epi15	NA	NA	NA	NA	NA	NA	NA	NA	epi24	epi26	epi28	NA	NA	NA	epi33	NA	epi35	epi37	NA	epi41	NA	NA
AT1G11930	NA	epi02	epi03	epi04	NA	NA	epi07	NA	NA	epi10	epi12	NA	epi14	epi15	NA	NA	NA	NA	NA	NA	NA	NA	epi24	epi26	epi28	NA	NA	NA	epi33	NA	epi35	epi37	NA	epi41	NA	NA
AT1G11940	NA	epi02	epi03	epi04	NA	NA	epi07	NA	NA	epi10	epi12	NA	epi14	epi15	NA	NA	NA	NA	NA	NA	NA	NA	epi24	epi26	epi28	NA	NA	NA	epi33	NA	epi35	epi37	NA	epi41	NA	NA
AT1G11950	NA	epi02	epi03	epi04	NA	NA	epi07	NA	NA	epi10	epi12	NA	epi14	epi15	NA	NA	NA	NA	NA	NA	NA	NA	epi24	epi26	epi28	NA	NA	NA	epi33	NA	epi35	epi37	NA	epi41	NA	NA
AT1G11960	NA	epi02	epi03	epi04	NA	NA	epi07	NA	NA	epi10	epi12	NA	epi14	epi15	NA	NA	NA	NA	NA	NA	NA	NA	epi24	epi26	epi28	NA	NA	NA	epi33	NA	epi35	epi37	NA	epi41	NA	NA
AT1G11970	NA	epi02	epi03	epi04	NA	NA	epi07	NA	NA	epi10	epi12	NA	epi14	epi15	NA	NA	NA	NA	NA	NA	NA	NA	epi24	epi26	epi28	NA	NA	NA	epi33	NA	epi35	epi37	NA	epi41	NA	NA
AT1G11980	NA	epi02	epi03	epi04	NA	NA	epi07	NA	NA	epi10	epi12	NA	epi14	epi15	NA	NA	NA	NA	NA	NA	NA	NA	epi24	epi26	epi28	NA	NA	NA	epi33	NA	epi35	epi37	NA	epi41	NA	NA
AT1G11990	NA	epi02	epi03	epi04	NA	NA	epi07	NA	NA	epi10	epi12	NA	epi14	epi15	NA	NA	NA	NA	NA	NA	NA	NA	epi24	epi26	epi28	NA	NA	NA	epi33	NA	epi35	epi37	NA	epi41	NA	NA
AT1G12000	NA	epi02	epi03	epi04	NA	NA	epi07	NA	NA	epi10	epi12	NA	epi14	epi15	NA	NA	NA	NA	NA	NA	NA	NA	epi24	epi26	epi28	NA	NA	NA	epi33	NA	epi35	epi37	NA	epi41	NA	NA
AT1G12010	NA	epi02	epi03	epi04	NA	NA	epi07	NA	NA	epi10	epi12	NA	epi14	epi15	NA	NA	NA	NA	NA	NA	NA	NA	epi24	epi26	epi28	NA	NA	NA	epi33	NA	epi35	epi37	NA	epi41	NA	NA
AT1G12013	NA	epi02	epi03	epi04	NA	NA	epi07	NA	NA	epi10	epi12	NA	epi14	epi15	NA	NA	NA	NA	NA	NA	NA	NA	epi24	epi26	epi28	NA	NA	NA	epi33	NA	epi35	epi37	NA	epi41	NA	NA
AT1G12015	NA	epi02	epi03	epi04	NA	NA	epi07	NA	NA	epi10	epi12	NA	epi14	epi15	NA	NA	NA	NA	NA	NA	NA	NA	epi24	epi26	epi28	NA	NA	NA	epi33	NA	epi35	epi37	NA	epi41	NA	NA
AT1G12020	NA	epi02	epi03	epi04	NA	NA	epi07	NA	NA	epi10	epi12	NA	epi14	epi15	NA	NA	NA	NA	NA	NA	NA	NA	epi24	epi26	epi28	NA	NA	NA	epi33	NA	epi35	epi37	NA	epi41	NA	NA
AT1G12030	NA	epi02	epi03	epi04	NA	NA	epi07	NA	NA	epi10	epi12	NA	epi14	epi15	NA	NA	NA	NA	NA	NA	NA	NA	epi24	epi26	epi28	NA	NA	NA	epi33	NA	epi35	epi37	NA	epi41	NA	NA
AT1G12040	NA	epi02	epi03	epi04	NA	NA	epi07	NA	NA	epi10	epi12	NA	epi14	epi15	NA	NA	NA	NA	NA	NA	NA	NA	epi24	epi26	epi28	NA	NA	NA	epi33	NA	epi35	epi37	NA	epi41	NA	NA
AT1G12050	NA	epi02	epi03	epi04	NA	NA	epi07	NA	NA	epi10	epi12	NA	epi14	epi15	NA	NA	NA	NA	NA	NA	NA	NA	epi24	epi26	epi28	NA	NA	NA	epi33	NA	epi35	epi37	NA	epi41	NA	NA
AT1G12060	NA	epi02	epi03	epi04	NA	NA	epi07	NA	NA	epi10	epi12	NA	epi14	epi15	NA	NA	NA	NA	NA	NA	NA	NA	epi24	epi26	epi28	NA	NA	NA	epi33	NA	epi35	epi37	NA	epi41	NA	NA
AT1G12064	NA	epi02	epi03	epi04	NA	NA	epi07	NA	NA	epi10	epi12	NA	epi14	epi15	NA	NA	NA	NA	NA	NA	NA	NA	epi24	epi26	epi28	NA	NA	NA	epi33	NA	epi35	epi37	NA	epi41	NA	NA
AT1G12070	NA	epi02	epi03	epi04	NA	NA	epi07	NA	NA	epi10	epi12	NA	epi14	epi15	NA	NA	NA	NA	NA	NA	NA	NA	epi24	epi26	epi28	NA	NA	NA	epi33	NA	epi35	epi37	NA	epi41	NA	NA
AT1G12080	NA	epi02	epi03	epi04	NA	NA	epi07	NA	NA	epi10	epi12	NA	epi14	epi15	NA	NA	NA	NA	NA	NA	NA	NA	epi24	epi26	epi28	NA	NA	NA	epi33	NA	epi35	epi37	NA	epi41	NA	NA
AT1G12090	NA	epi02	epi03	epi04	NA	NA	epi07	NA	NA	epi10	epi12	NA	epi14	epi15	NA	NA	NA	NA	NA	NA	NA	NA	epi24	epi26	epi28	NA	NA	NA	epi33	NA	epi35	epi37	NA	epi41	NA	NA
AT1G12100	NA	epi02	epi03	epi04	NA	NA	epi07	NA	NA	epi10	epi12	NA	epi14	epi15	NA	NA	NA	NA	NA	NA	NA	NA	epi24	epi26	epi28	NA	NA	NA	epi33	NA	epi35	epi37	NA	epi41	NA	NA
AT1G12110	NA	epi02	epi03	epi04	NA	NA	epi07	NA	NA	epi10	epi12	NA	epi14	epi15	NA	NA	NA	NA	NA	NA	NA	NA	epi24	epi26	epi28	NA	NA	NA	epi33	NA	epi35	epi37	NA	epi41	NA	NA
AT1G12120	NA	epi02	epi03	epi04	NA	NA	epi07	NA	NA	epi10	epi12	NA	epi14	epi15	NA	NA	NA	NA	NA	NA	NA	NA	epi24	epi26	epi28	NA	NA	NA	epi33	NA	epi35	epi37	NA	epi41	NA	NA
AT1G12130	NA	epi02	epi03	epi04	NA	NA	epi07	NA	NA	epi10	epi12	NA	epi14	epi15	NA	NA	NA	NA	NA	NA	NA	NA	epi24	epi26	epi28	NA	NA	NA	epi33	NA	epi35	epi37	NA	epi41	NA	NA
AT1G12140	NA	epi02	epi03	epi04	NA	NA	epi07	NA	NA	epi10	epi12	NA	epi14	epi15	NA	NA	NA	NA	NA	NA	NA	NA	epi24	epi26	epi28	NA	NA	NA	epi33	NA	epi35	epi37	NA	epi41	NA	NA
AT1G12150	NA	epi02	epi03	epi04	NA	NA	epi07	NA	NA	epi10	epi12	NA	epi14	epi15	NA	NA	NA	NA	NA	NA	NA	NA	epi24	epi26	epi28	NA	NA	NA	epi33	NA	epi35	epi37	NA	epi41	NA	NA
AT1G12160	NA	epi02	epi03	epi04	NA	NA	epi07	NA	NA	epi10	epi12	NA	epi14	epi15	NA	NA	NA	NA	NA	NA	NA	NA	epi24	epi26	epi28	NA	NA	NA	epi33	NA	epi35	epi37	NA	epi41	NA	NA
AT1G12170	NA	epi02	epi03	epi04	NA	NA	epi07	NA	NA	epi10	epi12	NA	epi14	epi15	NA	NA	NA	NA	NA	NA	NA	NA	epi24	epi26	epi28	NA	NA	NA	epi33	NA	epi35	epi37	NA	epi41	NA	NA
AT1G12180	NA	epi02	epi03	epi04	NA	NA	epi07	NA	NA	epi10	epi12	NA	epi14	epi15	NA	NA	NA	NA	NA	NA	NA	NA	epi24	epi26	epi28	NA	NA	NA	epi33	NA	epi35	epi37	NA	epi41	NA	NA
AT1G12190	NA	epi02	epi03	epi04	NA	NA	epi07	NA	NA	epi10	epi12	NA	epi14	epi15	NA	NA	NA	NA	NA	NA	NA	NA	epi24	epi26	epi28	NA	NA	NA	epi33	NA	epi35	epi37	NA	epi41	NA	NA
AT1G12200	NA	epi02	epi03	epi04	NA	NA	epi07	NA	NA	epi10	epi12	NA	epi14	epi15	NA	NA	NA	NA	NA	NA	NA	NA	epi24	epi26	epi28	NA	NA	NA	epi33	NA	epi35	epi37	NA	epi41	NA	NA
AT1G12210	NA	epi02	epi03	epi04	NA	NA	epi07	NA	NA	epi10	epi12	NA	epi14	epi15	NA	NA	NA	NA	NA	NA	NA	NA	epi24	epi26	epi28	NA	NA	NA	epi33	NA	epi35	epi37	NA	epi41	NA	NA
AT1G12211	NA	epi02	epi03	epi04	NA	NA	epi07	NA	NA	epi10	epi12	NA	epi14	epi15	NA	NA	NA	NA	NA	NA	NA	NA	epi24	epi26	epi28	NA	NA	NA	epi33	NA	epi35	epi37	NA	epi41	NA	NA
AT1G12220	NA	epi02	epi03	epi04	NA	NA	epi07	NA	NA	epi10	epi12	NA	epi14	epi15	NA	NA	NA	NA	NA	NA	NA	NA	epi24	epi26	epi28	NA	NA	NA	epi33	NA	epi35	epi37	NA	epi41	NA	NA
AT1G12230	NA	epi02	epi03	epi04	NA	NA	epi07	NA	NA	epi10	epi12	NA	epi14	epi15	NA	NA	NA	NA	NA	NA	NA	NA	epi24	epi26	epi28	NA	NA	NA	epi33	NA	epi35	epi37	NA	epi41	NA	NA
AT1G12240	NA	epi02	epi03	epi04	NA	NA	epi07	NA	NA	epi10	epi12	NA	epi14	epi15	NA	NA	NA	NA	NA	NA	NA	NA	epi24	epi26	epi28	NA	NA	NA	epi33	NA	epi35	epi37	NA	epi41	NA	NA
AT1G12244	NA	epi02	epi03	epi04	NA	NA	epi07	NA	NA	epi10	epi12	NA	epi14	epi15	NA	NA	NA	NA	NA	NA	NA	NA	epi24	epi26	epi28	NA	NA	NA	epi33	NA	epi35	epi37	NA	epi41	NA	NA
AT1G12250	NA	epi02	epi03	epi04	NA	NA	epi07	NA	NA	epi10	epi12	NA	epi14	epi15	NA	NA	NA	NA	NA	NA	NA	NA	epi24	epi26	epi28	NA	NA	NA	epi33	NA	epi35	epi37	NA	epi41	NA	NA
AT1G12260	NA	epi02	epi03	epi04	NA	NA	epi07	NA	NA	epi10	epi12	NA	epi14	epi15	NA	NA	NA	NA	NA	NA	NA	NA	epi24	epi26	epi28	NA	NA	NA	epi33	NA	epi35	epi37	NA	epi41	NA	NA
AT1G12270	NA	epi02	epi03	epi04	NA	NA	epi07	NA	NA	epi10	epi12	NA	epi14	epi15	NA	NA	NA	NA	NA	NA	NA	NA	epi24	epi26	epi28	NA	NA	NA	epi33	NA	epi35	epi37	NA	epi41	NA	NA
AT1G12280	NA	epi02	epi03	epi04	NA	NA	epi07	NA	NA	epi10	epi12	NA	epi14	epi15	NA	NA	NA	NA	NA	NA	NA	NA	epi24	epi26	epi28	NA	NA	NA	epi33	NA	epi35	epi37	NA	epi41	NA	NA
AT1G12290	NA	epi02	epi03	epi04	NA	NA	epi07	NA	NA	epi10	epi12	NA	epi14	epi15	NA	NA	NA	NA	NA	NA	NA	NA	epi24	epi26	epi28	NA	NA	NA	epi33	NA	epi35	epi37	NA	epi41	NA	NA
AT1G12294	NA	epi02	epi03	epi04	NA	NA	epi07	NA	NA	epi10	epi12	NA	epi14	epi15	NA	NA	NA	NA	NA	NA	NA	NA	epi24	epi26	epi28	NA	NA	NA	epi33	NA	epi35	epi37	NA	epi41	NA	NA
AT1G12300	NA	epi02	epi03	epi04	NA	NA	epi07	NA	NA	epi10	epi12	NA	epi14	epi15	NA	NA	NA	NA	NA	NA	NA	NA	epi24	epi26	epi28	NA	NA	NA	epi33	NA	epi35	epi37	NA	epi41	NA	NA
AT1G12310	NA	epi02	epi03	epi04	NA	NA	epi07	NA	NA	epi10	epi12	NA	epi14	epi15	NA	NA	NA	NA	NA	NA	NA	NA	epi24	epi26	epi28	NA	NA	NA	epi33	NA	epi35	epi37	NA	epi41	NA	NA
AT1G12320	NA	epi02	epi03	epi04	NA	NA	epi07	NA	NA	epi10	epi12	NA	epi14	epi15	NA	NA	NA	NA	NA	NA	NA	NA	epi24	epi26	epi28	NA	NA	NA	epi33	NA	epi35	epi37	NA	epi41	NA	NA
AT1G12330	NA	epi02	epi03	epi04	NA	NA	epi07	NA	NA	epi10	epi12	NA	epi14	epi15	NA	NA	NA	NA	NA	NA	NA	NA	epi24	epi26	epi28	NA	NA	NA	epi33	NA	epi35	epi37	NA	epi41	NA	NA
AT1G12340	NA	epi02	epi03	epi04	NA	NA	epi07	NA	NA	epi10	epi12	NA	epi14	epi15	NA	NA	NA	NA	NA	NA	NA	NA	epi24	epi26	epi28	NA	NA	NA	epi33	NA	epi35	epi37	NA	epi41	NA	NA
AT1G12350	NA	epi02	epi03	epi04	NA	NA	epi07	NA	NA	epi10	epi12	NA	epi14	epi15	NA	NA	NA	NA	NA	NA	NA	NA	epi24	epi26	epi28	NA	NA	NA	epi33	NA	epi35	epi37	NA	epi41	NA	NA
AT1G12360	NA	epi02	epi03	epi04	NA	NA	epi07	NA	NA	epi10	epi12	NA	epi14	epi15	NA	NA	NA	NA	NA	NA	NA	NA	epi24	epi26	epi28	NA	NA	NA	epi33	NA	epi35	epi37	NA	epi41	NA	NA
AT1G12370	NA	epi02	epi03	epi04	NA	NA	epi07	NA	NA	epi10	epi12	NA	epi14	epi15	NA	NA	NA	NA	NA	NA	NA	NA	epi24	epi26	epi28	NA	NA	NA	epi33	NA	epi35	epi37	NA	epi41	NA	NA
AT1G12380	NA	epi02	epi03	epi04	NA	NA	epi07	NA	NA	epi10	epi12	NA	epi14	epi15	NA	NA	NA	NA	NA	NA	NA	NA	epi24	epi26	epi28	NA	NA	NA	epi33	NA	epi35	epi37	NA	epi41	NA	NA
AT1G12390	NA	epi02	epi03	epi04	NA	NA	epi07	NA	NA	epi10	epi12	NA	epi14	epi15	NA	NA	NA	NA	NA	NA	NA	NA	epi24	epi26	epi28	NA	NA	NA	epi33	NA	epi35	epi37	NA	epi41	NA	NA
AT1G12400	NA	epi02	epi03	epi04	NA	NA	epi07	NA	NA	epi10	epi12	NA	epi14	epi15	NA	NA	NA	NA	NA	NA	NA	NA	epi24	epi26	epi28	NA	NA	NA	epi33	NA	epi35	epi37	NA	epi41	NA	NA
AT1G12410	NA	epi02	epi03	epi04	NA	NA	epi07	NA	NA	epi10	epi12	NA	epi14	epi15	NA	NA	NA	NA	NA	NA	NA	NA	epi24	epi26	epi28	NA	NA	NA	epi33	NA	epi35	epi37	NA	epi41	NA	NA
AT1G12411	NA	epi02	epi03	epi04	NA	NA	epi07	NA	NA	epi10	epi12	NA	epi14	epi15	NA	NA	NA	NA	NA	NA	NA	NA	epi24	epi26	epi28	NA	NA	NA	epi33	NA	epi35	epi37	NA	epi41	NA	NA
AT1G12420	NA	epi02	epi03	epi04	NA	NA	epi07	NA	NA	epi10	epi12	NA	epi14	epi15	NA	NA	NA	NA	NA	NA	NA	NA	epi24	epi26	epi28	NA	NA	NA	epi33	NA	epi35	epi37	NA	epi41	NA	NA
AT1G12423	NA	epi02	epi03	epi04	NA	NA	epi07	NA	NA	epi10	epi12	NA	epi14	epi15	NA	NA	NA	NA	NA	NA	NA	NA	epi24	epi26	epi28	NA	NA	NA	epi33	NA	epi35	epi37	NA	epi41	NA	NA
AT1G12430	NA	epi02	epi03	epi04	NA	NA	epi07	NA	NA	epi10	epi12	NA	epi14	epi15	NA	NA	NA	NA	NA	NA	NA	NA	epi24	epi26	epi28	NA	NA	NA	epi33	NA	epi35	epi37	NA	epi41	NA	NA
AT1G12440	NA	epi02	epi03	epi04	NA	NA	epi07	NA	NA	epi10	epi12	NA	epi14	epi15	NA	NA	NA	NA	NA	NA	NA	NA	epi24	epi26	epi28	NA	NA	NA	epi33	NA	epi35	epi37	NA	epi41	NA	NA
AT1G12450	NA	epi02	epi03	epi04	NA	NA	epi07	NA	NA	epi10	epi12	NA	epi14	epi15	NA	NA	NA	NA	NA	NA	NA	NA	epi24	epi26	epi28	NA	NA	NA	epi33	NA	epi35	epi37	NA	epi41	NA	NA
AT1G12451	NA	epi02	epi03	epi04	NA	NA	epi07	NA	NA	epi10	epi12	NA	epi14	epi15	NA	NA	NA	NA	NA	NA	NA	NA	epi24	epi26	epi28	NA	NA	NA	epi33	NA	epi35	epi37	NA	epi41	NA	NA
AT1G12460	NA	epi02	epi03	epi04	NA	NA	epi07	NA	NA	epi10	epi12	NA	epi14	epi15	NA	NA	NA	NA	NA	NA	NA	NA	epi24	epi26	epi28	NA	NA	NA	epi33	NA	epi35	epi37	NA	epi41	NA	NA
AT1G12470	NA	epi02	epi03	epi04	NA	NA	epi07	NA	NA	epi10	epi12	NA	epi14	epi15	NA	NA	NA	NA	NA	NA	NA	NA	epi24	epi26	epi28	NA	NA	NA	epi33	NA	epi35	epi37	NA	epi41	NA	NA
AT1G12480	NA	epi02	epi03	epi04	NA	NA	epi07	NA	NA	epi10	epi12	NA	epi14	epi15	NA	NA	NA	NA	NA	NA	NA	NA	epi24	epi26	epi28	NA	NA	NA	epi33	NA	epi35	epi37	NA	epi41	NA	NA
AT1G12490	NA	epi02	epi03	epi04	NA	NA	epi07	NA	NA	epi10	epi12	NA	epi14	epi15	NA	NA	NA	NA	NA	NA	NA	NA	epi24	epi26	epi28	NA	NA	NA	epi33	NA	epi35	epi37	NA	epi41	NA	NA
AT1G12500	NA	epi02	epi03	epi04	NA	NA	epi07	NA	NA	epi10	epi12	NA	epi14	epi15	NA	NA	NA	NA	NA	NA	NA	NA	epi24	epi26	epi28	NA	NA	NA	epi33	NA	epi35	epi37	NA	epi41	NA	NA
AT1G12510	NA	epi02	epi03	epi04	NA	NA	epi07	NA	NA	epi10	epi12	NA	epi14	epi15	NA	NA	NA	NA	NA	NA	NA	NA	epi24	epi26	epi28	NA	NA	NA	epi33	NA	epi35	epi37	NA	epi41	NA	NA
AT1G12520	NA	epi02	epi03	epi04	NA	NA	epi07	NA	NA	epi10	epi12	NA	epi14	epi15	NA	NA	NA	NA	NA	NA	NA	NA	epi24	epi26	epi28	NA	NA	NA	epi33	NA	epi35	epi37	NA	epi41	NA	NA
AT1G12530	NA	epi02	epi03	epi04	NA	NA	epi07	NA	NA	epi10	epi12	NA	epi14	epi15	NA	NA	NA	NA	NA	NA	NA	NA	epi24	epi26	epi28	NA	NA	NA	epi33	NA	epi35	epi37	NA	epi41	NA	NA
AT1G12540	NA	epi02	epi03	epi04	NA	NA	epi07	NA	NA	epi10	epi12	NA	epi14	epi15	NA	NA	NA	NA	NA	NA	NA	NA	epi24	epi26	epi28	NA	NA	NA	epi33	NA	epi35	epi37	NA	epi41	NA	NA
AT1G12550	NA	epi02	epi03	epi04	NA	NA	epi07	NA	NA	epi10	epi12	NA	epi14	epi15	NA	NA	NA	NA	NA	NA	NA	NA	epi24	epi26	epi28	NA	NA	NA	epi33	NA	epi35	epi37	NA	epi41	NA	NA
AT1G12560	NA	epi02	epi03	epi04	NA	NA	epi07	NA	NA	epi10	epi12	NA	epi14	epi15	NA	NA	NA	NA	NA	NA	NA	NA	epi24	epi26	epi28	NA	NA	NA	epi33	NA	epi35	epi37	NA	epi41	NA	NA
AT1G12570	NA	epi02	epi03	epi04	NA	NA	epi07	NA	NA	epi10	epi12	NA	epi14	epi15	NA	NA	NA	NA	NA	NA	NA	NA	epi24	epi26	epi28	NA	NA	NA	epi33	NA	epi35	epi37	NA	epi41	NA	NA
AT1G12580	NA	epi02	epi03	epi04	NA	NA	epi07	NA	NA	epi10	epi12	NA	epi14	epi15	NA	NA	NA	NA	NA	NA	NA	NA	epi24	epi26	epi28	NA	NA	NA	epi33	NA	epi35	epi37	NA	epi41	NA	NA
AT1G12590	NA	epi02	epi03	epi04	NA	NA	epi07	NA	NA	epi10	epi12	NA	epi14	epi15	NA	NA	NA	NA	NA	NA	NA	NA	epi24	epi26	epi28	NA	NA	NA	epi33	NA	epi35	epi37	NA	epi41	NA	NA
AT1G12600	NA	epi02	epi03	epi04	NA	NA	epi07	NA	NA	epi10	epi12	NA	epi14	epi15	NA	NA	NA	NA	NA	NA	NA	NA	epi24	epi26	epi28	NA	NA	NA	epi33	NA	epi35	epi37	NA	epi41	NA	NA
AT1G12610	NA	epi02	epi03	epi04	NA	NA	epi07	NA	NA	epi10	epi12	NA	epi14	epi15	NA	NA	NA	NA	NA	NA	NA	NA	epi24	epi26	epi28	NA	NA	NA	epi33	NA	epi35	epi37	NA	epi41	NA	NA
AT1G12620	NA	epi02	epi03	epi04	NA	NA	epi07	NA	NA	epi10	epi12	NA	epi14	epi15	NA	NA	NA	NA	NA	NA	NA	NA	epi24	epi26	epi28	NA	NA	NA	epi33	NA	epi35	epi37	NA	epi41	NA	NA
AT1G12630	NA	epi02	epi03	epi04	NA	NA	epi07	NA	NA	epi10	epi12	NA	epi14	epi15	NA	NA	NA	NA	NA	NA	NA	NA	epi24	epi26	epi28	NA	NA	NA	epi33	NA	epi35	epi37	NA	epi41	NA	NA
AT1G12640	NA	epi02	epi03	epi04	NA	NA	epi07	NA	NA	epi10	epi12	NA	epi14	epi15	NA	NA	NA	NA	NA	NA	NA	NA	epi24	epi26	epi28	NA	NA	NA	epi33	NA	epi35	epi37	NA	epi41	NA	NA
AT1G12650	NA	epi02	epi03	epi04	NA	NA	epi07	NA	NA	epi10	epi12	NA	epi14	epi15	NA	NA	NA	NA	NA	NA	NA	NA	epi24	epi26	epi28	NA	NA	NA	epi33	NA	epi35	epi37	NA	epi41	NA	NA
AT1G12660	NA	epi02	epi03	epi04	NA	NA	epi07	NA	NA	epi10	epi12	NA	epi14	epi15	NA	NA	NA	NA	NA	NA	NA	NA	epi24	epi26	epi28	NA	NA	NA	epi33	NA	epi35	epi37	NA	epi41	NA	NA
AT1G12663	NA	epi02	epi03	epi04	NA	NA	epi07	NA	NA	epi10	epi12	NA	epi14	epi15	NA	NA	NA	NA	NA	NA	NA	NA	epi24	epi26	epi28	NA	NA	NA	epi33	NA	epi35	epi37	NA	epi41	NA	NA
AT1G12665	NA	epi02	epi03	epi04	NA	NA	epi07	NA	NA	epi10	epi12	NA	epi14	epi15	NA	NA	NA	NA	NA	NA	NA	NA	epi24	epi26	epi28	NA	NA	NA	epi33	NA	epi35	epi37	NA	epi41	NA	NA
AT1G12667	NA	epi02	epi03	epi04	NA	NA	epi07	NA	NA	epi10	epi12	NA	epi14	epi15	NA	NA	NA	NA	NA	NA	NA	NA	epi24	epi26	epi28	NA	NA	NA	epi33	NA	epi35	epi37	NA	epi41	NA	NA
AT1G12669	NA	epi02	epi03	epi04	NA	NA	epi07	NA	NA	epi10	epi12	NA	epi14	epi15	NA	NA	NA	NA	NA	NA	NA	NA	epi24	epi26	epi28	NA	NA	NA	epi33	NA	epi35	epi37	NA	epi41	NA	NA
AT1G12670	NA	epi02	epi03	epi04	NA	NA	epi07	NA	NA	epi10	epi12	NA	epi14	epi15	NA	NA	NA	NA	NA	NA	NA	NA	epi24	epi26	epi28	NA	NA	NA	epi33	NA	epi35	epi37	NA	epi41	NA	NA
AT1G12672	NA	epi02	epi03	epi04	NA	NA	epi07	NA	NA	epi10	epi12	NA	epi14	epi15	NA	NA	NA	NA	NA	NA	NA	NA	epi24	epi26	epi28	NA	NA	NA	epi33	NA	epi35	epi37	NA	epi41	NA	NA
AT1G12680	NA	epi02	epi03	epi04	NA	NA	epi07	NA	NA	epi10	epi12	NA	epi14	epi15	NA	NA	NA	NA	NA	NA	NA	NA	epi24	epi26	epi28	NA	NA	NA	epi33	NA	epi35	epi37	NA	epi41	NA	NA
AT1G12700	NA	epi02	epi03	epi04	NA	NA	epi07	NA	NA	epi10	epi12	NA	epi14	epi15	NA	NA	NA	NA	NA	NA	NA	NA	epi24	epi26	epi28	NA	NA	NA	epi33	NA	epi35	epi37	NA	epi41	NA	NA
AT1G12710	NA	epi02	epi03	epi04	NA	NA	epi07	NA	NA	epi10	epi12	NA	epi14	epi15	NA	NA	NA	NA	NA	NA	NA	NA	epi24	epi26	epi28	NA	NA	NA	epi33	NA	epi35	epi37	NA	epi41	NA	NA
AT1G12720	NA	epi02	epi03	epi04	NA	NA	epi07	NA	NA	epi10	epi12	NA	epi14	epi15	NA	NA	NA	NA	NA	NA	NA	NA	epi24	epi26	epi28	NA	NA	NA	epi33	NA	epi35	epi37	NA	epi41	NA	NA
AT1G12725	NA	epi02	epi03	epi04	NA	NA	epi07	NA	NA	epi10	epi12	NA	epi14	epi15	NA	NA	NA	NA	NA	NA	NA	NA	epi24	epi26	epi28	NA	NA	NA	epi33	NA	epi35	epi37	NA	epi41	NA	NA
AT1G12730	NA	epi02	epi03	epi04	NA	NA	epi07	NA	NA	epi10	epi12	NA	epi14	epi15	NA	NA	NA	NA	NA	NA	NA	NA	epi24	epi26	epi28	NA	NA	NA	epi33	NA	epi35	epi37	NA	epi41	NA	NA
AT1G12740	NA	epi02	epi03	epi04	NA	NA	epi07	NA	NA	epi10	epi12	NA	epi14	epi15	NA	NA	NA	NA	NA	NA	NA	NA	epi24	epi26	epi28	NA	NA	NA	epi33	NA	epi35	epi37	NA	epi41	NA	NA
AT1G12750	NA	epi02	epi03	epi04	NA	NA	epi07	NA	NA	epi10	epi12	NA	epi14	epi15	NA	NA	NA	NA	NA	NA	NA	NA	epi24	epi26	epi28	NA	NA	NA	epi33	NA	epi35	epi37	NA	epi41	NA	NA
AT1G12760	NA	epi02	epi03	epi04	NA	NA	epi07	NA	NA	epi10	epi12	NA	epi14	epi15	NA	NA	NA	NA	NA	NA	NA	NA	epi24	epi26	epi28	NA	NA	NA	epi33	NA	epi35	epi37	NA	epi41	NA	NA
AT1G12770	NA	epi02	epi03	epi04	NA	NA	epi07	NA	NA	epi10	epi12	NA	epi14	epi15	NA	NA	NA	NA	NA	NA	NA	NA	epi24	epi26	epi28	NA	NA	NA	epi33	NA	epi35	epi37	NA	epi41	NA	NA
AT1G12775	NA	epi02	epi03	epi04	NA	NA	epi07	NA	NA	epi10	epi12	NA	epi14	epi15	NA	NA	NA	NA	NA	NA	NA	NA	epi24	epi26	epi28	NA	NA	NA	epi33	NA	epi35	epi37	NA	epi41	NA	NA
AT1G12780	NA	epi02	epi03	epi04	NA	NA	epi07	NA	NA	epi10	epi12	NA	epi14	epi15	NA	NA	NA	NA	NA	NA	NA	NA	epi24	epi26	epi28	NA	NA	NA	epi33	NA	epi35	epi37	NA	epi41	NA	NA
AT1G12790	NA	epi02	epi03	epi04	NA	NA	epi07	NA	NA	epi10	epi12	NA	epi14	epi15	NA	NA	NA	NA	NA	NA	NA	NA	epi24	epi26	epi28	NA	NA	NA	epi33	NA	epi35	epi37	NA	epi41	NA	NA
AT1G12800	NA	epi02	epi03	epi04	NA	NA	epi07	NA	NA	epi10	epi12	NA	epi14	epi15	NA	NA	NA	NA	NA	NA	NA	NA	epi24	epi26	epi28	NA	NA	NA	epi33	NA	epi35	epi37	NA	epi41	NA	NA
AT1G12805	NA	epi02	epi03	epi04	NA	NA	epi07	NA	NA	epi10	epi12	NA	epi14	epi15	NA	NA	NA	NA	NA	NA	NA	NA	epi24	epi26	epi28	NA	NA	NA	epi33	NA	epi35	epi37	NA	epi41	NA	NA
AT1G12810	NA	epi02	epi03	epi04	NA	NA	epi07	NA	NA	epi10	epi12	NA	epi14	epi15	NA	NA	NA	NA	NA	NA	NA	NA	epi24	epi26	epi28	NA	NA	NA	epi33	NA	epi35	epi37	NA	epi41	NA	NA
AT1G12820	NA	epi02	epi03	epi04	NA	NA	epi07	NA	NA	epi10	epi12	NA	epi14	epi15	NA	NA	NA	NA	NA	NA	NA	NA	epi24	epi26	epi28	NA	NA	NA	epi33	NA	epi35	epi37	NA	epi41	NA	NA
AT1G12830	NA	epi02	epi03	epi04	NA	NA	epi07	NA	NA	epi10	epi12	NA	epi14	epi15	NA	NA	NA	NA	NA	NA	NA	NA	epi24	epi26	epi28	NA	NA	NA	epi33	NA	epi35	epi37	NA	epi41	NA	NA
AT1G12840	NA	epi02	epi03	epi04	NA	NA	epi07	NA	NA	epi10	epi12	NA	epi14	epi15	NA	NA	NA	NA	NA	NA	NA	NA	epi24	epi26	epi28	NA	NA	NA	epi33	NA	epi35	epi37	NA	epi41	NA	NA
AT1G12845	NA	epi02	epi03	epi04	NA	NA	epi07	NA	NA	epi10	epi12	NA	epi14	epi15	NA	NA	NA	NA	NA	NA	NA	NA	epi24	epi26	epi28	NA	NA	NA	epi33	NA	epi35	epi37	NA	epi41	NA	NA
AT1G12850	NA	epi02	epi03	epi04	NA	NA	epi07	NA	NA	epi10	epi12	NA	epi14	epi15	NA	NA	NA	NA	NA	NA	NA	NA	epi24	epi26	epi28	NA	NA	NA	epi33	NA	epi35	epi37	NA	epi41	NA	NA
AT1G12855	NA	epi02	epi03	epi04	NA	NA	epi07	NA	NA	epi10	epi12	NA	epi14	epi15	NA	NA	NA	NA	NA	NA	NA	NA	epi24	epi26	epi28	NA	NA	NA	epi33	NA	epi35	epi37	NA	epi41	NA	NA
AT1G12860	NA	epi02	epi03	epi04	NA	NA	epi07	NA	NA	epi10	epi12	NA	epi14	epi15	NA	NA	NA	NA	NA	NA	NA	NA	epi24	epi26	epi28	NA	NA	NA	epi33	NA	epi35	epi37	NA	epi41	NA	NA
AT1G12870	NA	epi02	epi03	epi04	NA	NA	epi07	NA	NA	epi10	epi12	NA	epi14	epi15	NA	NA	NA	NA	NA	NA	NA	NA	epi24	epi26	epi28	NA	NA	NA	epi33	NA	epi35	epi37	NA	epi41	NA	NA
AT1G12880	NA	epi02	epi03	epi04	NA	NA	epi07	NA	NA	epi10	epi12	NA	epi14	epi15	NA	NA	NA	NA	NA	NA	NA	NA	epi24	epi26	epi28	NA	NA	NA	epi33	NA	epi35	epi37	NA	epi41	NA	NA
AT1G12890	NA	epi02	epi03	epi04	NA	NA	epi07	NA	NA	epi10	epi12	NA	epi14	epi15	NA	NA	NA	NA	NA	NA	NA	NA	epi24	epi26	epi28	NA	NA	NA	epi33	NA	epi35	epi37	NA	epi41	NA	NA
AT1G12900	NA	epi02	epi03	epi04	NA	NA	epi07	NA	NA	epi10	epi12	NA	epi14	epi15	NA	NA	NA	NA	NA	NA	NA	NA	epi24	epi26	epi28	NA	NA	NA	epi33	NA	epi35	epi37	NA	epi41	NA	NA
AT1G12910	NA	epi02	epi03	epi04	NA	NA	epi07	NA	NA	epi10	epi12	NA	epi14	epi15	NA	NA	NA	NA	NA	NA	NA	NA	epi24	epi26	epi28	NA	NA	NA	epi33	NA	epi35	epi37	NA	epi41	NA	NA
AT1G12920	NA	epi02	epi03	epi04	NA	NA	epi07	NA	NA	epi10	epi12	NA	epi14	epi15	NA	NA	NA	NA	NA	NA	NA	NA	epi24	epi26	epi28	NA	NA	NA	epi33	NA	epi35	epi37	NA	epi41	NA	NA
AT1G12930	NA	epi02	epi03	epi04	NA	NA	epi07	NA	NA	epi10	epi12	NA	epi14	epi15	NA	NA	NA	NA	NA	NA	NA	NA	epi24	epi26	epi28	NA	NA	NA	epi33	NA	epi35	epi37	NA	epi41	NA	NA
AT1G12935	NA	epi02	epi03	epi04	NA	NA	NA	NA	NA	epi10	epi12	NA	NA	epi15	NA	NA	NA	NA	NA	NA	NA	NA	epi24	epi26	epi28	NA	NA	NA	epi33	NA	epi35	epi37	NA	epi41	NA	NA
AT1G12938	NA	epi02	epi03	epi04	NA	NA	NA	NA	NA	epi10	epi12	NA	NA	epi15	NA	NA	NA	NA	NA	NA	NA	NA	epi24	epi26	epi28	NA	NA	NA	epi33	NA	epi35	epi37	NA	epi41	NA	NA
AT1G12940	NA	epi02	epi03	epi04	NA	NA	NA	NA	NA	epi10	epi12	NA	NA	epi15	NA	NA	NA	NA	NA	NA	NA	NA	epi24	epi26	epi28	NA	NA	NA	epi33	NA	epi35	epi37	NA	epi41	NA	NA
AT1G12950	NA	epi02	epi03	epi04	NA	NA	NA	NA	NA	epi10	epi12	NA	NA	epi15	NA	NA	NA	NA	NA	NA	NA	NA	epi24	epi26	epi28	NA	NA	NA	epi33	NA	epi35	epi37	NA	epi41	NA	NA
AT1G12960	NA	epi02	epi03	epi04	NA	NA	NA	NA	NA	epi10	epi12	NA	NA	epi15	NA	NA	NA	NA	NA	NA	NA	NA	epi24	epi26	epi28	NA	NA	NA	epi33	NA	epi35	epi37	NA	epi41	NA	NA
AT1G12970	NA	epi02	epi03	epi04	NA	NA	NA	NA	NA	epi10	epi12	NA	NA	epi15	NA	NA	NA	NA	NA	NA	NA	NA	epi24	epi26	epi28	NA	NA	NA	epi33	NA	epi35	epi37	NA	epi41	NA	NA
AT1G12980	NA	epi02	epi03	epi04	NA	NA	NA	NA	NA	epi10	epi12	NA	NA	epi15	NA	NA	NA	NA	NA	NA	NA	NA	epi24	epi26	epi28	NA	NA	NA	epi33	NA	epi35	epi37	NA	epi41	NA	NA
AT1G12990	NA	epi02	epi03	epi04	NA	NA	NA	NA	NA	epi10	epi12	NA	NA	epi15	NA	NA	NA	NA	NA	NA	NA	NA	epi24	epi26	epi28	NA	NA	NA	epi33	NA	epi35	epi37	NA	epi41	NA	NA
AT1G13000	NA	epi02	epi03	epi04	NA	NA	NA	NA	NA	epi10	epi12	NA	NA	epi15	NA	NA	NA	NA	NA	NA	NA	NA	epi24	epi26	epi28	NA	NA	NA	epi33	NA	epi35	epi37	NA	epi41	NA	NA
AT1G13010	NA	epi02	epi03	epi04	NA	NA	NA	NA	NA	epi10	epi12	NA	NA	epi15	NA	NA	NA	NA	NA	NA	NA	NA	epi24	epi26	epi28	NA	NA	NA	epi33	NA	epi35	epi37	NA	epi41	NA	NA
AT1G13020	NA	epi02	epi03	epi04	NA	NA	NA	NA	NA	epi10	epi12	NA	NA	epi15	NA	NA	NA	NA	NA	NA	NA	NA	epi24	epi26	epi28	NA	NA	NA	epi33	NA	epi35	epi37	NA	epi41	NA	NA
AT1G13030	NA	epi02	epi03	epi04	NA	NA	NA	NA	NA	epi10	epi12	NA	NA	epi15	NA	NA	NA	NA	NA	NA	NA	NA	epi24	epi26	epi28	NA	NA	NA	epi33	NA	epi35	epi37	NA	epi41	NA	NA
AT1G13040	NA	epi02	epi03	epi04	NA	NA	NA	NA	NA	epi10	epi12	NA	NA	epi15	NA	NA	NA	NA	NA	NA	NA	NA	epi24	epi26	epi28	NA	NA	NA	epi33	NA	epi35	epi37	NA	epi41	NA	NA
AT1G13050	NA	epi02	epi03	epi04	NA	NA	NA	NA	NA	epi10	epi12	NA	NA	epi15	NA	NA	NA	NA	NA	NA	NA	NA	epi24	epi26	epi28	NA	NA	NA	epi33	NA	epi35	epi37	NA	epi41	NA	NA
AT1G13060	NA	epi02	epi03	epi04	NA	NA	NA	NA	NA	epi10	epi12	NA	NA	epi15	NA	NA	NA	NA	NA	NA	NA	NA	epi24	epi26	epi28	NA	NA	NA	epi33	NA	epi35	epi37	NA	epi41	NA	NA
AT1G13070	NA	epi02	epi03	epi04	NA	NA	NA	NA	NA	epi10	epi12	NA	NA	epi15	NA	NA	NA	NA	NA	NA	NA	NA	epi24	epi26	epi28	NA	NA	NA	epi33	NA	epi35	epi37	NA	epi41	NA	NA
AT1G13080	NA	epi02	epi03	epi04	NA	NA	NA	NA	NA	epi10	epi12	NA	NA	epi15	NA	NA	NA	NA	NA	NA	NA	NA	epi24	epi26	epi28	NA	NA	NA	epi33	NA	epi35	epi37	NA	epi41	NA	NA
AT1G13090	NA	epi02	epi03	epi04	NA	NA	NA	NA	NA	epi10	epi12	NA	NA	epi15	NA	NA	NA	NA	NA	NA	NA	NA	epi24	epi26	epi28	NA	NA	NA	epi33	NA	epi35	epi37	NA	epi41	NA	NA
AT1G13100	NA	epi02	epi03	epi04	NA	NA	NA	NA	NA	epi10	epi12	NA	NA	epi15	NA	NA	NA	NA	NA	NA	NA	NA	epi24	epi26	epi28	NA	NA	NA	epi33	NA	epi35	epi37	NA	epi41	NA	NA
AT1G13110	NA	epi02	epi03	epi04	NA	NA	NA	NA	NA	epi10	epi12	NA	NA	epi15	NA	NA	NA	NA	NA	NA	NA	NA	epi24	epi26	epi28	NA	NA	NA	epi33	NA	epi35	epi37	NA	epi41	NA	NA
AT1G13120	NA	epi02	epi03	epi04	NA	NA	NA	NA	NA	epi10	epi12	NA	NA	epi15	NA	NA	NA	NA	NA	NA	NA	NA	epi24	epi26	epi28	NA	NA	NA	epi33	NA	epi35	epi37	NA	epi41	NA	NA
AT1G13130	NA	epi02	epi03	epi04	NA	NA	NA	NA	NA	epi10	epi12	NA	NA	epi15	NA	NA	NA	NA	NA	NA	NA	NA	epi24	epi26	epi28	NA	NA	NA	epi33	NA	epi35	epi37	NA	epi41	NA	NA
AT1G13140	NA	epi02	epi03	epi04	NA	NA	NA	NA	NA	epi10	epi12	NA	NA	epi15	NA	NA	NA	NA	NA	NA	NA	NA	epi24	epi26	epi28	NA	NA	NA	epi33	NA	epi35	epi37	NA	epi41	NA	NA
AT1G13145	NA	epi02	epi03	epi04	NA	NA	NA	NA	NA	epi10	epi12	NA	NA	epi15	NA	NA	NA	NA	NA	NA	NA	NA	epi24	epi26	epi28	NA	NA	NA	epi33	NA	epi35	epi37	NA	epi41	NA	NA
AT1G13150	NA	epi02	epi03	epi04	NA	NA	NA	NA	NA	epi10	epi12	NA	NA	epi15	NA	NA	NA	NA	NA	NA	NA	NA	epi24	epi26	epi28	NA	NA	NA	epi33	NA	epi35	epi37	NA	epi41	NA	NA
AT1G13160	NA	epi02	epi03	epi04	NA	NA	NA	NA	NA	epi10	epi12	NA	NA	epi15	NA	NA	NA	NA	NA	NA	NA	NA	epi24	epi26	epi28	NA	NA	NA	epi33	NA	epi35	epi37	NA	epi41	NA	NA
AT1G13170	NA	epi02	epi03	epi04	NA	NA	NA	NA	NA	epi10	epi12	NA	NA	epi15	NA	NA	NA	NA	NA	NA	NA	NA	epi24	epi26	epi28	NA	NA	NA	epi33	NA	epi35	epi37	NA	epi41	NA	NA
AT1G13180	NA	epi02	epi03	epi04	NA	NA	NA	NA	NA	epi10	epi12	NA	NA	epi15	NA	NA	NA	NA	NA	NA	NA	NA	epi24	epi26	epi28	NA	NA	NA	epi33	NA	epi35	epi37	NA	epi41	NA	NA
AT1G13190	NA	epi02	epi03	epi04	NA	NA	NA	NA	NA	epi10	epi12	NA	NA	epi15	NA	NA	NA	NA	NA	NA	NA	NA	epi24	epi26	epi28	NA	NA	NA	epi33	NA	epi35	epi37	NA	epi41	NA	NA
AT1G13195	NA	epi02	epi03	epi04	NA	NA	NA	NA	NA	epi10	epi12	NA	NA	epi15	NA	NA	NA	NA	NA	NA	NA	NA	epi24	epi26	epi28	NA	NA	NA	epi33	NA	epi35	epi37	NA	epi41	NA	NA
AT1G13200	NA	epi02	epi03	epi04	NA	NA	NA	NA	NA	epi10	epi12	NA	NA	epi15	NA	NA	NA	NA	NA	NA	NA	NA	epi24	epi26	epi28	NA	NA	NA	epi33	NA	epi35	epi37	NA	epi41	NA	NA
AT1G13210	NA	epi02	epi03	epi04	NA	NA	NA	NA	NA	epi10	epi12	NA	NA	epi15	NA	NA	NA	NA	NA	NA	NA	NA	epi24	epi26	epi28	NA	NA	NA	epi33	NA	epi35	epi37	NA	epi41	NA	NA
AT1G13220	NA	epi02	epi03	epi04	NA	NA	NA	NA	NA	epi10	epi12	NA	NA	epi15	NA	NA	NA	NA	NA	NA	NA	NA	epi24	epi26	epi28	NA	NA	NA	epi33	NA	epi35	epi37	NA	epi41	NA	NA
AT1G13230	NA	epi02	epi03	epi04	NA	NA	NA	NA	NA	epi10	epi12	NA	NA	epi15	NA	NA	NA	NA	NA	NA	NA	NA	epi24	epi26	epi28	NA	NA	NA	epi33	NA	epi35	epi37	NA	epi41	NA	NA
AT1G13240	NA	epi02	epi03	epi04	NA	NA	NA	NA	NA	epi10	epi12	NA	NA	epi15	NA	NA	NA	NA	NA	NA	NA	NA	epi24	epi26	epi28	NA	NA	NA	epi33	NA	epi35	epi37	NA	epi41	NA	NA
AT1G13245	NA	epi02	epi03	epi04	NA	NA	NA	NA	NA	epi10	epi12	NA	NA	epi15	NA	NA	NA	NA	NA	NA	NA	NA	epi24	epi26	epi28	NA	NA	NA	epi33	NA	epi35	epi37	NA	epi41	NA	NA
AT1G13250	NA	epi02	epi03	epi04	NA	NA	NA	NA	NA	epi10	epi12	NA	NA	epi15	NA	NA	NA	NA	NA	NA	NA	NA	epi24	epi26	epi28	NA	NA	NA	epi33	NA	epi35	epi37	NA	epi41	NA	NA
AT1G13260	NA	epi02	epi03	epi04	NA	NA	NA	NA	NA	epi10	epi12	NA	NA	epi15	NA	NA	NA	NA	NA	NA	NA	NA	epi24	epi26	epi28	NA	NA	NA	epi33	NA	epi35	epi37	NA	epi41	NA	NA
AT1G13270	NA	epi02	epi03	epi04	NA	NA	NA	NA	NA	epi10	epi12	NA	NA	epi15	NA	NA	NA	NA	NA	NA	NA	NA	epi24	epi26	epi28	NA	NA	NA	epi33	NA	epi35	epi37	NA	epi41	NA	NA
AT1G13280	NA	epi02	epi03	epi04	NA	NA	NA	NA	NA	epi10	epi12	NA	NA	epi15	NA	NA	NA	NA	NA	NA	NA	NA	epi24	epi26	epi28	NA	NA	NA	epi33	NA	epi35	epi37	NA	epi41	NA	NA
AT1G13290	NA	epi02	epi03	epi04	NA	NA	NA	NA	NA	epi10	epi12	NA	NA	epi15	NA	NA	NA	NA	NA	NA	NA	NA	epi24	epi26	epi28	NA	NA	NA	epi33	NA	epi35	epi37	NA	epi41	NA	NA
AT1G13300	NA	epi02	epi03	epi04	NA	NA	NA	NA	NA	epi10	epi12	NA	NA	epi15	NA	NA	NA	NA	NA	NA	NA	NA	epi24	epi26	epi28	NA	NA	NA	epi33	NA	epi35	epi37	NA	epi41	NA	NA
AT1G13310	NA	epi02	epi03	epi04	NA	NA	NA	NA	NA	epi10	epi12	NA	NA	epi15	NA	NA	NA	NA	NA	NA	NA	NA	epi24	epi26	epi28	NA	NA	NA	epi33	NA	epi35	epi37	NA	epi41	NA	NA
AT1G13320	NA	epi02	epi03	epi04	NA	NA	NA	NA	NA	epi10	epi12	NA	NA	epi15	NA	NA	NA	NA	NA	NA	NA	NA	epi24	epi26	epi28	NA	NA	NA	epi33	NA	epi35	epi37	NA	epi41	NA	NA
AT1G13330	NA	epi02	epi03	epi04	NA	NA	NA	NA	NA	epi10	epi12	NA	NA	epi15	NA	NA	NA	NA	NA	NA	NA	NA	epi24	epi26	epi28	NA	NA	NA	epi33	NA	epi35	epi37	epi39	epi41	NA	NA
AT1G13340	NA	epi02	epi03	epi04	NA	NA	NA	NA	NA	epi10	epi12	NA	NA	epi15	NA	NA	NA	NA	NA	NA	NA	NA	epi24	epi26	epi28	NA	NA	NA	epi33	NA	epi35	epi37	epi39	epi41	NA	NA
AT1G13350	NA	epi02	epi03	epi04	NA	NA	NA	NA	NA	epi10	epi12	NA	NA	epi15	NA	NA	NA	NA	NA	NA	NA	NA	epi24	epi26	epi28	NA	NA	NA	epi33	NA	epi35	epi37	epi39	epi41	NA	NA
AT1G13360	NA	epi02	epi03	epi04	NA	NA	NA	NA	NA	epi10	epi12	NA	NA	epi15	NA	NA	NA	NA	NA	NA	NA	NA	epi24	epi26	epi28	NA	NA	NA	epi33	NA	epi35	epi37	epi39	epi41	NA	NA
AT1G13370	NA	epi02	epi03	epi04	NA	NA	NA	NA	NA	epi10	epi12	NA	NA	epi15	NA	NA	NA	NA	NA	NA	NA	NA	epi24	epi26	epi28	NA	NA	NA	epi33	NA	epi35	epi37	epi39	epi41	NA	NA
AT1G13380	NA	epi02	epi03	epi04	NA	NA	NA	NA	NA	epi10	epi12	NA	NA	epi15	NA	NA	NA	NA	NA	NA	NA	NA	epi24	epi26	epi28	NA	NA	NA	epi33	NA	epi35	epi37	epi39	epi41	NA	NA
AT1G13390	NA	epi02	epi03	epi04	NA	NA	NA	NA	NA	epi10	epi12	NA	NA	epi15	NA	NA	NA	NA	NA	NA	NA	NA	epi24	epi26	epi28	NA	NA	NA	epi33	NA	epi35	epi37	epi39	epi41	NA	NA
AT1G13400	NA	epi02	epi03	epi04	NA	NA	NA	NA	NA	epi10	epi12	NA	NA	epi15	NA	NA	NA	NA	NA	NA	NA	NA	epi24	epi26	epi28	NA	NA	NA	epi33	NA	epi35	epi37	epi39	epi41	NA	NA
AT1G13410	NA	epi02	epi03	epi04	NA	NA	NA	NA	NA	epi10	epi12	NA	NA	epi15	NA	NA	NA	NA	NA	NA	NA	NA	epi24	epi26	epi28	NA	NA	NA	epi33	NA	epi35	epi37	epi39	epi41	NA	NA
AT1G13420	NA	epi02	epi03	epi04	NA	NA	NA	NA	NA	epi10	epi12	NA	NA	epi15	NA	NA	NA	NA	NA	NA	NA	NA	epi24	epi26	epi28	NA	NA	NA	epi33	NA	epi35	epi37	epi39	epi41	NA	NA
AT1G13430	NA	epi02	epi03	epi04	NA	NA	NA	NA	NA	epi10	epi12	NA	NA	epi15	NA	NA	NA	NA	NA	NA	NA	NA	epi24	epi26	epi28	NA	NA	NA	epi33	NA	epi35	epi37	epi39	epi41	NA	NA
AT1G13440	NA	epi02	epi03	epi04	NA	NA	NA	NA	NA	epi10	epi12	NA	NA	epi15	NA	NA	NA	NA	NA	NA	NA	NA	epi24	epi26	epi28	NA	NA	NA	epi33	NA	epi35	epi37	epi39	epi41	NA	NA
AT1G13448	NA	epi02	epi03	epi04	NA	NA	NA	NA	NA	epi10	epi12	NA	NA	epi15	NA	NA	NA	NA	NA	NA	NA	NA	epi24	epi26	epi28	NA	NA	NA	epi33	NA	epi35	epi37	epi39	epi41	NA	NA
AT1G13450	NA	epi02	epi03	epi04	NA	NA	NA	NA	NA	epi10	epi12	NA	NA	epi15	NA	NA	NA	NA	NA	NA	NA	NA	epi24	epi26	epi28	NA	NA	NA	epi33	NA	epi35	epi37	epi39	epi41	NA	NA
AT1G13460	NA	epi02	epi03	epi04	NA	NA	NA	NA	NA	epi10	epi12	NA	NA	epi15	NA	NA	NA	NA	NA	NA	NA	NA	epi24	epi26	epi28	NA	NA	NA	epi33	NA	epi35	epi37	epi39	epi41	NA	NA
AT1G13470	NA	epi02	epi03	epi04	NA	NA	NA	NA	NA	epi10	epi12	NA	NA	epi15	NA	NA	NA	NA	NA	NA	NA	NA	epi24	epi26	epi28	NA	NA	NA	epi33	NA	epi35	epi37	epi39	epi41	NA	NA
AT1G13480	NA	epi02	epi03	epi04	NA	NA	NA	NA	NA	epi10	epi12	NA	NA	epi15	NA	NA	NA	NA	NA	NA	NA	NA	epi24	epi26	epi28	NA	NA	NA	epi33	NA	epi35	epi37	epi39	epi41	NA	NA
AT1G13485	NA	epi02	epi03	epi04	NA	NA	NA	NA	NA	epi10	epi12	NA	NA	epi15	NA	NA	NA	NA	NA	NA	NA	NA	epi24	epi26	epi28	NA	NA	NA	epi33	NA	epi35	epi37	epi39	epi41	NA	NA
AT1G13490	NA	epi02	epi03	epi04	NA	NA	NA	NA	NA	epi10	epi12	NA	NA	epi15	NA	NA	NA	NA	NA	NA	NA	NA	epi24	epi26	epi28	NA	NA	NA	epi33	NA	epi35	epi37	epi39	epi41	NA	NA
AT1G13500	NA	epi02	epi03	epi04	NA	NA	NA	NA	NA	epi10	epi12	NA	NA	epi15	NA	NA	NA	NA	NA	NA	NA	NA	epi24	epi26	epi28	NA	NA	NA	epi33	NA	epi35	epi37	epi39	epi41	NA	NA
AT1G13510	NA	epi02	epi03	epi04	NA	NA	NA	NA	NA	epi10	epi12	NA	NA	epi15	NA	NA	NA	NA	NA	NA	NA	NA	epi24	epi26	epi28	NA	NA	NA	epi33	NA	epi35	epi37	epi39	epi41	NA	NA
AT1G13520	NA	epi02	epi03	epi04	NA	NA	NA	NA	NA	epi10	epi12	NA	NA	epi15	NA	NA	NA	NA	NA	NA	NA	NA	epi24	epi26	epi28	NA	NA	NA	epi33	NA	epi35	epi37	epi39	epi41	NA	NA
AT1G13530	NA	epi02	epi03	epi04	NA	NA	NA	NA	NA	epi10	epi12	NA	NA	epi15	NA	NA	NA	NA	NA	NA	NA	NA	epi24	epi26	epi28	NA	NA	NA	epi33	NA	epi35	epi37	epi39	epi41	NA	NA
AT1G13540	NA	epi02	epi03	epi04	NA	NA	NA	NA	NA	epi10	epi12	NA	NA	epi15	NA	NA	NA	NA	NA	NA	NA	NA	epi24	epi26	epi28	NA	NA	NA	epi33	NA	epi35	epi37	epi39	epi41	NA	NA
AT1G13550	NA	epi02	epi03	epi04	NA	NA	NA	NA	NA	epi10	epi12	NA	NA	epi15	NA	NA	NA	NA	NA	NA	NA	NA	epi24	epi26	epi28	NA	NA	NA	epi33	NA	epi35	epi37	epi39	epi41	NA	NA
AT1G13560	NA	epi02	epi03	epi04	NA	NA	NA	NA	NA	epi10	epi12	NA	NA	epi15	NA	NA	NA	NA	NA	NA	NA	NA	epi24	epi26	epi28	NA	NA	NA	epi33	NA	epi35	epi37	epi39	epi41	NA	NA
AT1G13570	NA	epi02	epi03	epi04	NA	NA	NA	NA	NA	epi10	epi12	NA	NA	epi15	NA	NA	NA	NA	NA	NA	NA	NA	epi24	epi26	epi28	NA	NA	NA	epi33	NA	epi35	epi37	epi39	epi41	NA	NA
AT1G13580	NA	epi02	epi03	epi04	NA	NA	NA	NA	NA	epi10	epi12	NA	NA	epi15	NA	NA	NA	NA	NA	NA	NA	NA	epi24	epi26	epi28	NA	NA	NA	epi33	NA	epi35	epi37	epi39	epi41	NA	NA
AT1G13590	NA	epi02	epi03	epi04	NA	NA	NA	NA	NA	epi10	epi12	NA	NA	epi15	NA	NA	NA	NA	NA	NA	NA	NA	epi24	epi26	epi28	NA	NA	NA	epi33	NA	epi35	epi37	epi39	epi41	NA	NA
AT1G13600	NA	epi02	epi03	epi04	NA	NA	NA	NA	NA	epi10	epi12	NA	NA	epi15	NA	NA	NA	NA	NA	NA	NA	NA	epi24	epi26	epi28	NA	NA	NA	epi33	NA	epi35	epi37	epi39	epi41	NA	NA
AT1G13605	NA	epi02	epi03	epi04	NA	NA	NA	NA	NA	epi10	epi12	NA	NA	epi15	NA	NA	NA	NA	NA	NA	NA	NA	epi24	epi26	epi28	NA	NA	NA	epi33	NA	epi35	epi37	epi39	epi41	NA	NA
AT1G13607	NA	epi02	epi03	epi04	NA	NA	NA	NA	NA	epi10	epi12	NA	NA	epi15	NA	NA	NA	NA	NA	NA	NA	NA	epi24	epi26	epi28	NA	NA	NA	epi33	NA	epi35	epi37	epi39	epi41	NA	NA
AT1G13608	NA	epi02	epi03	epi04	NA	NA	NA	NA	NA	epi10	epi12	NA	NA	epi15	NA	NA	NA	NA	NA	NA	NA	NA	epi24	epi26	epi28	NA	NA	NA	epi33	NA	epi35	epi37	epi39	epi41	NA	NA
AT1G13609	NA	epi02	epi03	epi04	NA	NA	NA	NA	NA	epi10	epi12	NA	NA	epi15	NA	NA	NA	NA	NA	NA	NA	NA	epi24	epi26	epi28	NA	NA	NA	epi33	NA	epi35	epi37	epi39	epi41	NA	NA
AT1G13610	NA	epi02	epi03	epi04	NA	NA	NA	NA	NA	epi10	epi12	NA	NA	epi15	NA	NA	NA	NA	NA	NA	NA	NA	epi24	epi26	epi28	NA	NA	NA	epi33	NA	epi35	epi37	epi39	epi41	NA	NA
AT1G13620	NA	epi02	epi03	epi04	NA	NA	NA	NA	NA	epi10	epi12	NA	NA	epi15	NA	NA	NA	NA	NA	NA	NA	NA	epi24	epi26	epi28	NA	NA	NA	epi33	NA	epi35	epi37	epi39	epi41	NA	NA
AT1G13630	NA	epi02	epi03	epi04	NA	NA	NA	NA	NA	epi10	epi12	NA	NA	epi15	NA	NA	NA	NA	NA	NA	NA	NA	epi24	epi26	epi28	NA	NA	NA	epi33	NA	epi35	epi37	epi39	epi41	NA	NA
AT1G13635	NA	epi02	epi03	epi04	NA	NA	NA	NA	NA	epi10	epi12	NA	NA	epi15	NA	NA	NA	NA	NA	NA	NA	NA	epi24	epi26	epi28	NA	NA	NA	epi33	NA	epi35	epi37	epi39	epi41	NA	NA
AT1G13640	NA	epi02	epi03	epi04	NA	NA	NA	NA	NA	epi10	epi12	NA	NA	epi15	NA	NA	NA	NA	NA	NA	NA	NA	epi24	epi26	epi28	NA	NA	NA	epi33	NA	epi35	epi37	epi39	epi41	NA	NA
AT1G13650	NA	epi02	epi03	epi04	NA	NA	NA	NA	NA	epi10	epi12	NA	NA	epi15	NA	NA	NA	NA	NA	NA	NA	NA	epi24	epi26	epi28	NA	NA	NA	epi33	NA	epi35	epi37	epi39	epi41	NA	NA
AT1G13660	NA	epi02	epi03	epi04	NA	NA	NA	NA	NA	epi10	epi12	NA	NA	epi15	NA	NA	NA	NA	NA	NA	NA	NA	epi24	epi26	epi28	NA	NA	NA	epi33	NA	epi35	epi37	epi39	epi41	NA	NA
AT1G13670	NA	epi02	epi03	epi04	NA	NA	NA	NA	NA	epi10	epi12	NA	NA	epi15	NA	NA	NA	NA	NA	NA	NA	NA	epi24	epi26	epi28	NA	NA	NA	epi33	NA	epi35	epi37	epi39	epi41	NA	NA
AT1G13680	NA	epi02	epi03	epi04	NA	NA	NA	NA	NA	epi10	epi12	NA	NA	epi15	NA	NA	NA	NA	NA	NA	NA	NA	epi24	epi26	epi28	NA	NA	NA	epi33	NA	epi35	epi37	epi39	epi41	NA	NA
AT1G13690	NA	epi02	epi03	epi04	NA	NA	NA	NA	NA	epi10	epi12	NA	NA	epi15	NA	NA	NA	NA	NA	NA	NA	NA	epi24	epi26	epi28	NA	NA	NA	epi33	NA	epi35	epi37	epi39	epi41	NA	NA
AT1G13700	NA	epi02	epi03	epi04	NA	NA	NA	NA	NA	epi10	epi12	NA	NA	epi15	NA	NA	NA	NA	NA	NA	NA	NA	epi24	epi26	epi28	NA	NA	NA	epi33	NA	epi35	epi37	epi39	epi41	NA	NA
AT1G13710	NA	epi02	epi03	epi04	NA	NA	NA	NA	NA	epi10	epi12	NA	NA	epi15	NA	NA	NA	NA	NA	NA	NA	NA	epi24	epi26	epi28	NA	NA	NA	epi33	NA	epi35	epi37	epi39	epi41	NA	NA
AT1G13720	NA	epi02	epi03	epi04	NA	NA	NA	NA	NA	epi10	epi12	NA	NA	epi15	NA	NA	NA	NA	NA	NA	NA	NA	epi24	epi26	epi28	NA	NA	NA	epi33	NA	epi35	epi37	epi39	epi41	NA	NA
AT1G13730	NA	epi02	epi03	epi04	NA	NA	NA	NA	NA	epi10	epi12	NA	NA	epi15	NA	NA	NA	NA	NA	NA	NA	NA	epi24	epi26	epi28	NA	NA	NA	epi33	NA	epi35	epi37	epi39	epi41	NA	NA
AT1G13740	NA	epi02	epi03	epi04	NA	NA	NA	NA	NA	epi10	epi12	NA	NA	epi15	NA	NA	NA	NA	NA	NA	NA	NA	epi24	epi26	epi28	NA	NA	NA	epi33	NA	epi35	epi37	epi39	epi41	NA	NA
AT1G13750	NA	epi02	epi03	epi04	NA	NA	NA	NA	NA	epi10	epi12	NA	NA	epi15	NA	NA	NA	NA	NA	NA	NA	NA	epi24	epi26	epi28	NA	NA	NA	epi33	NA	epi35	epi37	epi39	epi41	NA	NA
AT1G13755	NA	epi02	epi03	epi04	NA	NA	NA	NA	NA	epi10	epi12	NA	NA	epi15	NA	NA	NA	NA	NA	NA	NA	NA	epi24	epi26	epi28	NA	NA	NA	epi33	NA	epi35	epi37	epi39	epi41	NA	NA
AT1G13760	NA	epi02	epi03	epi04	NA	NA	NA	NA	NA	epi10	epi12	NA	NA	epi15	NA	NA	NA	NA	NA	NA	NA	NA	epi24	epi26	epi28	NA	NA	NA	epi33	NA	epi35	epi37	epi39	epi41	NA	NA
AT1G13770	NA	epi02	epi03	epi04	NA	NA	NA	NA	NA	epi10	epi12	NA	NA	epi15	NA	NA	NA	NA	NA	NA	NA	NA	epi24	epi26	epi28	NA	NA	NA	epi33	NA	epi35	epi37	epi39	epi41	NA	NA
AT1G13780	NA	epi02	epi03	epi04	NA	NA	NA	NA	NA	epi10	epi12	NA	NA	epi15	NA	NA	NA	NA	NA	NA	NA	NA	epi24	epi26	epi28	NA	NA	NA	epi33	NA	epi35	epi37	epi39	epi41	NA	NA
AT1G13790	NA	epi02	epi03	epi04	NA	NA	NA	NA	NA	epi10	epi12	NA	NA	epi15	NA	NA	NA	NA	NA	NA	NA	NA	epi24	epi26	epi28	NA	NA	NA	epi33	NA	epi35	epi37	epi39	epi41	NA	NA
AT1G13800	NA	epi02	epi03	epi04	NA	NA	NA	NA	NA	epi10	epi12	NA	NA	epi15	NA	NA	NA	NA	NA	NA	NA	NA	epi24	epi26	epi28	NA	NA	NA	epi33	NA	epi35	epi37	epi39	epi41	NA	NA
AT1G13810	NA	epi02	epi03	epi04	NA	NA	NA	NA	NA	epi10	epi12	NA	NA	epi15	NA	NA	NA	NA	NA	NA	NA	NA	epi24	epi26	epi28	NA	NA	NA	epi33	NA	epi35	epi37	epi39	epi41	NA	NA
AT1G13820	NA	epi02	epi03	epi04	NA	NA	NA	NA	NA	epi10	epi12	NA	NA	epi15	NA	NA	NA	NA	NA	NA	NA	NA	epi24	epi26	epi28	NA	NA	NA	epi33	NA	epi35	epi37	epi39	epi41	NA	NA
AT1G13830	NA	epi02	epi03	epi04	NA	NA	NA	NA	NA	epi10	epi12	NA	NA	epi15	NA	NA	NA	NA	NA	NA	NA	NA	epi24	epi26	epi28	NA	NA	NA	epi33	NA	epi35	epi37	epi39	epi41	NA	NA
AT1G13840	NA	epi02	epi03	epi04	NA	NA	NA	NA	NA	epi10	epi12	NA	NA	epi15	NA	NA	NA	NA	NA	NA	NA	NA	epi24	epi26	epi28	NA	NA	NA	epi33	NA	epi35	epi37	epi39	epi41	NA	NA
AT1G13850	NA	epi02	epi03	epi04	NA	NA	NA	NA	NA	epi10	epi12	NA	NA	epi15	NA	NA	NA	NA	NA	NA	NA	NA	epi24	epi26	epi28	NA	NA	NA	epi33	NA	epi35	epi37	epi39	epi41	NA	NA
AT1G13860	NA	epi02	epi03	epi04	NA	NA	NA	NA	NA	epi10	epi12	NA	NA	epi15	NA	NA	NA	NA	NA	NA	NA	NA	epi24	epi26	epi28	NA	NA	NA	epi33	NA	epi35	epi37	epi39	epi41	NA	NA
AT1G13870	NA	epi02	epi03	epi04	NA	NA	NA	NA	NA	epi10	epi12	NA	NA	epi15	NA	NA	NA	NA	NA	NA	NA	NA	epi24	epi26	epi28	NA	NA	NA	epi33	NA	epi35	epi37	epi39	epi41	NA	NA
AT1G13880	NA	epi02	epi03	epi04	NA	NA	NA	NA	NA	epi10	epi12	NA	NA	epi15	NA	NA	NA	NA	NA	NA	NA	NA	epi24	epi26	epi28	NA	NA	NA	epi33	NA	epi35	epi37	epi39	epi41	NA	NA
AT1G13890	NA	epi02	epi03	epi04	NA	NA	NA	NA	NA	epi10	epi12	NA	NA	epi15	NA	NA	NA	NA	NA	NA	NA	NA	epi24	epi26	epi28	NA	NA	NA	epi33	NA	epi35	epi37	epi39	epi41	NA	NA
AT1G13900	NA	epi02	epi03	epi04	NA	NA	NA	NA	NA	epi10	epi12	NA	NA	epi15	NA	NA	NA	NA	NA	NA	NA	NA	epi24	epi26	epi28	NA	NA	NA	epi33	NA	epi35	epi37	epi39	epi41	NA	NA
AT1G13910	NA	epi02	epi03	epi04	NA	NA	NA	NA	NA	epi10	epi12	NA	NA	epi15	NA	NA	NA	NA	NA	NA	NA	NA	epi24	epi26	epi28	NA	NA	NA	epi33	NA	epi35	epi37	epi39	epi41	NA	NA
AT1G13920	NA	epi02	epi03	epi04	NA	NA	NA	NA	NA	epi10	epi12	NA	NA	epi15	NA	NA	NA	NA	NA	NA	NA	NA	epi24	epi26	epi28	NA	NA	NA	epi33	NA	epi35	epi37	epi39	epi41	NA	NA
AT1G13930	NA	epi02	epi03	epi04	NA	NA	NA	NA	NA	epi10	epi12	NA	NA	epi15	NA	NA	NA	NA	NA	NA	NA	NA	epi24	epi26	epi28	NA	NA	NA	epi33	NA	epi35	epi37	epi39	epi41	NA	NA
AT1G13940	NA	epi02	epi03	epi04	NA	NA	NA	NA	NA	epi10	epi12	NA	NA	epi15	NA	NA	NA	NA	NA	NA	NA	NA	epi24	epi26	epi28	NA	NA	NA	epi33	NA	epi35	epi37	epi39	epi41	NA	NA
AT1G13950	NA	epi02	epi03	epi04	NA	NA	NA	NA	NA	epi10	epi12	NA	NA	epi15	NA	NA	NA	NA	NA	NA	NA	NA	epi24	epi26	epi28	NA	NA	NA	epi33	NA	epi35	epi37	epi39	epi41	NA	NA
AT1G13960	NA	epi02	epi03	epi04	NA	NA	NA	NA	NA	epi10	epi12	NA	NA	epi15	NA	NA	NA	NA	NA	NA	NA	NA	epi24	epi26	epi28	NA	NA	NA	epi33	NA	epi35	epi37	epi39	epi41	NA	NA
AT1G13970	NA	epi02	epi03	epi04	NA	NA	NA	NA	NA	epi10	epi12	NA	NA	epi15	NA	NA	NA	NA	NA	NA	NA	NA	epi24	epi26	epi28	NA	NA	NA	epi33	NA	epi35	epi37	epi39	epi41	NA	NA
AT1G13980	NA	epi02	epi03	epi04	NA	NA	NA	NA	NA	epi10	epi12	NA	NA	epi15	NA	NA	NA	NA	NA	NA	NA	NA	epi24	epi26	epi28	NA	NA	NA	epi33	NA	epi35	epi37	epi39	epi41	NA	NA
AT1G13990	NA	epi02	epi03	epi04	NA	NA	NA	NA	NA	epi10	epi12	NA	NA	epi15	NA	NA	NA	NA	NA	NA	NA	NA	epi24	epi26	epi28	NA	NA	NA	epi33	NA	epi35	epi37	epi39	epi41	NA	NA
AT1G14000	NA	epi02	epi03	epi04	NA	NA	NA	NA	NA	epi10	epi12	NA	NA	epi15	NA	NA	NA	NA	NA	NA	NA	NA	epi24	epi26	epi28	NA	NA	NA	epi33	NA	epi35	epi37	epi39	epi41	NA	NA
AT1G14010	NA	epi02	epi03	epi04	NA	NA	NA	NA	NA	epi10	epi12	NA	NA	epi15	NA	NA	NA	NA	NA	NA	NA	NA	epi24	epi26	epi28	NA	NA	NA	epi33	NA	epi35	epi37	epi39	epi41	NA	NA
AT1G14020	NA	epi02	epi03	epi04	NA	NA	NA	NA	NA	epi10	epi12	NA	NA	epi15	NA	NA	NA	NA	NA	NA	NA	NA	epi24	epi26	epi28	NA	NA	NA	epi33	NA	epi35	epi37	epi39	epi41	NA	NA
AT1G14030	NA	epi02	epi03	epi04	NA	NA	NA	NA	NA	epi10	epi12	NA	NA	epi15	NA	NA	NA	NA	NA	NA	NA	NA	epi24	epi26	epi28	NA	NA	NA	epi33	NA	epi35	epi37	epi39	epi41	NA	NA
AT1G14040	NA	epi02	epi03	epi04	NA	NA	NA	NA	NA	epi10	epi12	NA	NA	epi15	NA	NA	NA	NA	NA	NA	NA	NA	epi24	epi26	epi28	NA	NA	NA	epi33	NA	epi35	epi37	epi39	epi41	NA	NA
AT1G14048	NA	epi02	epi03	epi04	NA	NA	NA	NA	NA	epi10	epi12	NA	NA	epi15	NA	NA	NA	NA	NA	NA	NA	NA	epi24	epi26	epi28	NA	NA	NA	epi33	NA	epi35	epi37	epi39	epi41	NA	NA
AT1G14060	NA	epi02	epi03	epi04	NA	NA	NA	NA	NA	epi10	epi12	NA	NA	epi15	NA	NA	NA	NA	NA	NA	NA	NA	epi24	epi26	epi28	NA	NA	NA	epi33	NA	epi35	epi37	epi39	epi41	NA	NA
AT1G14070	NA	epi02	epi03	epi04	NA	NA	NA	NA	NA	epi10	epi12	NA	NA	epi15	NA	NA	NA	NA	NA	NA	NA	NA	epi24	epi26	epi28	NA	NA	NA	epi33	NA	epi35	epi37	epi39	epi41	NA	NA
AT1G14071	NA	epi02	epi03	epi04	NA	NA	NA	NA	NA	epi10	epi12	NA	NA	epi15	NA	NA	NA	NA	NA	NA	NA	NA	epi24	epi26	epi28	NA	NA	NA	epi33	NA	epi35	epi37	epi39	epi41	NA	NA
AT1G14080	NA	epi02	epi03	epi04	NA	NA	NA	NA	NA	epi10	epi12	NA	NA	epi15	NA	NA	NA	NA	NA	NA	NA	NA	epi24	epi26	epi28	NA	NA	NA	epi33	NA	epi35	epi37	epi39	epi41	NA	NA
AT1G14090	NA	epi02	epi03	epi04	NA	NA	NA	NA	NA	epi10	epi12	NA	NA	epi15	NA	NA	NA	NA	NA	NA	NA	NA	epi24	epi26	epi28	NA	NA	NA	epi33	NA	epi35	epi37	epi39	epi41	NA	NA
AT1G14100	NA	epi02	epi03	epi04	NA	NA	NA	NA	NA	epi10	epi12	NA	NA	epi15	NA	NA	NA	NA	NA	NA	NA	NA	epi24	epi26	epi28	NA	NA	NA	epi33	NA	epi35	epi37	epi39	epi41	NA	NA
AT1G14110	NA	epi02	epi03	epi04	NA	NA	NA	NA	NA	epi10	epi12	NA	NA	epi15	NA	NA	NA	NA	NA	NA	NA	NA	epi24	epi26	epi28	NA	NA	NA	epi33	NA	epi35	epi37	epi39	epi41	NA	NA
AT1G14120	NA	epi02	epi03	epi04	NA	NA	NA	NA	NA	epi10	epi12	NA	NA	epi15	NA	NA	NA	NA	NA	NA	NA	NA	epi24	epi26	epi28	NA	NA	NA	epi33	NA	epi35	epi37	epi39	epi41	NA	NA
AT1G14130	NA	epi02	epi03	epi04	NA	NA	NA	NA	NA	epi10	epi12	NA	NA	epi15	NA	NA	NA	NA	NA	NA	NA	NA	epi24	epi26	epi28	NA	NA	NA	epi33	NA	epi35	epi37	epi39	epi41	NA	NA
AT1G14140	NA	epi02	epi03	epi04	NA	NA	NA	NA	NA	epi10	epi12	NA	NA	epi15	NA	NA	NA	NA	NA	NA	NA	NA	epi24	epi26	epi28	NA	NA	NA	epi33	NA	epi35	epi37	epi39	epi41	NA	NA
AT1G14150	NA	epi02	epi03	epi04	NA	NA	NA	NA	NA	epi10	epi12	NA	NA	epi15	NA	NA	NA	NA	NA	NA	NA	NA	epi24	epi26	epi28	NA	NA	NA	epi33	NA	epi35	epi37	epi39	epi41	NA	NA
AT1G14160	NA	epi02	epi03	epi04	NA	NA	NA	NA	NA	epi10	epi12	NA	NA	epi15	NA	NA	NA	NA	NA	NA	NA	NA	epi24	epi26	epi28	NA	NA	NA	epi33	NA	epi35	epi37	epi39	epi41	NA	NA
AT1G14170	NA	epi02	epi03	epi04	NA	NA	NA	NA	NA	epi10	epi12	NA	NA	epi15	NA	NA	NA	NA	NA	NA	NA	NA	epi24	epi26	epi28	NA	NA	NA	epi33	NA	epi35	epi37	epi39	epi41	NA	NA
AT1G14180	NA	epi02	epi03	epi04	NA	NA	NA	NA	NA	epi10	epi12	NA	NA	epi15	NA	NA	NA	NA	NA	NA	NA	NA	epi24	epi26	epi28	NA	NA	NA	epi33	NA	epi35	epi37	epi39	epi41	NA	NA
AT1G14182	NA	epi02	epi03	epi04	NA	NA	NA	NA	NA	epi10	epi12	NA	NA	epi15	NA	NA	NA	NA	NA	NA	NA	NA	epi24	epi26	epi28	NA	NA	NA	epi33	NA	epi35	epi37	epi39	epi41	NA	NA
AT1G14185	NA	epi02	epi03	epi04	NA	NA	NA	NA	NA	epi10	epi12	NA	NA	epi15	NA	NA	NA	NA	NA	NA	NA	NA	epi24	epi26	epi28	NA	NA	NA	epi33	NA	epi35	epi37	epi39	epi41	NA	NA
AT1G14190	NA	epi02	epi03	epi04	NA	NA	NA	NA	NA	epi10	epi12	NA	NA	epi15	NA	NA	NA	NA	NA	NA	NA	NA	epi24	epi26	epi28	NA	NA	NA	epi33	NA	epi35	epi37	epi39	epi41	NA	NA
AT1G14200	NA	epi02	epi03	epi04	NA	NA	NA	NA	NA	epi10	epi12	NA	NA	epi15	NA	NA	NA	NA	NA	NA	NA	NA	epi24	epi26	epi28	NA	NA	NA	epi33	NA	epi35	epi37	epi39	epi41	NA	NA
AT1G14205	NA	epi02	epi03	epi04	NA	NA	NA	NA	NA	epi10	epi12	NA	NA	epi15	NA	NA	NA	NA	NA	NA	NA	NA	epi24	epi26	epi28	NA	NA	NA	epi33	NA	epi35	epi37	epi39	epi41	NA	NA
AT1G14210	NA	epi02	epi03	epi04	NA	NA	NA	NA	NA	epi10	epi12	NA	NA	epi15	NA	NA	NA	NA	NA	NA	NA	NA	epi24	epi26	epi28	NA	NA	NA	epi33	NA	epi35	epi37	epi39	epi41	NA	NA
AT1G14220	NA	epi02	epi03	epi04	NA	NA	NA	NA	NA	epi10	epi12	NA	NA	epi15	NA	NA	NA	NA	NA	NA	NA	NA	epi24	epi26	epi28	NA	NA	NA	epi33	NA	epi35	epi37	epi39	epi41	NA	NA
AT1G14225	NA	epi02	epi03	epi04	NA	NA	NA	NA	NA	epi10	epi12	NA	NA	epi15	NA	NA	NA	NA	NA	NA	NA	NA	epi24	epi26	epi28	NA	NA	NA	epi33	NA	epi35	epi37	epi39	epi41	NA	NA
AT1G14230	NA	epi02	epi03	epi04	NA	NA	NA	NA	NA	epi10	epi12	NA	NA	epi15	NA	NA	NA	NA	NA	NA	NA	NA	epi24	epi26	epi28	NA	NA	NA	epi33	NA	epi35	epi37	epi39	epi41	NA	NA
AT1G14240	NA	epi02	epi03	epi04	NA	NA	NA	NA	NA	epi10	epi12	NA	NA	epi15	NA	NA	NA	NA	NA	NA	NA	NA	epi24	epi26	epi28	NA	NA	NA	epi33	NA	epi35	epi37	epi39	epi41	NA	NA
AT1G14250	NA	epi02	epi03	epi04	NA	NA	NA	NA	NA	epi10	epi12	NA	NA	epi15	NA	NA	NA	NA	NA	NA	NA	NA	epi24	epi26	epi28	NA	NA	NA	epi33	NA	epi35	epi37	epi39	epi41	NA	NA
AT1G14260	NA	epi02	epi03	epi04	NA	NA	NA	NA	NA	epi10	epi12	NA	NA	epi15	NA	NA	NA	NA	NA	NA	NA	NA	epi24	epi26	epi28	NA	NA	NA	epi33	NA	epi35	epi37	epi39	epi41	NA	NA
AT1G14270	NA	epi02	epi03	epi04	NA	NA	NA	NA	NA	epi10	epi12	NA	NA	epi15	NA	NA	NA	NA	NA	NA	NA	NA	epi24	epi26	epi28	NA	NA	NA	epi33	NA	epi35	epi37	epi39	epi41	NA	NA
AT1G14280	NA	epi02	epi03	epi04	NA	NA	NA	NA	NA	epi10	epi12	NA	NA	epi15	NA	NA	NA	NA	NA	NA	NA	NA	epi24	epi26	epi28	NA	NA	NA	epi33	NA	epi35	epi37	epi39	epi41	NA	NA
AT1G14290	NA	epi02	epi03	epi04	NA	NA	NA	NA	NA	epi10	epi12	NA	NA	epi15	NA	NA	NA	NA	NA	NA	NA	NA	epi24	epi26	epi28	NA	NA	NA	epi33	NA	epi35	epi37	epi39	epi41	NA	NA
AT1G14300	NA	epi02	epi03	epi04	NA	NA	NA	NA	NA	epi10	epi12	NA	NA	epi15	NA	NA	NA	NA	NA	NA	NA	NA	epi24	epi26	epi28	NA	NA	NA	epi33	NA	epi35	epi37	epi39	epi41	NA	NA
AT1G14310	NA	epi02	epi03	epi04	NA	NA	NA	NA	NA	epi10	epi12	NA	NA	epi15	NA	NA	NA	NA	NA	NA	NA	NA	epi24	epi26	epi28	NA	NA	NA	epi33	NA	epi35	epi37	epi39	epi41	NA	NA
AT1G14315	NA	epi02	epi03	epi04	NA	NA	NA	NA	NA	epi10	epi12	NA	NA	epi15	NA	NA	NA	NA	NA	NA	NA	NA	epi24	epi26	epi28	NA	NA	NA	epi33	NA	epi35	epi37	epi39	epi41	NA	NA
AT1G14320	NA	epi02	epi03	epi04	NA	NA	NA	NA	NA	epi10	epi12	NA	NA	epi15	NA	NA	NA	NA	NA	NA	NA	NA	epi24	epi26	epi28	NA	NA	NA	epi33	NA	epi35	epi37	epi39	epi41	NA	NA
AT1G14330	NA	epi02	epi03	epi04	NA	NA	NA	NA	NA	epi10	epi12	NA	NA	epi15	NA	NA	NA	NA	NA	NA	NA	NA	epi24	epi26	epi28	NA	NA	NA	epi33	NA	epi35	epi37	epi39	epi41	NA	NA
AT1G14340	NA	epi02	epi03	epi04	NA	NA	NA	NA	NA	epi10	epi12	NA	NA	epi15	NA	NA	NA	NA	NA	NA	NA	NA	epi24	epi26	epi28	NA	NA	NA	epi33	NA	epi35	epi37	epi39	epi41	NA	NA
AT1G14345	NA	epi02	epi03	epi04	NA	NA	NA	NA	NA	epi10	epi12	NA	NA	epi15	NA	NA	NA	NA	NA	NA	NA	NA	epi24	epi26	epi28	NA	NA	NA	epi33	NA	epi35	epi37	epi39	epi41	NA	NA
AT1G14350	NA	epi02	epi03	epi04	NA	NA	NA	NA	NA	epi10	epi12	NA	NA	epi15	NA	NA	NA	NA	NA	NA	NA	NA	epi24	epi26	epi28	NA	NA	NA	epi33	NA	epi35	epi37	epi39	epi41	NA	NA
AT1G14360	NA	epi02	epi03	epi04	NA	NA	NA	NA	NA	epi10	epi12	NA	NA	epi15	NA	NA	NA	NA	NA	NA	NA	NA	epi24	epi26	epi28	NA	NA	NA	epi33	NA	epi35	epi37	epi39	epi41	NA	NA
AT1G14370	NA	epi02	epi03	epi04	NA	NA	NA	NA	NA	epi10	epi12	NA	NA	epi15	NA	NA	NA	NA	NA	NA	NA	NA	epi24	epi26	epi28	NA	NA	NA	epi33	NA	epi35	epi37	epi39	epi41	NA	NA
AT1G14380	NA	epi02	epi03	epi04	NA	NA	NA	NA	NA	epi10	epi12	NA	NA	epi15	NA	NA	NA	NA	NA	NA	NA	NA	epi24	epi26	epi28	NA	NA	NA	epi33	NA	epi35	epi37	epi39	epi41	NA	NA
AT1G14390	NA	epi02	epi03	epi04	NA	NA	NA	NA	NA	epi10	epi12	NA	NA	epi15	NA	NA	NA	NA	NA	NA	NA	NA	epi24	epi26	epi28	NA	NA	NA	epi33	NA	epi35	epi37	epi39	epi41	NA	NA
AT1G14400	NA	epi02	epi03	epi04	NA	NA	NA	NA	NA	epi10	epi12	NA	NA	epi15	NA	NA	NA	NA	NA	NA	NA	NA	epi24	epi26	epi28	NA	NA	NA	epi33	NA	epi35	epi37	epi39	epi41	NA	NA
AT1G14410	NA	epi02	epi03	epi04	NA	NA	NA	NA	NA	epi10	epi12	NA	NA	epi15	NA	NA	NA	NA	NA	NA	NA	NA	epi24	epi26	epi28	NA	NA	NA	epi33	NA	epi35	epi37	epi39	epi41	NA	NA
AT1G14420	NA	epi02	epi03	epi04	NA	NA	NA	NA	NA	epi10	epi12	NA	NA	epi15	NA	NA	NA	NA	NA	NA	NA	NA	epi24	epi26	epi28	NA	NA	NA	epi33	NA	epi35	epi37	epi39	epi41	NA	NA
AT1G14430	NA	epi02	epi03	epi04	NA	NA	NA	NA	NA	epi10	epi12	NA	NA	epi15	NA	NA	NA	NA	NA	NA	NA	NA	epi24	epi26	epi28	NA	NA	NA	epi33	NA	epi35	epi37	epi39	epi41	NA	NA
AT1G14440	NA	epi02	epi03	epi04	NA	NA	NA	NA	NA	epi10	epi12	NA	NA	epi15	NA	NA	NA	NA	NA	NA	NA	NA	epi24	epi26	epi28	NA	NA	NA	epi33	NA	epi35	epi37	epi39	epi41	NA	NA
AT1G14450	NA	epi02	epi03	epi04	NA	NA	NA	NA	NA	epi10	epi12	NA	NA	epi15	NA	NA	NA	NA	NA	NA	NA	NA	epi24	epi26	epi28	NA	NA	NA	epi33	NA	epi35	epi37	epi39	epi41	NA	NA
AT1G14455	NA	epi02	epi03	epi04	NA	NA	NA	NA	NA	epi10	epi12	NA	NA	epi15	NA	NA	NA	NA	NA	NA	NA	NA	epi24	epi26	epi28	NA	NA	NA	epi33	NA	epi35	epi37	epi39	epi41	NA	NA
AT1G14460	NA	epi02	epi03	epi04	NA	NA	NA	NA	NA	epi10	epi12	NA	NA	epi15	NA	NA	NA	NA	NA	NA	NA	NA	epi24	epi26	epi28	NA	NA	NA	epi33	NA	epi35	epi37	epi39	epi41	NA	NA
AT1G14470	NA	epi02	epi03	epi04	NA	NA	NA	NA	NA	epi10	epi12	NA	NA	epi15	NA	NA	NA	NA	NA	NA	NA	NA	epi24	epi26	epi28	NA	NA	NA	epi33	NA	epi35	epi37	epi39	epi41	NA	NA
AT1G14480	NA	epi02	epi03	epi04	NA	NA	NA	NA	NA	epi10	epi12	NA	NA	epi15	NA	NA	NA	NA	NA	NA	NA	NA	epi24	epi26	epi28	NA	NA	NA	epi33	NA	epi35	epi37	epi39	epi41	NA	NA
AT1G14490	NA	epi02	epi03	epi04	NA	NA	NA	NA	NA	epi10	epi12	NA	NA	epi15	NA	NA	NA	NA	NA	NA	NA	NA	epi24	epi26	epi28	NA	NA	NA	epi33	NA	epi35	epi37	epi39	epi41	NA	NA
AT1G14500	NA	epi02	epi03	epi04	NA	NA	NA	NA	NA	epi10	epi12	NA	NA	epi15	NA	NA	NA	NA	NA	NA	NA	NA	epi24	epi26	epi28	NA	NA	NA	epi33	NA	epi35	epi37	epi39	epi41	NA	NA
AT1G14510	NA	epi02	epi03	epi04	NA	NA	NA	NA	NA	epi10	epi12	NA	NA	epi15	NA	NA	NA	NA	NA	NA	NA	NA	epi24	epi26	epi28	NA	NA	NA	epi33	NA	epi35	epi37	epi39	epi41	NA	NA
AT1G14518	NA	epi02	epi03	epi04	NA	NA	NA	NA	NA	epi10	epi12	NA	NA	epi15	NA	NA	NA	NA	NA	NA	NA	NA	epi24	epi26	epi28	NA	NA	NA	epi33	NA	epi35	epi37	epi39	epi41	NA	NA
AT1G14520	NA	epi02	epi03	epi04	NA	NA	NA	NA	NA	epi10	epi12	NA	NA	epi15	NA	NA	NA	NA	NA	NA	NA	NA	epi24	epi26	epi28	NA	NA	NA	epi33	NA	epi35	epi37	epi39	epi41	NA	NA
AT1G14530	NA	epi02	epi03	epi04	NA	NA	NA	NA	NA	epi10	epi12	NA	NA	epi15	NA	NA	NA	NA	NA	NA	NA	NA	epi24	epi26	epi28	NA	NA	NA	epi33	NA	epi35	epi37	epi39	epi41	NA	NA
AT1G14540	NA	epi02	epi03	epi04	NA	NA	NA	NA	NA	epi10	epi12	NA	NA	epi15	NA	NA	NA	NA	NA	NA	NA	NA	epi24	epi26	epi28	NA	NA	NA	epi33	NA	epi35	epi37	epi39	epi41	NA	NA
AT1G14549	NA	epi02	epi03	epi04	NA	NA	NA	NA	NA	epi10	epi12	NA	NA	epi15	NA	NA	NA	NA	NA	NA	NA	NA	epi24	epi26	epi28	NA	NA	NA	epi33	NA	epi35	epi37	epi39	epi41	NA	NA
AT1G14550	NA	epi02	epi03	epi04	NA	NA	NA	NA	NA	epi10	epi12	NA	NA	epi15	NA	NA	NA	NA	NA	NA	NA	NA	epi24	epi26	epi28	NA	NA	NA	epi33	NA	epi35	epi37	epi39	epi41	NA	NA
AT1G14560	NA	epi02	epi03	epi04	NA	NA	NA	NA	NA	epi10	epi12	NA	NA	epi15	NA	NA	NA	NA	NA	NA	NA	NA	epi24	epi26	epi28	NA	NA	NA	epi33	NA	epi35	epi37	epi39	epi41	NA	NA
AT1G14570	NA	epi02	epi03	epi04	NA	NA	NA	NA	NA	epi10	epi12	NA	NA	epi15	NA	NA	NA	NA	NA	NA	NA	NA	epi24	epi26	epi28	NA	NA	NA	epi33	NA	epi35	epi37	epi39	epi41	NA	NA
AT1G14580	NA	epi02	epi03	epi04	NA	NA	NA	NA	NA	epi10	epi12	NA	NA	epi15	NA	NA	NA	NA	NA	NA	NA	NA	epi24	epi26	epi28	NA	NA	NA	epi33	NA	epi35	epi37	epi39	epi41	NA	NA
AT1G14590	NA	epi02	epi03	epi04	NA	NA	NA	NA	NA	epi10	epi12	NA	NA	epi15	NA	NA	NA	NA	NA	NA	NA	NA	epi24	epi26	epi28	NA	NA	NA	epi33	NA	epi35	epi37	epi39	epi41	NA	NA
AT1G14600	NA	epi02	epi03	epi04	NA	NA	NA	NA	NA	epi10	epi12	NA	NA	epi15	NA	NA	NA	NA	NA	NA	NA	NA	epi24	epi26	epi28	NA	NA	NA	epi33	NA	epi35	epi37	epi39	epi41	NA	NA
AT1G14610	NA	epi02	epi03	epi04	NA	NA	NA	NA	NA	epi10	epi12	NA	NA	epi15	NA	NA	NA	NA	NA	NA	NA	NA	epi24	epi26	epi28	NA	NA	NA	epi33	NA	epi35	epi37	epi39	epi41	NA	NA
AT1G14620	NA	epi02	epi03	epi04	NA	NA	NA	NA	NA	epi10	epi12	NA	NA	epi15	NA	NA	NA	NA	NA	NA	NA	NA	epi24	epi26	epi28	NA	NA	NA	epi33	NA	epi35	epi37	epi39	epi41	NA	NA
AT1G14630	NA	epi02	epi03	epi04	NA	NA	NA	NA	NA	epi10	epi12	NA	NA	epi15	NA	NA	NA	NA	NA	NA	NA	NA	epi24	epi26	epi28	NA	NA	NA	epi33	NA	epi35	epi37	epi39	epi41	NA	NA
AT1G14640	NA	epi02	epi03	epi04	NA	NA	NA	NA	NA	epi10	epi12	NA	NA	epi15	NA	NA	NA	NA	NA	NA	NA	NA	epi24	epi26	epi28	NA	NA	NA	epi33	NA	epi35	epi37	epi39	epi41	NA	NA
AT1G14642	NA	epi02	epi03	epi04	NA	NA	NA	NA	NA	epi10	epi12	NA	NA	epi15	NA	NA	NA	NA	NA	NA	NA	NA	epi24	epi26	epi28	NA	NA	NA	epi33	NA	epi35	epi37	epi39	epi41	NA	NA
AT1G14650	NA	epi02	epi03	epi04	NA	NA	NA	NA	NA	epi10	epi12	NA	NA	epi15	NA	NA	NA	NA	NA	NA	NA	NA	epi24	epi26	epi28	NA	NA	NA	epi33	NA	epi35	epi37	epi39	epi41	NA	NA
AT1G14660	NA	epi02	epi03	epi04	NA	NA	NA	NA	NA	epi10	epi12	NA	NA	epi15	NA	NA	NA	NA	NA	NA	NA	NA	epi24	epi26	epi28	NA	NA	NA	epi33	NA	epi35	epi37	epi39	epi41	NA	NA
AT1G14670	NA	epi02	epi03	epi04	NA	NA	NA	NA	NA	epi10	epi12	NA	NA	epi15	NA	NA	NA	NA	NA	NA	NA	NA	epi24	epi26	epi28	NA	NA	NA	epi33	NA	epi35	epi37	epi39	epi41	NA	NA
AT1G14680	NA	epi02	epi03	epi04	NA	NA	NA	NA	NA	epi10	epi12	NA	NA	epi15	NA	NA	NA	NA	NA	NA	NA	NA	epi24	epi26	epi28	NA	NA	NA	epi33	NA	epi35	epi37	epi39	epi41	NA	NA
AT1G14685	NA	epi02	epi03	epi04	NA	NA	NA	NA	NA	epi10	epi12	NA	NA	epi15	NA	NA	NA	NA	NA	NA	NA	NA	epi24	epi26	epi28	NA	NA	NA	epi33	NA	epi35	epi37	epi39	epi41	NA	NA
AT1G14686	NA	epi02	epi03	epi04	NA	NA	NA	NA	NA	epi10	epi12	NA	NA	epi15	NA	NA	NA	NA	NA	NA	NA	NA	epi24	epi26	epi28	NA	NA	NA	epi33	NA	epi35	epi37	epi39	epi41	NA	NA
AT1G14687	NA	epi02	epi03	epi04	NA	NA	NA	NA	NA	epi10	epi12	NA	NA	epi15	NA	NA	NA	NA	NA	NA	NA	NA	epi24	epi26	epi28	NA	NA	NA	epi33	NA	epi35	epi37	epi39	epi41	NA	NA
AT1G14688	NA	epi02	epi03	epi04	NA	NA	NA	NA	NA	epi10	epi12	NA	NA	epi15	NA	NA	NA	NA	NA	NA	NA	NA	epi24	epi26	epi28	NA	NA	NA	epi33	NA	epi35	epi37	epi39	epi41	NA	NA
AT1G14690	NA	epi02	epi03	epi04	NA	NA	NA	NA	NA	epi10	epi12	NA	NA	epi15	NA	NA	NA	NA	NA	NA	NA	NA	epi24	epi26	epi28	NA	NA	NA	epi33	NA	epi35	epi37	epi39	epi41	NA	NA
AT1G14700	NA	epi02	epi03	epi04	NA	NA	NA	NA	NA	epi10	epi12	NA	NA	epi15	NA	NA	NA	NA	NA	NA	NA	NA	epi24	epi26	epi28	NA	NA	NA	epi33	NA	epi35	epi37	epi39	epi41	NA	NA
AT1G14710	NA	epi02	epi03	epi04	NA	NA	NA	NA	NA	epi10	epi12	NA	NA	epi15	NA	NA	NA	NA	NA	NA	NA	NA	epi24	epi26	epi28	NA	NA	NA	epi33	NA	epi35	epi37	epi39	epi41	NA	NA
AT1G14720	NA	epi02	epi03	epi04	NA	NA	NA	NA	NA	epi10	epi12	NA	NA	epi15	NA	NA	NA	NA	NA	NA	NA	NA	epi24	epi26	epi28	NA	NA	NA	epi33	NA	epi35	epi37	epi39	epi41	NA	NA
AT1G14730	NA	epi02	epi03	epi04	NA	NA	NA	NA	NA	epi10	epi12	NA	NA	epi15	NA	NA	NA	NA	NA	NA	NA	NA	epi24	epi26	epi28	NA	NA	NA	epi33	NA	epi35	epi37	epi39	epi41	NA	NA
AT1G14740	NA	epi02	epi03	epi04	NA	NA	NA	NA	NA	epi10	epi12	NA	NA	epi15	NA	NA	NA	NA	NA	NA	NA	NA	epi24	epi26	epi28	NA	NA	NA	epi33	NA	epi35	epi37	epi39	epi41	NA	NA
AT1G14750	NA	epi02	epi03	epi04	NA	NA	NA	NA	NA	epi10	epi12	NA	NA	epi15	NA	NA	NA	NA	NA	NA	NA	NA	epi24	epi26	epi28	NA	NA	NA	epi33	NA	epi35	epi37	epi39	epi41	NA	NA
AT1G14755	NA	epi02	epi03	epi04	NA	NA	NA	NA	NA	epi10	epi12	NA	NA	epi15	NA	NA	NA	NA	NA	NA	NA	NA	epi24	epi26	epi28	NA	NA	NA	epi33	NA	epi35	epi37	epi39	epi41	NA	NA
AT1G14760	NA	epi02	epi03	epi04	NA	NA	NA	NA	NA	epi10	epi12	NA	NA	epi15	NA	NA	NA	NA	NA	NA	NA	NA	epi24	epi26	epi28	NA	NA	NA	epi33	NA	epi35	epi37	epi39	epi41	NA	NA
AT1G14770	NA	epi02	epi03	epi04	NA	NA	NA	NA	NA	epi10	epi12	NA	NA	epi15	NA	NA	NA	NA	NA	NA	NA	NA	epi24	epi26	epi28	NA	NA	NA	epi33	NA	epi35	epi37	epi39	epi41	NA	NA
AT1G14780	NA	epi02	epi03	epi04	NA	NA	NA	NA	NA	epi10	epi12	NA	NA	epi15	NA	NA	NA	NA	NA	NA	NA	NA	epi24	epi26	epi28	NA	NA	NA	epi33	NA	epi35	epi37	epi39	epi41	NA	NA
AT1G14790	NA	epi02	epi03	epi04	NA	NA	NA	NA	NA	epi10	epi12	NA	NA	epi15	NA	NA	NA	NA	NA	NA	NA	NA	epi24	epi26	epi28	NA	NA	NA	epi33	NA	epi35	epi37	epi39	epi41	NA	NA
AT1G14800	NA	epi02	epi03	epi04	NA	NA	NA	NA	NA	epi10	epi12	NA	NA	epi15	NA	NA	NA	NA	NA	NA	NA	NA	epi24	epi26	epi28	NA	NA	NA	epi33	NA	epi35	epi37	epi39	epi41	NA	NA
AT1G14810	NA	epi02	epi03	epi04	NA	NA	NA	NA	NA	epi10	epi12	NA	NA	epi15	NA	NA	NA	NA	NA	NA	NA	NA	epi24	epi26	epi28	NA	NA	NA	epi33	NA	epi35	epi37	epi39	epi41	NA	NA
AT1G14820	NA	epi02	epi03	epi04	NA	NA	NA	NA	NA	epi10	epi12	NA	NA	epi15	NA	NA	NA	NA	NA	NA	NA	NA	epi24	epi26	epi28	NA	NA	NA	epi33	NA	epi35	epi37	epi39	epi41	NA	NA
AT1G14830	NA	epi02	epi03	epi04	NA	NA	NA	NA	NA	epi10	epi12	NA	NA	epi15	NA	NA	NA	NA	NA	NA	NA	NA	epi24	epi26	epi28	NA	NA	NA	epi33	NA	epi35	epi37	epi39	epi41	NA	NA
AT1G14840	NA	epi02	epi03	epi04	NA	NA	NA	NA	NA	epi10	epi12	NA	NA	epi15	NA	NA	NA	NA	NA	NA	NA	NA	epi24	epi26	epi28	NA	NA	NA	epi33	NA	epi35	epi37	epi39	epi41	NA	NA
AT1G14850	NA	epi02	epi03	epi04	NA	NA	NA	NA	NA	epi10	epi12	NA	NA	epi15	NA	NA	NA	NA	NA	NA	NA	NA	epi24	epi26	epi28	NA	NA	NA	epi33	NA	epi35	epi37	epi39	epi41	NA	NA
AT1G14860	NA	epi02	epi03	epi04	NA	NA	NA	NA	NA	epi10	epi12	NA	NA	epi15	NA	NA	NA	NA	NA	NA	NA	NA	epi24	epi26	epi28	NA	NA	NA	epi33	NA	epi35	epi37	epi39	epi41	NA	NA
AT1G14870	NA	epi02	epi03	epi04	NA	NA	NA	NA	NA	epi10	epi12	NA	NA	epi15	NA	NA	NA	NA	NA	NA	NA	NA	epi24	epi26	epi28	NA	NA	NA	epi33	NA	epi35	epi37	epi39	epi41	NA	NA
AT1G14880	NA	epi02	epi03	epi04	NA	NA	NA	NA	NA	epi10	epi12	NA	NA	epi15	NA	NA	NA	NA	NA	NA	NA	NA	epi24	epi26	epi28	NA	NA	NA	epi33	NA	epi35	epi37	epi39	epi41	NA	NA
AT1G14890	NA	epi02	epi03	epi04	NA	NA	NA	NA	NA	epi10	epi12	NA	NA	epi15	NA	NA	NA	NA	NA	NA	NA	NA	epi24	epi26	epi28	NA	NA	NA	epi33	NA	epi35	epi37	epi39	epi41	NA	NA
AT1G14900	NA	epi02	epi03	epi04	NA	NA	NA	NA	NA	epi10	epi12	NA	NA	epi15	NA	NA	NA	NA	NA	NA	NA	NA	epi24	epi26	epi28	NA	NA	NA	epi33	NA	epi35	epi37	epi39	epi41	NA	NA
AT1G14910	NA	epi02	epi03	epi04	NA	NA	NA	NA	NA	epi10	epi12	NA	NA	epi15	NA	NA	NA	NA	NA	NA	NA	NA	epi24	epi26	epi28	NA	NA	NA	epi33	NA	epi35	epi37	epi39	epi41	NA	NA
AT1G14920	NA	epi02	epi03	epi04	NA	NA	NA	NA	NA	epi10	epi12	NA	NA	epi15	NA	NA	NA	NA	NA	NA	NA	NA	epi24	epi26	epi28	NA	NA	NA	epi33	NA	epi35	epi37	epi39	epi41	NA	NA
AT1G14930	NA	epi02	epi03	epi04	NA	NA	NA	NA	NA	epi10	epi12	NA	NA	epi15	NA	NA	NA	NA	NA	NA	NA	NA	epi24	epi26	epi28	NA	NA	NA	epi33	NA	epi35	epi37	epi39	epi41	NA	NA
AT1G14940	NA	epi02	epi03	epi04	NA	NA	NA	NA	NA	epi10	epi12	NA	NA	epi15	NA	NA	NA	NA	NA	NA	NA	NA	epi24	epi26	epi28	NA	NA	NA	epi33	NA	epi35	epi37	epi39	epi41	NA	NA
AT1G14950	NA	epi02	epi03	epi04	NA	NA	NA	NA	NA	epi10	epi12	NA	NA	epi15	NA	NA	NA	NA	NA	NA	NA	NA	epi24	epi26	epi28	NA	NA	NA	epi33	NA	epi35	epi37	epi39	epi41	NA	NA
AT1G14960	NA	epi02	epi03	epi04	NA	NA	NA	NA	NA	epi10	epi12	NA	NA	epi15	NA	NA	NA	NA	NA	NA	NA	NA	epi24	epi26	epi28	NA	NA	NA	epi33	NA	epi35	epi37	epi39	epi41	NA	NA
AT1G14970	NA	epi02	epi03	epi04	NA	NA	NA	NA	NA	epi10	epi12	NA	NA	epi15	NA	NA	NA	NA	NA	NA	NA	NA	epi24	epi26	epi28	NA	NA	NA	epi33	NA	epi35	epi37	epi39	epi41	NA	NA
AT1G14980	NA	epi02	epi03	epi04	NA	NA	NA	NA	NA	epi10	epi12	NA	NA	epi15	NA	NA	NA	NA	NA	NA	NA	NA	epi24	epi26	epi28	NA	NA	NA	epi33	NA	epi35	epi37	epi39	epi41	NA	NA
AT1G14990	NA	epi02	epi03	epi04	NA	NA	NA	NA	NA	epi10	epi12	NA	NA	epi15	NA	NA	NA	NA	NA	NA	NA	NA	epi24	epi26	epi28	NA	NA	NA	epi33	NA	epi35	epi37	epi39	epi41	NA	NA
AT1G15000	NA	epi02	epi03	epi04	NA	NA	NA	NA	NA	epi10	epi12	NA	NA	epi15	NA	NA	NA	NA	NA	NA	NA	NA	epi24	epi26	epi28	NA	NA	NA	epi33	NA	epi35	epi37	epi39	epi41	NA	NA
AT1G15002	NA	epi02	epi03	epi04	NA	NA	NA	NA	NA	epi10	epi12	NA	NA	epi15	NA	NA	NA	NA	NA	NA	NA	NA	epi24	epi26	epi28	NA	NA	NA	epi33	NA	epi35	epi37	epi39	epi41	NA	NA
AT1G15010	NA	epi02	epi03	epi04	NA	NA	NA	NA	NA	epi10	epi12	NA	NA	epi15	NA	NA	NA	NA	NA	NA	NA	NA	epi24	epi26	epi28	NA	NA	NA	epi33	NA	epi35	epi37	epi39	epi41	NA	NA
AT1G15015	NA	epi02	epi03	epi04	NA	NA	NA	NA	NA	epi10	epi12	NA	NA	epi15	NA	NA	NA	NA	NA	NA	NA	NA	epi24	epi26	epi28	NA	NA	NA	epi33	NA	epi35	epi37	epi39	epi41	NA	NA
AT1G15020	NA	epi02	epi03	epi04	NA	NA	NA	NA	NA	epi10	epi12	NA	NA	epi15	NA	NA	NA	NA	NA	NA	NA	NA	epi24	epi26	epi28	NA	NA	NA	epi33	NA	epi35	epi37	epi39	epi41	NA	NA
AT1G15030	NA	epi02	epi03	epi04	NA	NA	NA	NA	NA	epi10	epi12	NA	NA	epi15	NA	NA	NA	NA	NA	NA	NA	NA	epi24	epi26	epi28	NA	NA	NA	epi33	NA	epi35	epi37	epi39	epi41	NA	NA
AT1G15040	NA	epi02	epi03	epi04	NA	NA	NA	NA	NA	epi10	epi12	NA	NA	epi15	NA	NA	NA	NA	NA	NA	NA	NA	epi24	epi26	epi28	NA	NA	NA	epi33	NA	epi35	epi37	epi39	epi41	NA	NA
AT1G15045	NA	epi02	epi03	epi04	NA	NA	NA	NA	NA	epi10	epi12	NA	NA	epi15	NA	NA	NA	NA	NA	NA	NA	NA	epi24	epi26	epi28	NA	NA	NA	epi33	NA	epi35	epi37	epi39	epi41	NA	NA
AT1G15050	NA	epi02	epi03	epi04	NA	NA	NA	NA	NA	epi10	epi12	NA	NA	epi15	NA	NA	NA	NA	NA	NA	NA	NA	epi24	epi26	epi28	NA	NA	NA	epi33	NA	epi35	epi37	epi39	epi41	NA	NA
AT1G15060	NA	epi02	epi03	epi04	NA	NA	NA	NA	NA	epi10	epi12	NA	NA	epi15	NA	NA	NA	NA	NA	NA	NA	NA	epi24	epi26	epi28	NA	NA	NA	epi33	NA	epi35	epi37	epi39	epi41	NA	NA
AT1G15080	NA	epi02	epi03	epi04	NA	NA	NA	NA	NA	epi10	epi12	NA	NA	epi15	NA	NA	NA	NA	NA	NA	NA	NA	epi24	epi26	epi28	NA	NA	NA	epi33	NA	epi35	epi37	epi39	epi41	NA	NA
AT1G15090	NA	epi02	epi03	epi04	NA	NA	NA	NA	NA	epi10	epi12	NA	NA	epi15	NA	NA	NA	NA	NA	NA	NA	NA	epi24	epi26	epi28	NA	NA	NA	epi33	NA	epi35	epi37	epi39	epi41	NA	NA
AT1G15100	NA	epi02	epi03	epi04	NA	NA	NA	NA	NA	epi10	epi12	NA	NA	epi15	NA	NA	NA	NA	NA	NA	NA	NA	epi24	epi26	epi28	NA	NA	NA	epi33	NA	epi35	epi37	epi39	epi41	NA	NA
AT1G15110	NA	epi02	epi03	epi04	NA	NA	NA	NA	NA	epi10	epi12	NA	NA	epi15	NA	NA	NA	NA	NA	NA	NA	NA	epi24	epi26	epi28	NA	NA	NA	epi33	NA	epi35	epi37	epi39	epi41	NA	NA
AT1G15120	NA	epi02	epi03	epi04	NA	NA	NA	NA	NA	epi10	epi12	NA	NA	epi15	NA	NA	NA	NA	NA	NA	NA	NA	epi24	epi26	epi28	NA	NA	NA	epi33	NA	epi35	epi37	epi39	epi41	NA	NA
AT1G15125	NA	epi02	epi03	epi04	NA	NA	NA	NA	NA	epi10	epi12	NA	NA	epi15	NA	NA	NA	NA	NA	NA	NA	NA	epi24	epi26	epi28	NA	NA	NA	epi33	NA	epi35	epi37	epi39	epi41	NA	NA
AT1G15130	NA	epi02	epi03	epi04	NA	NA	NA	NA	NA	epi10	epi12	NA	NA	epi15	NA	NA	NA	NA	NA	NA	NA	NA	epi24	epi26	epi28	NA	NA	NA	epi33	NA	epi35	epi37	epi39	epi41	NA	NA
AT1G15140	NA	epi02	epi03	epi04	NA	NA	NA	NA	NA	epi10	epi12	NA	NA	epi15	NA	NA	NA	NA	NA	NA	NA	NA	epi24	epi26	epi28	NA	NA	NA	epi33	NA	epi35	epi37	epi39	epi41	NA	NA
AT1G15150	NA	epi02	epi03	epi04	NA	NA	NA	NA	NA	epi10	epi12	NA	NA	epi15	NA	NA	NA	NA	NA	NA	NA	NA	epi24	epi26	epi28	NA	NA	NA	epi33	NA	epi35	epi37	epi39	epi41	NA	NA
AT1G15160	NA	epi02	epi03	epi04	NA	NA	NA	NA	NA	epi10	epi12	NA	NA	epi15	NA	NA	NA	NA	NA	NA	NA	NA	epi24	epi26	epi28	NA	NA	NA	epi33	NA	epi35	epi37	epi39	epi41	NA	NA
AT1G15165	NA	epi02	epi03	epi04	NA	NA	NA	NA	NA	epi10	epi12	NA	NA	epi15	NA	NA	NA	NA	NA	NA	NA	NA	epi24	epi26	epi28	NA	NA	NA	epi33	NA	epi35	epi37	epi39	epi41	NA	NA
AT1G15170	NA	epi02	epi03	epi04	NA	NA	NA	NA	NA	epi10	epi12	NA	NA	epi15	NA	NA	NA	NA	NA	NA	NA	NA	epi24	epi26	epi28	NA	NA	NA	epi33	NA	epi35	epi37	epi39	epi41	NA	NA
AT1G15175	NA	epi02	epi03	epi04	NA	NA	NA	NA	NA	epi10	epi12	NA	NA	epi15	NA	NA	NA	NA	NA	NA	NA	NA	epi24	epi26	epi28	NA	NA	NA	epi33	NA	epi35	epi37	epi39	epi41	NA	NA
AT1G15180	NA	epi02	epi03	epi04	NA	NA	NA	NA	NA	epi10	epi12	NA	NA	epi15	NA	NA	NA	NA	NA	NA	NA	NA	epi24	epi26	epi28	NA	NA	NA	epi33	NA	epi35	epi37	epi39	epi41	NA	NA
AT1G15190	NA	epi02	epi03	epi04	NA	NA	NA	NA	NA	epi10	epi12	NA	NA	epi15	NA	NA	NA	NA	NA	NA	NA	NA	epi24	epi26	epi28	NA	NA	NA	epi33	NA	epi35	epi37	epi39	epi41	NA	NA
AT1G15200	NA	epi02	epi03	epi04	NA	NA	NA	NA	NA	epi10	epi12	NA	NA	epi15	NA	NA	NA	NA	NA	NA	NA	NA	epi24	epi26	epi28	NA	NA	NA	epi33	NA	epi35	epi37	epi39	epi41	NA	NA
AT1G15210	NA	epi02	epi03	epi04	NA	NA	NA	NA	NA	epi10	epi12	NA	NA	epi15	NA	NA	NA	NA	NA	NA	NA	NA	epi24	epi26	epi28	NA	NA	NA	epi33	NA	epi35	epi37	epi39	epi41	NA	NA
AT1G15215	NA	epi02	epi03	epi04	NA	NA	NA	NA	NA	epi10	epi12	NA	NA	epi15	NA	NA	NA	NA	NA	NA	NA	NA	epi24	epi26	epi28	NA	NA	NA	epi33	NA	epi35	epi37	epi39	epi41	NA	NA
AT1G15220	NA	epi02	epi03	epi04	NA	NA	NA	NA	NA	epi10	epi12	NA	NA	epi15	NA	NA	NA	NA	NA	NA	NA	NA	epi24	epi26	epi28	NA	NA	NA	epi33	NA	epi35	epi37	epi39	epi41	NA	NA
AT1G15230	NA	epi02	epi03	epi04	NA	NA	NA	NA	NA	epi10	epi12	NA	NA	epi15	NA	NA	NA	NA	NA	NA	NA	NA	epi24	epi26	epi28	NA	NA	NA	epi33	NA	epi35	epi37	epi39	epi41	NA	NA
AT1G15240	NA	epi02	epi03	epi04	NA	NA	NA	NA	NA	epi10	epi12	NA	NA	epi15	NA	NA	NA	NA	NA	NA	NA	NA	epi24	epi26	epi28	NA	NA	NA	epi33	NA	epi35	epi37	epi39	epi41	NA	NA
AT1G15250	NA	epi02	epi03	epi04	NA	NA	NA	NA	NA	epi10	epi12	NA	NA	epi15	NA	NA	NA	NA	NA	NA	NA	NA	epi24	epi26	epi28	NA	NA	NA	epi33	NA	epi35	epi37	epi39	epi41	NA	NA
AT1G15260	NA	epi02	epi03	epi04	NA	NA	NA	NA	NA	epi10	epi12	NA	NA	epi15	NA	NA	NA	NA	NA	NA	NA	NA	epi24	epi26	epi28	NA	NA	NA	epi33	NA	epi35	epi37	epi39	epi41	NA	NA
AT1G15270	NA	epi02	epi03	epi04	NA	NA	NA	NA	NA	epi10	epi12	NA	NA	epi15	NA	NA	NA	NA	NA	NA	NA	NA	epi24	epi26	epi28	NA	NA	NA	epi33	NA	epi35	epi37	epi39	epi41	NA	NA
AT1G15280	NA	epi02	epi03	epi04	NA	NA	NA	NA	NA	epi10	epi12	NA	NA	epi15	NA	NA	NA	NA	NA	NA	NA	NA	epi24	epi26	epi28	NA	NA	NA	epi33	NA	epi35	epi37	epi39	epi41	NA	NA
AT1G15290	NA	epi02	epi03	epi04	NA	NA	NA	NA	NA	epi10	epi12	NA	NA	epi15	NA	NA	NA	NA	NA	NA	NA	NA	epi24	epi26	epi28	NA	NA	NA	epi33	NA	epi35	epi37	epi39	epi41	NA	NA
AT1G15300	NA	epi02	epi03	epi04	NA	NA	NA	NA	NA	epi10	epi12	NA	NA	epi15	NA	NA	NA	NA	NA	NA	NA	NA	epi24	epi26	epi28	NA	NA	NA	epi33	NA	epi35	epi37	epi39	epi41	NA	NA
AT1G15310	NA	epi02	epi03	epi04	NA	NA	NA	NA	NA	epi10	epi12	NA	NA	epi15	NA	NA	NA	NA	NA	NA	NA	NA	epi24	epi26	epi28	NA	NA	NA	epi33	NA	epi35	epi37	epi39	epi41	NA	NA
AT1G15320	NA	epi02	epi03	epi04	NA	NA	NA	NA	NA	epi10	epi12	NA	NA	epi15	NA	NA	NA	NA	NA	NA	NA	NA	epi24	epi26	epi28	NA	NA	NA	epi33	NA	epi35	epi37	epi39	epi41	NA	NA
AT1G15330	NA	epi02	epi03	epi04	NA	NA	NA	NA	NA	epi10	epi12	NA	NA	epi15	NA	NA	NA	NA	NA	NA	NA	NA	epi24	epi26	epi28	NA	NA	NA	epi33	NA	epi35	epi37	epi39	epi41	NA	NA
AT1G15340	NA	epi02	epi03	epi04	NA	NA	NA	NA	NA	epi10	epi12	NA	NA	epi15	NA	NA	NA	NA	NA	NA	NA	NA	epi24	epi26	epi28	NA	NA	NA	epi33	NA	epi35	epi37	epi39	epi41	NA	NA
AT1G15350	NA	epi02	epi03	epi04	NA	NA	NA	NA	NA	epi10	epi12	NA	NA	epi15	NA	NA	NA	NA	NA	NA	NA	NA	epi24	epi26	epi28	NA	NA	NA	epi33	NA	epi35	epi37	epi39	epi41	NA	NA
AT1G15360	NA	epi02	epi03	epi04	NA	NA	NA	NA	NA	epi10	epi12	NA	NA	epi15	NA	NA	NA	NA	NA	NA	NA	NA	epi24	epi26	epi28	NA	NA	NA	epi33	NA	epi35	epi37	epi39	epi41	NA	NA
AT1G15370	NA	epi02	epi03	epi04	NA	NA	NA	NA	NA	epi10	epi12	NA	NA	epi15	NA	NA	NA	NA	NA	NA	NA	NA	epi24	epi26	epi28	NA	NA	NA	epi33	NA	epi35	epi37	epi39	epi41	NA	NA
AT1G15380	NA	epi02	epi03	epi04	NA	NA	NA	NA	NA	epi10	epi12	NA	NA	epi15	NA	NA	NA	NA	NA	NA	NA	NA	epi24	epi26	epi28	NA	NA	NA	epi33	NA	epi35	epi37	epi39	epi41	NA	NA
AT1G15385	NA	epi02	epi03	epi04	NA	NA	NA	NA	NA	epi10	epi12	NA	NA	epi15	NA	NA	NA	NA	NA	NA	NA	NA	epi24	epi26	epi28	NA	NA	NA	epi33	NA	epi35	epi37	epi39	epi41	NA	NA
AT1G15390	NA	epi02	epi03	epi04	NA	NA	NA	NA	NA	epi10	epi12	NA	NA	epi15	NA	NA	NA	NA	NA	NA	NA	NA	epi24	epi26	epi28	NA	NA	NA	epi33	NA	epi35	epi37	epi39	epi41	NA	NA
AT1G15400	NA	epi02	epi03	epi04	NA	NA	NA	NA	NA	epi10	epi12	NA	NA	epi15	NA	NA	NA	NA	NA	NA	NA	NA	epi24	epi26	epi28	NA	NA	NA	epi33	NA	epi35	epi37	epi39	epi41	NA	NA
AT1G15405	NA	epi02	epi03	epi04	NA	NA	NA	NA	NA	epi10	epi12	NA	NA	epi15	NA	NA	NA	NA	NA	NA	NA	NA	epi24	epi26	epi28	NA	NA	NA	epi33	NA	epi35	epi37	epi39	epi41	NA	NA
AT1G15410	NA	epi02	epi03	epi04	NA	NA	NA	NA	NA	epi10	epi12	NA	NA	epi15	NA	NA	NA	NA	NA	NA	NA	NA	epi24	epi26	epi28	NA	NA	NA	epi33	NA	epi35	epi37	epi39	epi41	NA	NA
AT1G15415	NA	epi02	epi03	epi04	NA	NA	NA	NA	NA	epi10	epi12	NA	NA	epi15	NA	NA	NA	NA	NA	NA	NA	NA	epi24	epi26	epi28	NA	NA	NA	epi33	NA	epi35	epi37	epi39	epi41	NA	NA
AT1G15420	NA	epi02	epi03	epi04	NA	NA	NA	NA	NA	epi10	epi12	NA	NA	epi15	NA	NA	NA	NA	NA	NA	NA	NA	epi24	epi26	epi28	NA	NA	NA	epi33	NA	epi35	epi37	epi39	epi41	NA	NA
AT1G15430	NA	epi02	epi03	epi04	NA	NA	NA	NA	NA	epi10	epi12	NA	NA	epi15	NA	NA	NA	NA	NA	NA	NA	NA	epi24	epi26	epi28	NA	NA	NA	epi33	NA	epi35	epi37	epi39	epi41	NA	NA
AT1G15440	NA	epi02	epi03	epi04	NA	NA	NA	NA	NA	epi10	epi12	NA	NA	epi15	NA	NA	NA	NA	NA	NA	NA	NA	epi24	epi26	epi28	NA	NA	NA	epi33	NA	epi35	epi37	epi39	epi41	NA	NA
AT1G15450	NA	epi02	epi03	epi04	NA	NA	NA	NA	NA	epi10	epi12	NA	NA	epi15	NA	NA	NA	NA	NA	NA	NA	NA	epi24	epi26	epi28	NA	NA	NA	epi33	NA	epi35	epi37	epi39	epi41	NA	NA
AT1G15460	NA	epi02	epi03	epi04	NA	NA	NA	NA	NA	epi10	epi12	NA	NA	epi15	NA	NA	NA	NA	NA	NA	NA	NA	epi24	epi26	epi28	NA	NA	NA	epi33	NA	epi35	epi37	epi39	epi41	NA	NA
AT1G15470	NA	epi02	epi03	epi04	NA	NA	NA	NA	NA	epi10	epi12	NA	NA	epi15	NA	NA	NA	NA	NA	NA	NA	NA	epi24	epi26	epi28	NA	NA	NA	epi33	NA	epi35	epi37	epi39	epi41	NA	NA
AT1G15480	NA	epi02	epi03	epi04	NA	NA	NA	NA	NA	epi10	epi12	NA	NA	epi15	NA	NA	NA	NA	NA	NA	NA	NA	epi24	epi26	epi28	NA	NA	NA	epi33	NA	epi35	epi37	epi39	epi41	NA	NA
AT1G15490	NA	epi02	epi03	epi04	NA	NA	NA	NA	NA	epi10	epi12	NA	NA	epi15	NA	NA	NA	NA	NA	NA	NA	NA	epi24	epi26	epi28	NA	NA	NA	epi33	NA	epi35	epi37	epi39	epi41	NA	NA
AT1G15500	NA	epi02	epi03	epi04	NA	NA	NA	NA	NA	epi10	epi12	NA	NA	epi15	NA	NA	NA	NA	NA	NA	NA	NA	epi24	epi26	epi28	NA	NA	NA	epi33	NA	epi35	epi37	epi39	epi41	NA	NA
AT1G15510	NA	epi02	epi03	epi04	NA	NA	NA	NA	NA	epi10	epi12	NA	NA	epi15	NA	NA	NA	NA	NA	NA	NA	NA	epi24	epi26	epi28	NA	NA	NA	epi33	NA	epi35	epi37	epi39	epi41	NA	NA
AT1G15520	NA	epi02	epi03	epi04	NA	NA	NA	NA	NA	epi10	epi12	NA	NA	epi15	NA	NA	NA	NA	NA	NA	NA	NA	epi24	epi26	epi28	NA	NA	NA	epi33	NA	epi35	epi37	epi39	epi41	NA	NA
AT1G15530	NA	epi02	epi03	epi04	NA	NA	NA	NA	NA	epi10	epi12	NA	NA	epi15	NA	NA	NA	NA	NA	NA	NA	NA	epi24	epi26	epi28	NA	NA	NA	epi33	NA	epi35	epi37	epi39	epi41	NA	NA
AT1G15540	NA	epi02	epi03	epi04	NA	NA	NA	NA	NA	epi10	epi12	NA	NA	epi15	NA	NA	NA	NA	NA	NA	NA	NA	epi24	epi26	epi28	NA	NA	NA	epi33	NA	epi35	epi37	epi39	epi41	NA	NA
AT1G15550	NA	epi02	epi03	epi04	NA	NA	NA	NA	NA	epi10	epi12	NA	NA	epi15	NA	NA	NA	NA	NA	NA	NA	NA	epi24	epi26	epi28	NA	NA	NA	epi33	NA	epi35	epi37	epi39	epi41	NA	NA
AT1G15560	NA	epi02	epi03	epi04	NA	NA	NA	NA	NA	epi10	epi12	NA	NA	epi15	NA	NA	NA	NA	NA	NA	NA	NA	epi24	epi26	epi28	NA	NA	NA	epi33	NA	epi35	epi37	epi39	epi41	NA	NA
AT1G15570	NA	epi02	epi03	epi04	NA	NA	NA	NA	NA	epi10	epi12	NA	NA	epi15	NA	NA	NA	NA	NA	NA	NA	NA	epi24	epi26	epi28	NA	NA	NA	epi33	NA	epi35	epi37	epi39	epi41	NA	NA
AT1G15580	NA	epi02	epi03	epi04	NA	NA	NA	NA	NA	epi10	epi12	NA	NA	epi15	NA	NA	NA	NA	NA	NA	NA	NA	epi24	epi26	epi28	NA	NA	NA	epi33	NA	epi35	epi37	epi39	epi41	NA	NA
AT1G15590	NA	epi02	epi03	epi04	NA	NA	NA	NA	NA	epi10	epi12	NA	NA	epi15	NA	NA	NA	NA	NA	NA	NA	NA	epi24	epi26	epi28	NA	NA	NA	epi33	NA	epi35	epi37	epi39	epi41	NA	NA
AT1G15600	NA	epi02	epi03	epi04	NA	NA	NA	NA	NA	epi10	epi12	NA	NA	epi15	NA	NA	NA	NA	NA	NA	NA	NA	epi24	epi26	epi28	NA	NA	NA	epi33	NA	epi35	epi37	epi39	epi41	NA	NA
AT1G15610	NA	epi02	epi03	epi04	NA	NA	NA	NA	NA	epi10	epi12	NA	NA	epi15	NA	NA	NA	NA	NA	NA	NA	NA	epi24	epi26	epi28	NA	NA	NA	epi33	NA	epi35	epi37	epi39	epi41	NA	NA
AT1G15620	NA	epi02	epi03	epi04	NA	NA	NA	NA	NA	epi10	epi12	NA	NA	epi15	NA	NA	NA	NA	NA	NA	NA	NA	epi24	epi26	epi28	NA	NA	NA	epi33	NA	epi35	epi37	epi39	epi41	NA	NA
AT1G15630	NA	epi02	epi03	epi04	NA	NA	NA	NA	NA	epi10	epi12	NA	NA	epi15	NA	NA	NA	NA	NA	NA	NA	NA	epi24	epi26	epi28	NA	NA	NA	epi33	NA	epi35	epi37	epi39	epi41	NA	NA
AT1G15640	NA	epi02	epi03	epi04	NA	NA	NA	NA	NA	epi10	epi12	NA	NA	epi15	NA	NA	NA	NA	NA	NA	NA	NA	epi24	epi26	epi28	NA	NA	NA	epi33	NA	epi35	epi37	epi39	epi41	NA	NA
AT1G15650	NA	epi02	epi03	epi04	NA	NA	NA	NA	NA	epi10	epi12	NA	NA	epi15	NA	NA	NA	NA	NA	NA	NA	NA	epi24	epi26	epi28	NA	NA	NA	epi33	NA	epi35	epi37	epi39	epi41	NA	NA
AT1G15660	NA	epi02	epi03	epi04	NA	NA	NA	NA	NA	epi10	epi12	NA	NA	epi15	NA	NA	NA	NA	NA	NA	NA	NA	epi24	epi26	epi28	NA	NA	NA	epi33	NA	epi35	epi37	epi39	epi41	NA	NA
AT1G15670	NA	epi02	epi03	epi04	NA	NA	NA	NA	NA	epi10	epi12	NA	NA	epi15	NA	NA	NA	NA	NA	NA	NA	NA	epi24	epi26	epi28	NA	NA	NA	epi33	NA	epi35	epi37	epi39	epi41	NA	NA
AT1G15680	NA	epi02	epi03	epi04	NA	NA	NA	NA	NA	epi10	epi12	NA	NA	epi15	NA	NA	NA	NA	NA	NA	NA	NA	epi24	epi26	epi28	NA	NA	NA	epi33	NA	epi35	epi37	epi39	epi41	NA	NA
AT1G15690	NA	epi02	epi03	epi04	NA	NA	NA	NA	NA	epi10	epi12	NA	NA	epi15	NA	NA	NA	NA	NA	NA	NA	NA	epi24	epi26	epi28	NA	NA	NA	epi33	NA	epi35	epi37	epi39	epi41	NA	NA
AT1G15700	NA	epi02	epi03	epi04	NA	NA	NA	NA	NA	epi10	epi12	NA	NA	epi15	NA	NA	NA	NA	NA	NA	NA	NA	epi24	epi26	epi28	NA	NA	NA	epi33	NA	epi35	epi37	epi39	epi41	NA	NA
AT1G15710	NA	epi02	epi03	epi04	NA	NA	NA	NA	NA	epi10	epi12	NA	NA	epi15	NA	NA	NA	NA	NA	NA	NA	NA	epi24	epi26	epi28	NA	NA	NA	epi33	NA	epi35	epi37	epi39	epi41	NA	NA
AT1G15720	NA	epi02	epi03	epi04	NA	NA	NA	NA	NA	epi10	epi12	NA	NA	epi15	NA	NA	NA	NA	NA	NA	NA	NA	epi24	epi26	epi28	NA	NA	NA	epi33	NA	epi35	epi37	epi39	epi41	NA	NA
AT1G15730	NA	epi02	epi03	epi04	NA	NA	NA	NA	NA	epi10	epi12	NA	NA	epi15	NA	NA	NA	NA	NA	NA	NA	NA	epi24	epi26	epi28	NA	NA	NA	epi33	NA	epi35	epi37	epi39	epi41	NA	NA
AT1G15740	NA	epi02	epi03	epi04	NA	NA	NA	NA	NA	epi10	epi12	NA	NA	epi15	NA	NA	NA	NA	NA	NA	NA	NA	epi24	epi26	epi28	NA	NA	NA	epi33	NA	epi35	epi37	epi39	epi41	NA	NA
AT1G15750	NA	epi02	epi03	epi04	NA	NA	NA	NA	NA	epi10	epi12	NA	NA	epi15	NA	NA	NA	NA	NA	NA	NA	NA	epi24	epi26	epi28	NA	NA	NA	epi33	NA	epi35	epi37	epi39	epi41	NA	NA
AT1G15757	NA	epi02	epi03	epi04	NA	NA	NA	NA	NA	epi10	epi12	NA	NA	epi15	NA	NA	NA	NA	NA	NA	NA	NA	epi24	epi26	epi28	NA	NA	NA	epi33	NA	epi35	epi37	epi39	epi41	NA	NA
AT1G15760	NA	epi02	epi03	epi04	NA	NA	NA	NA	NA	epi10	epi12	NA	NA	epi15	NA	NA	NA	NA	NA	NA	NA	NA	epi24	epi26	epi28	NA	NA	NA	epi33	NA	epi35	epi37	epi39	epi41	NA	NA
AT1G15770	NA	epi02	epi03	epi04	NA	NA	NA	NA	NA	epi10	epi12	NA	NA	epi15	NA	NA	NA	NA	NA	NA	NA	NA	epi24	epi26	epi28	NA	NA	NA	epi33	NA	epi35	epi37	epi39	epi41	NA	NA
AT1G15772	NA	epi02	epi03	epi04	NA	NA	NA	NA	NA	epi10	epi12	NA	NA	epi15	NA	NA	NA	NA	NA	NA	NA	NA	epi24	epi26	epi28	NA	NA	NA	epi33	NA	epi35	epi37	epi39	epi41	NA	NA
AT1G15780	NA	epi02	epi03	epi04	NA	NA	NA	NA	NA	epi10	epi12	NA	NA	epi15	NA	NA	NA	NA	NA	NA	NA	NA	epi24	epi26	epi28	NA	NA	NA	epi33	NA	epi35	epi37	epi39	epi41	NA	NA
AT1G15790	NA	epi02	epi03	epi04	NA	NA	NA	NA	NA	epi10	epi12	NA	NA	epi15	NA	NA	NA	NA	NA	NA	NA	NA	epi24	epi26	epi28	NA	NA	NA	epi33	NA	epi35	epi37	epi39	epi41	NA	NA
AT1G15800	NA	epi02	epi03	epi04	NA	NA	NA	NA	NA	epi10	epi12	NA	NA	epi15	NA	NA	NA	NA	NA	NA	NA	NA	epi24	epi26	epi28	NA	NA	NA	epi33	NA	epi35	epi37	epi39	epi41	NA	NA
AT1G15810	NA	epi02	epi03	epi04	NA	NA	NA	NA	NA	epi10	epi12	NA	NA	epi15	NA	NA	NA	NA	NA	NA	NA	NA	epi24	epi26	epi28	NA	NA	NA	epi33	NA	epi35	epi37	epi39	epi41	NA	NA
AT1G15820	NA	epi02	epi03	epi04	NA	NA	NA	NA	NA	epi10	epi12	NA	NA	epi15	NA	NA	NA	NA	NA	NA	NA	NA	epi24	epi26	epi28	NA	NA	NA	epi33	NA	epi35	epi37	epi39	epi41	NA	NA
AT1G15825	NA	epi02	epi03	epi04	NA	NA	NA	NA	NA	epi10	epi12	NA	NA	epi15	NA	NA	NA	NA	NA	NA	NA	NA	epi24	epi26	epi28	NA	NA	NA	epi33	NA	epi35	epi37	epi39	epi41	NA	NA
AT1G15830	NA	epi02	epi03	epi04	NA	NA	NA	NA	NA	epi10	epi12	NA	NA	epi15	NA	NA	NA	NA	NA	NA	NA	NA	epi24	epi26	epi28	NA	NA	NA	epi33	NA	epi35	epi37	epi39	epi41	NA	NA
AT1G15840	NA	epi02	epi03	epi04	NA	NA	NA	NA	NA	epi10	epi12	NA	NA	epi15	NA	NA	NA	NA	NA	NA	NA	NA	epi24	epi26	epi28	NA	NA	NA	epi33	NA	epi35	epi37	epi39	epi41	NA	NA
AT1G15850	NA	epi02	epi03	epi04	NA	NA	NA	NA	NA	epi10	epi12	NA	NA	epi15	NA	NA	NA	NA	NA	NA	NA	NA	epi24	epi26	epi28	NA	NA	NA	epi33	NA	epi35	epi37	epi39	epi41	NA	NA
AT1G15860	NA	epi02	epi03	epi04	NA	NA	NA	NA	NA	epi10	epi12	NA	NA	epi15	NA	NA	NA	NA	NA	NA	NA	NA	epi24	epi26	epi28	NA	NA	NA	epi33	NA	epi35	epi37	epi39	epi41	NA	NA
AT1G15870	NA	epi02	epi03	epi04	NA	NA	NA	NA	NA	epi10	epi12	NA	NA	epi15	NA	NA	NA	NA	NA	NA	NA	NA	epi24	epi26	epi28	NA	NA	NA	epi33	NA	epi35	epi37	epi39	epi41	NA	NA
AT1G15880	NA	epi02	epi03	epi04	NA	NA	NA	NA	NA	epi10	epi12	NA	NA	epi15	NA	NA	NA	NA	NA	NA	NA	NA	epi24	epi26	epi28	NA	NA	NA	epi33	NA	epi35	epi37	epi39	epi41	NA	NA
AT1G15885	NA	epi02	epi03	epi04	NA	NA	NA	NA	NA	epi10	epi12	NA	NA	epi15	NA	NA	NA	NA	NA	NA	NA	NA	epi24	epi26	epi28	NA	NA	NA	epi33	NA	epi35	epi37	epi39	epi41	NA	NA
AT1G15890	NA	epi02	epi03	epi04	NA	NA	NA	NA	NA	epi10	epi12	NA	NA	epi15	NA	NA	NA	NA	NA	NA	NA	NA	epi24	epi26	epi28	NA	NA	NA	epi33	NA	epi35	epi37	epi39	epi41	NA	NA
AT1G15900	NA	epi02	epi03	epi04	NA	NA	NA	NA	NA	epi10	epi12	NA	NA	epi15	NA	NA	NA	NA	NA	NA	NA	NA	epi24	epi26	epi28	NA	NA	NA	epi33	NA	epi35	epi37	epi39	epi41	NA	NA
AT1G15910	NA	epi02	epi03	epi04	NA	NA	NA	NA	NA	epi10	epi12	NA	NA	epi15	NA	NA	NA	NA	NA	NA	NA	NA	epi24	epi26	epi28	NA	NA	NA	epi33	NA	epi35	epi37	epi39	epi41	NA	NA
AT1G15920	NA	epi02	epi03	epi04	NA	NA	NA	NA	NA	epi10	epi12	NA	NA	epi15	NA	NA	NA	NA	NA	NA	NA	NA	epi24	epi26	epi28	NA	NA	NA	epi33	NA	epi35	epi37	epi39	epi41	NA	NA
AT1G15930	NA	epi02	epi03	epi04	NA	NA	NA	NA	NA	epi10	epi12	NA	NA	epi15	NA	NA	NA	NA	NA	NA	NA	NA	epi24	epi26	epi28	NA	NA	NA	epi33	NA	epi35	epi37	epi39	epi41	NA	NA
AT1G15940	NA	epi02	epi03	epi04	NA	NA	NA	NA	NA	epi10	epi12	NA	NA	epi15	NA	NA	NA	NA	NA	NA	NA	NA	epi24	epi26	epi28	NA	NA	NA	epi33	NA	epi35	epi37	epi39	epi41	NA	NA
AT1G15950	NA	epi02	epi03	epi04	NA	NA	NA	NA	NA	epi10	epi12	NA	NA	epi15	NA	NA	NA	NA	NA	NA	NA	NA	epi24	epi26	epi28	NA	NA	NA	epi33	NA	epi35	epi37	epi39	epi41	NA	NA
AT1G15960	NA	epi02	epi03	epi04	NA	NA	NA	NA	NA	epi10	epi12	NA	NA	epi15	NA	NA	NA	NA	NA	NA	NA	NA	epi24	epi26	epi28	NA	NA	NA	epi33	NA	epi35	epi37	epi39	epi41	NA	NA
AT1G15970	NA	epi02	epi03	epi04	NA	NA	NA	NA	NA	epi10	epi12	NA	NA	epi15	NA	NA	NA	NA	NA	NA	NA	NA	epi24	epi26	epi28	NA	NA	NA	epi33	NA	epi35	epi37	epi39	epi41	NA	NA
AT1G15980	NA	epi02	epi03	epi04	NA	NA	NA	NA	NA	epi10	epi12	NA	NA	epi15	NA	NA	NA	NA	NA	NA	NA	NA	epi24	epi26	epi28	NA	NA	NA	epi33	NA	epi35	epi37	epi39	epi41	NA	NA
AT1G15990	NA	epi02	epi03	epi04	NA	NA	NA	NA	NA	epi10	epi12	NA	NA	epi15	NA	NA	NA	NA	NA	NA	NA	NA	epi24	epi26	epi28	NA	NA	NA	epi33	NA	epi35	epi37	epi39	epi41	NA	NA
AT1G16000	NA	epi02	epi03	epi04	NA	NA	NA	NA	NA	epi10	epi12	NA	NA	epi15	NA	NA	NA	NA	NA	NA	NA	NA	epi24	epi26	epi28	NA	NA	NA	epi33	NA	epi35	epi37	epi39	epi41	NA	NA
AT1G16010	NA	epi02	epi03	epi04	NA	NA	NA	NA	NA	epi10	epi12	NA	NA	epi15	NA	NA	NA	NA	NA	NA	NA	NA	epi24	epi26	epi28	NA	NA	NA	epi33	NA	epi35	epi37	epi39	epi41	NA	NA
AT1G16020	NA	epi02	epi03	epi04	NA	NA	NA	NA	NA	epi10	epi12	NA	NA	epi15	NA	NA	NA	NA	NA	NA	NA	NA	epi24	epi26	epi28	NA	NA	NA	epi33	NA	epi35	epi37	epi39	epi41	NA	NA
AT1G16022	NA	epi02	epi03	epi04	NA	NA	NA	NA	NA	epi10	epi12	NA	NA	epi15	NA	NA	NA	NA	NA	NA	NA	NA	epi24	epi26	epi28	NA	NA	NA	epi33	NA	epi35	epi37	epi39	epi41	NA	NA
AT1G16025	NA	epi02	epi03	epi04	NA	NA	NA	NA	NA	epi10	epi12	NA	NA	epi15	NA	NA	NA	NA	NA	NA	NA	NA	epi24	epi26	epi28	NA	NA	NA	epi33	NA	epi35	epi37	epi39	epi41	NA	NA
AT1G16030	NA	epi02	epi03	epi04	NA	NA	NA	NA	NA	epi10	epi12	NA	NA	epi15	NA	NA	NA	NA	NA	NA	NA	NA	epi24	epi26	epi28	NA	NA	NA	epi33	NA	epi35	epi37	epi39	epi41	NA	NA
AT1G16040	NA	epi02	epi03	epi04	NA	NA	NA	NA	NA	epi10	epi12	NA	NA	epi15	NA	NA	NA	NA	NA	NA	NA	NA	epi24	epi26	epi28	NA	NA	NA	epi33	NA	epi35	epi37	epi39	epi41	NA	NA
AT1G16060	NA	epi02	epi03	epi04	NA	NA	NA	NA	NA	epi10	epi12	NA	NA	epi15	NA	NA	NA	NA	NA	NA	NA	NA	epi24	epi26	epi28	NA	NA	NA	epi33	NA	epi35	epi37	epi39	epi41	NA	NA
AT1G16070	NA	epi02	epi03	epi04	NA	NA	NA	NA	NA	epi10	epi12	NA	NA	epi15	NA	NA	NA	NA	NA	NA	NA	NA	epi24	epi26	epi28	NA	NA	NA	epi33	NA	epi35	epi37	epi39	epi41	NA	NA
AT1G16080	NA	epi02	epi03	epi04	NA	NA	NA	NA	NA	epi10	epi12	NA	NA	epi15	NA	NA	NA	NA	NA	NA	NA	NA	epi24	epi26	epi28	NA	NA	NA	epi33	NA	epi35	epi37	epi39	epi41	NA	NA
AT1G16090	NA	epi02	epi03	epi04	NA	NA	NA	NA	NA	epi10	epi12	NA	NA	epi15	NA	NA	NA	NA	NA	NA	NA	NA	epi24	epi26	epi28	NA	NA	NA	epi33	NA	epi35	epi37	epi39	epi41	NA	NA
AT1G16100	NA	epi02	epi03	epi04	NA	NA	NA	NA	NA	epi10	epi12	NA	NA	epi15	NA	NA	NA	NA	NA	NA	NA	NA	epi24	epi26	epi28	NA	NA	NA	epi33	NA	epi35	epi37	epi39	epi41	NA	NA
AT1G16110	NA	epi02	epi03	epi04	NA	NA	NA	NA	NA	epi10	epi12	NA	NA	epi15	NA	NA	NA	NA	NA	NA	NA	NA	epi24	epi26	epi28	NA	NA	NA	epi33	NA	epi35	epi37	epi39	epi41	NA	NA
AT1G16120	NA	epi02	epi03	epi04	NA	NA	NA	NA	NA	epi10	epi12	NA	NA	epi15	NA	NA	NA	NA	NA	NA	NA	NA	epi24	epi26	epi28	NA	NA	NA	epi33	NA	epi35	epi37	epi39	epi41	NA	NA
AT1G16130	NA	epi02	epi03	epi04	NA	NA	NA	NA	NA	epi10	epi12	NA	NA	epi15	NA	NA	NA	NA	NA	NA	NA	NA	epi24	epi26	epi28	NA	NA	NA	epi33	NA	epi35	epi37	epi39	epi41	NA	NA
AT1G16140	NA	epi02	epi03	epi04	NA	NA	NA	NA	NA	epi10	epi12	NA	NA	epi15	NA	NA	NA	NA	NA	NA	NA	NA	epi24	epi26	epi28	NA	NA	NA	epi33	NA	epi35	epi37	epi39	epi41	NA	NA
AT1G16150	NA	epi02	epi03	epi04	NA	NA	NA	NA	NA	epi10	epi12	NA	NA	epi15	NA	NA	NA	NA	NA	NA	NA	NA	epi24	epi26	epi28	NA	NA	NA	epi33	NA	epi35	epi37	epi39	epi41	NA	NA
AT1G16160	NA	epi02	epi03	epi04	NA	NA	NA	NA	NA	epi10	epi12	NA	NA	epi15	NA	NA	NA	NA	NA	NA	NA	NA	epi24	epi26	epi28	NA	NA	NA	epi33	NA	epi35	epi37	epi39	epi41	NA	NA
AT1G16170	NA	epi02	epi03	epi04	NA	NA	NA	NA	NA	epi10	epi12	NA	NA	epi15	NA	NA	NA	NA	NA	NA	NA	NA	epi24	epi26	epi28	NA	NA	NA	epi33	NA	epi35	epi37	epi39	epi41	NA	NA
AT1G16180	NA	epi02	epi03	epi04	NA	NA	NA	NA	NA	epi10	epi12	NA	NA	epi15	NA	NA	NA	NA	NA	NA	NA	NA	epi24	epi26	epi28	NA	NA	NA	epi33	NA	epi35	epi37	epi39	epi41	NA	NA
AT1G16190	NA	epi02	epi03	epi04	NA	NA	NA	NA	NA	epi10	epi12	NA	NA	epi15	NA	NA	NA	NA	NA	NA	NA	NA	epi24	epi26	epi28	NA	NA	NA	epi33	NA	epi35	epi37	epi39	epi41	NA	NA
AT1G16210	NA	epi02	epi03	epi04	NA	NA	NA	NA	NA	epi10	epi12	NA	NA	epi15	NA	NA	NA	NA	NA	NA	NA	NA	epi24	epi26	epi28	NA	NA	NA	epi33	NA	epi35	epi37	epi39	epi41	NA	NA
AT1G16220	NA	epi02	epi03	epi04	NA	NA	NA	NA	NA	epi10	epi12	NA	NA	epi15	NA	NA	NA	NA	NA	NA	NA	NA	epi24	epi26	epi28	NA	NA	NA	epi33	NA	epi35	epi37	epi39	epi41	NA	NA
AT1G16225	NA	epi02	epi03	epi04	NA	NA	NA	NA	NA	epi10	epi12	NA	NA	epi15	NA	NA	NA	NA	NA	NA	NA	NA	epi24	epi26	epi28	NA	NA	NA	epi33	NA	epi35	epi37	epi39	epi41	NA	NA
AT1G16230	NA	epi02	epi03	epi04	NA	NA	NA	NA	NA	epi10	epi12	NA	NA	epi15	NA	NA	NA	NA	NA	NA	NA	NA	epi24	epi26	epi28	NA	NA	NA	epi33	NA	epi35	epi37	epi39	epi41	NA	NA
AT1G16240	NA	epi02	epi03	epi04	NA	NA	NA	NA	NA	epi10	epi12	NA	NA	epi15	NA	NA	NA	NA	NA	NA	NA	NA	epi24	epi26	epi28	NA	NA	NA	epi33	NA	epi35	epi37	epi39	epi41	NA	NA
AT1G16250	NA	epi02	epi03	epi04	NA	NA	NA	NA	NA	epi10	epi12	NA	NA	epi15	NA	NA	NA	NA	NA	NA	NA	NA	epi24	epi26	epi28	NA	NA	NA	epi33	NA	epi35	epi37	epi39	epi41	NA	NA
AT1G16260	NA	epi02	epi03	epi04	NA	NA	NA	NA	NA	epi10	epi12	NA	NA	epi15	NA	NA	NA	NA	NA	NA	NA	NA	epi24	epi26	epi28	NA	NA	NA	epi33	NA	epi35	epi37	epi39	epi41	NA	NA
AT1G16270	NA	epi02	epi03	epi04	NA	NA	NA	NA	NA	epi10	epi12	NA	NA	epi15	NA	NA	NA	NA	NA	NA	NA	NA	epi24	epi26	epi28	NA	NA	NA	epi33	NA	epi35	epi37	epi39	epi41	NA	NA
AT1G16280	NA	epi02	epi03	epi04	NA	NA	NA	NA	NA	epi10	epi12	NA	NA	epi15	NA	NA	NA	NA	NA	NA	NA	NA	epi24	epi26	epi28	NA	NA	NA	epi33	NA	epi35	epi37	epi39	epi41	NA	NA
AT1G16290	NA	epi02	epi03	epi04	NA	NA	NA	NA	NA	epi10	epi12	NA	NA	epi15	NA	NA	NA	NA	NA	NA	NA	NA	epi24	epi26	epi28	NA	NA	NA	epi33	NA	epi35	epi37	epi39	epi41	NA	NA
AT1G16300	NA	epi02	epi03	epi04	NA	NA	NA	NA	NA	epi10	epi12	NA	NA	epi15	NA	NA	NA	NA	NA	NA	NA	NA	epi24	epi26	epi28	NA	NA	NA	epi33	NA	epi35	epi37	epi39	epi41	NA	NA
AT1G16310	NA	epi02	epi03	epi04	NA	NA	NA	NA	NA	epi10	epi12	NA	NA	epi15	NA	NA	NA	NA	NA	NA	NA	NA	epi24	epi26	epi28	NA	NA	NA	epi33	NA	epi35	epi37	epi39	epi41	NA	NA
AT1G16320	NA	epi02	epi03	epi04	NA	NA	NA	NA	NA	epi10	epi12	NA	NA	epi15	NA	NA	NA	NA	NA	NA	NA	NA	epi24	epi26	epi28	NA	NA	NA	epi33	NA	epi35	epi37	epi39	epi41	NA	NA
AT1G16330	NA	epi02	epi03	epi04	NA	NA	NA	NA	NA	epi10	epi12	NA	NA	epi15	NA	NA	NA	NA	NA	NA	NA	NA	epi24	epi26	epi28	NA	NA	NA	epi33	NA	epi35	epi37	epi39	epi41	NA	NA
AT1G16340	NA	epi02	epi03	epi04	NA	NA	NA	NA	NA	epi10	epi12	NA	NA	epi15	NA	NA	NA	NA	NA	NA	NA	NA	epi24	epi26	epi28	NA	NA	NA	epi33	NA	epi35	epi37	epi39	epi41	NA	NA
AT1G16350	NA	epi02	epi03	epi04	NA	NA	NA	NA	NA	epi10	epi12	NA	NA	epi15	NA	NA	NA	NA	NA	NA	NA	NA	epi24	epi26	epi28	NA	NA	NA	epi33	NA	epi35	epi37	epi39	epi41	NA	NA
AT1G16360	NA	epi02	epi03	epi04	NA	NA	NA	NA	NA	epi10	epi12	NA	NA	epi15	NA	NA	NA	NA	NA	NA	NA	NA	epi24	epi26	epi28	NA	NA	NA	epi33	NA	epi35	epi37	epi39	epi41	NA	NA
AT1G16370	NA	epi02	epi03	epi04	NA	NA	NA	NA	NA	epi10	epi12	NA	NA	epi15	NA	NA	NA	NA	NA	NA	NA	NA	epi24	epi26	epi28	NA	NA	NA	epi33	NA	epi35	epi37	epi39	epi41	NA	NA
AT1G16380	NA	epi02	epi03	epi04	NA	NA	NA	NA	NA	epi10	epi12	NA	NA	epi15	NA	NA	NA	NA	NA	NA	NA	NA	epi24	epi26	epi28	NA	NA	NA	epi33	NA	epi35	epi37	epi39	epi41	NA	NA
AT1G16390	NA	epi02	epi03	epi04	NA	NA	NA	NA	NA	epi10	epi12	NA	NA	epi15	NA	NA	NA	NA	NA	NA	NA	NA	epi24	epi26	epi28	NA	NA	NA	epi33	NA	epi35	epi37	epi39	epi41	NA	NA
AT1G16400	NA	epi02	epi03	epi04	NA	NA	NA	NA	NA	epi10	epi12	NA	NA	epi15	NA	NA	NA	NA	NA	NA	NA	NA	epi24	epi26	epi28	NA	NA	NA	epi33	NA	epi35	epi37	epi39	epi41	NA	NA
AT1G16410	NA	epi02	epi03	epi04	NA	NA	NA	NA	NA	epi10	epi12	NA	NA	epi15	NA	NA	NA	NA	NA	NA	NA	NA	epi24	epi26	epi28	NA	NA	NA	epi33	NA	epi35	epi37	epi39	epi41	NA	NA
AT1G16420	NA	epi02	epi03	epi04	NA	NA	NA	NA	NA	epi10	epi12	NA	NA	epi15	NA	NA	NA	NA	NA	NA	NA	NA	epi24	epi26	epi28	NA	NA	NA	epi33	NA	epi35	epi37	epi39	epi41	NA	NA
AT1G16430	NA	epi02	epi03	epi04	NA	NA	NA	NA	NA	epi10	epi12	NA	NA	epi15	NA	NA	NA	NA	NA	NA	NA	NA	epi24	epi26	epi28	NA	NA	NA	epi33	NA	epi35	epi37	epi39	epi41	NA	NA
AT1G16440	NA	epi02	epi03	epi04	NA	NA	NA	NA	NA	epi10	epi12	NA	NA	epi15	NA	NA	NA	NA	NA	NA	NA	NA	epi24	epi26	epi28	NA	NA	NA	epi33	NA	epi35	epi37	epi39	epi41	NA	NA
AT1G16445	NA	epi02	epi03	epi04	NA	NA	NA	NA	NA	epi10	epi12	NA	NA	epi15	NA	NA	NA	NA	NA	NA	NA	NA	epi24	epi26	epi28	NA	NA	NA	epi33	NA	epi35	epi37	epi39	epi41	NA	NA
AT1G16450	NA	epi02	epi03	epi04	NA	NA	NA	NA	NA	epi10	epi12	NA	NA	epi15	NA	NA	NA	NA	NA	NA	NA	NA	epi24	epi26	epi28	NA	NA	NA	epi33	NA	epi35	epi37	epi39	epi41	NA	NA
AT1G16460	NA	epi02	epi03	epi04	NA	NA	NA	NA	NA	epi10	epi12	NA	NA	epi15	NA	NA	NA	NA	NA	NA	NA	NA	epi24	epi26	epi28	NA	NA	NA	epi33	NA	epi35	epi37	epi39	epi41	NA	NA
AT1G16470	NA	epi02	epi03	epi04	NA	NA	NA	NA	NA	epi10	epi12	NA	NA	epi15	NA	NA	NA	NA	NA	NA	NA	NA	epi24	epi26	epi28	NA	NA	NA	epi33	NA	epi35	epi37	epi39	epi41	NA	NA
AT1G16480	NA	epi02	epi03	epi04	NA	NA	NA	NA	NA	epi10	epi12	NA	NA	epi15	NA	NA	NA	NA	NA	NA	NA	NA	epi24	epi26	epi28	NA	NA	NA	epi33	NA	epi35	epi37	epi39	epi41	NA	NA
AT1G16489	NA	epi02	epi03	epi04	NA	NA	NA	NA	NA	epi10	epi12	NA	NA	epi15	NA	NA	NA	NA	NA	NA	NA	NA	epi24	epi26	epi28	NA	NA	NA	epi33	NA	epi35	epi37	epi39	epi41	NA	NA
AT1G16490	NA	epi02	epi03	epi04	NA	NA	NA	NA	NA	epi10	epi12	NA	NA	epi15	NA	NA	NA	NA	NA	NA	NA	NA	epi24	epi26	epi28	NA	NA	NA	epi33	NA	epi35	epi37	epi39	epi41	NA	NA
AT1G16500	NA	epi02	epi03	epi04	NA	NA	NA	NA	NA	epi10	epi12	NA	NA	epi15	NA	NA	NA	NA	NA	NA	NA	NA	epi24	epi26	epi28	NA	NA	NA	epi33	NA	epi35	epi37	epi39	epi41	NA	NA
AT1G16510	NA	epi02	epi03	epi04	NA	NA	NA	NA	NA	epi10	epi12	NA	NA	epi15	NA	NA	NA	NA	NA	NA	NA	NA	epi24	epi26	epi28	NA	NA	NA	epi33	NA	epi35	epi37	epi39	epi41	NA	NA
AT1G16515	NA	epi02	epi03	epi04	NA	NA	NA	NA	NA	epi10	epi12	NA	NA	epi15	NA	NA	NA	NA	NA	NA	NA	NA	epi24	epi26	epi28	NA	NA	NA	epi33	NA	epi35	epi37	epi39	epi41	NA	NA
AT1G16520	NA	epi02	epi03	epi04	NA	NA	NA	NA	NA	epi10	epi12	NA	NA	epi15	NA	NA	NA	NA	NA	NA	NA	NA	epi24	epi26	epi28	NA	NA	NA	epi33	NA	epi35	epi37	epi39	epi41	NA	NA
AT1G16530	NA	epi02	epi03	epi04	NA	NA	NA	NA	NA	epi10	epi12	NA	NA	epi15	NA	NA	NA	NA	NA	NA	NA	NA	epi24	epi26	epi28	NA	NA	NA	epi33	NA	epi35	epi37	epi39	epi41	NA	NA
AT1G16540	NA	epi02	epi03	epi04	NA	NA	NA	NA	NA	epi10	epi12	NA	NA	epi15	NA	NA	NA	NA	NA	NA	NA	NA	epi24	epi26	epi28	NA	NA	NA	epi33	NA	epi35	epi37	epi39	epi41	NA	NA
AT1G16550	NA	epi02	epi03	epi04	NA	NA	NA	NA	NA	epi10	epi12	NA	NA	epi15	NA	NA	NA	NA	NA	NA	NA	NA	epi24	epi26	epi28	NA	NA	NA	epi33	NA	epi35	epi37	epi39	epi41	NA	NA
AT1G16560	NA	epi02	epi03	epi04	NA	NA	NA	NA	NA	epi10	epi12	NA	NA	epi15	NA	NA	NA	NA	NA	NA	NA	NA	epi24	epi26	epi28	NA	NA	NA	epi33	NA	epi35	epi37	epi39	epi41	NA	NA
AT1G16570	NA	epi02	epi03	epi04	NA	NA	NA	NA	NA	epi10	epi12	NA	NA	epi15	NA	NA	NA	NA	NA	NA	NA	NA	epi24	epi26	epi28	NA	NA	NA	epi33	NA	epi35	epi37	epi39	epi41	NA	NA
AT1G16590	NA	epi02	epi03	epi04	NA	NA	NA	NA	NA	epi10	epi12	NA	NA	epi15	NA	NA	NA	NA	NA	NA	NA	NA	epi24	epi26	epi28	NA	NA	NA	epi33	NA	epi35	epi37	epi39	epi41	NA	NA
AT1G16600	NA	epi02	epi03	epi04	NA	NA	NA	NA	NA	epi10	epi12	NA	NA	epi15	NA	NA	NA	NA	NA	NA	NA	NA	epi24	epi26	epi28	NA	NA	NA	epi33	NA	epi35	epi37	epi39	epi41	NA	NA
AT1G16610	NA	epi02	epi03	epi04	NA	NA	NA	NA	NA	epi10	epi12	NA	NA	epi15	NA	NA	NA	NA	NA	NA	NA	NA	epi24	epi26	epi28	NA	NA	NA	epi33	NA	epi35	epi37	epi39	epi41	NA	NA
AT1G16620	NA	epi02	epi03	epi04	NA	NA	NA	NA	NA	epi10	epi12	NA	NA	epi15	NA	NA	NA	NA	NA	NA	NA	NA	epi24	epi26	epi28	NA	NA	NA	epi33	NA	epi35	epi37	epi39	epi41	NA	NA
AT1G16630	NA	epi02	epi03	epi04	NA	NA	NA	NA	NA	epi10	epi12	NA	NA	epi15	NA	NA	NA	NA	NA	NA	NA	NA	epi24	epi26	epi28	NA	NA	NA	epi33	NA	epi35	epi37	epi39	epi41	NA	NA
AT1G16635	NA	epi02	epi03	epi04	NA	NA	NA	NA	NA	epi10	epi12	NA	NA	epi15	NA	NA	NA	NA	NA	NA	NA	NA	epi24	epi26	epi28	NA	NA	NA	epi33	NA	epi35	epi37	epi39	epi41	NA	NA
AT1G16640	NA	epi02	epi03	epi04	NA	NA	NA	NA	NA	epi10	epi12	NA	NA	epi15	NA	NA	NA	NA	NA	NA	NA	NA	epi24	epi26	epi28	NA	NA	NA	epi33	NA	epi35	epi37	epi39	epi41	NA	NA
AT1G16650	NA	epi02	epi03	epi04	NA	NA	NA	NA	NA	epi10	epi12	NA	NA	epi15	NA	NA	NA	NA	NA	NA	NA	NA	epi24	epi26	epi28	NA	NA	NA	epi33	NA	epi35	epi37	epi39	epi41	NA	NA
AT1G16660	NA	epi02	epi03	epi04	NA	NA	NA	NA	NA	epi10	epi12	NA	NA	epi15	NA	NA	NA	NA	NA	NA	NA	NA	epi24	epi26	epi28	NA	NA	NA	epi33	NA	epi35	epi37	epi39	epi41	NA	NA
AT1G16670	NA	epi02	epi03	epi04	NA	NA	NA	NA	NA	epi10	epi12	NA	NA	epi15	NA	NA	NA	NA	NA	NA	NA	NA	epi24	epi26	epi28	NA	NA	NA	epi33	NA	epi35	epi37	epi39	epi41	NA	NA
AT1G16680	NA	epi02	epi03	epi04	NA	NA	NA	NA	NA	epi10	epi12	NA	NA	epi15	NA	NA	NA	NA	NA	NA	NA	NA	epi24	epi26	epi28	NA	NA	NA	epi33	NA	epi35	epi37	epi39	epi41	NA	NA
AT1G16690	NA	epi02	epi03	epi04	NA	NA	NA	NA	NA	epi10	epi12	NA	NA	epi15	NA	NA	NA	NA	NA	NA	NA	NA	epi24	epi26	epi28	NA	NA	NA	epi33	NA	epi35	epi37	epi39	epi41	NA	NA
AT1G16700	NA	epi02	epi03	epi04	NA	NA	NA	NA	NA	epi10	epi12	NA	NA	epi15	NA	NA	NA	NA	NA	NA	NA	NA	epi24	epi26	epi28	NA	NA	NA	epi33	NA	epi35	epi37	epi39	epi41	NA	NA
AT1G16705	NA	epi02	epi03	epi04	NA	NA	NA	NA	NA	epi10	epi12	NA	NA	epi15	NA	NA	NA	NA	NA	NA	NA	NA	epi24	epi26	epi28	NA	NA	NA	epi33	NA	epi35	epi37	epi39	epi41	NA	NA
AT1G16710	NA	epi02	epi03	epi04	NA	NA	NA	NA	NA	epi10	epi12	NA	NA	epi15	NA	NA	NA	NA	NA	NA	NA	NA	epi24	epi26	epi28	NA	NA	NA	epi33	NA	epi35	epi37	epi39	epi41	NA	NA
AT1G16720	NA	epi02	epi03	epi04	NA	NA	NA	NA	NA	epi10	epi12	NA	NA	epi15	NA	NA	NA	NA	NA	NA	NA	NA	epi24	epi26	epi28	NA	NA	NA	epi33	NA	epi35	epi37	epi39	epi41	NA	NA
AT1G16730	NA	epi02	epi03	epi04	NA	NA	NA	NA	NA	epi10	epi12	NA	NA	epi15	NA	NA	NA	NA	NA	NA	NA	NA	epi24	epi26	epi28	NA	NA	NA	epi33	NA	epi35	epi37	epi39	epi41	NA	NA
AT1G16740	NA	epi02	epi03	epi04	NA	NA	NA	NA	NA	epi10	epi12	NA	NA	epi15	NA	NA	NA	NA	NA	NA	NA	NA	epi24	epi26	epi28	NA	NA	NA	epi33	NA	epi35	epi37	epi39	epi41	NA	NA
AT1G16750	NA	epi02	epi03	epi04	NA	NA	NA	NA	NA	epi10	epi12	NA	NA	epi15	NA	NA	NA	NA	NA	NA	NA	NA	epi24	epi26	epi28	NA	NA	NA	epi33	NA	epi35	epi37	epi39	epi41	NA	NA
AT1G16760	NA	epi02	epi03	epi04	NA	NA	NA	NA	NA	epi10	epi12	NA	NA	epi15	NA	NA	NA	NA	NA	NA	NA	NA	epi24	epi26	epi28	NA	NA	NA	epi33	NA	epi35	epi37	epi39	epi41	NA	NA
AT1G16770	NA	epi02	epi03	epi04	NA	NA	NA	NA	NA	epi10	epi12	NA	NA	epi15	NA	NA	NA	NA	NA	NA	NA	NA	epi24	epi26	epi28	NA	NA	NA	epi33	NA	epi35	epi37	epi39	epi41	NA	NA
AT1G16780	NA	epi02	epi03	epi04	NA	NA	NA	NA	NA	epi10	epi12	NA	NA	epi15	NA	NA	NA	NA	NA	NA	NA	NA	epi24	epi26	epi28	NA	NA	NA	epi33	NA	epi35	epi37	epi39	epi41	NA	NA
AT1G16790	NA	epi02	epi03	epi04	NA	NA	NA	NA	NA	epi10	epi12	NA	NA	epi15	NA	NA	NA	NA	NA	NA	NA	NA	epi24	epi26	epi28	NA	NA	NA	epi33	NA	epi35	epi37	epi39	epi41	NA	NA
AT1G16800	NA	epi02	epi03	epi04	NA	NA	NA	NA	NA	epi10	epi12	NA	NA	epi15	NA	NA	NA	NA	NA	NA	NA	NA	epi24	epi26	epi28	NA	NA	NA	epi33	NA	epi35	epi37	epi39	epi41	NA	NA
AT1G16810	NA	epi02	epi03	epi04	NA	NA	NA	NA	NA	epi10	epi12	NA	NA	epi15	NA	NA	NA	NA	NA	NA	NA	NA	epi24	epi26	epi28	NA	NA	NA	epi33	NA	epi35	epi37	epi39	epi41	NA	NA
AT1G16820	NA	epi02	epi03	epi04	NA	NA	NA	NA	NA	epi10	epi12	NA	NA	epi15	NA	NA	NA	NA	NA	NA	NA	NA	epi24	epi26	epi28	NA	NA	NA	epi33	NA	epi35	epi37	epi39	epi41	NA	NA
AT1G16825	NA	epi02	epi03	epi04	NA	NA	NA	NA	NA	epi10	epi12	NA	NA	epi15	NA	NA	NA	NA	NA	NA	NA	NA	epi24	epi26	epi28	NA	NA	NA	epi33	NA	epi35	epi37	epi39	epi41	NA	NA
AT1G16830	NA	epi02	epi03	epi04	NA	NA	NA	NA	NA	epi10	epi12	NA	NA	epi15	NA	NA	NA	NA	NA	NA	NA	NA	epi24	epi26	epi28	NA	NA	NA	epi33	NA	epi35	epi37	epi39	epi41	NA	NA
AT1G16840	NA	epi02	epi03	epi04	NA	NA	NA	NA	NA	epi10	epi12	NA	NA	epi15	NA	NA	NA	NA	NA	NA	NA	NA	epi24	epi26	epi28	NA	NA	NA	epi33	NA	epi35	epi37	epi39	epi41	NA	NA
AT1G16850	NA	epi02	epi03	epi04	NA	NA	NA	NA	NA	epi10	epi12	NA	NA	epi15	NA	NA	NA	NA	NA	NA	NA	NA	epi24	epi26	epi28	NA	NA	NA	epi33	NA	epi35	epi37	epi39	epi41	NA	NA
AT1G16858	NA	epi02	epi03	epi04	NA	NA	NA	NA	NA	epi10	epi12	NA	NA	epi15	NA	NA	NA	NA	NA	NA	NA	NA	epi24	epi26	epi28	NA	NA	NA	epi33	NA	epi35	epi37	epi39	epi41	NA	NA
AT1G16860	NA	epi02	epi03	epi04	NA	NA	NA	NA	NA	epi10	epi12	NA	NA	epi15	NA	NA	NA	NA	NA	NA	NA	NA	epi24	epi26	epi28	NA	NA	NA	epi33	NA	epi35	epi37	epi39	epi41	NA	NA
AT1G16870	NA	epi02	epi03	epi04	NA	NA	NA	NA	NA	epi10	epi12	NA	NA	epi15	NA	NA	NA	NA	NA	NA	NA	NA	epi24	epi26	epi28	NA	NA	NA	epi33	NA	epi35	epi37	epi39	epi41	NA	NA
AT1G16880	NA	epi02	epi03	epi04	NA	NA	NA	NA	NA	epi10	epi12	NA	NA	epi15	NA	NA	NA	NA	NA	NA	NA	NA	epi24	epi26	epi28	NA	NA	NA	epi33	NA	epi35	epi37	epi39	epi41	NA	NA
AT1G16890	NA	epi02	epi03	epi04	NA	NA	NA	NA	NA	epi10	epi12	NA	NA	epi15	NA	NA	NA	NA	NA	NA	NA	NA	epi24	epi26	epi28	NA	NA	NA	epi33	NA	epi35	epi37	epi39	epi41	NA	NA
AT1G16900	NA	epi02	epi03	epi04	NA	NA	NA	NA	NA	epi10	epi12	NA	NA	epi15	NA	NA	NA	NA	NA	NA	NA	NA	epi24	epi26	epi28	NA	NA	NA	epi33	NA	epi35	epi37	epi39	epi41	NA	NA
AT1G16905	NA	epi02	epi03	epi04	NA	NA	NA	NA	NA	epi10	epi12	NA	NA	epi15	NA	NA	NA	NA	NA	NA	NA	NA	epi24	epi26	epi28	NA	NA	NA	epi33	NA	epi35	epi37	epi39	epi41	NA	NA
AT1G16910	NA	epi02	epi03	epi04	NA	NA	NA	NA	NA	epi10	epi12	NA	NA	epi15	NA	NA	NA	NA	NA	NA	NA	NA	epi24	epi26	epi28	NA	NA	NA	epi33	NA	epi35	epi37	epi39	epi41	NA	NA
AT1G16916	NA	epi02	epi03	epi04	NA	NA	NA	NA	NA	epi10	epi12	NA	NA	epi15	NA	NA	NA	NA	NA	NA	NA	NA	epi24	epi26	epi28	NA	NA	NA	epi33	NA	epi35	epi37	epi39	epi41	NA	NA
AT1G16920	NA	epi02	epi03	epi04	NA	NA	NA	NA	NA	epi10	epi12	NA	NA	epi15	NA	NA	NA	NA	NA	NA	NA	NA	epi24	epi26	epi28	NA	NA	NA	epi33	NA	epi35	epi37	epi39	epi41	NA	NA
AT1G16930	NA	epi02	epi03	epi04	NA	NA	NA	NA	NA	epi10	epi12	NA	NA	epi15	NA	NA	NA	NA	NA	NA	NA	NA	epi24	epi26	epi28	NA	NA	NA	epi33	NA	epi35	epi37	epi39	epi41	NA	NA
AT1G16940	NA	epi02	epi03	epi04	NA	NA	NA	NA	NA	epi10	epi12	NA	NA	epi15	NA	NA	NA	NA	NA	NA	NA	NA	epi24	epi26	epi28	NA	NA	NA	epi33	NA	epi35	epi37	epi39	epi41	NA	NA
AT1G16950	NA	epi02	epi03	epi04	NA	NA	NA	NA	NA	epi10	epi12	NA	NA	epi15	NA	NA	NA	NA	NA	NA	NA	NA	epi24	epi26	epi28	NA	NA	NA	epi33	NA	epi35	epi37	epi39	epi41	NA	NA
AT1G16960	NA	epi02	epi03	epi04	NA	NA	NA	NA	NA	epi10	epi12	NA	NA	epi15	NA	NA	NA	NA	NA	NA	NA	NA	epi24	epi26	epi28	NA	NA	NA	epi33	NA	epi35	epi37	epi39	epi41	NA	NA
AT1G16970	NA	epi02	epi03	epi04	NA	NA	NA	NA	NA	epi10	epi12	NA	NA	epi15	NA	NA	NA	NA	NA	NA	NA	NA	epi24	epi26	epi28	NA	NA	NA	epi33	NA	epi35	epi37	epi39	epi41	NA	NA
AT1G16980	NA	epi02	epi03	epi04	NA	NA	NA	NA	NA	epi10	epi12	NA	NA	epi15	NA	NA	NA	NA	NA	NA	NA	NA	epi24	epi26	epi28	NA	NA	NA	epi33	NA	epi35	epi37	epi39	epi41	NA	NA
AT1G17000	NA	epi02	epi03	epi04	NA	NA	NA	NA	NA	epi10	epi12	NA	NA	epi15	NA	NA	NA	NA	NA	NA	NA	NA	epi24	epi26	epi28	NA	NA	NA	epi33	NA	epi35	epi37	epi39	epi41	NA	NA
AT1G17010	NA	epi02	epi03	epi04	NA	NA	NA	NA	NA	epi10	epi12	NA	NA	epi15	NA	NA	NA	NA	NA	NA	NA	NA	epi24	epi26	epi28	NA	NA	NA	epi33	NA	epi35	epi37	epi39	epi41	NA	NA
AT1G17020	NA	epi02	epi03	epi04	NA	NA	NA	NA	NA	epi10	epi12	NA	NA	epi15	NA	NA	NA	NA	NA	NA	NA	NA	epi24	epi26	epi28	NA	NA	NA	epi33	NA	epi35	epi37	epi39	epi41	NA	NA
AT1G17030	NA	epi02	epi03	epi04	NA	NA	NA	NA	NA	epi10	epi12	NA	NA	epi15	NA	NA	NA	NA	NA	NA	NA	NA	epi24	epi26	epi28	NA	NA	NA	epi33	NA	epi35	epi37	epi39	epi41	NA	NA
AT1G17040	NA	epi02	epi03	epi04	NA	NA	NA	NA	NA	epi10	epi12	NA	NA	epi15	NA	NA	NA	NA	NA	NA	NA	NA	epi24	epi26	epi28	NA	NA	NA	epi33	NA	epi35	epi37	epi39	epi41	NA	NA
AT1G17050	NA	epi02	epi03	epi04	NA	NA	NA	NA	NA	epi10	epi12	NA	NA	epi15	NA	NA	NA	NA	NA	NA	NA	NA	epi24	epi26	epi28	NA	NA	NA	epi33	NA	epi35	epi37	epi39	epi41	NA	NA
AT1G17060	NA	epi02	epi03	epi04	NA	NA	NA	NA	NA	epi10	epi12	NA	NA	epi15	NA	NA	NA	NA	NA	NA	NA	NA	epi24	epi26	epi28	NA	NA	NA	epi33	NA	epi35	epi37	epi39	epi41	NA	NA
AT1G17070	NA	epi02	epi03	epi04	NA	NA	NA	NA	NA	epi10	epi12	NA	NA	epi15	NA	NA	NA	NA	NA	NA	NA	NA	epi24	epi26	epi28	NA	NA	NA	epi33	NA	epi35	epi37	epi39	epi41	NA	NA
AT1G17080	NA	epi02	epi03	epi04	NA	NA	NA	NA	NA	epi10	epi12	NA	NA	epi15	NA	NA	NA	NA	NA	NA	NA	NA	epi24	epi26	epi28	NA	NA	NA	epi33	NA	epi35	epi37	epi39	epi41	NA	NA
AT1G17090	NA	epi02	epi03	epi04	NA	NA	NA	NA	NA	epi10	epi12	NA	NA	epi15	NA	NA	NA	NA	NA	NA	NA	NA	epi24	epi26	epi28	NA	NA	NA	epi33	NA	epi35	epi37	epi39	epi41	NA	NA
AT1G17100	NA	epi02	epi03	epi04	NA	NA	NA	NA	NA	epi10	epi12	NA	NA	epi15	NA	NA	NA	NA	NA	NA	NA	NA	epi24	epi26	epi28	NA	NA	NA	epi33	NA	epi35	epi37	epi39	epi41	NA	NA
AT1G17110	NA	epi02	epi03	epi04	NA	NA	NA	NA	NA	epi10	epi12	NA	NA	epi15	NA	NA	NA	NA	NA	NA	NA	NA	epi24	epi26	epi28	NA	NA	NA	epi33	NA	epi35	epi37	epi39	epi41	NA	NA
AT1G17120	NA	epi02	epi03	epi04	NA	NA	NA	NA	NA	epi10	epi12	NA	NA	epi15	NA	NA	NA	NA	NA	NA	NA	NA	epi24	epi26	epi28	NA	NA	NA	epi33	NA	epi35	epi37	epi39	epi41	NA	NA
AT1G17130	NA	epi02	epi03	epi04	NA	NA	NA	NA	NA	epi10	epi12	NA	NA	epi15	NA	NA	NA	NA	NA	NA	NA	NA	epi24	epi26	epi28	NA	NA	NA	epi33	NA	epi35	epi37	epi39	epi41	NA	NA
AT1G17140	NA	epi02	epi03	epi04	NA	NA	NA	NA	NA	epi10	epi12	NA	NA	epi15	NA	NA	NA	NA	NA	NA	NA	NA	epi24	epi26	epi28	NA	NA	NA	epi33	NA	epi35	epi37	epi39	epi41	NA	NA
AT1G17145	NA	epi02	epi03	epi04	NA	NA	NA	NA	NA	epi10	epi12	NA	NA	epi15	NA	NA	NA	NA	NA	NA	NA	NA	epi24	epi26	epi28	NA	NA	NA	epi33	NA	epi35	epi37	epi39	epi41	NA	NA
AT1G17147	NA	epi02	epi03	epi04	NA	NA	NA	NA	NA	epi10	epi12	NA	NA	epi15	NA	NA	NA	NA	NA	NA	NA	NA	epi24	epi26	epi28	NA	NA	NA	epi33	NA	epi35	epi37	epi39	epi41	NA	NA
AT1G17150	NA	epi02	epi03	epi04	NA	NA	NA	NA	NA	epi10	epi12	NA	NA	epi15	NA	NA	NA	NA	NA	NA	NA	NA	epi24	epi26	epi28	NA	NA	NA	epi33	NA	epi35	epi37	epi39	epi41	NA	NA
AT1G17160	NA	epi02	epi03	epi04	NA	NA	NA	NA	NA	epi10	epi12	NA	NA	epi15	NA	NA	NA	NA	NA	NA	NA	NA	epi24	epi26	epi28	NA	NA	NA	epi33	NA	epi35	epi37	epi39	epi41	NA	NA
AT1G17170	NA	epi02	epi03	epi04	NA	NA	NA	NA	NA	epi10	epi12	NA	NA	epi15	NA	NA	NA	NA	NA	NA	NA	NA	epi24	epi26	epi28	NA	NA	NA	epi33	NA	epi35	epi37	epi39	epi41	NA	NA
AT1G17180	NA	epi02	epi03	epi04	NA	NA	NA	NA	NA	epi10	epi12	NA	NA	epi15	NA	NA	NA	NA	NA	NA	NA	NA	epi24	epi26	epi28	NA	NA	NA	epi33	NA	epi35	epi37	epi39	epi41	NA	NA
AT1G17190	NA	epi02	epi03	epi04	NA	NA	NA	NA	NA	epi10	epi12	NA	NA	epi15	NA	NA	NA	NA	NA	NA	NA	NA	epi24	epi26	epi28	NA	NA	NA	epi33	NA	epi35	epi37	epi39	epi41	NA	NA
AT1G17200	NA	epi02	epi03	epi04	NA	NA	NA	NA	NA	epi10	epi12	NA	NA	epi15	NA	NA	NA	NA	NA	NA	NA	NA	epi24	epi26	epi28	NA	NA	NA	epi33	NA	epi35	epi37	epi39	epi41	NA	NA
AT1G17210	NA	epi02	epi03	epi04	NA	NA	NA	NA	NA	epi10	epi12	NA	NA	epi15	NA	NA	NA	NA	NA	NA	NA	NA	epi24	epi26	epi28	NA	NA	NA	epi33	NA	epi35	epi37	epi39	epi41	NA	NA
AT1G17220	NA	epi02	epi03	epi04	NA	NA	NA	NA	NA	epi10	epi12	NA	NA	epi15	NA	NA	NA	NA	NA	NA	NA	NA	epi24	epi26	epi28	NA	NA	NA	epi33	NA	epi35	epi37	epi39	epi41	NA	NA
AT1G17230	NA	epi02	epi03	epi04	NA	NA	NA	NA	NA	epi10	epi12	NA	NA	epi15	NA	NA	NA	NA	NA	NA	NA	NA	epi24	epi26	epi28	NA	NA	NA	epi33	NA	epi35	epi37	epi39	epi41	NA	NA
AT1G17232	NA	epi02	epi03	epi04	NA	NA	NA	NA	NA	epi10	epi12	NA	NA	epi15	NA	NA	NA	NA	NA	NA	NA	NA	epi24	epi26	epi28	NA	NA	NA	epi33	NA	epi35	epi37	epi39	epi41	NA	NA
AT1G17235	NA	epi02	epi03	epi04	NA	NA	NA	NA	NA	epi10	epi12	NA	NA	epi15	NA	NA	NA	NA	NA	NA	NA	NA	epi24	epi26	epi28	NA	NA	NA	epi33	NA	epi35	epi37	epi39	epi41	NA	NA
AT1G17240	NA	epi02	epi03	epi04	NA	NA	NA	NA	NA	epi10	epi12	NA	NA	epi15	NA	NA	NA	NA	NA	NA	NA	NA	epi24	epi26	epi28	NA	NA	NA	epi33	NA	epi35	epi37	epi39	epi41	NA	NA
AT1G17255	NA	epi02	epi03	epi04	NA	NA	NA	NA	NA	epi10	epi12	NA	NA	epi15	NA	NA	NA	NA	NA	NA	NA	NA	epi24	epi26	epi28	NA	NA	NA	epi33	NA	epi35	epi37	epi39	epi41	NA	NA
AT1G17250	NA	epi02	epi03	epi04	NA	NA	NA	NA	NA	epi10	epi12	NA	NA	epi15	NA	NA	NA	NA	NA	NA	NA	NA	epi24	epi26	epi28	NA	NA	NA	epi33	NA	epi35	epi37	epi39	epi41	NA	NA
AT1G17260	NA	epi02	epi03	epi04	NA	NA	NA	NA	NA	epi10	epi12	NA	NA	epi15	NA	NA	NA	NA	NA	NA	NA	NA	epi24	epi26	epi28	NA	NA	NA	epi33	NA	epi35	epi37	epi39	epi41	NA	NA
AT1G17270	NA	epi02	epi03	epi04	NA	NA	NA	NA	NA	epi10	epi12	NA	NA	epi15	NA	NA	NA	NA	NA	NA	NA	NA	epi24	epi26	epi28	NA	NA	NA	epi33	NA	epi35	epi37	epi39	epi41	NA	NA
AT1G17275	NA	epi02	epi03	epi04	NA	NA	NA	NA	NA	epi10	epi12	NA	NA	epi15	NA	NA	NA	NA	NA	NA	NA	NA	epi24	epi26	epi28	NA	NA	NA	epi33	NA	epi35	epi37	epi39	epi41	NA	NA
AT1G17277	NA	epi02	epi03	epi04	NA	NA	NA	NA	NA	epi10	epi12	NA	NA	epi15	NA	NA	NA	NA	NA	NA	NA	NA	epi24	epi26	epi28	NA	NA	NA	epi33	NA	epi35	epi37	epi39	epi41	NA	NA
AT1G17280	NA	epi02	epi03	epi04	NA	NA	NA	NA	NA	epi10	epi12	NA	NA	epi15	NA	NA	NA	NA	NA	NA	NA	NA	epi24	epi26	epi28	NA	NA	NA	epi33	NA	epi35	epi37	epi39	epi41	NA	NA
AT1G17285	NA	epi02	epi03	epi04	NA	NA	NA	NA	NA	epi10	epi12	NA	NA	epi15	NA	NA	NA	NA	NA	NA	NA	NA	epi24	epi26	epi28	NA	NA	NA	epi33	NA	epi35	epi37	epi39	epi41	NA	NA
AT1G17290	NA	epi02	epi03	epi04	NA	NA	NA	NA	NA	epi10	epi12	NA	NA	epi15	NA	NA	NA	NA	NA	NA	NA	NA	epi24	epi26	epi28	NA	NA	NA	epi33	NA	epi35	epi37	epi39	epi41	NA	NA
AT1G17300	NA	epi02	epi03	epi04	NA	NA	NA	NA	NA	epi10	epi12	NA	NA	epi15	NA	NA	NA	NA	NA	NA	NA	NA	epi24	epi26	epi28	NA	NA	NA	epi33	NA	epi35	epi37	epi39	epi41	NA	NA
AT1G17310	NA	epi02	epi03	epi04	NA	NA	NA	NA	NA	epi10	epi12	NA	NA	epi15	NA	NA	NA	NA	NA	NA	NA	NA	epi24	epi26	epi28	NA	NA	NA	epi33	NA	epi35	epi37	epi39	epi41	NA	NA
AT1G17330	NA	epi02	epi03	epi04	NA	NA	NA	NA	NA	epi10	epi12	NA	NA	epi15	NA	NA	NA	NA	NA	NA	NA	NA	epi24	epi26	epi28	NA	NA	NA	epi33	NA	epi35	epi37	epi39	epi41	NA	NA
AT1G17340	NA	epi02	epi03	epi04	NA	NA	NA	NA	NA	epi10	epi12	NA	NA	epi15	NA	NA	NA	NA	NA	NA	NA	NA	epi24	epi26	epi28	NA	NA	NA	epi33	NA	epi35	epi37	epi39	epi41	NA	NA
AT1G17345	NA	epi02	epi03	epi04	NA	NA	NA	NA	NA	epi10	epi12	NA	NA	epi15	NA	NA	NA	NA	NA	NA	NA	NA	epi24	epi26	epi28	NA	NA	NA	epi33	NA	epi35	epi37	epi39	epi41	NA	NA
AT1G17350	NA	epi02	epi03	epi04	NA	NA	NA	NA	NA	epi10	epi12	NA	NA	epi15	NA	NA	NA	NA	NA	NA	NA	NA	epi24	epi26	epi28	NA	NA	NA	epi33	NA	epi35	epi37	epi39	epi41	NA	NA
AT1G17360	NA	epi02	epi03	epi04	NA	NA	NA	NA	NA	epi10	epi12	NA	NA	epi15	NA	NA	NA	NA	NA	NA	NA	NA	epi24	epi26	epi28	NA	NA	NA	epi33	NA	epi35	epi37	epi39	epi41	NA	NA
AT1G17370	NA	epi02	epi03	epi04	NA	NA	NA	NA	NA	epi10	epi12	NA	NA	epi15	NA	NA	NA	NA	NA	NA	NA	NA	epi24	epi26	epi28	NA	NA	NA	epi33	NA	epi35	epi37	epi39	epi41	NA	NA
AT1G17380	NA	epi02	epi03	epi04	NA	NA	NA	NA	NA	epi10	epi12	NA	NA	epi15	NA	NA	NA	NA	NA	NA	NA	NA	epi24	epi26	epi28	NA	NA	NA	epi33	NA	epi35	epi37	epi39	epi41	NA	NA
AT1G17390	NA	epi02	epi03	epi04	NA	NA	NA	NA	NA	epi10	epi12	NA	NA	epi15	NA	NA	NA	NA	NA	NA	NA	NA	epi24	epi26	epi28	NA	NA	NA	epi33	NA	epi35	epi37	epi39	epi41	NA	NA
AT1G17400	NA	epi02	epi03	epi04	NA	NA	NA	NA	NA	epi10	epi12	NA	NA	epi15	NA	NA	NA	NA	NA	NA	NA	NA	epi24	epi26	epi28	NA	NA	NA	epi33	NA	epi35	epi37	epi39	epi41	NA	NA
AT1G17410	NA	epi02	epi03	epi04	NA	NA	NA	NA	NA	epi10	epi12	NA	NA	epi15	NA	NA	NA	NA	NA	NA	NA	NA	epi24	epi26	epi28	NA	NA	NA	epi33	NA	epi35	epi37	epi39	epi41	NA	NA
AT1G17420	NA	epi02	epi03	epi04	NA	NA	NA	NA	NA	epi10	epi12	NA	NA	epi15	NA	NA	NA	NA	NA	NA	NA	NA	epi24	epi26	epi28	NA	NA	NA	epi33	NA	epi35	epi37	epi39	epi41	NA	NA
AT1G17430	NA	epi02	epi03	epi04	NA	NA	NA	NA	NA	epi10	epi12	NA	NA	epi15	NA	NA	NA	NA	NA	NA	NA	NA	epi24	epi26	epi28	NA	NA	NA	epi33	NA	epi35	epi37	epi39	epi41	NA	NA
AT1G17440	NA	epi02	epi03	epi04	NA	NA	NA	NA	NA	epi10	epi12	NA	NA	epi15	NA	NA	NA	NA	NA	NA	NA	NA	epi24	epi26	epi28	NA	NA	NA	epi33	NA	epi35	epi37	epi39	epi41	NA	NA
AT1G17450	NA	epi02	epi03	epi04	NA	NA	NA	NA	NA	epi10	epi12	NA	NA	epi15	NA	NA	NA	NA	NA	NA	NA	NA	epi24	epi26	epi28	NA	NA	NA	epi33	NA	epi35	epi37	epi39	epi41	NA	NA
AT1G17455	NA	epi02	epi03	epi04	NA	NA	NA	NA	NA	epi10	epi12	NA	NA	epi15	NA	NA	NA	NA	NA	NA	NA	NA	epi24	epi26	epi28	NA	NA	NA	epi33	NA	epi35	epi37	epi39	epi41	NA	NA
AT1G17460	NA	epi02	epi03	epi04	NA	NA	NA	NA	NA	epi10	epi12	NA	NA	epi15	NA	NA	NA	NA	NA	NA	NA	NA	epi24	epi26	epi28	NA	NA	NA	epi33	NA	epi35	epi37	epi39	epi41	NA	NA
AT1G17470	NA	epi02	epi03	epi04	NA	NA	NA	NA	NA	epi10	epi12	NA	NA	epi15	NA	NA	NA	NA	NA	NA	NA	NA	epi24	epi26	epi28	NA	NA	NA	epi33	NA	epi35	epi37	epi39	epi41	NA	NA
AT1G17480	NA	epi02	epi03	epi04	NA	NA	NA	NA	NA	epi10	epi12	NA	NA	epi15	NA	NA	NA	NA	NA	NA	NA	NA	epi24	epi26	epi28	NA	NA	NA	epi33	NA	epi35	epi37	epi39	epi41	NA	NA
AT1G17490	NA	epi02	epi03	epi04	NA	NA	NA	NA	NA	epi10	epi12	NA	NA	epi15	NA	NA	NA	NA	NA	NA	NA	NA	epi24	epi26	epi28	NA	NA	NA	epi33	NA	epi35	epi37	epi39	epi41	NA	NA
AT1G17495	NA	epi02	epi03	epi04	NA	NA	NA	NA	NA	epi10	epi12	NA	NA	epi15	NA	NA	NA	NA	NA	NA	NA	NA	epi24	epi26	epi28	NA	NA	NA	epi33	NA	epi35	epi37	epi39	epi41	NA	NA
AT1G17500	NA	epi02	epi03	epi04	NA	NA	NA	NA	NA	epi10	epi12	NA	NA	epi15	NA	NA	NA	NA	NA	NA	NA	NA	epi24	epi26	epi28	NA	NA	NA	epi33	NA	epi35	epi37	epi39	epi41	NA	NA
AT1G17510	NA	epi02	epi03	epi04	NA	NA	NA	NA	NA	epi10	epi12	NA	NA	epi15	NA	NA	NA	NA	NA	NA	NA	NA	epi24	epi26	epi28	NA	NA	NA	epi33	NA	epi35	epi37	epi39	epi41	NA	NA
AT1G17520	NA	epi02	epi03	epi04	NA	NA	NA	NA	NA	epi10	epi12	NA	NA	epi15	NA	NA	NA	NA	NA	NA	NA	NA	epi24	epi26	epi28	NA	NA	NA	epi33	NA	epi35	epi37	epi39	epi41	NA	NA
AT1G17530	NA	epi02	epi03	epi04	NA	NA	NA	NA	NA	epi10	epi12	NA	NA	epi15	NA	NA	NA	NA	NA	NA	NA	NA	epi24	epi26	epi28	NA	NA	NA	epi33	NA	epi35	epi37	epi39	epi41	NA	NA
AT1G17540	NA	epi02	epi03	epi04	NA	NA	NA	NA	NA	epi10	epi12	NA	NA	epi15	NA	NA	NA	NA	NA	NA	NA	NA	epi24	epi26	epi28	NA	NA	NA	epi33	NA	epi35	epi37	epi39	epi41	NA	NA
AT1G17545	NA	epi02	epi03	epi04	NA	NA	NA	NA	NA	epi10	epi12	NA	NA	epi15	NA	NA	NA	NA	NA	NA	NA	NA	epi24	epi26	epi28	NA	NA	NA	epi33	NA	epi35	epi37	epi39	epi41	NA	NA
AT1G17550	NA	epi02	epi03	epi04	NA	NA	NA	NA	NA	epi10	epi12	NA	NA	epi15	NA	NA	NA	NA	NA	NA	NA	NA	epi24	epi26	epi28	NA	NA	NA	epi33	NA	epi35	epi37	epi39	epi41	NA	NA
AT1G17560	NA	epi02	epi03	epi04	NA	NA	NA	NA	NA	epi10	epi12	NA	NA	epi15	NA	NA	NA	NA	NA	NA	NA	NA	epi24	epi26	epi28	NA	NA	NA	epi33	NA	epi35	epi37	epi39	epi41	NA	NA
AT1G17570	NA	epi02	epi03	epi04	NA	NA	NA	NA	NA	epi10	epi12	NA	NA	epi15	NA	NA	NA	NA	NA	NA	NA	NA	epi24	epi26	epi28	NA	NA	NA	epi33	NA	epi35	epi37	epi39	epi41	NA	NA
AT1G17580	NA	epi02	epi03	epi04	NA	NA	NA	NA	NA	epi10	epi12	NA	NA	epi15	NA	NA	NA	NA	NA	NA	NA	NA	epi24	epi26	epi28	NA	NA	NA	epi33	NA	epi35	epi37	epi39	epi41	NA	NA
AT1G17590	NA	epi02	epi03	epi04	NA	NA	NA	NA	NA	epi10	epi12	NA	NA	epi15	NA	NA	NA	NA	NA	NA	NA	NA	epi24	epi26	epi28	NA	NA	NA	epi33	NA	epi35	epi37	epi39	epi41	NA	NA
AT1G17600	NA	epi02	epi03	epi04	NA	NA	NA	NA	NA	epi10	epi12	NA	NA	epi15	NA	NA	NA	NA	NA	NA	NA	NA	epi24	epi26	epi28	NA	NA	NA	epi33	NA	epi35	epi37	epi39	epi41	NA	NA
AT1G17610	NA	epi02	epi03	epi04	NA	NA	NA	NA	NA	epi10	epi12	NA	NA	epi15	NA	NA	NA	NA	NA	NA	NA	NA	epi24	epi26	epi28	NA	NA	NA	epi33	NA	epi35	epi37	epi39	epi41	NA	NA
AT1G17615	NA	epi02	epi03	epi04	NA	NA	NA	NA	NA	epi10	epi12	NA	NA	epi15	NA	NA	NA	NA	NA	NA	NA	NA	epi24	epi26	epi28	NA	NA	NA	epi33	NA	epi35	epi37	epi39	epi41	NA	NA
AT1G17620	NA	epi02	epi03	epi04	NA	NA	NA	NA	NA	epi10	epi12	NA	NA	epi15	NA	NA	NA	NA	NA	NA	NA	NA	epi24	epi26	epi28	NA	NA	NA	epi33	NA	epi35	epi37	epi39	epi41	NA	NA
AT1G17630	NA	epi02	epi03	epi04	NA	NA	NA	NA	NA	epi10	epi12	NA	NA	epi15	NA	NA	NA	NA	NA	NA	NA	NA	epi24	epi26	epi28	NA	NA	NA	epi33	NA	epi35	epi37	epi39	epi41	NA	NA
AT1G17640	NA	epi02	epi03	epi04	NA	NA	NA	NA	NA	epi10	epi12	NA	NA	epi15	NA	NA	NA	NA	NA	NA	NA	NA	epi24	epi26	epi28	NA	NA	NA	epi33	NA	epi35	epi37	epi39	epi41	NA	NA
AT1G17650	NA	epi02	epi03	epi04	NA	NA	NA	NA	NA	epi10	epi12	NA	NA	epi15	NA	NA	NA	NA	NA	NA	NA	NA	epi24	epi26	epi28	NA	NA	NA	epi33	NA	epi35	epi37	epi39	epi41	NA	NA
AT1G17665	NA	epi02	epi03	epi04	NA	NA	NA	NA	NA	epi10	epi12	NA	NA	epi15	NA	NA	NA	NA	NA	NA	NA	NA	epi24	epi26	epi28	NA	NA	NA	epi33	NA	epi35	epi37	epi39	epi41	NA	NA
AT1G17660	NA	epi02	epi03	epi04	NA	NA	NA	NA	NA	epi10	epi12	NA	NA	epi15	NA	NA	NA	NA	NA	NA	NA	NA	epi24	epi26	epi28	NA	NA	NA	epi33	NA	epi35	epi37	epi39	epi41	NA	NA
AT1G17670	NA	epi02	epi03	epi04	NA	NA	NA	NA	NA	epi10	epi12	NA	NA	epi15	NA	NA	NA	NA	NA	NA	NA	NA	epi24	epi26	epi28	NA	NA	NA	epi33	NA	epi35	epi37	epi39	epi41	NA	NA
AT1G17680	NA	epi02	epi03	epi04	NA	NA	NA	NA	NA	epi10	epi12	NA	NA	epi15	NA	NA	NA	NA	NA	NA	NA	NA	epi24	epi26	epi28	NA	NA	NA	epi33	NA	epi35	epi37	epi39	epi41	NA	NA
AT1G17690	NA	epi02	epi03	epi04	NA	NA	NA	NA	NA	epi10	epi12	NA	NA	epi15	NA	NA	NA	NA	NA	NA	NA	NA	epi24	epi26	epi28	NA	NA	NA	epi33	NA	epi35	epi37	epi39	epi41	NA	NA
AT1G17700	NA	epi02	epi03	epi04	NA	NA	NA	NA	NA	epi10	epi12	NA	NA	epi15	NA	NA	NA	NA	NA	NA	NA	NA	epi24	epi26	epi28	NA	NA	NA	epi33	NA	epi35	epi37	epi39	epi41	NA	NA
AT1G17710	NA	epi02	epi03	epi04	NA	NA	NA	NA	NA	epi10	epi12	NA	NA	epi15	NA	NA	NA	NA	NA	NA	NA	NA	epi24	epi26	epi28	NA	NA	NA	epi33	NA	epi35	epi37	epi39	epi41	NA	NA
AT1G17720	NA	epi02	epi03	epi04	NA	NA	NA	NA	NA	epi10	epi12	NA	NA	epi15	NA	NA	NA	NA	NA	NA	NA	NA	epi24	epi26	epi28	NA	NA	NA	epi33	NA	epi35	epi37	epi39	epi41	NA	NA
AT1G17730	NA	epi02	epi03	epi04	NA	NA	NA	NA	NA	epi10	epi12	NA	NA	epi15	NA	NA	NA	NA	NA	NA	NA	NA	epi24	epi26	epi28	NA	NA	NA	epi33	NA	epi35	epi37	epi39	epi41	NA	NA
AT1G17744	NA	epi02	epi03	epi04	NA	NA	NA	NA	NA	epi10	epi12	NA	NA	epi15	NA	NA	NA	NA	NA	NA	NA	NA	epi24	epi26	epi28	NA	NA	NA	epi33	NA	epi35	epi37	epi39	epi41	NA	NA
AT1G17745	NA	epi02	epi03	epi04	NA	NA	NA	NA	NA	epi10	epi12	NA	NA	epi15	NA	NA	NA	NA	NA	NA	NA	NA	epi24	epi26	epi28	NA	NA	NA	epi33	NA	epi35	epi37	epi39	epi41	NA	NA
AT1G17750	NA	epi02	epi03	epi04	NA	NA	NA	NA	NA	epi10	epi12	NA	NA	epi15	NA	NA	NA	NA	NA	NA	NA	NA	epi24	epi26	epi28	NA	NA	NA	epi33	NA	epi35	epi37	epi39	epi41	NA	NA
AT1G17760	NA	epi02	epi03	epi04	NA	NA	NA	NA	NA	epi10	epi12	NA	NA	epi15	NA	NA	NA	NA	NA	NA	NA	NA	epi24	epi26	epi28	NA	NA	NA	epi33	NA	epi35	epi37	epi39	epi41	NA	NA
AT1G17770	NA	epi02	epi03	epi04	NA	NA	NA	NA	NA	epi10	epi12	NA	NA	epi15	NA	NA	NA	NA	NA	NA	NA	NA	epi24	epi26	epi28	NA	NA	NA	epi33	NA	epi35	epi37	epi39	epi41	NA	NA
AT1G17780	NA	epi02	epi03	epi04	NA	NA	NA	NA	NA	epi10	epi12	NA	NA	epi15	NA	NA	NA	NA	NA	NA	NA	NA	epi24	epi26	epi28	NA	NA	NA	epi33	NA	epi35	epi37	epi39	epi41	NA	NA
AT1G17790	NA	epi02	epi03	epi04	NA	NA	NA	NA	NA	epi10	epi12	NA	NA	epi15	NA	NA	NA	NA	NA	NA	NA	NA	epi24	epi26	epi28	NA	NA	NA	epi33	NA	epi35	epi37	epi39	epi41	NA	NA
AT1G17800	NA	epi02	epi03	epi04	NA	NA	NA	NA	NA	epi10	epi12	NA	NA	epi15	NA	NA	NA	NA	NA	NA	NA	NA	epi24	epi26	epi28	NA	NA	NA	epi33	NA	epi35	epi37	epi39	epi41	NA	NA
AT1G17810	NA	epi02	epi03	epi04	NA	NA	NA	NA	NA	epi10	epi12	NA	NA	epi15	NA	NA	NA	NA	NA	NA	NA	NA	epi24	epi26	epi28	NA	NA	NA	epi33	NA	epi35	epi37	epi39	epi41	NA	NA
AT1G17820	NA	epi02	epi03	epi04	NA	NA	NA	NA	NA	epi10	epi12	NA	NA	epi15	NA	NA	NA	NA	NA	NA	NA	NA	epi24	epi26	epi28	NA	NA	NA	epi33	NA	epi35	epi37	epi39	epi41	NA	NA
AT1G17830	NA	epi02	epi03	epi04	NA	NA	NA	NA	NA	epi10	epi12	NA	NA	epi15	NA	NA	NA	NA	NA	NA	NA	NA	epi24	epi26	epi28	NA	NA	NA	epi33	NA	epi35	epi37	epi39	epi41	NA	NA
AT1G17840	NA	epi02	epi03	epi04	NA	NA	NA	NA	NA	epi10	epi12	NA	NA	epi15	NA	NA	NA	NA	NA	NA	NA	NA	epi24	epi26	epi28	NA	NA	NA	epi33	NA	epi35	epi37	epi39	epi41	NA	NA
AT1G17850	NA	epi02	epi03	epi04	NA	NA	NA	NA	NA	epi10	epi12	NA	NA	epi15	NA	NA	NA	NA	NA	NA	NA	NA	epi24	epi26	epi28	NA	NA	NA	epi33	NA	epi35	epi37	epi39	epi41	NA	NA
AT1G17860	NA	epi02	epi03	epi04	NA	NA	NA	NA	NA	epi10	epi12	NA	NA	epi15	NA	NA	NA	NA	NA	NA	NA	NA	epi24	epi26	epi28	NA	NA	NA	epi33	NA	epi35	epi37	epi39	epi41	NA	NA
AT1G17870	NA	epi02	epi03	epi04	NA	NA	NA	NA	NA	epi10	epi12	NA	NA	epi15	NA	NA	NA	NA	NA	NA	NA	NA	epi24	epi26	epi28	NA	NA	NA	epi33	NA	epi35	epi37	epi39	epi41	NA	NA
AT1G17880	NA	epi02	epi03	epi04	NA	NA	NA	NA	NA	epi10	epi12	NA	NA	epi15	NA	NA	NA	NA	NA	NA	NA	NA	epi24	epi26	epi28	NA	NA	NA	epi33	NA	epi35	epi37	epi39	epi41	NA	NA
AT1G17890	NA	epi02	epi03	epi04	NA	NA	NA	NA	NA	epi10	epi12	NA	NA	epi15	NA	NA	NA	NA	NA	NA	NA	NA	epi24	epi26	epi28	NA	NA	NA	epi33	NA	epi35	epi37	epi39	epi41	NA	NA
AT1G17900	NA	epi02	epi03	epi04	NA	NA	NA	NA	NA	epi10	epi12	NA	NA	epi15	NA	NA	NA	NA	NA	NA	NA	NA	epi24	epi26	epi28	NA	NA	NA	epi33	NA	epi35	epi37	epi39	epi41	NA	NA
AT1G17910	NA	epi02	epi03	epi04	NA	NA	NA	NA	NA	epi10	epi12	NA	NA	epi15	NA	NA	NA	NA	NA	NA	NA	NA	epi24	epi26	epi28	NA	NA	NA	epi33	NA	epi35	epi37	epi39	epi41	NA	NA
AT1G17920	NA	epi02	epi03	epi04	NA	NA	NA	NA	NA	epi10	epi12	NA	NA	epi15	NA	NA	NA	NA	NA	NA	NA	NA	epi24	epi26	epi28	NA	NA	NA	epi33	NA	epi35	epi37	epi39	epi41	NA	NA
AT1G17930	NA	epi02	epi03	epi04	NA	NA	NA	NA	NA	epi10	epi12	NA	NA	epi15	NA	NA	NA	NA	NA	NA	NA	NA	epi24	epi26	epi28	NA	NA	NA	epi33	NA	epi35	epi37	epi39	epi41	NA	NA
AT1G17940	NA	epi02	epi03	epi04	NA	NA	NA	NA	NA	epi10	epi12	NA	NA	epi15	NA	NA	NA	NA	NA	NA	NA	NA	epi24	epi26	epi28	NA	NA	NA	epi33	NA	epi35	epi37	epi39	epi41	NA	NA
AT1G17950	NA	epi02	epi03	epi04	NA	NA	NA	NA	NA	epi10	epi12	NA	NA	epi15	NA	NA	NA	NA	NA	NA	NA	NA	epi24	epi26	epi28	NA	NA	NA	epi33	NA	epi35	epi37	epi39	epi41	NA	NA
AT1G17960	NA	epi02	epi03	epi04	NA	NA	NA	NA	NA	epi10	epi12	NA	NA	epi15	NA	NA	NA	NA	NA	NA	NA	NA	epi24	epi26	epi28	NA	NA	NA	epi33	NA	epi35	epi37	epi39	epi41	NA	NA
AT1G17970	NA	epi02	epi03	epi04	NA	NA	NA	NA	NA	epi10	epi12	NA	NA	epi15	NA	NA	NA	NA	NA	NA	NA	NA	epi24	epi26	epi28	NA	NA	NA	epi33	NA	epi35	epi37	epi39	epi41	NA	NA
AT1G17980	NA	epi02	epi03	epi04	NA	NA	NA	NA	NA	epi10	epi12	NA	NA	epi15	NA	NA	NA	NA	NA	NA	NA	NA	epi24	epi26	epi28	NA	NA	NA	epi33	NA	epi35	epi37	epi39	epi41	NA	NA
AT1G17990	NA	epi02	epi03	epi04	NA	NA	NA	NA	NA	epi10	epi12	NA	NA	epi15	NA	NA	NA	NA	NA	NA	NA	NA	epi24	epi26	epi28	NA	NA	NA	epi33	NA	epi35	epi37	epi39	epi41	NA	NA
AT1G18000	NA	epi02	epi03	epi04	NA	NA	NA	NA	NA	epi10	epi12	NA	NA	epi15	NA	NA	NA	NA	NA	NA	NA	NA	epi24	epi26	epi28	NA	NA	NA	epi33	NA	epi35	epi37	epi39	epi41	NA	NA
AT1G18010	NA	epi02	epi03	epi04	NA	NA	NA	NA	NA	epi10	epi12	NA	NA	epi15	NA	NA	NA	NA	NA	NA	NA	NA	epi24	epi26	epi28	NA	NA	NA	epi33	NA	epi35	epi37	epi39	epi41	NA	NA
AT1G18020	NA	epi02	epi03	epi04	NA	NA	NA	NA	NA	epi10	epi12	NA	NA	epi15	NA	NA	NA	NA	NA	NA	NA	NA	epi24	epi26	epi28	NA	NA	NA	epi33	NA	epi35	epi37	epi39	epi41	NA	NA
AT1G18030	NA	epi02	epi03	epi04	NA	NA	NA	NA	NA	epi10	epi12	NA	NA	epi15	NA	NA	NA	NA	NA	NA	NA	NA	epi24	epi26	epi28	NA	NA	NA	epi33	NA	epi35	epi37	epi39	epi41	NA	NA
AT1G18040	NA	epi02	epi03	epi04	NA	NA	NA	NA	NA	epi10	epi12	NA	NA	epi15	NA	NA	NA	NA	NA	NA	NA	NA	epi24	epi26	epi28	NA	NA	NA	epi33	NA	epi35	epi37	epi39	epi41	NA	NA
AT1G18050	NA	epi02	epi03	epi04	NA	NA	NA	NA	NA	epi10	epi12	NA	NA	epi15	NA	NA	NA	NA	NA	NA	NA	NA	epi24	epi26	epi28	NA	NA	NA	epi33	NA	epi35	epi37	epi39	epi41	NA	NA
AT1G18060	NA	epi02	epi03	epi04	NA	NA	NA	NA	NA	epi10	epi12	NA	NA	epi15	NA	NA	NA	NA	NA	NA	NA	NA	epi24	epi26	epi28	NA	NA	NA	epi33	NA	epi35	epi37	epi39	epi41	NA	NA
AT1G18070	NA	epi02	epi03	epi04	NA	NA	NA	NA	NA	epi10	epi12	NA	NA	epi15	NA	NA	NA	NA	NA	NA	NA	NA	epi24	epi26	epi28	NA	NA	NA	epi33	NA	epi35	epi37	epi39	epi41	NA	NA
AT1G18075	NA	epi02	epi03	epi04	NA	NA	NA	NA	NA	epi10	epi12	NA	NA	epi15	NA	NA	NA	NA	NA	NA	NA	NA	epi24	epi26	epi28	NA	NA	NA	epi33	NA	epi35	epi37	epi39	epi41	NA	NA
AT1G18080	NA	epi02	epi03	epi04	NA	NA	NA	NA	NA	epi10	epi12	NA	NA	epi15	NA	NA	NA	NA	NA	NA	NA	NA	epi24	epi26	epi28	NA	NA	NA	epi33	NA	epi35	epi37	epi39	epi41	NA	NA
AT1G18090	NA	epi02	epi03	epi04	NA	NA	NA	NA	NA	epi10	epi12	NA	NA	epi15	NA	NA	NA	NA	NA	NA	NA	NA	epi24	epi26	epi28	NA	NA	NA	epi33	NA	epi35	epi37	epi39	epi41	NA	NA
AT1G18100	NA	epi02	epi03	epi04	NA	NA	NA	NA	NA	epi10	epi12	NA	NA	epi15	NA	NA	NA	NA	NA	NA	NA	NA	epi24	epi26	epi28	NA	NA	NA	epi33	NA	epi35	epi37	epi39	epi41	NA	NA
AT1G18120	NA	epi02	epi03	epi04	NA	NA	NA	NA	NA	epi10	epi12	NA	NA	epi15	NA	NA	NA	NA	NA	NA	NA	NA	epi24	epi26	epi28	NA	NA	NA	epi33	NA	epi35	epi37	epi39	epi41	NA	NA
AT1G18130	NA	epi02	epi03	epi04	NA	NA	NA	NA	NA	epi10	epi12	NA	NA	epi15	NA	NA	NA	NA	NA	NA	NA	NA	epi24	epi26	epi28	NA	NA	NA	epi33	NA	epi35	epi37	epi39	epi41	NA	NA
AT1G18140	NA	epi02	epi03	epi04	NA	NA	NA	NA	NA	epi10	epi12	NA	NA	epi15	NA	NA	NA	NA	NA	NA	NA	NA	epi24	epi26	epi28	NA	NA	NA	epi33	NA	epi35	epi37	epi39	epi41	NA	NA
AT1G18150	NA	epi02	epi03	epi04	NA	NA	NA	NA	NA	epi10	epi12	NA	NA	epi15	NA	NA	NA	NA	NA	NA	NA	NA	epi24	epi26	epi28	NA	NA	NA	epi33	NA	epi35	epi37	epi39	epi41	NA	NA
AT1G18160	NA	epi02	epi03	epi04	NA	NA	NA	NA	NA	epi10	epi12	NA	NA	epi15	NA	NA	NA	NA	NA	NA	NA	NA	epi24	epi26	epi28	NA	NA	NA	epi33	NA	epi35	epi37	epi39	epi41	NA	NA
AT1G18170	NA	epi02	epi03	epi04	NA	NA	NA	NA	NA	epi10	epi12	NA	NA	epi15	NA	NA	NA	NA	NA	NA	NA	NA	epi24	epi26	epi28	NA	NA	NA	epi33	NA	epi35	epi37	epi39	epi41	NA	NA
AT1G18180	NA	epi02	epi03	epi04	NA	NA	NA	NA	NA	epi10	epi12	NA	NA	epi15	NA	NA	NA	NA	NA	NA	NA	NA	epi24	epi26	epi28	NA	NA	NA	epi33	NA	epi35	epi37	epi39	epi41	NA	NA
AT1G18190	NA	epi02	epi03	epi04	NA	NA	NA	NA	NA	epi10	epi12	NA	NA	epi15	NA	NA	NA	NA	NA	NA	NA	NA	epi24	epi26	epi28	NA	NA	NA	epi33	NA	epi35	epi37	epi39	epi41	NA	NA
AT1G18191	NA	epi02	epi03	epi04	NA	NA	NA	NA	NA	epi10	epi12	NA	NA	epi15	NA	NA	NA	NA	NA	NA	NA	NA	epi24	epi26	epi28	NA	NA	NA	epi33	NA	epi35	epi37	epi39	epi41	NA	NA
AT1G18200	NA	epi02	epi03	epi04	NA	NA	NA	NA	NA	epi10	epi12	NA	NA	epi15	NA	NA	NA	NA	NA	NA	NA	NA	epi24	epi26	epi28	NA	NA	NA	epi33	NA	epi35	epi37	epi39	epi41	NA	NA
AT1G18210	NA	epi02	epi03	epi04	NA	NA	NA	NA	NA	epi10	epi12	NA	NA	epi15	NA	NA	NA	NA	NA	NA	NA	NA	epi24	epi26	epi28	NA	NA	NA	epi33	NA	epi35	epi37	epi39	epi41	NA	NA
AT1G18220	NA	epi02	epi03	epi04	NA	NA	NA	NA	NA	epi10	epi12	NA	NA	epi15	NA	NA	NA	NA	NA	NA	NA	NA	epi24	epi26	epi28	NA	NA	NA	epi33	NA	epi35	epi37	epi39	epi41	NA	NA
AT1G18230	NA	epi02	epi03	epi04	NA	NA	NA	NA	NA	epi10	epi12	NA	NA	epi15	NA	NA	NA	NA	NA	NA	NA	NA	epi24	epi26	epi28	NA	NA	NA	epi33	NA	epi35	epi37	epi39	epi41	NA	NA
AT1G18240	NA	epi02	epi03	epi04	NA	NA	NA	NA	NA	epi10	epi12	NA	NA	epi15	NA	NA	NA	NA	NA	NA	NA	NA	epi24	epi26	epi28	NA	NA	NA	epi33	NA	epi35	epi37	epi39	epi41	NA	NA
AT1G18250	NA	epi02	epi03	epi04	NA	NA	NA	NA	NA	epi10	epi12	NA	NA	epi15	NA	NA	NA	NA	NA	NA	NA	NA	epi24	epi26	epi28	NA	NA	NA	epi33	NA	epi35	epi37	epi39	epi41	NA	NA
AT1G18260	NA	epi02	epi03	epi04	NA	NA	NA	NA	NA	epi10	epi12	NA	NA	epi15	NA	NA	NA	NA	NA	NA	NA	NA	epi24	epi26	epi28	NA	NA	NA	epi33	NA	epi35	epi37	epi39	epi41	NA	NA
AT1G18265	NA	epi02	epi03	epi04	NA	NA	NA	NA	NA	epi10	epi12	NA	NA	epi15	NA	NA	NA	NA	NA	NA	NA	NA	epi24	epi26	epi28	NA	NA	NA	epi33	NA	epi35	epi37	epi39	epi41	NA	NA
AT1G18270	NA	epi02	epi03	epi04	NA	NA	NA	NA	NA	epi10	epi12	NA	NA	epi15	NA	NA	NA	NA	NA	NA	NA	NA	epi24	epi26	epi28	NA	NA	NA	epi33	NA	epi35	epi37	epi39	epi41	NA	NA
AT1G18280	NA	epi02	epi03	epi04	NA	NA	NA	NA	NA	epi10	epi12	NA	NA	epi15	NA	NA	NA	NA	NA	NA	NA	NA	epi24	epi26	epi28	NA	NA	NA	epi33	NA	epi35	epi37	epi39	epi41	NA	NA
AT1G18290	NA	epi02	epi03	epi04	NA	NA	NA	NA	NA	epi10	epi12	NA	NA	epi15	NA	NA	NA	NA	NA	NA	NA	NA	epi24	epi26	epi28	NA	NA	NA	epi33	NA	epi35	epi37	epi39	epi41	NA	NA
AT1G18300	NA	epi02	epi03	epi04	NA	NA	NA	NA	NA	epi10	epi12	NA	NA	epi15	NA	NA	NA	NA	NA	NA	NA	NA	epi24	epi26	epi28	NA	NA	NA	epi33	NA	epi35	epi37	epi39	epi41	NA	NA
AT1G18310	NA	epi02	epi03	epi04	NA	NA	NA	NA	NA	epi10	epi12	NA	NA	epi15	NA	NA	NA	NA	NA	NA	NA	NA	epi24	epi26	epi28	NA	NA	NA	epi33	NA	epi35	epi37	epi39	epi41	NA	NA
AT1G18320	NA	epi02	epi03	epi04	NA	NA	NA	NA	NA	epi10	epi12	NA	NA	epi15	NA	NA	NA	NA	NA	NA	NA	NA	epi24	epi26	epi28	NA	NA	NA	epi33	NA	epi35	epi37	epi39	epi41	NA	NA
AT1G18330	NA	epi02	epi03	epi04	NA	NA	NA	NA	NA	epi10	epi12	NA	NA	epi15	NA	NA	NA	NA	NA	NA	NA	NA	epi24	epi26	epi28	NA	NA	NA	epi33	NA	epi35	epi37	epi39	epi41	NA	NA
AT1G18335	NA	epi02	epi03	epi04	NA	NA	NA	NA	NA	epi10	epi12	NA	NA	epi15	NA	NA	NA	NA	NA	NA	NA	NA	epi24	epi26	epi28	NA	NA	NA	epi33	NA	epi35	epi37	epi39	epi41	NA	NA
AT1G18340	NA	epi02	epi03	epi04	NA	NA	NA	NA	NA	epi10	epi12	NA	NA	epi15	NA	NA	NA	NA	NA	NA	NA	NA	epi24	epi26	epi28	NA	NA	NA	epi33	NA	epi35	epi37	epi39	epi41	NA	NA
AT1G18350	NA	epi02	epi03	epi04	NA	NA	NA	NA	NA	epi10	epi12	NA	NA	epi15	NA	NA	NA	NA	NA	NA	NA	NA	epi24	epi26	epi28	NA	NA	NA	epi33	NA	epi35	epi37	epi39	epi41	NA	NA
AT1G18360	NA	epi02	epi03	epi04	NA	NA	NA	NA	NA	epi10	epi12	NA	NA	epi15	NA	NA	NA	NA	NA	NA	NA	NA	epi24	epi26	epi28	NA	NA	NA	epi33	NA	epi35	epi37	epi39	epi41	NA	NA
AT1G18370	NA	epi02	epi03	epi04	NA	NA	NA	NA	NA	epi10	epi12	NA	NA	epi15	NA	NA	NA	NA	NA	NA	NA	NA	epi24	epi26	epi28	NA	NA	NA	epi33	NA	epi35	epi37	epi39	epi41	NA	NA
AT1G18390	NA	epi02	epi03	epi04	NA	NA	NA	NA	NA	epi10	epi12	NA	NA	epi15	NA	NA	NA	NA	NA	NA	NA	NA	epi24	epi26	epi28	NA	NA	NA	epi33	NA	epi35	epi37	epi39	epi41	NA	NA
AT1G18382	NA	epi02	epi03	epi04	NA	NA	NA	NA	NA	epi10	epi12	NA	NA	epi15	NA	NA	NA	NA	NA	NA	NA	NA	epi24	epi26	epi28	NA	NA	NA	epi33	NA	epi35	epi37	epi39	epi41	NA	NA
AT1G18400	NA	epi02	epi03	epi04	NA	NA	NA	NA	NA	epi10	epi12	NA	NA	epi15	NA	NA	NA	NA	NA	NA	NA	NA	epi24	epi26	epi28	NA	NA	NA	epi33	NA	epi35	epi37	epi39	epi41	NA	NA
AT1G18410	NA	epi02	epi03	epi04	NA	NA	NA	NA	NA	epi10	epi12	NA	NA	epi15	NA	NA	NA	NA	NA	NA	NA	NA	epi24	epi26	epi28	NA	NA	NA	epi33	NA	epi35	epi37	epi39	epi41	NA	NA
AT1G18415	NA	epi02	epi03	epi04	NA	NA	NA	NA	NA	epi10	epi12	NA	NA	epi15	NA	NA	NA	NA	NA	NA	NA	NA	epi24	epi26	epi28	NA	NA	NA	epi33	NA	epi35	epi37	epi39	epi41	NA	NA
AT1G18420	NA	epi02	epi03	epi04	NA	NA	NA	NA	NA	epi10	epi12	NA	NA	epi15	NA	NA	NA	NA	NA	NA	NA	NA	epi24	epi26	epi28	NA	NA	NA	epi33	NA	epi35	epi37	epi39	epi41	NA	NA
AT1G18430	NA	epi02	epi03	epi04	NA	NA	NA	NA	NA	epi10	epi12	NA	NA	epi15	NA	NA	NA	NA	NA	NA	NA	NA	epi24	epi26	epi28	NA	NA	NA	epi33	NA	epi35	epi37	epi39	epi41	NA	NA
AT1G18440	NA	epi02	epi03	epi04	NA	NA	NA	NA	NA	epi10	epi12	NA	NA	epi15	NA	NA	NA	NA	NA	NA	NA	NA	epi24	epi26	epi28	NA	NA	NA	epi33	NA	epi35	epi37	epi39	epi41	NA	NA
AT1G18450	NA	epi02	epi03	epi04	NA	NA	NA	NA	NA	epi10	epi12	NA	NA	epi15	NA	NA	NA	NA	NA	NA	NA	NA	epi24	epi26	epi28	NA	NA	NA	epi33	NA	epi35	epi37	epi39	epi41	NA	NA
AT1G18460	NA	epi02	epi03	epi04	NA	NA	NA	NA	NA	epi10	epi12	NA	NA	epi15	NA	NA	NA	NA	NA	NA	NA	NA	epi24	epi26	epi28	NA	NA	NA	epi33	NA	epi35	epi37	epi39	epi41	NA	NA
AT1G18470	NA	epi02	epi03	epi04	NA	NA	NA	NA	NA	epi10	epi12	NA	NA	epi15	NA	NA	NA	NA	NA	NA	NA	NA	epi24	epi26	epi28	NA	NA	NA	epi33	NA	epi35	epi37	epi39	epi41	NA	NA
[truncated: 31,603 more rows]
