# Supplementary material for: Gene body methylation buffers noise in gene expression in plants
Source: Nucleic Acids Res. 2026 Feb 17;54(4):gkag127. doi: 10.1093/nar/gkag127 (PMC12910109; doi:10.1093/nar/gkag127)
Supplement: gkag127_Supplemental_Files [file gkag127_supplemental_files.zip › Supplementary_Table_S3_epialleles_epistatus_WT_expression.csv]

gene_id	epi01_A	epi01_B	epi02_A	epi02_B	epi03_A	epi03_B	epi04_A	epi04_B	epi05_A	epi05_B	epi06_A	epi06_B	epi07_A	epi07_B	epi08_A	epi08_B	epi09_A	epi09_B	epi10_A	epi10_B	epi12_A	epi12_B	epi13_A	epi13_B	epi14_A	epi14_B	epi15_A	epi15_B	epi16_A	epi16_B	epi17_A	epi17_B	epi18_A	epi18_B	epi19_A	epi19_B	epi20_A	epi20_B	epi21_A	epi21_B	epi22_A	epi22_B	epi23_A	epi23_B	epi24_A	epi24_B	epi26_A	epi26_B	epi28_A
AT1G01010	NA	NA	6.837001062	3.792944478	6.95467385	5.25167393	4.307184814	2.747996734	NA	NA	NA	NA	6.508021351	3.484439431	7.508451238	6.4380571	6.819098441	5.208873675	6.352511899	4.617930322	9.30467319	5.282621226	NA	NA	5.896537579	4.320893665	4.884225891	4.501809959	NA	NA	NA	NA	NA	NA	NA	NA	NA	NA	NA	NA	6.19852806	4.225161964	NA	NA	NA	NA	7.498662252	3.57350122	6.803314332
AT1G01020	NA	NA	7.92864737	9.080885948	8.60278258	10.54939786	8.683010679	8.255231805	NA	NA	NA	NA	9.164937577	12.26117097	6.651735288	12.83532982	7.569942425	14.76361902	9.56461895	11.02239337	4.933349865	10.48842922	NA	NA	7.10989655	11.36534131	5.532676561	15.13320025	NA	NA	NA	NA	NA	NA	NA	NA	NA	NA	NA	NA	6.532634499	14.10582879	NA	NA	NA	NA	3.771881225	7.052401422	3.236751576
AT1G01030	NA	NA	1.9878446	1.734651502	0.985993865	1.964790741	1.681869541	1.530552782	NA	NA	NA	NA	1.5454723	1.660272492	1.560050804	1.697825332	1.982639448	3.306157574	1.887334522	1.733855239	0.943431483	1.105718225	NA	NA	1.628802041	1.511969665	1.236531429	1.514075027	NA	NA	NA	NA	NA	NA	NA	NA	NA	NA	NA	NA	3.267659538	3.098375626	NA	NA	NA	NA	1.639167841	1.016388461	1.237963422
AT1G01040	NA	NA	10.09179182	6.902010937	8.59719567	9.386767675	9.300323589	8.889855431	NA	NA	NA	NA	10.34966452	10.38959252	5.800227453	8.357405386	8.895866828	8.09646247	10.1967621	9.04177506	8.046471905	7.746569243	NA	NA	9.858392694	8.980795194	5.116213047	7.991088616	NA	NA	NA	NA	NA	NA	NA	NA	NA	NA	NA	NA	13.34186663	9.68358498	NA	NA	NA	NA	11.04252807	6.751597444	9.59119997
AT1G01046	NA	NA	1.742279256	0.997738862	0	0.951672098	0	0.960376498	NA	NA	NA	NA	1.910528703	0.268058234	0.422264391	0	1.737717115	0.602499658	1.218873553	0.638259755	0.754982976	0.339193755	NA	NA	0.194671428	1.122137374	0.948306108	0.535918418	NA	NA	NA	NA	NA	NA	NA	NA	NA	NA	NA	NA	0.639828494	1.782127285	NA	NA	NA	NA	0.942818459	0.359758458	0.990682763
AT1G01050	NA	NA	75.38213978	82.52813356	71.92842927	76.4974704	58.33189637	72.37657065	NA	NA	NA	NA	65.73314943	65.38039189	90.09547261	80.72637581	74.1405197	73.220376	83.49908263	86.50054562	67.09215007	74.09784891	NA	NA	65.23487416	83.15520831	53.49962185	73.82413484	NA	NA	NA	NA	NA	NA	NA	NA	NA	NA	NA	NA	54.41623342	58.45961799	NA	NA	NA	NA	66.81604828	66.61097401	58.2015973
AT1G01060	NA	NA	4.516511485	4.342663026	6.606639089	5.421352833	0.685877296	1.024520383	NA	NA	NA	NA	0.625027634	0.617677785	0.324336656	0.760083957	1.279108099	1.156933481	0.624135623	0.408533609	1.063139293	1.194100465	NA	NA	0.722704132	0.301665502	0.424890399	0.548844094	NA	NA	NA	NA	NA	NA	NA	NA	NA	NA	NA	NA	0.839552324	0.798485602	NA	NA	NA	NA	0.370705323	0.552653067	0.348760769
AT1G01070	NA	NA	4.477056902	7.264227014	7.610427649	8.28742316	3.654385769	2.924843184	NA	NA	NA	NA	5.848853043	4.3625091	3.0140941	5.085747964	6.408580876	4.34360702	7.351698882	2.551278302	8.837986922	3.389598284	NA	NA	8.726381701	5.062155168	5.821291495	3.825348709	NA	NA	NA	NA	NA	NA	NA	NA	NA	NA	NA	NA	4.932415799	5.215487679	NA	NA	NA	NA	4.557017812	4.365482801	4.242855145
AT1G01073	NA	NA	0	0	0	0	0	0	NA	NA	NA	NA	0	0	0	0	0	0	0	0	0	0	NA	NA	0	0	0	0	NA	NA	NA	NA	NA	NA	NA	NA	NA	NA	NA	NA	0	0	NA	NA	NA	NA	0	0	0
AT1G01080	NA	NA	45.69529312	56.39790618	50.61655818	54.53901777	59.37750089	60.35116337	NA	NA	NA	NA	65.28169634	69.2551359	76.76364164	85.92331837	70.83497549	88.72673392	58.7348151	71.95630396	61.64961405	80.35736109	NA	NA	63.15836163	91.19106243	71.12511009	94.06827623	NA	NA	NA	NA	NA	NA	NA	NA	NA	NA	NA	NA	63.86790293	81.10970839	NA	NA	NA	NA	62.21440373	78.92017475	66.00442645
AT1G01090	NA	NA	97.64420439	111.961386	120.2089087	128.4652046	116.1097098	119.8245288	NA	NA	NA	NA	121.914512	109.9529731	102.0216203	104.485444	115.8860794	118.5850419	114.0188036	117.665363	119.7325507	115.4394973	NA	NA	111.8259925	113.3572554	94.46982318	113.6965582	NA	NA	NA	NA	NA	NA	NA	NA	NA	NA	NA	NA	120.8444116	114.0106894	NA	NA	NA	NA	112.4130338	105.0452684	122.1983137
AT1G01100	NA	NA	249.9067374	323.6376862	294.2652586	311.8863529	236.4768213	348.9943133	NA	NA	NA	NA	265.3355768	337.7498212	231.0731493	358.7802484	285.2760794	396.1936597	310.0884329	455.9007648	257.8989601	373.504777	NA	NA	250.0312226	351.8103942	346.3426193	437.8587653	NA	NA	NA	NA	NA	NA	NA	NA	NA	NA	NA	NA	273.3740271	448.4937221	NA	NA	NA	NA	199.7212035	387.704643	259.8878957
AT1G01110	NA	NA	4.286515252	4.351564471	2.410051861	3.618513358	3.328721976	4.296011565	NA	NA	NA	NA	4.463061108	3.897054059	1.841675001	3.075347798	3.20646829	2.358244206	3.680326466	3.854385488	2.912863816	3.224264787	NA	NA	2.873691029	5.370982324	1.802857479	2.666997574	NA	NA	NA	NA	NA	NA	NA	NA	NA	NA	NA	NA	3.5418707	3.354847393	NA	NA	NA	NA	3.735473368	3.178352273	3.933026627
AT1G01115	NA	NA	0	0	0	0	0	0	NA	NA	NA	NA	0	0	0	0	0	0	0	0	0	0	NA	NA	0	0	0	0	NA	NA	NA	NA	NA	NA	NA	NA	NA	NA	NA	NA	0	0	NA	NA	NA	NA	0	0	0
AT1G01120	NA	NA	26.20850407	18.81517978	29.92055239	25.20803486	47.89005488	38.83835384	NA	NA	NA	NA	35.86642878	20.30763442	37.46745936	18.87134198	17.5528645	11.42750537	30.25954688	18.64565463	60.89957467	33.75701263	NA	NA	32.02114334	25.22203181	25.84246503	20.65063838	NA	NA	NA	NA	NA	NA	NA	NA	NA	NA	NA	NA	20.8884293	12.82118113	NA	NA	NA	NA	42.84110906	28.62722514	41.08985878
AT1G01130	NA	NA	2.885214448	1.101503704	0.626106104	1.050645996	8.215285837	10.24913799	NA	NA	NA	NA	4.218447376	3.847171767	11.65449719	6.554964042	2.717789567	1.662899057	2.523068255	2.466235692	16.04489821	13.1064467	NA	NA	5.158014152	4.459822781	4.187719773	4.289491019	NA	NA	NA	NA	NA	NA	NA	NA	NA	NA	NA	NA	4.238223946	1.967468523	NA	NA	NA	NA	5.204357895	6.751946733	5.741997296
AT1G01140	NA	NA	31.37480562	29.15887441	31.91050445	23.19638019	18.76954585	20.53585388	NA	NA	NA	NA	16.0117303	14.6927947	30.26277609	18.26549734	18.19258498	17.68108839	23.83390487	16.40854779	50.67474927	62.68586734	NA	NA	29.90994769	18.99626721	18.39947176	19.30153979	NA	NA	NA	NA	NA	NA	NA	NA	NA	NA	NA	NA	19.24208294	17.00067997	NA	NA	NA	NA	23.89522847	19.32642667	19.70222522
AT1G01150	NA	NA	0.153078016	0.175324231	0.39862443	0	0.104608903	0.112505906	NA	NA	NA	NA	0.111907029	0.094207223	0.148401917	0	0.152677183	0.423488724	0.214182365	0.224312002	0.199000182	0.178810969	NA	NA	0.136831869	0.354930718	0.333275661	0.235431054	NA	NA	NA	NA	NA	NA	NA	NA	NA	NA	NA	NA	0.056215831	0.31315819	NA	NA	NA	NA	0.142005885	0.189651954	0.174084323
AT1G01160	NA	NA	24.05393475	26.10909499	29.27196151	28.6820861	26.53673411	33.27742245	NA	NA	NA	NA	28.50302281	31.44484335	17.52746961	30.45427932	24.87950345	35.06658321	31.40087127	33.98023707	24.93418493	24.36339731	NA	NA	29.89776348	31.06549761	24.64438402	28.48333971	NA	NA	NA	NA	NA	NA	NA	NA	NA	NA	NA	NA	28.0592965	37.09372869	NA	NA	NA	NA	28.87708858	28.3726158	27.62294751
AT1G01170	NA	NA	100.4922993	129.5336273	103.4898682	105.1921052	104.3261541	122.2382126	NA	NA	NA	NA	92.06522489	123.6898765	125.4272828	137.9155056	104.070697	125.2017688	128.6029936	149.5647096	78.5959268	121.4754925	NA	NA	102.2682721	139.8204958	123.115912	165.3256289	NA	NA	NA	NA	NA	NA	NA	NA	NA	NA	NA	NA	81.39550236	161.170055	NA	NA	NA	NA	83.80387679	171.2087007	68.48984292
AT1G01180	NA	NA	6.133534116	8.254252884	9.38360552	7.203089579	5.972848122	4.338843823	NA	NA	NA	NA	8.22047214	4.859923126	5.054246229	2.420267336	4.893978813	2.75735813	8.045498263	4.830909929	3.986772349	3.224071254	NA	NA	7.195890279	4.029389204	7.344534042	5.141125539	NA	NA	NA	NA	NA	NA	NA	NA	NA	NA	NA	NA	4.730160654	4.025698242	NA	NA	NA	NA	6.140345731	3.736165003	5.667362492
AT1G01183	NA	NA	0	0	0	3.900913352	1.220091956	0	NA	NA	NA	NA	0.435070893	0	0	0	0.593576638	1.852239049	0.624521845	0	0	0	NA	NA	0.398980055	0	1.943558063	1.098367451	NA	NA	NA	NA	NA	NA	NA	NA	NA	NA	NA	NA	0.655665833	0	NA	NA	NA	NA	0.276044443	0.73732674	1.015204614
AT1G01190	NA	NA	4.822147904	2.954126072	7.592704625	7.105581598	7.893418295	4.36827967	NA	NA	NA	NA	9.919778694	9.10997907	2.119987828	3.701005817	3.318196767	4.576074831	10.43433078	10.02401234	7.823792801	4.759470583	NA	NA	3.708926532	8.869491045	4.394761889	4.277348867	NA	NA	NA	NA	NA	NA	NA	NA	NA	NA	NA	NA	5.477337772	6.958941059	NA	NA	NA	NA	4.664086733	6.252145584	4.144787494
AT1G01200	NA	NA	3.672625316	3.575400261	2.86912166	3.610926922	3.388177968	2.091899521	NA	NA	NA	NA	3.132333209	2.881762496	2.314284065	3.557134255	4.02930944	2.540069843	3.597042319	3.767162462	2.38719159	2.645504043	NA	NA	3.036636386	4.115798773	3.798052875	3.953899124	NA	NA	NA	NA	NA	NA	NA	NA	NA	NA	NA	NA	3.16949665	2.69224626	NA	NA	NA	NA	4.798169648	2.426721001	3.758944986
AT1G01210	NA	NA	13.46589535	15.75811914	14.4837857	10.5533638	13.4031855	14.84530035	NA	NA	NA	NA	15.12295123	15.7636518	15.60870159	20.79229666	20.14595256	28.85102869	17.91951886	22.52041521	13.44629583	15.15964817	NA	NA	18.18597725	19.683674	14.34005097	24.40212297	NA	NA	NA	NA	NA	NA	NA	NA	NA	NA	NA	NA	13.54546005	20.86043635	NA	NA	NA	NA	16.83691852	23.33232166	17.14476234
AT1G01220	NA	NA	10.00676019	7.309312872	9.306503535	9.370144078	8.233893506	8.142535283	NA	NA	NA	NA	9.405513331	11.01277636	9.923810954	12.23414863	11.8476687	12.07626297	13.1260983	11.85786151	8.185751153	7.991412554	NA	NA	13.61107128	12.79789415	7.725258111	11.27568103	NA	NA	NA	NA	NA	NA	NA	NA	NA	NA	NA	NA	12.59947662	12.1330475	NA	NA	NA	NA	12.14048461	9.129532932	11.20576644
AT1G01225	NA	NA	5.805614438	3.82839702	3.665011343	6.534505586	5.770737369	6.723572441	NA	NA	NA	NA	6.644912025	6.712701208	4.093286817	5.427409252	4.503654161	4.136968386	5.907672013	5.800380112	4.269152517	5.4800474	NA	NA	4.639067606	6.299952912	5.3623241	5.68204235	NA	NA	NA	NA	NA	NA	NA	NA	NA	NA	NA	NA	4.716316281	6.7181852	NA	NA	NA	NA	5.793701559	6.102907377	6.202157358
AT1G01230	NA	NA	29.25961167	31.27767429	35.27490823	30.30709605	27.40074303	29.86747824	NA	NA	NA	NA	37.44590331	33.21280175	35.50979611	22.23620615	29.97562023	27.65668955	33.58531362	29.69518851	29.39669592	25.99235223	NA	NA	30.94924732	28.53277044	23.5936736	28.86712965	NA	NA	NA	NA	NA	NA	NA	NA	NA	NA	NA	NA	26.34563037	31.99796689	NA	NA	NA	NA	26.4060398	28.64230797	25.14095657
AT1G01240	NA	NA	26.84914269	31.07023586	25.40229558	28.21479781	22.60155918	25.29783101	NA	NA	NA	NA	23.4539299	23.12716948	8.961533772	7.731796844	5.466960104	5.975641897	11.6014344	8.50848591	8.574949614	7.162388072	NA	NA	11.8337361	13.1159995	8.29291493	10.11618492	NA	NA	NA	NA	NA	NA	NA	NA	NA	NA	NA	NA	18.6282061	22.64844143	NA	NA	NA	NA	13.6745107	15.07816089	12.67828946
AT1G01250	NA	NA	2.361410635	1.9669709	2.515604884	1.876153565	0.293403066	0.315552278	NA	NA	NA	NA	0.418496763	0.066057208	2.497392254	0.924102074	1.427410487	0.519655955	2.327830831	0.471856319	1.209320946	0.417935163	NA	NA	2.254712287	0.663664104	2.336897195	0.726360856	NA	NA	NA	NA	NA	NA	NA	NA	NA	NA	NA	NA	0.709524098	0.292778054	NA	NA	NA	NA	1.394024436	1.152511916	0.854463883
AT1G01260	NA	NA	6.498230739	6.589795527	5.904998452	9.169489269	7.031100491	7.9847519	NA	NA	NA	NA	8.03296997	7.977449253	5.807561943	5.827670734	6.683753159	6.718074738	7.505749221	7.042420131	7.773008851	7.274330938	NA	NA	6.973314693	6.522044388	5.158016331	5.684175249	NA	NA	NA	NA	NA	NA	NA	NA	NA	NA	NA	NA	7.30831128	7.616185864	NA	NA	NA	NA	7.095709968	5.842428736	6.235276987
AT1G01270	NA	NA	0	0	0	0	0	0	NA	NA	NA	NA	0	0	0	0	0	0	0	0	0	0	NA	NA	0	0	0	0	NA	NA	NA	NA	NA	NA	NA	NA	NA	NA	NA	NA	0	0	NA	NA	NA	NA	0	0	0
AT1G01280	NA	NA	0	0	0	0	0	0	NA	NA	NA	NA	0	0	0	0	0	0	0	0	0	0	NA	NA	0	0	0	0	NA	NA	NA	NA	NA	NA	NA	NA	NA	NA	NA	NA	0	0	NA	NA	NA	NA	0	0	0
AT1G01290	NA	NA	14.10862811	13.12917007	15.11686499	15.57345074	8.536666212	13.28559958	NA	NA	NA	NA	11.96143561	11.260412	10.32947489	13.601698	12.3127242	14.28100963	13.67433081	15.07479029	10.95371389	11.15856229	NA	NA	12.47991403	11.01779772	10.07894047	14.01380802	NA	NA	NA	NA	NA	NA	NA	NA	NA	NA	NA	NA	15.05787083	15.43348373	NA	NA	NA	NA	11.83841453	9.892917782	15.54330389
AT1G01300	NA	NA	34.0461639	35.70667537	29.38093959	32.4362444	51.06372783	53.13644041	NA	NA	NA	NA	56.65210441	58.10713923	43.7523385	45.08928339	53.43623189	58.73082015	48.05184877	47.71394519	61.97220991	57.26491628	NA	NA	49.18797798	51.60698699	44.28048231	53.18431439	NA	NA	NA	NA	NA	NA	NA	NA	NA	NA	NA	NA	58.44422428	58.61506628	NA	NA	NA	NA	66.67139921	51.62217943	67.1377879
AT1G01305	NA	NA	0	0	0	0	0	0	NA	NA	NA	NA	0	0	0	0	0	0	0	0	0	0	NA	NA	0	0	0	0	NA	NA	NA	NA	NA	NA	NA	NA	NA	NA	NA	NA	0	0	NA	NA	NA	NA	0	0	0
AT1G01310	NA	NA	0	0	0	0.201633699	0	0	NA	NA	NA	NA	0	0	0.089466457	0.132419949	0	0.127653459	0	0	0.159960569	0.143732052	NA	NA	0.08249127	0	0	0.17032003	NA	NA	NA	NA	NA	NA	NA	NA	NA	NA	NA	NA	0	0.0629308	NA	NA	NA	NA	0	0.076223133	0
AT1G01320	NA	NA	57.2213632	39.44457766	56.89181764	56.3864544	57.38807585	53.6864523	NA	NA	NA	NA	52.11761388	71.46174986	74.75538436	93.27973588	95.8687298	104.3757068	88.43605338	108.1039204	65.98065608	70.21310731	NA	NA	90.97480339	87.37243285	54.63703315	87.33927434	NA	NA	NA	NA	NA	NA	NA	NA	NA	NA	NA	NA	84.33832093	66.92475744	NA	NA	NA	NA	110.7055826	73.19596222	95.23217145
AT1G01340	NA	NA	1.991765398	1.385026847	2.593338894	2.564446588	3.402781116	2.640182965	NA	NA	NA	NA	3.813520803	3.56787095	2.896383916	2.245549812	2.71968152	2.853495423	3.383996871	3.596159399	4.407939069	3.379092344	NA	NA	2.145993314	2.96881694	2.400505048	3.916644013	NA	NA	NA	NA	NA	NA	NA	NA	NA	NA	NA	NA	2.847426098	2.546649345	NA	NA	NA	NA	3.101498154	2.291384638	2.952703597
AT1G01350	NA	NA	19.06302403	23.75117362	21.29878802	18.71463181	17.34012118	18.12847837	NA	NA	NA	NA	22.0338546	18.19215496	14.67217949	17.00347815	18.84181843	17.81677561	17.93180653	17.26994126	22.1026659	16.04871024	NA	NA	22.88293109	17.08935068	20.05057793	18.74011009	NA	NA	NA	NA	NA	NA	NA	NA	NA	NA	NA	NA	22.18445347	21.78268722	NA	NA	NA	NA	21.2290007	17.81960732	18.09022107
AT1G01355	NA	NA	0	0.30062874	0	0.286748361	0.358746106	0.192914056	NA	NA	NA	NA	0.063962387	0.080768638	0	0	0	0	0.183629422	0	0	0.102202485	NA	NA	0.058656456	0	0	0.080738801	NA	NA	NA	NA	NA	NA	NA	NA	NA	NA	NA	NA	0.096393376	0	NA	NA	NA	NA	0	0	0
AT1G01360	NA	NA	14.42607224	22.09891806	18.31360356	17.92664731	9.242196567	8.415779255	NA	NA	NA	NA	11.60073028	7.990279825	12.23722205	9.573697482	9.352393511	9.727959484	12.8676481	10.305342	6.094977567	7.231950053	NA	NA	9.107118737	11.10310046	5.496382203	9.429484567	NA	NA	NA	NA	NA	NA	NA	NA	NA	NA	NA	NA	6.887113912	9.468442266	NA	NA	NA	NA	7.583492933	6.851240067	7.280032286
AT1G01370	NA	NA	4.544503604	7.495110889	7.100497657	6.55329849	6.459599751	10.48765989	NA	NA	NA	NA	8.460637693	10.01246142	4.670022814	11.47675156	8.763034139	16.53260277	9.474223036	11.1875611	8.743570486	13.66041302	NA	NA	8.083770289	11.14581046	10.88353331	13.47548494	NA	NA	NA	NA	NA	NA	NA	NA	NA	NA	NA	NA	7.743730748	11.46615665	NA	NA	NA	NA	8.010019442	11.56086705	10.02616895
AT1G01380	NA	NA	1.904851088	2.908900627	2.480173829	3.121417462	2.386482682	2.683305463	NA	NA	NA	NA	2.011436909	2.442255913	1.692774679	1.366629827	2.955342839	2.415302328	2.887314025	0.93042091	4.4022951	2.348677885	NA	NA	3.405379061	2.453687709	2.073584835	3.515549342	NA	NA	NA	NA	NA	NA	NA	NA	NA	NA	NA	NA	3.031300137	3.030871404	NA	NA	NA	NA	3.043292783	2.622183124	2.88832862
AT1G01390	NA	NA	3.313635443	3.91761839	2.644342617	3.03609913	1.680067347	1.335532463	NA	NA	NA	NA	0.963758107	0.920963557	3.885983798	2.454047	1.385950431	0.591428236	1.383425096	1.331378824	2.038051259	1.290223075	NA	NA	2.484224362	2.533489527	1.396320316	1.907005491	NA	NA	NA	NA	NA	NA	NA	NA	NA	NA	NA	NA	1.059870022	1.20269823	NA	NA	NA	NA	2.925220216	2.60446357	2.30963563
AT1G01400	NA	NA	0	0	0	0	0	0	NA	NA	NA	NA	0	0	0	0	0	0	0	0	0	0	NA	NA	0	0	0	0	NA	NA	NA	NA	NA	NA	NA	NA	NA	NA	NA	NA	0	0	NA	NA	NA	NA	0	0	0
AT1G01410	NA	NA	0	0	0	0	0	0	NA	NA	NA	NA	0	0	0	0	0	0	0	0	0	0	NA	NA	0	0	0	0	NA	NA	NA	NA	NA	NA	NA	NA	NA	NA	NA	NA	0	0	NA	NA	NA	NA	0	0	0
AT1G01420	NA	NA	7.5926696	7.47319536	7.877815295	7.387354661	4.296810685	4.316007803	NA	NA	NA	NA	4.336397385	3.102950407	8.568355662	4.170618569	6.468423312	4.061521546	6.307670638	3.998361437	4.215487183	2.309641688	NA	NA	8.324508859	3.789871332	5.553205703	3.868132214	NA	NA	NA	NA	NA	NA	NA	NA	NA	NA	NA	NA	3.659650611	5.056199946	NA	NA	NA	NA	6.970122181	4.066453987	6.273563775
AT1G01430	NA	NA	37.7783865	33.96079477	43.04002835	42.35056753	36.47346757	34.06119717	NA	NA	NA	NA	39.74062597	33.82676151	29.43789713	21.03711054	28.5881981	24.07760358	34.4578597	26.23084334	23.41366816	17.66017864	NA	NA	44.1254446	28.17945271	33.35415509	32.90219234	NA	NA	NA	NA	NA	NA	NA	NA	NA	NA	NA	NA	42.58873027	40.02785953	NA	NA	NA	NA	36.60799859	25.57922071	37.46735664
AT1G01440	NA	NA	8.687470338	7.439241585	10.14850057	8.692309852	11.26319017	10.80066825	NA	NA	NA	NA	12.4051033	11.36743121	8.225314876	10.25208244	8.367800334	9.153057619	9.315245247	6.900447199	10.83626624	9.26269268	NA	NA	12.42838141	10.0192064	9.545399078	9.315352765	NA	NA	NA	NA	NA	NA	NA	NA	NA	NA	NA	NA	14.07334606	8.74774951	NA	NA	NA	NA	14.2980084	7.913066264	13.34210152
AT1G01448	NA	NA	5.887302758	3.41306317	7.854716849	5.796339006	6.953688133	7.211533319	NA	NA	NA	NA	7.598221165	9.7064956	4.227749886	7.40473568	4.301217574	7.716293992	6.584791194	7.508620499	4.220418741	4.414850762	NA	NA	6.415682909	6.740965509	3.164842634	6.863579112	NA	NA	NA	NA	NA	NA	NA	NA	NA	NA	NA	NA	7.820684805	8.351432036	NA	NA	NA	NA	6.753798357	4.412370055	5.785970673
AT1G01450	NA	NA	0	0	0	0	0.174422205	0	NA	NA	NA	NA	0	0	0	0	0	0	0	0	0	0	NA	NA	0	0	0	0.039255171	NA	NA	NA	NA	NA	NA	NA	NA	NA	NA	NA	NA	0	0	NA	NA	NA	NA	0	0	0
AT1G01453	NA	NA	0.431401682	0.658794081	0.936163434	0.942565188	0.294806908	0.105687366	NA	NA	NA	NA	0.56066552	0.044248847	0.418223583	0.103169291	0.573696081	0.497278426	0.402403231	0.105358668	0.872384635	0.055991314	NA	NA	0.642695144	0.074093281	0.469615704	0.132697503	NA	NA	NA	NA	NA	NA	NA	NA	NA	NA	NA	NA	0.316852867	0.098059635	NA	NA	NA	NA	0.689230582	0.059385965	1.308270061
AT1G01460	NA	NA	0	0	0	0	0	0	NA	NA	NA	NA	0	0	0	0	0.082577466	0	0	0	0	0	NA	NA	0	0	0	0	NA	NA	NA	NA	NA	NA	NA	NA	NA	NA	NA	NA	0	0	NA	NA	NA	NA	0.019201439	0	0
AT1G01470	NA	NA	155.2737487	123.5782612	103.6692192	104.3239448	131.8739831	131.438158	NA	NA	NA	NA	119.4356375	76.09572239	200.9078212	148.5935796	134.5810515	104.1313337	133.1812164	88.32215659	220.4493173	173.8426316	NA	NA	163.072533	148.8908052	122.8558608	83.62096517	NA	NA	NA	NA	NA	NA	NA	NA	NA	NA	NA	NA	106.575009	100.2170822	NA	NA	NA	NA	136.4878396	104.1760533	141.3215094
AT1G01471	NA	NA	0	0	0	0	0	0	NA	NA	NA	NA	0	0	0	0	0	0	0	0	0	0	NA	NA	0	0	0	0	NA	NA	NA	NA	NA	NA	NA	NA	NA	NA	NA	NA	0	0	NA	NA	NA	NA	0	0	0
AT1G01480	NA	NA	0.544791248	0.727957508	0.354667355	0.595154454	0.496391893	0.233565886	NA	NA	NA	NA	0.575275007	0.391154462	0.792224129	0.325715736	0.875420933	0.659382179	0.539931525	0.066525564	0.86560737	1.095974988	NA	NA	0.568134741	0.304095838	0.29652472	0.726161361	NA	NA	NA	NA	NA	NA	NA	NA	NA	NA	NA	NA	0.533512581	0.216708832	NA	NA	NA	NA	0.74404124	0.262482379	0.774438565
AT1G01490	NA	NA	47.70608222	59.76694969	59.50152192	60.04333926	39.036675	40.50848336	NA	NA	NA	NA	47.29049257	38.48058563	36.2207404	34.78041708	37.46952529	36.57167768	36.5067239	28.05282771	42.61613881	29.57606918	NA	NA	42.36703619	28.79665822	37.14225987	35.14211613	NA	NA	NA	NA	NA	NA	NA	NA	NA	NA	NA	NA	41.27551146	40.79591463	NA	NA	NA	NA	44.49420461	37.61755174	42.13794493
AT1G01500	NA	NA	12.46606174	11.45043635	11.08863481	14.69717834	13.57968193	14.28732593	NA	NA	NA	NA	14.70754026	13.21686715	18.30737238	13.4598851	15.14168907	14.72536383	15.58568857	14.46896857	12.88974529	11.77427193	NA	NA	16.35599756	14.37257513	12.36108249	15.56584399	NA	NA	NA	NA	NA	NA	NA	NA	NA	NA	NA	NA	12.60081127	13.88741899	NA	NA	NA	NA	14.99935944	11.51965788	14.31709505
AT1G01510	NA	NA	21.75625744	19.83856729	20.48282152	19.92814622	23.61656416	21.61716139	NA	NA	NA	NA	25.61083674	25.1563012	15.57538371	19.4511694	20.58650484	22.42598786	21.65975068	20.59964847	22.2637648	20.65666359	NA	NA	22.60745037	21.51441964	17.30713653	21.1317233	NA	NA	NA	NA	NA	NA	NA	NA	NA	NA	NA	NA	26.21233342	23.99421444	NA	NA	NA	NA	23.26177203	18.72980993	20.36439213
AT1G01520	NA	NA	3.130658038	1.195208012	3.260969294	3.420071602	1.283638412	0.690270608	NA	NA	NA	NA	0.457730835	0.578000566	0.202335021	0.74869381	4.440832626	3.897419665	1.971147075	0	0.633084683	0.487591023	NA	NA	0.419760266	0.43015266	0.681595015	0.449389924	NA	NA	NA	NA	NA	NA	NA	NA	NA	NA	NA	NA	0.076646122	0.142322665	NA	NA	NA	NA	0.354959926	1.206689827	0.593377697
AT1G01530	NA	NA	0	0	0	0	0	0	NA	NA	NA	NA	0	0	0.116235012	0	0	0	0.083878599	0	0	0	NA	NA	0	0	0	0	NA	NA	NA	NA	NA	NA	NA	NA	NA	NA	NA	NA	0	0.081759829	NA	NA	NA	NA	0	0	0
AT1G01540	NA	NA	30.91560227	28.86670718	29.51103434	30.90135283	56.44136801	64.70011565	NA	NA	NA	NA	53.28732545	57.91513364	30.67435534	38.63666588	27.85065168	29.6587954	31.87133731	31.21985497	46.08299935	49.63279481	NA	NA	41.95829919	46.57327083	36.31883665	45.31663095	NA	NA	NA	NA	NA	NA	NA	NA	NA	NA	NA	NA	43.14933881	49.42782441	NA	NA	NA	NA	49.73352136	48.03670736	53.45876604
AT1G01550	NA	NA	90.56778836	96.04596521	102.7111201	106.5219582	79.99232778	72.89682677	NA	NA	NA	NA	88.25073988	66.23686281	109.947734	69.29283669	60.79724898	50.11896693	76.02381738	53.47503167	132.1726274	117.5923176	NA	NA	90.10602416	69.19304907	69.25250187	62.83239537	NA	NA	NA	NA	NA	NA	NA	NA	NA	NA	NA	NA	79.89996835	69.25262039	NA	NA	NA	NA	82.74728757	64.53429826	80.17381454
AT1G01560	NA	NA	0.210907489	0.24155783	0.274607941	0	0.216191733	0.348768307	NA	NA	NA	NA	0.308366036	1.005923792	2.249113492	0.756574797	0.105177615	0.182335423	0.368869628	0.154526046	3.838492395	3.900728184	NA	NA	0.565571727	0.163005219	0.6887697	0.583869013	NA	NA	NA	NA	NA	NA	NA	NA	NA	NA	NA	NA	0.154905846	0.071910399	NA	NA	NA	NA	0.750001451	0.391947372	0.479699022
AT1G01570	NA	NA	2.635242841	3.16193652	1.143722007	1.370884651	1.886600088	1.567879795	NA	NA	NA	NA	1.957062109	1.77623556	2.250607494	1.620554785	4.839487747	3.428210478	2.01915692	1.746886301	2.338240595	2.198740313	NA	NA	2.77620151	1.422467252	3.55169344	2.315973122	NA	NA	NA	NA	NA	NA	NA	NA	NA	NA	NA	NA	1.659012505	0.855718738	NA	NA	NA	NA	1.940187107	1.554697301	3.639052865
AT1G01580	NA	NA	9.506595966	12.00268669	5.165570289	5.233603966	0.971920491	0.165046023	NA	NA	NA	NA	1.787601368	0.990446798	11.35696644	1.288909492	73.26544288	47.83682219	7.043434627	12.66901897	9.828411633	1.60303898	NA	NA	1.338214547	0.212130079	12.71178947	12.2723983	NA	NA	NA	NA	NA	NA	NA	NA	NA	NA	NA	NA	2.006734823	1.888655442	NA	NA	NA	NA	2.858647038	2.627625596	19.40899282
AT1G01590	NA	NA	0	0	0.111011721	0.093142376	0	0.031331432	NA	NA	NA	NA	0	0	0.082656008	0	0.255111662	0.117936103	0.089470506	0	0	0	NA	NA	0.133370638	0.065895727	0.092812938	0.078677385	NA	NA	NA	NA	NA	NA	NA	NA	NA	NA	NA	NA	0.031310756	0	NA	NA	NA	NA	0.026364528	0.070420804	0.04848022
AT1G01600	NA	NA	3.41810542	4.869685238	2.388060731	3.096564136	5.754118374	3.952062511	NA	NA	NA	NA	6.114928437	3.20666056	4.566429203	3.528933485	5.12759107	2.364038188	5.044970044	2.931922756	7.730983791	2.759183598	NA	NA	4.173150608	3.930437899	3.811638143	3.000325513	NA	NA	NA	NA	NA	NA	NA	NA	NA	NA	NA	NA	4.408693425	2.643530002	NA	NA	NA	NA	6.612432138	3.236329204	6.541803934
AT1G01610	NA	NA	24.77537999	26.81799495	25.17412071	30.03766335	25.89408521	24.38559442	NA	NA	NA	NA	27.32179571	20.03070927	21.89927744	13.45325325	25.67954535	17.60558538	26.10070609	19.93186173	22.98752315	14.67817114	NA	NA	27.61733062	18.8979784	21.68177247	21.00953236	NA	NA	NA	NA	NA	NA	NA	NA	NA	NA	NA	NA	27.18822945	20.70426702	NA	NA	NA	NA	30.02860828	18.8181198	27.95422791
AT1G01620	NA	NA	215.2054546	246.0067045	265.6642875	270.3425406	331.5320053	241.2527439	NA	NA	NA	NA	311.9624612	250.5871078	114.406532	112.2628589	143.186296	137.6373159	179.0066774	156.8669737	185.31542	177.3578796	NA	NA	184.0475472	200.8142043	187.5949583	181.5417496	NA	NA	NA	NA	NA	NA	NA	NA	NA	NA	NA	NA	257.4465879	238.036616	NA	NA	NA	NA	190.4100962	184.6947113	200.759817
AT1G01630	NA	NA	38.67338568	38.79984992	43.32779152	41.59352915	36.56928982	30.5165021	NA	NA	NA	NA	44.78228459	32.47181235	47.88225465	24.08964341	47.39287587	29.80570317	45.82630206	29.21351505	47.41707295	29.82452023	NA	NA	47.33137207	29.69662405	45.19943802	30.29275517	NA	NA	NA	NA	NA	NA	NA	NA	NA	NA	NA	NA	43.54264263	32.09606796	NA	NA	NA	NA	46.97734883	28.66135523	45.59981822
AT1G01640	NA	NA	8.34506191	7.687808799	9.448281255	11.29655844	7.0664682	5.133280016	NA	NA	NA	NA	11.14026596	7.31281199	5.53998986	8.069623741	7.539139897	6.524453041	9.32824531	7.709201825	6.446217826	3.602483373	NA	NA	8.472907427	6.917062495	5.52955956	5.412829939	NA	NA	NA	NA	NA	NA	NA	NA	NA	NA	NA	NA	8.394369611	9.15446873	NA	NA	NA	NA	7.797561233	4.944688177	8.66498586
AT1G01650	NA	NA	12.42786629	8.093819447	9.835788466	10.47096517	10.32461598	11.64132053	NA	NA	NA	NA	13.22223558	14.87179835	9.449592313	9.848763541	8.857660752	11.90995271	13.04153524	11.12900759	12.10829454	13.69471868	NA	NA	14.6484988	13.81138812	7.162274106	10.493862	NA	NA	NA	NA	NA	NA	NA	NA	NA	NA	NA	NA	10.70891326	11.6873834	NA	NA	NA	NA	11.76757565	10.23123884	11.91630713
AT1G01660	NA	NA	1.37330799	0.967929441	1.925633889	1.731073148	1.082858414	0.892863212	NA	NA	NA	NA	0.720785287	0.357568013	0.972914967	0.98527579	0.316087384	0.146124697	0.886842972	0.696589293	0.823979663	0.37019213	NA	NA	0.613779511	0.952534889	0.689980191	1.23477864	NA	NA	NA	NA	NA	NA	NA	NA	NA	NA	NA	NA	1.047452096	1.044533303	NA	NA	NA	NA	1.355641807	0.479888698	1.201355196
AT1G01670	NA	NA	0.894600511	2.195591189	1.663995671	2.233832735	0.611343028	1.268023683	NA	NA	NA	NA	0.840849273	0.747181455	0.867273001	0.916897876	0.637327149	0.486141645	1.117588703	1.685440004	0.443037494	0.746418575	NA	NA	1.34228088	1.284055992	0.695603701	1.218635184	NA	NA	NA	NA	NA	NA	NA	NA	NA	NA	NA	NA	0.89172412	2.0479939	NA	NA	NA	NA	1.244841098	1.372232473	0.581350339
AT1G01680	NA	NA	0	0.642068221	0	0	0.127698744	0	NA	NA	NA	NA	0.045535917	4.370043658	0.362315975	0.134066622	0.186376913	0.06462043	0.065364463	0	0.40487429	0.509317877	NA	NA	0.29230974	0.19256575	1.220514183	0.459834663	NA	NA	NA	NA	NA	NA	NA	NA	NA	NA	NA	NA	0.068624092	0	NA	NA	NA	NA	0.346700378	0.463025911	0
AT1G01690	NA	NA	6.714262346	6.46938124	6.79946789	7.102106136	6.044935501	8.107007994	NA	NA	NA	NA	7.323693361	7.313141913	3.099600316	6.346374761	6.873841991	9.766583558	7.194919818	8.589346698	6.788822985	7.593970826	NA	NA	8.335664862	7.056334064	5.568776295	7.900520723	NA	NA	NA	NA	NA	NA	NA	NA	NA	NA	NA	NA	8.219073476	8.648373013	NA	NA	NA	NA	7.975269824	6.557937416	7.332633325
AT1G01695	NA	NA	0	0.317253371	0.180330099	0.453908121	0.1892923	0.508955287	NA	NA	NA	NA	0.371247129	0.596645746	0.335671002	0.397463257	0.552545995	0.862102046	0.290676066	0.405897908	0.480127423	0.754979649	NA	NA	0.43330092	0.535212987	0.452302683	0.681628956	NA	NA	NA	NA	NA	NA	NA	NA	NA	NA	NA	NA	0.508619425	0.425000401	NA	NA	NA	NA	0.321203787	0.400376348	0.157504863
AT1G01700	NA	NA	1.236803176	1.841505678	1.932426248	1.216025459	1.183271623	1.136247915	NA	NA	NA	NA	1.024714297	0.91338361	1.49877793	1.419745298	1.726990466	1.839111611	1.514187053	1.359256885	0.857511528	1.0112999	NA	NA	1.105541442	1.529431681	1.750268681	1.673918022	NA	NA	NA	NA	NA	NA	NA	NA	NA	NA	NA	NA	1.907636807	1.349429714	NA	NA	NA	NA	1.281202157	1.174766815	1.26587242
AT1G01710	NA	NA	13.24223124	13.094722	13.75574206	14.86166588	13.30203786	14.3859929	NA	NA	NA	NA	15.3762294	14.82947199	14.80195971	16.45732345	15.54113216	15.91498496	15.87042332	14.79190033	14.1104864	14.17222832	NA	NA	17.01140803	15.7713436	14.49401406	15.46948299	NA	NA	NA	NA	NA	NA	NA	NA	NA	NA	NA	NA	16.23667505	19.46645095	NA	NA	NA	NA	16.34566373	13.20856353	15.42972502
AT1G01720	NA	NA	21.92412195	16.32167343	29.97316458	22.45396554	17.97874104	31.26988798	NA	NA	NA	NA	24.67572672	22.38917694	28.02924285	24.28225661	27.15116969	29.75780607	41.98723009	42.16588379	102.0104772	96.03616502	NA	NA	38.18414969	24.18137827	31.62269396	39.02960267	NA	NA	NA	NA	NA	NA	NA	NA	NA	NA	NA	NA	24.40561614	25.46234672	NA	NA	NA	NA	25.57123852	23.8801978	23.99770907
AT1G01725	NA	NA	15.52474662	21.88417955	11.92089437	14.78558107	11.42523196	21.94237695	NA	NA	NA	NA	17.36345843	18.6185083	18.90961464	21.99077341	12.57255595	18.03309408	20.46860008	21.87413398	10.86725496	18.4445028	NA	NA	14.94457743	18.76719023	15.16661756	22.28497846	NA	NA	NA	NA	NA	NA	NA	NA	NA	NA	NA	NA	10.23301863	21.17308841	NA	NA	NA	NA	11.75534955	18.41200901	9.50661804
AT1G01730	NA	NA	26.75164495	28.3697726	29.15521558	35.93555674	23.42710632	25.26845549	NA	NA	NA	NA	27.81393874	29.39037603	22.47653029	21.04109337	25.82514974	25.42316828	29.18164109	26.5691404	22.06831832	21.29540398	NA	NA	30.02346836	28.94596516	23.51278101	25.78327067	NA	NA	NA	NA	NA	NA	NA	NA	NA	NA	NA	NA	27.5804752	32.63349233	NA	NA	NA	NA	28.30941932	25.45073651	27.71843279
AT1G01740	NA	NA	4.70043823	5.016474955	4.311897787	5.601785525	3.358144092	5.221193794	NA	NA	NA	NA	4.711807458	6.21282125	4.66041801	5.748265268	5.647065896	7.905666429	6.277776465	6.574680458	5.832780209	5.615384767	NA	NA	6.159136419	5.944668991	4.41906152	8.609300797	NA	NA	NA	NA	NA	NA	NA	NA	NA	NA	NA	NA	4.982361163	7.175490577	NA	NA	NA	NA	5.20281632	4.632316396	6.074387797
AT1G01750	NA	NA	12.19368915	8.862879283	15.26591607	18.95671417	6.409845907	1.981947338	NA	NA	NA	NA	8.057015063	3.174869169	9.888893907	2.860029825	11.84992009	7.703612342	10.49911368	2.40530139	12.80329388	3.195655079	NA	NA	6.393019816	2.960166291	6.126378082	3.822861486	NA	NA	NA	NA	NA	NA	NA	NA	NA	NA	NA	NA	9.300393899	2.398571834	NA	NA	NA	NA	6.671014207	3.002041642	10.0002275
AT1G01760	NA	NA	4.123305709	2.361264609	1.610600688	2.252242275	3.00559238	2.979948723	NA	NA	NA	NA	4.220055016	4.736785126	2.598277764	3.056862042	3.929730701	5.846129497	3.798063875	4.229443832	4.109535765	4.334803119	NA	NA	5.282836522	4.709384764	2.393894688	4.777312393	NA	NA	NA	NA	NA	NA	NA	NA	NA	NA	NA	NA	5.047427527	4.826821119	NA	NA	NA	NA	4.356326363	3.008315578	3.047935194
AT1G01770	NA	NA	9.543072767	7.607230809	8.250445598	8.757236686	9.495228762	8.781224062	NA	NA	NA	NA	11.14367229	12.286305	8.992515293	10.07826817	10.02571549	11.85396396	13.67285083	15.77382511	8.204446669	9.155646508	NA	NA	15.61039026	11.25025857	8.80937029	11.92951676	NA	NA	NA	NA	NA	NA	NA	NA	NA	NA	NA	NA	14.35469584	12.4164173	NA	NA	NA	NA	11.61490301	7.03082564	12.76269509
AT1G01780	NA	NA	20.35627872	18.03580346	26.75453402	31.46902944	17.58543614	21.80637627	NA	NA	NA	NA	20.21620148	22.15976611	14.14922981	18.46235879	15.64222994	18.6611276	19.54773329	19.97977341	15.56157403	16.97377568	NA	NA	21.58613816	21.96664575	12.54309038	22.21065086	NA	NA	NA	NA	NA	NA	NA	NA	NA	NA	NA	NA	17.70158098	23.70286226	NA	NA	NA	NA	17.19148346	16.8132483	19.43700591
AT1G01790	NA	NA	44.20115916	34.86420543	42.53001063	45.40224139	65.09748593	49.30788114	NA	NA	NA	NA	46.95669171	42.84213856	53.33908816	48.59846157	60.33633321	48.2911526	41.53792355	40.5660648	53.24492222	47.69872963	NA	NA	54.91654969	59.75364219	44.48510776	50.63623521	NA	NA	NA	NA	NA	NA	NA	NA	NA	NA	NA	NA	54.63505705	41.3733304	NA	NA	NA	NA	51.37689238	42.05679897	47.63219017
AT1G01800	NA	NA	43.19281648	55.11280486	44.26364878	40.72688544	45.56565642	46.41032548	NA	NA	NA	NA	49.30486459	46.39165199	59.14816537	39.47211954	51.10597547	39.64151441	50.84051471	47.89040815	47.61034039	42.52433184	NA	NA	46.97644947	47.00651857	38.25871036	44.30332136	NA	NA	NA	NA	NA	NA	NA	NA	NA	NA	NA	NA	44.99252993	47.48444067	NA	NA	NA	NA	47.48316386	49.03625731	44.6375668
AT1G01810	NA	NA	1.693200967	0.646422362	0.36743316	0.616576289	0.385694171	1.037026266	NA	NA	NA	NA	0.343835369	0.521014595	0.683949365	1.01231839	1.125844891	0.975879728	0.987115906	0.620280607	0.611429875	0.76915767	NA	NA	1.261251504	1.017826013	1.535988767	1.388858999	NA	NA	NA	NA	NA	NA	NA	NA	NA	NA	NA	NA	0.621805156	0.962181398	NA	NA	NA	NA	1.178048819	1.631580611	0.802313506
AT1G01820	NA	NA	57.81441165	53.20956585	59.14551941	59.39959473	55.50021348	62.66181735	NA	NA	NA	NA	61.17520199	69.88953409	67.64167857	57.65056638	54.57393454	56.22994784	68.97510068	69.08552818	45.85549035	49.44396297	NA	NA	65.71330947	69.90637449	49.0748411	69.016883	NA	NA	NA	NA	NA	NA	NA	NA	NA	NA	NA	NA	55.73284709	61.42472398	NA	NA	NA	NA	59.88452301	59.61863608	57.33387431
AT1G01830	NA	NA	10.15316345	10.80976077	8.006313192	10.07632832	5.374790496	7.068020692	NA	NA	NA	NA	6.812602944	5.676414758	7.174308835	5.848005192	7.107621291	7.714480162	9.203896887	7.700874732	7.65295888	6.013493727	NA	NA	9.890497249	7.42345931	5.292766367	7.037913564	NA	NA	NA	NA	NA	NA	NA	NA	NA	NA	NA	NA	7.562255256	6.411630421	NA	NA	NA	NA	7.826877881	5.639877137	6.261099352
AT1G01840	NA	NA	1.754996623	2.261298662	1.713794082	1.917237219	1.499139751	2.49908191	NA	NA	NA	NA	1.817558936	1.957607756	2.233069716	2.046065418	2.406801624	2.200003315	2.071862618	1.768026109	1.425925877	2.135435137	NA	NA	2.157016259	2.599754764	1.910456101	3.17150261	NA	NA	NA	NA	NA	NA	NA	NA	NA	NA	NA	NA	2.014058673	2.169122079	NA	NA	NA	NA	1.797647083	4.258017073	1.995828049
AT1G01860	NA	NA	14.82679647	17.44047531	13.3917139	12.9871519	13.96598592	19.14350487	NA	NA	NA	NA	16.33997363	16.27649594	17.02851533	17.15407257	18.47386373	23.23439516	15.79253834	18.10530171	13.89168676	18.04736906	NA	NA	16.7157866	20.57850326	14.24987978	24.07702813	NA	NA	NA	NA	NA	NA	NA	NA	NA	NA	NA	NA	17.51210589	23.86466449	NA	NA	NA	NA	17.32720744	19.47252612	17.69689643
AT1G01870	NA	NA	0	0	0	0	0	0	NA	NA	NA	NA	0	0	0	0	0	0	0	0	0	0	NA	NA	0	0	0	0	NA	NA	NA	NA	NA	NA	NA	NA	NA	NA	NA	NA	0	0	NA	NA	NA	NA	0	0	0
AT1G01880	NA	NA	1.355154582	1.862512526	1.764452323	1.381736343	2.407786681	1.693168786	NA	NA	NA	NA	2.421662133	3.002359654	1.05100676	1.231518795	2.072462721	2.624314644	2.085702716	2.051960343	1.644243987	2.321675893	NA	NA	2.200586887	2.699876015	1.475195624	2.778935685	NA	NA	NA	NA	NA	NA	NA	NA	NA	NA	NA	NA	1.824761374	2.618280693	NA	NA	NA	NA	2.248877096	2.499744513	1.335634928
AT1G01890	NA	NA	0	0	0	0	0	0	NA	NA	NA	NA	0	0	0	0	0	0	0	0	0	0	NA	NA	0	0	0	0	NA	NA	NA	NA	NA	NA	NA	NA	NA	NA	NA	NA	0	0	NA	NA	NA	NA	0	0	0
AT1G01900	NA	NA	5.277831307	3.274286925	2.767847108	2.322312034	4.708761395	1.562368596	NA	NA	NA	NA	4.412078683	1.714265093	3.659796373	2.208829347	3.996749364	1.79978404	5.153828448	1.503802251	3.303510876	1.341469936	NA	NA	4.242650106	2.285054863	3.91002799	1.623440672	NA	NA	NA	NA	NA	NA	NA	NA	NA	NA	NA	NA	4.307138156	1.84950039	NA	NA	NA	NA	5.734767193	2.512605716	4.62660932
AT1G01910	NA	NA	30.66091806	30.19029647	31.44890754	30.96514003	33.69020889	33.31537262	NA	NA	NA	NA	41.49644972	35.22727853	37.58308038	31.33469049	37.58411099	35.16497547	40.27650243	36.20162484	36.75243275	35.21391315	NA	NA	38.916783	35.80132966	30.25531488	40.06555594	NA	NA	NA	NA	NA	NA	NA	NA	NA	NA	NA	NA	36.65512874	33.95688219	NA	NA	NA	NA	37.68555357	31.42770673	35.74637897
AT1G01920	NA	NA	9.081160583	9.233442534	7.601108283	9.5157429	9.751958008	12.32697029	NA	NA	NA	NA	13.20974496	13.14490907	8.534254106	11.36844997	14.04818379	14.32391852	13.38678301	12.15284619	12.12667158	12.73649891	NA	NA	13.27357027	13.5597558	11.60042492	14.59372498	NA	NA	NA	NA	NA	NA	NA	NA	NA	NA	NA	NA	13.27167378	14.0912603	NA	NA	NA	NA	13.75399238	11.93969179	14.75333324
AT1G01930	NA	NA	9.922886108	8.472045747	8.574114362	8.573618216	8.568719845	9.116130093	NA	NA	NA	NA	10.30959135	10.46473061	7.783268506	8.478255142	9.147137739	11.16779382	10.57063364	10.31049725	10.59336669	9.132270086	NA	NA	11.47022751	9.969901476	8.936089124	9.406454016	NA	NA	NA	NA	NA	NA	NA	NA	NA	NA	NA	NA	13.21794768	10.4881623	NA	NA	NA	NA	11.86908249	8.307558861	10.05352203
AT1G01940	NA	NA	19.35563361	20.76544007	14.99336969	19.27135999	16.74310972	27.01058902	NA	NA	NA	NA	24.12042487	30.60889954	21.6146585	24.96080057	26.14721221	31.26408383	25.53920992	22.97735117	24.94982804	23.94495915	NA	NA	26.60915079	28.02538092	24.00399836	29.46713927	NA	NA	NA	NA	NA	NA	NA	NA	NA	NA	NA	NA	23.57368108	29.15448856	NA	NA	NA	NA	28.97904059	28.33097854	27.72363796
AT1G01950	NA	NA	9.317034884	6.551209489	7.293992797	7.601550905	11.80712271	10.83485585	NA	NA	NA	NA	11.76868188	8.981879299	7.174490174	8.122911621	8.253588042	9.461884759	9.612081483	7.733629395	12.98086819	13.45483351	NA	NA	11.26681578	9.722744235	8.024009335	8.488821562	NA	NA	NA	NA	NA	NA	NA	NA	NA	NA	NA	NA	11.10922623	7.640185974	NA	NA	NA	NA	12.07121225	9.838417362	11.70207568
AT1G01960	NA	NA	21.56034909	12.51594859	18.50117902	16.06083052	24.19734327	17.06394166	NA	NA	NA	NA	24.75794866	23.4776572	16.67049097	19.11772952	23.02040352	20.90350362	24.00243732	18.80212184	20.33507832	17.81202395	NA	NA	24.22952508	19.4280269	13.36050269	18.79537576	NA	NA	NA	NA	NA	NA	NA	NA	NA	NA	NA	NA	30.20072	20.31916991	NA	NA	NA	NA	25.54654426	13.44390186	24.16445632
AT1G01970	NA	NA	20.0119104	22.2939273	20.64555454	16.60549501	17.41202183	22.58428129	NA	NA	NA	NA	17.56087541	23.62196128	27.98775552	32.9516082	30.86634515	34.07228738	26.77604273	32.84966973	16.96445374	25.07915113	NA	NA	29.44685725	34.82123608	23.45116724	32.89707098	NA	NA	NA	NA	NA	NA	NA	NA	NA	NA	NA	NA	20.76222123	26.54710408	NA	NA	NA	NA	25.00621154	28.54156486	19.40032007
AT1G01980	NA	NA	0	0	0	0	0.134824166	0.145002141	NA	NA	NA	NA	0	0	0	0	0.032796083	0.034113082	0.069011714	0	0.042746574	0	NA	NA	0.176354423	0.177896833	0.107384773	0	NA	NA	NA	NA	NA	NA	NA	NA	NA	NA	NA	NA	0.10867984	0.134536961	NA	NA	NA	NA	0.076259542	0.16295405	0.112183442
AT1G01990	NA	NA	12.42040658	13.87416974	15.37314096	19.5991042	13.93664562	20.39820083	NA	NA	NA	NA	19.13128062	24.11088075	15.53437444	22.55249108	17.17990479	23.86175305	19.09464921	25.95209752	13.6879184	16.23976632	NA	NA	23.50657491	20.66049563	12.51909212	26.83761864	NA	NA	NA	NA	NA	NA	NA	NA	NA	NA	NA	NA	20.94785432	23.78821689	NA	NA	NA	NA	20.64957966	21.21381823	17.43803844
AT1G02000	NA	NA	6.581237336	4.406633291	5.009551931	5.3092723	6.98829761	5.320626002	NA	NA	NA	NA	6.908368808	4.268311872	5.889414637	3.559427414	5.284865105	4.341651103	6.056213808	5.118621042	6.449572426	4.100035464	NA	NA	6.674683178	5.947265078	5.841586924	4.360167254	NA	NA	NA	NA	NA	NA	NA	NA	NA	NA	NA	NA	6.209497815	5.696103072	NA	NA	NA	NA	7.968090264	4.766749064	6.505631813
AT1G02010	NA	NA	7.33032126	5.121320575	6.967339272	7.047015829	4.608574982	4.983417074	NA	NA	NA	NA	5.233761353	5.526249314	5.365332546	7.152399789	5.605197279	7.883561078	6.769207514	8.002376265	3.52586257	4.823583389	NA	NA	7.649874901	7.799402136	3.8302315	6.178093667	NA	NA	NA	NA	NA	NA	NA	NA	NA	NA	NA	NA	7.806687908	7.747907039	NA	NA	NA	NA	5.304092977	4.631670777	5.335189126
AT1G02020	NA	NA	7.420182893	5.134527553	5.132567187	6.079606065	6.760972485	6.73169176	NA	NA	NA	NA	7.439842805	7.44438963	6.594057559	6.210853199	6.578447303	7.591030843	7.29991887	8.891043192	3.95225336	5.146352915	NA	NA	6.926314278	7.546938999	5.048419144	6.657057762	NA	NA	NA	NA	NA	NA	NA	NA	NA	NA	NA	NA	6.727249485	7.352707322	NA	NA	NA	NA	9.548439987	6.990540146	7.427572891
AT1G02030	NA	NA	0.465237108	0.319708892	0.242301124	0.609895122	0.127171607	0	NA	NA	NA	NA	0.294761652	0.143158035	0.180410173	0.200269799	0.309345926	0.128707357	0.488209802	0.340866278	0.040320298	0	NA	NA	0.145551547	0.527369825	0.405158647	0.429315451	NA	NA	NA	NA	NA	NA	NA	NA	NA	NA	NA	NA	0.307533665	0.126900705	NA	NA	NA	NA	0.503517598	0.268983491	0.581987784
AT1G02040	NA	NA	0.184949644	0	0	0	0	0	NA	NA	NA	NA	0	0.056910825	0	0	0	0.127915312	0	0	0.160288693	0.072013443	NA	NA	0.041330242	0	0	0.056889801	NA	NA	NA	NA	NA	NA	NA	NA	NA	NA	NA	NA	0	0	NA	NA	NA	NA	0.028595373	0	0
AT1G02050	NA	NA	5.772627993	4.092858656	7.516136544	7.657623734	4.602313331	8.232739693	NA	NA	NA	NA	6.832470026	8.204788522	2.331787737	7.395633973	5.57473425	9.410842606	6.057671497	7.955382445	4.228652744	6.10083402	NA	NA	6.419260657	6.90473706	4.937407793	8.286311761	NA	NA	NA	NA	NA	NA	NA	NA	NA	NA	NA	NA	9.3882152	10.40343969	NA	NA	NA	NA	6.991372553	7.322126596	7.815218446
AT1G02060	NA	NA	2.567801099	1.992269561	2.911954207	3.800568314	3.283095397	2.222056234	NA	NA	NA	NA	4.420456167	4.15459479	2.248456049	2.793105946	3.965539102	4.783603741	3.85356084	2.245489876	3.015076709	3.257475351	NA	NA	3.776107053	3.371669726	2.885429334	3.388693149	NA	NA	NA	NA	NA	NA	NA	NA	NA	NA	NA	NA	5.901293677	4.575245474	NA	NA	NA	NA	3.957313282	2.223495658	3.956360103
AT1G02065	NA	NA	0.089893272	0.411828404	0.468175053	0.392813807	0.491442822	0.363372763	NA	NA	NA	NA	0.635255556	0.580881925	0.610031009	0.193480992	0.38851751	0.341947089	0.471660317	0.131724595	0.350581576	0.35001549	NA	NA	0.32141165	0.301063976	0.293568342	0.442413211	NA	NA	NA	NA	NA	NA	NA	NA	NA	NA	NA	NA	0.627229678	0.337147211	NA	NA	NA	NA	0.555941949	0.371236295	0.715602853
AT1G02070	NA	NA	0	0.341940305	0.388724817	1.304610095	0.612065998	0.548559424	NA	NA	NA	NA	0.363759604	0.183735279	0.144716439	0	0.198514041	0.20648581	0.417726532	0.43748268	0.517488331	0.116246866	NA	NA	0.133433727	0.38457357	0.649997895	0.275501107	NA	NA	NA	NA	NA	NA	NA	NA	NA	NA	NA	NA	0.438557941	0.305381083	NA	NA	NA	NA	0.323118247	0	0.169761036
AT1G02074	NA	NA	1.226706823	0	1.59720945	0	0	0.450788969	NA	NA	NA	NA	0	1.132409272	0	0	0	0.424208943	0	0.89877394	0	0	NA	NA	0	0.316030526	2.670739651	0.377330315	NA	NA	NA	NA	NA	NA	NA	NA	NA	NA	NA	NA	0.450491491	0	NA	NA	NA	NA	0.189663189	0	0
AT1G02080	NA	NA	19.13847477	12.28381906	14.08862864	15.96069577	19.21894784	14.78416224	NA	NA	NA	NA	19.09038864	19.55942915	12.61569283	17.81760646	20.18976483	20.75327035	23.33487988	18.73704895	16.80346032	13.61388163	NA	NA	20.6651208	17.88016006	10.19635874	15.63003304	NA	NA	NA	NA	NA	NA	NA	NA	NA	NA	NA	NA	25.98649983	18.26786462	NA	NA	NA	NA	22.51885628	12.32308233	20.68060089
AT1G02090	NA	NA	20.65215285	20.41665997	20.09653409	19.83023072	23.39796599	26.40253871	NA	NA	NA	NA	27.22877676	26.7239032	22.55029293	26.5143211	28.76503159	30.85985818	28.85787833	28.27156002	27.50704702	24.97030338	NA	NA	28.41921224	28.59076162	22.36321873	28.4860506	NA	NA	NA	NA	NA	NA	NA	NA	NA	NA	NA	NA	25.38719136	27.72126385	NA	NA	NA	NA	29.8635494	32.49926494	25.21672799
AT1G02100	NA	NA	28.27409629	28.0653165	33.86863161	30.88789405	24.1306131	29.09238075	NA	NA	NA	NA	31.93844812	30.39276008	21.13646615	25.60438916	23.10316096	29.02830758	27.25265363	29.64638724	26.08321499	28.57453287	NA	NA	27.94111542	29.8163239	18.87756954	29.56981223	NA	NA	NA	NA	NA	NA	NA	NA	NA	NA	NA	NA	29.44236583	34.36214624	NA	NA	NA	NA	25.29644343	27.4527041	24.29416477
AT1G02110	NA	NA	10.59823803	7.943536327	8.21865727	9.109155272	10.22472913	12.91527928	NA	NA	NA	NA	13.55864406	15.56255284	6.799296111	11.85278718	8.731014708	14.44436951	11.03978655	15.53006795	12.15672675	11.62127057	NA	NA	11.7199098	13.81247332	7.719637925	13.78299259	NA	NA	NA	NA	NA	NA	NA	NA	NA	NA	NA	NA	13.67944473	16.6063611	NA	NA	NA	NA	13.13298734	11.29601135	13.91365563
AT1G02120	NA	NA	36.81425477	34.8404952	39.13163153	42.1136598	26.28142354	29.03752346	NA	NA	NA	NA	33.81364807	33.25347937	28.4720429	28.31291459	28.12302364	27.29378392	37.06635228	28.98067886	32.42009344	22.79969695	NA	NA	34.84648143	30.73564965	28.53997851	26.21642857	NA	NA	NA	NA	NA	NA	NA	NA	NA	NA	NA	NA	35.59362024	32.73507816	NA	NA	NA	NA	35.02715909	25.42694047	33.29552275
AT1G02130	NA	NA	47.33334183	43.08648793	47.83180818	50.74434935	44.41564919	48.02823115	NA	NA	NA	NA	49.45106957	49.07513523	42.1205628	52.58602397	41.98348377	52.4033077	52.26532184	49.56108875	41.32810826	47.03796807	NA	NA	44.87529146	50.91558206	33.26130268	49.32863967	NA	NA	NA	NA	NA	NA	NA	NA	NA	NA	NA	NA	43.52118431	48.77722525	NA	NA	NA	NA	43.33627385	41.7936439	34.54678659
AT1G02136	NA	NA	0	0	0	0	0	0	NA	NA	NA	NA	0	0	0	0	0	0	0	0.688123798	0	0	NA	NA	0	0	0	0.288893522	NA	NA	NA	NA	NA	NA	NA	NA	NA	NA	NA	NA	0	0	NA	NA	NA	NA	0.145210879	0	0
AT1G02140	NA	NA	101.0743915	115.5000301	108.2724888	109.9163088	86.96691122	96.31781062	NA	NA	NA	NA	107.1964799	104.8264772	105.4472182	116.6840733	111.1961861	143.4647626	125.9927078	124.0411082	99.64188378	116.8131441	NA	NA	111.0862124	116.7626107	115.0289269	144.2863056	NA	NA	NA	NA	NA	NA	NA	NA	NA	NA	NA	NA	105.6181604	126.8045995	NA	NA	NA	NA	79.41499718	102.3606762	84.51028778
AT1G02145	NA	NA	16.63098525	13.65698473	15.79792085	13.940561	11.72250763	13.95275531	NA	NA	NA	NA	15.29309519	15.57785284	11.45845286	18.23547131	13.77070256	19.13443158	16.68386201	14.71403462	12.8270469	14.17294742	NA	NA	14.0945953	16.86877091	10.81696033	17.50252356	NA	NA	NA	NA	NA	NA	NA	NA	NA	NA	NA	NA	13.09848432	19.90007678	NA	NA	NA	NA	10.9322566	13.43397345	11.0029572
AT1G02150	NA	NA	53.5313021	60.22947282	63.43012106	59.92395195	72.5181776	91.03765826	NA	NA	NA	NA	82.79991332	84.68464837	71.52871375	83.11112785	89.98963685	90.99148571	78.33400395	101.4762835	69.3038797	90.65210609	NA	NA	86.90224268	89.99424241	82.21962906	105.2721945	NA	NA	NA	NA	NA	NA	NA	NA	NA	NA	NA	NA	78.49590161	84.49942527	NA	NA	NA	NA	82.7656393	87.531493	78.75383352
AT1G02160	NA	NA	30.53136982	42.25344896	34.78367247	43.42948067	28.68829975	49.08590991	NA	NA	NA	NA	38.05220572	44.13600089	29.444563	44.72197689	31.72023305	52.57048606	39.2699777	48.93324786	26.87379879	39.25494712	NA	NA	29.92068945	50.79898082	28.04276634	53.41320234	NA	NA	NA	NA	NA	NA	NA	NA	NA	NA	NA	NA	28.26416983	57.254375	NA	NA	NA	NA	30.1915698	51.35409221	30.38093808
AT1G02170	NA	NA	13.63242231	14.37684943	15.99241827	14.00795794	17.06393578	21.17932094	NA	NA	NA	NA	21.08302744	21.22335012	17.07610647	18.88322351	17.18662058	16.3831653	16.00524211	16.41607911	20.82193319	17.44816739	NA	NA	17.28306342	16.93436326	13.22375958	14.48965355	NA	NA	NA	NA	NA	NA	NA	NA	NA	NA	NA	NA	17.19994046	19.65075457	NA	NA	NA	NA	21.09818421	21.29306907	20.10804229
AT1G02180	NA	NA	2.357201346	4.274626302	3.836434464	3.433483648	4.295574294	5.774812931	NA	NA	NA	NA	4.068718534	7.434673947	3.903875692	6.764668774	4.24491354	7.472177135	4.74105963	3.454111613	3.660187076	5.736364977	NA	NA	5.31147631	5.566681484	3.207505954	7.190238777	NA	NA	NA	NA	NA	NA	NA	NA	NA	NA	NA	NA	4.111839	5.826857349	NA	NA	NA	NA	4.920086245	6.570882417	4.132701135
AT1G02190	NA	NA	0	0	0.32414605	0.090656293	0.05670929	0.15247579	NA	NA	NA	NA	0.080887547	0.229817068	0.08044982	0.059537179	0.055178316	0.086091185	0.029027476	0	0.035959843	0.226181202	NA	NA	0.018544402	0.085515853	0.090335649	0.382886951	NA	NA	NA	NA	NA	NA	NA	NA	NA	NA	NA	NA	0.182850205	0.141471218	NA	NA	NA	NA	0.141134549	0.17135297	0.141558674
AT1G02205	NA	NA	14.24815872	8.979649761	9.030376507	10.95337982	14.37331573	11.71844016	NA	NA	NA	NA	13.5574056	12.85133031	13.15515987	12.22349064	19.27362204	16.18928169	12.86849194	15.24458876	9.571587058	8.306985522	NA	NA	14.0163428	13.05132085	6.40106623	10.36538364	NA	NA	NA	NA	NA	NA	NA	NA	NA	NA	NA	NA	15.17131795	9.587502077	NA	NA	NA	NA	15.46714404	11.08332787	12.77409217
AT1G02210	NA	NA	0	0	0	0	0	0	NA	NA	NA	NA	0	0	0	0	0	0	0	0	0	0	NA	NA	0	0	0	0	NA	NA	NA	NA	NA	NA	NA	NA	NA	NA	NA	NA	0	0	NA	NA	NA	NA	0	0	0
AT1G02220	NA	NA	5.864257008	7.327075636	5.205982022	4.659184019	5.009320633	5.044638414	NA	NA	NA	NA	11.30219641	7.915147441	16.02170345	10.99633657	14.79949321	16.86865451	9.836796044	8.104908237	12.59030369	8.147418956	NA	NA	6.492788509	8.996008627	16.53963602	13.40568433	NA	NA	NA	NA	NA	NA	NA	NA	NA	NA	NA	NA	8.075884043	5.453072402	NA	NA	NA	NA	10.34442375	8.586341547	12.8832692
AT1G02228	NA	NA	0	0	0	0	0	0	NA	NA	NA	NA	0	0	0.110784194	0	0	0	0	0	0	0	NA	NA	0	0	0	0	NA	NA	NA	NA	NA	NA	NA	NA	NA	NA	NA	NA	0	0	NA	NA	NA	NA	0	0	0
AT1G02230	NA	NA	0.333627943	0.191056378	0.217196845	0.546705248	0	0.306503138	NA	NA	NA	NA	0.975589125	2.361193802	1.132027941	0.718081167	1.220099251	0.634547513	0.408452308	0.122219953	0.867427249	0.324759978	NA	NA	0.484607597	0.21487737	0.907952657	0.667047393	NA	NA	NA	NA	NA	NA	NA	NA	NA	NA	NA	NA	0.551341575	0.511887624	NA	NA	NA	NA	1.160612389	0.551119339	0.94852605
AT1G02250	NA	NA	0	0.189652842	0	0	0	0	NA	NA	NA	NA	0.080701855	0.152859654	0	0	0.110103288	0.057262364	0	0	0.215263741	0.32237423	NA	NA	0.07400732	0.127979304	0.180256533	0.10186879	NA	NA	NA	NA	NA	NA	NA	NA	NA	NA	NA	NA	0.060810146	0.056458578	NA	NA	NA	NA	0.051203836	0.205151517	0
AT1G02260	NA	NA	6.638278815	6.640589082	7.877383421	9.087892034	8.78568546	10.99286501	NA	NA	NA	NA	10.52482308	13.78151583	8.960820297	11.75581855	7.626602351	11.30360671	10.11108434	12.06685683	6.73627052	7.754196847	NA	NA	7.961752972	13.09700597	7.683665707	11.86375039	NA	NA	NA	NA	NA	NA	NA	NA	NA	NA	NA	NA	10.02899859	13.12180486	NA	NA	NA	NA	9.081296187	8.779548082	8.40926245
AT1G02270	NA	NA	21.81450134	20.71597012	17.98389875	20.2385076	20.97519788	20.58475073	NA	NA	NA	NA	21.12963446	20.60984875	25.5584186	24.45921233	20.11737674	19.56054514	24.77054853	19.67741244	27.3611338	28.72548403	NA	NA	24.15369469	21.88679493	16.94499072	21.0742995	NA	NA	NA	NA	NA	NA	NA	NA	NA	NA	NA	NA	16.74678155	16.89391665	NA	NA	NA	NA	19.96548068	19.87375703	17.57754274
AT1G02280	NA	NA	56.98544294	77.93326356	53.39767778	66.44843716	69.06718161	102.9549783	NA	NA	NA	NA	88.18375583	103.602909	80.18671297	106.5629802	90.23325544	106.8703014	81.82778861	108.5992992	85.59539107	123.2018748	NA	NA	91.68079083	108.6622778	81.26191745	144.6219674	NA	NA	NA	NA	NA	NA	NA	NA	NA	NA	NA	NA	89.34926973	109.2979878	NA	NA	NA	NA	83.4039833	113.6714151	73.88856341
AT1G02290	NA	NA	6.702378696	8.285647331	7.895585831	6.624648428	5.816131566	6.72433527	NA	NA	NA	NA	7.518127698	7.496616191	6.136660023	5.57187209	7.533695703	7.54190944	7.256612239	5.846007487	5.854792761	5.177957766	NA	NA	7.964300981	7.920899604	5.21148755	7.035707728	NA	NA	NA	NA	NA	NA	NA	NA	NA	NA	NA	NA	8.556149006	8.342879061	NA	NA	NA	NA	9.161906914	7.117486795	8.045571433
AT1G02300	NA	NA	20.28115291	23.73349973	23.91909018	20.22943086	24.2039595	33.70005747	NA	NA	NA	NA	26.10744479	36.53981084	25.8593061	33.42432765	25.74922879	37.81164115	28.58243582	38.01000695	16.1758333	19.11261438	NA	NA	26.3063451	36.61240686	25.91727549	35.12493173	NA	NA	NA	NA	NA	NA	NA	NA	NA	NA	NA	NA	23.80115067	41.18936241	NA	NA	NA	NA	21.94992022	32.22784873	24.15061734
AT1G02305	NA	NA	50.36821598	47.5595949	56.90356653	49.98409124	43.70391933	33.06234316	NA	NA	NA	NA	47.15896365	36.75541339	49.14023067	34.75727202	36.77179852	35.3676292	50.25514418	35.21315811	32.37814518	29.59230465	NA	NA	39.40913442	37.64065069	26.36857133	34.1399458	NA	NA	NA	NA	NA	NA	NA	NA	NA	NA	NA	NA	33.88771812	35.39555578	NA	NA	NA	NA	32.39843572	32.33914033	30.17040919
AT1G02310	NA	NA	1.816232117	1.337257195	1.858048691	1.984133626	0.886541637	0.66742712	NA	NA	NA	NA	1.201296465	0.798389271	1.949403306	0.837675261	1.595824386	1.749633001	1.679020242	1.330702711	3.935145081	3.131807664	NA	NA	3.39190454	1.403721199	0.282445129	1.037522635	NA	NA	NA	NA	NA	NA	NA	NA	NA	NA	NA	NA	0.905196211	0.575024523	NA	NA	NA	NA	1.002895278	0.2678777	0.663899996
AT1G02320	NA	NA	0	0	0	0	0	0	NA	NA	NA	NA	0	0	0	0	0	0	0	0	0	0	NA	NA	0	0	0	0	NA	NA	NA	NA	NA	NA	NA	NA	NA	NA	NA	NA	0	0	NA	NA	NA	NA	0	0	0
AT1G02330	NA	NA	36.47423747	34.35692082	27.73981441	31.09485138	25.27481607	31.06609195	NA	NA	NA	NA	35.13711484	28.84539687	23.95891435	25.43464308	33.60216029	33.59590486	36.06938314	32.2182424	34.04809096	27.87287814	NA	NA	38.77347004	33.06402168	31.35594762	36.06963962	NA	NA	NA	NA	NA	NA	NA	NA	NA	NA	NA	NA	35.73998513	37.54089868	NA	NA	NA	NA	37.44628968	35.82724988	40.0257373
AT1G02335	NA	NA	23.6244272	28.79531919	16.36755742	23.20387041	18.21779131	0.716819478	NA	NA	NA	NA	22.92175182	0.600231357	14.70819957	1.243983561	16.86128638	0.449702269	15.7691766	0.476393399	17.93855885	0.675126032	NA	NA	20.92343481	0.781719738	14.62807763	1.666693398	NA	NA	NA	NA	NA	NA	NA	NA	NA	NA	NA	NA	18.86378972	2.1430509	NA	NA	NA	NA	14.375877	0.35802885	17.13035766
AT1G02340	NA	NA	5.037036397	4.780068947	7.307902457	7.389319906	1.278516152	0.423086853	NA	NA	NA	NA	1.543060692	1.018535714	1.534710324	0.826013027	1.100461716	0.447907767	3.171454511	0.948984775	0.935443791	0.224143998	NA	NA	2.058265823	1.186438622	1.409971492	0.752552639	NA	NA	NA	NA	NA	NA	NA	NA	NA	NA	NA	NA	1.004168183	0.981378952	NA	NA	NA	NA	0.823286578	0.475466884	1.063817764
AT1G02350	NA	NA	14.06797825	15.62416601	14.98658229	18.62847511	9.613632363	18.01557332	NA	NA	NA	NA	12.15421451	15.47893714	7.025760715	10.70472851	7.936807247	10.6142493	7.455875459	10.30721604	6.650275577	7.967444801	NA	NA	9.812268351	10.98262111	11.60161728	14.94870311	NA	NA	NA	NA	NA	NA	NA	NA	NA	NA	NA	NA	8.767011708	18.60490329	NA	NA	NA	NA	8.700294354	14.08416089	7.999236355
AT1G02360	NA	NA	15.16093151	13.27851275	16.48869934	15.58821953	8.532195973	3.604974096	NA	NA	NA	NA	15.82091622	5.159126714	19.6258966	9.469532623	35.52007224	21.21799984	21.27513044	4.835243779	28.13375731	14.02873163	NA	NA	11.12053311	6.80075185	20.77550147	11.3568587	NA	NA	NA	NA	NA	NA	NA	NA	NA	NA	NA	NA	17.55446367	9.304608185	NA	NA	NA	NA	17.75967828	7.292314611	20.58826924
AT1G02370	NA	NA	5.333871989	2.81954873	5.2086472	3.921993373	5.046933279	5.201766221	NA	NA	NA	NA	7.048742416	5.744497093	4.872614011	6.47607369	8.15036773	9.861048163	7.534760148	6.989271068	6.889541749	5.631426696	NA	NA	7.678890877	5.760815831	5.583030841	6.53116277	NA	NA	NA	NA	NA	NA	NA	NA	NA	NA	NA	NA	6.893442318	5.490837565	NA	NA	NA	NA	6.502275527	5.167997775	6.940696391
AT1G02380	NA	NA	1.930339729	3.132063387	2.722807546	2.987452376	11.98215196	11.70442794	NA	NA	NA	NA	10.81894398	7.375307847	4.132616085	4.039340018	2.887927729	3.226409856	2.419534678	2.828612365	5.437089711	4.321770209	NA	NA	5.787524242	5.636112643	5.253328217	6.778818207	NA	NA	NA	NA	NA	NA	NA	NA	NA	NA	NA	NA	6.439094699	5.265303808	NA	NA	NA	NA	8.505911814	6.776039317	9.14680339
AT1G02390	NA	NA	1.510267194	1.729748279	0.524376972	0.549961263	1.032071085	1.331979465	NA	NA	NA	NA	0.711514598	0.402760863	6.68620651	3.178374524	1.071155608	0.557085111	0.739592872	0.368843577	6.67533943	3.449890253	NA	NA	2.609966681	1.893536333	0.76722253	0.526492717	NA	NA	NA	NA	NA	NA	NA	NA	NA	NA	NA	NA	0.591600216	0.27463268	NA	NA	NA	NA	1.712369492	0.623701849	1.545763809
AT1G02391	NA	NA	0	0	0	0	0	0	NA	NA	NA	NA	0	0	0	0	0	0	0	0	0	0	NA	NA	0	0	0	0	NA	NA	NA	NA	NA	NA	NA	NA	NA	NA	NA	NA	0	0	NA	NA	NA	NA	0	0	0
AT1G02400	NA	NA	8.349668399	6.015493529	4.559025033	4.85502024	2.944986708	3.365262532	NA	NA	NA	NA	4.1677777	2.320635581	7.898772365	4.251283625	5.865281927	3.492833158	5.982630105	2.565432412	44.17665324	33.19260413	NA	NA	3.701664842	3.989914891	4.837848413	4.059612035	NA	NA	NA	NA	NA	NA	NA	NA	NA	NA	NA	NA	3.95651974	2.249952334	NA	NA	NA	NA	5.705193361	3.003271127	4.364849113
AT1G02405	NA	NA	0	0	0	0	0.233831665	0.251483789	NA	NA	NA	NA	0.083381708	0	0.331721931	0	0.11375947	0	0.23938029	0.250701649	0.29654929	0.133231703	NA	NA	0.076464868	0.088152727	0	0.31575459	NA	NA	NA	NA	NA	NA	NA	NA	NA	NA	NA	NA	0.125658917	0	NA	NA	NA	NA	0.105808306	0.141309299	0.194564831
AT1G02410	NA	NA	26.06751999	28.97769629	25.5553512	23.11689214	20.53821459	21.29977877	NA	NA	NA	NA	22.60629838	18.82630415	22.96708948	23.76262475	21.5131152	26.24792836	26.22832434	23.81750942	25.78112785	27.88224585	NA	NA	23.06111504	25.3614497	24.37049932	23.06431549	NA	NA	NA	NA	NA	NA	NA	NA	NA	NA	NA	NA	16.66818516	19.60567326	NA	NA	NA	NA	21.45564821	21.21381823	20.31531478
AT1G02420	NA	NA	3.787332651	3.218316208	4.613078514	4.270918684	2.838615025	2.244782466	NA	NA	NA	NA	3.780931125	3.120263218	3.079440313	1.92834308	4.589762989	4.140348262	4.102550009	3.132921357	2.435280454	2.378492795	NA	NA	4.09522211	2.517966791	2.526888837	3.19426984	NA	NA	NA	NA	NA	NA	NA	NA	NA	NA	NA	NA	4.935262471	3.124156064	NA	NA	NA	NA	3.872290101	2.068611131	3.05661877
AT1G02430	NA	NA	1.033386264	1.183564152	1.681875281	1.128917618	0	0.284810795	NA	NA	NA	NA	0.503635074	0.317983119	0.250454811	0.556049958	0.515340176	0.178678265	0.632574419	0.189283337	0.895595851	0.301775533	NA	NA	0.635052781	0.133113144	2.249849449	0.397332065	NA	NA	NA	NA	NA	NA	NA	NA	NA	NA	NA	NA	0.569245695	0.264255264	NA	NA	NA	NA	0.639094297	0	0.58759694
AT1G02440	NA	NA	0.314704892	0	0	0	0.215059839	0	NA	NA	NA	NA	0.383439443	0.096837791	0.305091549	0	0.104626947	0	0	0.230575513	0.545485082	0.122535964	NA	NA	0	0.243227682	0	0.193604036	NA	NA	NA	NA	NA	NA	NA	NA	NA	NA	NA	NA	0.346713346	0.107300857	NA	NA	NA	NA	0	0.129965097	0
AT1G02450	NA	NA	0.333319599	1.145278805	0	0.364133317	0.911122274	0.612439726	NA	NA	NA	NA	0.487343736	11.69249204	3.069807484	1.673974181	0.332446805	0.230531293	0.466371212	0.732641973	0.86662556	0.908487525	NA	NA	0.446916661	1.459815682	1.088536217	0.922750474	NA	NA	NA	NA	NA	NA	NA	NA	NA	NA	NA	NA	0.612035574	0	NA	NA	NA	NA	3.401316554	2.753049935	1.13717929
AT1G02460	NA	NA	1.398649663	1.830754079	1.560929346	1.309669524	0.614439661	0.256987174	NA	NA	NA	NA	0.900753422	0.276671739	1.646480212	1.72021217	2.457834789	1.001885166	1.712331641	0.439179288	0.865825352	0.155596914	NA	NA	1.78601598	0.694916985	1.087531105	0.676058858	NA	NA	NA	NA	NA	NA	NA	NA	NA	NA	NA	NA	1.394152614	0.47687949	NA	NA	NA	NA	2.718540729	0.948925217	1.704193895
AT1G02470	NA	NA	0.415497472	0.475880056	0.270495149	0.907816241	0.283938451	0.381716465	NA	NA	NA	NA	0.404996868	0.575336969	1.107714306	1.043341051	0.897887242	1.580520417	1.017366232	1.06548201	0.720191134	0.72801609	NA	NA	0.928501971	1.230989871	0.226151341	1.469762436	NA	NA	NA	NA	NA	NA	NA	NA	NA	NA	NA	NA	0.534050396	1.133334403	NA	NA	NA	NA	0.513926059	0.257384795	0.236257295
AT1G02475	NA	NA	55.90297101	52.02203984	57.87606213	55.34552039	38.73299458	38.94642002	NA	NA	NA	NA	44.32056413	43.24365053	73.48354927	49.15944508	46.27022541	51.41741164	61.78665534	51.76705704	36.33670488	37.56287872	NA	NA	60.64067364	51.25715768	36.97781353	43.76503633	NA	NA	NA	NA	NA	NA	NA	NA	NA	NA	NA	NA	35.00013384	44.60689533	NA	NA	NA	NA	42.13585163	38.3973416	33.00125311
AT1G02480	NA	NA	0	0	0	0	0	0	NA	NA	NA	NA	0	0	0	0	0	0	0	0	0	0	NA	NA	0	0	0	0	NA	NA	NA	NA	NA	NA	NA	NA	NA	NA	NA	NA	0	0.842238238	NA	NA	NA	NA	0	0	0
AT1G02490	NA	NA	1.541247034	7.06092118	4.01350067	0	2.106483548	2.831879418	NA	NA	NA	NA	2.253444111	0.948513749	2.241249459	3.317289495	4.099230117	5.32980467	2.156468594	5.646143983	2.671478223	3.60067217	NA	NA	1.37767472	4.367703934	5.033317035	5.688980131	NA	NA	NA	NA	NA	NA	NA	NA	NA	NA	NA	NA	1.698006389	4.20399257	NA	NA	NA	NA	5.242485059	8.274444525	0.876373214
AT1G02500	NA	NA	256.7850269	254.4937007	278.4395543	291.0608099	197.2633214	200.051499	NA	NA	NA	NA	244.8206066	221.3368899	212.3353597	157.4771205	288.1413827	213.92334	220.8301912	188.483976	261.2337133	194.1051199	NA	NA	205.1124451	188.0987715	238.2994893	199.4733449	NA	NA	NA	NA	NA	NA	NA	NA	NA	NA	NA	NA	267.9128436	261.2141734	NA	NA	NA	NA	217.8788356	189.6969034	275.3012402
AT1G02510	NA	NA	0	0	0	0	0	0	NA	NA	NA	NA	0.040462394	0	0	0	0	0	0	0	0	0	NA	NA	0	0	0	0	NA	NA	NA	NA	NA	NA	NA	NA	NA	NA	NA	NA	0	0	NA	NA	NA	NA	0	0	0
AT1G02520	NA	NA	3.447201452	2.02743836	2.48679446	3.460536412	3.979245917	2.413718148	NA	NA	NA	NA	6.686110136	3.311222049	4.087052423	3.275298489	6.489168109	4.220610497	4.953582728	2.013708702	8.437827047	2.484938182	NA	NA	3.081350485	2.820272414	4.208950463	3.209695842	NA	NA	NA	NA	NA	NA	NA	NA	NA	NA	NA	NA	5.149288813	2.541292331	NA	NA	NA	NA	6.6550172	2.52016794	7.019362307
AT1G02530	NA	NA	0.045104028	0.206635262	0.176180432	0.049273668	0.0924682	0.08287391	NA	NA	NA	NA	0.131892427	0.111031624	0.131178683	0.161798762	0.224929617	0.187169729	0.141993586	0	0.234539484	0.035124116	NA	NA	0.110872146	0.092959454	0	0.06936913	NA	NA	NA	NA	NA	NA	NA	NA	NA	NA	NA	NA	0.165638442	0.169163908	NA	NA	NA	NA	0.160393007	0.055880441	0.153880439
AT1G02540	NA	NA	0	0	0	0	0	0	NA	NA	NA	NA	0	0	0	0	0	0	0	0	0	0	NA	NA	0	0	0	0	NA	NA	NA	NA	NA	NA	NA	NA	NA	NA	NA	NA	0	0	NA	NA	NA	NA	0	0	0
AT1G02550	NA	NA	0	0	0	0	0	0	NA	NA	NA	NA	0	0	0	0	0	0	0	0	0	0	NA	NA	0	0	0	0	NA	NA	NA	NA	NA	NA	NA	NA	NA	NA	NA	NA	0	0	NA	NA	NA	NA	0	0	0
AT1G02560	NA	NA	172.2576299	171.1088668	183.6647941	171.4351059	208.1389533	224.6915762	NA	NA	NA	NA	207.2916519	233.53809	234.06767	224.3066554	198.8539281	225.765518	214.5830981	253.9931134	185.4167251	231.7399053	NA	NA	195.8655868	234.9499604	188.8338405	239.9871451	NA	NA	NA	NA	NA	NA	NA	NA	NA	NA	NA	NA	186.9136563	191.2816619	NA	NA	NA	NA	191.026048	214.2470267	199.7954476
AT1G02570	NA	NA	1.393246491	1.823681629	1.036599511	1.087175079	0.544058665	0.219423769	NA	NA	NA	NA	1.164030733	0.183735279	0.771821006	0.14279723	1.058741553	0.41297162	0.696210887	0	0.517488331	0	NA	NA	0.622690726	0.051276476	0.649997895	0.061222468	NA	NA	NA	NA	NA	NA	NA	NA	NA	NA	NA	NA	0.950208873	0.203587389	NA	NA	NA	NA	0.67700966	0.164392938	0.452696097
AT1G02575	NA	NA	0	0.459982059	0.784375688	1.316232456	0	0.073792849	NA	NA	NA	NA	0.048933363	0	0	0	0.534086775	0.069441776	0.210723963	0	0.261049236	0.078188315	NA	NA	0	0	0	0	NA	NA	NA	NA	NA	NA	NA	NA	NA	NA	NA	NA	0.442464916	0.068467028	NA	NA	NA	NA	0.031047315	0	0
AT1G02580	NA	NA	0.078710564	0.090149256	0.307450619	0.171973919	0.107576855	0.028924478	NA	NA	NA	NA	0.172623065	0.04844003	0.11445927	0	0.183177077	0.163313962	0.055064781	0	0.170538494	0.091942087	NA	NA	0.105535536	0	0.428414152	0.096844271	NA	NA	NA	NA	NA	NA	NA	NA	NA	NA	NA	NA	0.115621561	0.026836923	NA	NA	NA	NA	0.133865289	0.032505456	0.134267568
AT1G02590	NA	NA	0	0	0	0	0	0	NA	NA	NA	NA	0	0	0	0	0	0	0	0	0	0	NA	NA	0	0	0	0	NA	NA	NA	NA	NA	NA	NA	NA	NA	NA	NA	NA	0	0	NA	NA	NA	NA	0	0	0
AT1G02600	NA	NA	0	0	0	0	0	0	NA	NA	NA	NA	0	0	0	0	0	0	0	0	0	0	NA	NA	0	0	0	0	NA	NA	NA	NA	NA	NA	NA	NA	NA	NA	NA	NA	0	0	NA	NA	NA	NA	0	0	0
AT1G02610	NA	NA	9.814963771	14.98844421	13.53110845	11.14279038	25.51385463	23.97456422	NA	NA	NA	NA	24.33936086	14.86392918	7.55614412	3.72796781	1.919463408	2.595506799	5.856641895	1.83303842	13.17634643	13.03850659	NA	NA	27.05101805	9.420205535	12.56986325	16.33836236	NA	NA	NA	NA	NA	NA	NA	NA	NA	NA	NA	NA	10.38918957	14.23894975	NA	NA	NA	NA	11.21765662	11.60365006	9.301527866
AT1G02620	NA	NA	0.787449358	0.60125748	1.367043896	1.720490169	2.511222745	2.025597593	NA	NA	NA	NA	1.918871623	0.888455019	0.63616251	0.188317744	0	0.090769599	0.918147109	0	0.796193837	0.613214911	NA	NA	1.407754954	0.811467027	0.857202465	1.453298418	NA	NA	NA	NA	NA	NA	NA	NA	NA	NA	NA	NA	1.83147414	1.163441175	NA	NA	NA	NA	1.33923745	0.108398837	0.447754
AT1G02630	NA	NA	0	0.256720876	0.291845605	0.612169435	0.153175	0.12355372	NA	NA	NA	NA	0.13655115	0.10345815	0	0.160813288	0	0.038756193	0.196012139	0	0	0.04363773	NA	NA	0.075134218	0.086618684	0	0.068946621	NA	NA	NA	NA	NA	NA	NA	NA	NA	NA	NA	NA	0.329259163	0.611394818	NA	NA	NA	NA	0.138622691	0.231417031	0.063726331
AT1G02640	NA	NA	7.467055581	10.63032067	8.541114622	11.89295487	27.70751396	29.79917449	NA	NA	NA	NA	35.76252431	26.56297338	2.80763332	2.753709739	4.083366223	3.113109206	4.882098017	2.454237199	18.02317332	15.86859701	NA	NA	12.33549364	7.389170387	11.3191197	10.17477619	NA	NA	NA	NA	NA	NA	NA	NA	NA	NA	NA	NA	22.39870192	22.93730234	NA	NA	NA	NA	9.894120805	7.521931188	9.36471253
AT1G02650	NA	NA	1.871085894	1.741190194	0.609052631	2.682826596	3.196609275	4.727145021	NA	NA	NA	NA	1.481836789	1.619301197	0.850279464	1.006803816	0.622062158	0.727922739	0.940832845	0.171361568	2.077672023	1.001743425	NA	NA	1.750906636	0.662803321	2.673337647	1.151077692	NA	NA	NA	NA	NA	NA	NA	NA	NA	NA	NA	NA	1.932555909	0.917067445	NA	NA	NA	NA	2.675948334	1.400538276	1.396400121
AT1G02660	NA	NA	4.630830012	3.799744475	4.499612671	4.454875942	57.43457787	46.83574708	NA	NA	NA	NA	28.93546614	19.37509295	26.56769721	21.17394479	2.481691824	2.055519149	3.118779273	1.72176012	78.58999486	79.01329363	NA	NA	22.07144207	20.79769152	17.3050417	19.55927626	NA	NA	NA	NA	NA	NA	NA	NA	NA	NA	NA	NA	13.17337957	11.40588785	NA	NA	NA	NA	26.69431232	21.7786932	20.55429411
AT1G02670	NA	NA	2.213130867	1.926414799	1.383150452	1.353925253	1.814864323	3.318178594	NA	NA	NA	NA	2.52392378	2.369887446	1.072762996	1.20673123	2.295629237	3.153140701	2.260480887	2.594399003	1.534427846	3.205605783	NA	NA	1.879339042	2.508695927	1.44550342	2.151171795	NA	NA	NA	NA	NA	NA	NA	NA	NA	NA	NA	NA	1.983091408	2.112831317	NA	NA	NA	NA	1.929871826	2.449430559	1.963127626
AT1G02680	NA	NA	15.7064458	16.62274746	11.39002285	16.07245116	10.86917641	21.0414573	NA	NA	NA	NA	15.16416332	17.55796207	12.04640696	19.25637176	13.94676046	17.39443749	14.11749878	16.02334577	12.83679158	16.64368034	NA	NA	16.39425322	18.74649873	14.71704165	23.23888797	NA	NA	NA	NA	NA	NA	NA	NA	NA	NA	NA	NA	14.96754253	22.98001065	NA	NA	NA	NA	15.79996825	19.13066171	13.90505724
AT1G02681	NA	NA	0	0	0	0	0	0	NA	NA	NA	NA	0	0	0	0.507350158	0.117551452	0.122271989	0	0	0	0.137672759	NA	NA	0	0.091091152	0.384900714	0	NA	NA	NA	NA	NA	NA	NA	NA	NA	NA	NA	NA	0	0	NA	NA	NA	NA	0	0	0.201050326
AT1G02690	NA	NA	17.56783282	17.67232102	16.09641338	17.36409137	15.30838057	18.24022292	NA	NA	NA	NA	20.679996	17.53308109	9.056265211	15.2048135	20.64300445	26.26137622	19.02055321	17.57056725	20.21992293	23.01831766	NA	NA	17.69743902	17.93603556	12.95171064	20.78603784	NA	NA	NA	NA	NA	NA	NA	NA	NA	NA	NA	NA	20.10562101	19.42748396	NA	NA	NA	NA	18.15106044	14.20304138	14.32328118
AT1G02700	NA	NA	0.175073692	0.200516451	0.227951252	0.191258373	0	0.257343605	NA	NA	NA	NA	0.213311457	0.161615692	0	0.251212214	0.465640703	0.665966855	0.489916166	0	0.303459177	0.204504196	NA	NA	0.821589026	0.3157237	0.190581907	0.215407986	NA	NA	NA	NA	NA	NA	NA	NA	NA	NA	NA	NA	0.321467229	0.477540904	NA	NA	NA	NA	0.378958099	0.216902915	0.398196761
AT1G02710	NA	NA	0.619676643	0	0	0	0	0	NA	NA	NA	NA	0	0	0	0	0	0	0	0.454019825	0	0	NA	NA	0.138477614	0	0	0	NA	NA	NA	NA	NA	NA	NA	NA	NA	NA	NA	NA	0.227567867	0	NA	NA	NA	NA	0	0	0.704712481
AT1G02720	NA	NA	8.352970984	6.865639572	6.909345295	8.266322382	4.969464457	8.811388951	NA	NA	NA	NA	8.884218758	9.525197339	7.049859333	9.588503259	9.213215155	11.044459	8.35293714	8.567985033	9.198037828	7.767444569	NA	NA	9.069566777	9.721684535	7.488259132	9.642588802	NA	NA	NA	NA	NA	NA	NA	NA	NA	NA	NA	NA	11.33176362	11.0904646	NA	NA	NA	NA	10.27095933	7.710790266	10.89616069
AT1G02730	NA	NA	19.04323885	17.84513169	15.77855615	14.20989169	18.92883711	17.53796003	NA	NA	NA	NA	23.22526732	26.31867237	11.31732115	23.4646157	28.71561751	37.32785539	25.90825797	30.75024208	27.53376291	27.25449106	NA	NA	26.31746566	28.70080339	19.6604968	33.82168066	NA	NA	NA	NA	NA	NA	NA	NA	NA	NA	NA	NA	27.61265033	24.75926916	NA	NA	NA	NA	34.49251952	22.76223686	28.83981888
AT1G02740	NA	NA	10.93712831	13.6226529	12.46041338	13.29238443	9.996613926	10.34934916	NA	NA	NA	NA	13.22595723	12.03152657	8.349886157	9.023832227	10.63577731	9.266344253	10.32946822	7.812996208	12.61863321	10.38025468	NA	NA	10.32629349	10.03798247	8.78063874	9.672128843	NA	NA	NA	NA	NA	NA	NA	NA	NA	NA	NA	NA	9.890661928	10.11515991	NA	NA	NA	NA	10.16718353	8.977050884	8.473379526
AT1G02750	NA	NA	13.88509453	21.06625834	13.61780777	13.39573645	10.10480158	13.58452557	NA	NA	NA	NA	12.96293725	13.20615693	14.68466645	14.6192948	14.44824895	15.02845023	15.07533283	14.40105484	15.94071056	14.81496564	NA	NA	15.43374547	16.30622704	15.11505106	16.69573444	NA	NA	NA	NA	NA	NA	NA	NA	NA	NA	NA	NA	10.59555986	15.37084783	NA	NA	NA	NA	12.62986139	15.93658016	9.945959603
AT1G02760	NA	NA	0	0	0	0	0	0	NA	NA	NA	NA	0	0	0	0	0	0	0	0	0	0	NA	NA	0	0	0	0	NA	NA	NA	NA	NA	NA	NA	NA	NA	NA	NA	NA	0	0	NA	NA	NA	NA	0	0	0
AT1G02770	NA	NA	0.296101647	0.339132914	0.192766658	0.485212129	0.101173471	0.380838956	NA	NA	NA	NA	0.613314222	0.227783474	0.430584871	0.318655887	0.492210513	0.870359728	1.035742305	0.108472717	0.192464872	0.057646229	NA	NA	0.33084553	0.266991306	0.322330648	0.136619597	NA	NA	NA	NA	NA	NA	NA	NA	NA	NA	NA	NA	0.489326964	0.201915899	NA	NA	NA	NA	0.686711545	0.244564863	0.168367268
AT1G02780	NA	NA	523.3124169	662.2644118	611.4554645	592.5169558	507.9771796	602.6283349	NA	NA	NA	NA	522.7454844	546.3770394	482.994693	584.0038284	607.5369159	649.4741783	588.4915991	713.7799365	605.4201895	654.1873025	NA	NA	532.5377578	585.5049427	744.0716935	657.2179122	NA	NA	NA	NA	NA	NA	NA	NA	NA	NA	NA	NA	648.6055014	726.1719266	NA	NA	NA	NA	464.3953762	739.2104631	640.4749652
AT1G02790	NA	NA	0	0	0	0	0	0	NA	NA	NA	NA	0	0	0	0	0	0	0	0	0	0	NA	NA	0	0	0	0	NA	NA	NA	NA	NA	NA	NA	NA	NA	NA	NA	NA	0	0	NA	NA	NA	NA	0.016815735	0	0
AT1G02800	NA	NA	1.022255686	2.692876827	3.593721263	2.903570993	3.632609384	4.996244402	NA	NA	NA	NA	4.160057113	6.416985876	1.436991575	7.187460572	4.961950741	9.049790787	3.683050316	5.91692844	2.392063409	3.383284649	NA	NA	3.449458514	5.820228851	2.114335557	4.999626671	NA	NA	NA	NA	NA	NA	NA	NA	NA	NA	NA	NA	3.190981393	4.531088931	NA	NA	NA	NA	4.962853435	5.065986444	3.894495251
AT1G02810	NA	NA	14.38065963	8.235271659	8.869288993	9.508732128	7.758402155	5.736561612	NA	NA	NA	NA	8.484110672	3.464364358	10.82290662	7.059247739	7.580403437	4.972992983	7.413002219	4.089751513	23.69640429	9.98308084	NA	NA	5.962093351	4.387286314	5.664462246	3.463084573	NA	NA	NA	NA	NA	NA	NA	NA	NA	NA	NA	NA	7.469980886	3.516101603	NA	NA	NA	NA	7.299246523	4.571348418	7.692864763
AT1G02813	NA	NA	0	0.337470498	0	0.321889092	0	0	NA	NA	NA	NA	0.215402746	0	0	0	0.097959543	0	0.206133027	0	0	0	NA	NA	0.131689495	0	0	0.090633262	NA	NA	NA	NA	NA	NA	NA	NA	NA	NA	NA	NA	0	0.100463058	NA	NA	NA	NA	0.182225416	0	0
AT1G02816	NA	NA	16.62072248	18.42207632	17.91755576	17.37626864	16.48756573	13.9887546	NA	NA	NA	NA	17.76848498	14.40819647	11.78155315	6.282795069	12.06154788	8.528743925	17.50394231	10.08247991	18.5090549	19.34513759	NA	NA	15.73539377	13.07595876	8.171033998	12.36888024	NA	NA	NA	NA	NA	NA	NA	NA	NA	NA	NA	NA	12.99504988	13.46662982	NA	NA	NA	NA	9.671130875	12.17794858	11.5848027
AT1G02820	NA	NA	20.23168668	19.1419851	33.2141653	28.82870112	12.82386082	9.050962901	NA	NA	NA	NA	5.716053355	3.789428101	10.8017291	5.048752792	6.433791659	12.57313921	27.58964881	12.03041801	8.512893412	14.38512443	NA	NA	13.95651695	3.701411183	8.298834917	8.928923693	NA	NA	NA	NA	NA	NA	NA	NA	NA	NA	NA	NA	4.522495064	3.199135809	NA	NA	NA	NA	6.256109665	7.265365925	8.002783688
AT1G02830	NA	NA	0	0.537843605	0	0.51301074	0	0.345135304	NA	NA	NA	NA	0	0	0	0	0.156123022	0	0	0	0.203491505	0.182846634	NA	NA	0	0	0.511196261	0.433340283	NA	NA	NA	NA	NA	NA	NA	NA	NA	NA	NA	NA	0	0.160112998	NA	NA	NA	NA	0.072605439	0	0
AT1G02840	NA	NA	55.09329659	63.87719488	70.84936549	74.15161517	61.69195199	78.48818519	NA	NA	NA	NA	73.90773614	80.65609906	46.22682463	76.05000628	61.26761023	74.60355635	66.67769778	70.86725388	55.49266967	68.31902725	NA	NA	60.87524544	76.00910845	56.64849913	73.42317675	NA	NA	NA	NA	NA	NA	NA	NA	NA	NA	NA	NA	66.47151734	91.64651055	NA	NA	NA	NA	60.83333738	72.08733446	59.75886683
AT1G02850	NA	NA	10.49568726	6.983618966	9.891365841	6.879576403	9.56324848	9.477063427	NA	NA	NA	NA	20.33908189	21.99221666	17.006909	10.75728578	21.20226797	17.31802441	58.35644288	45.99291301	23.56350415	20.12204905	NA	NA	27.60924288	11.15058703	14.79862171	15.89618991	NA	NA	NA	NA	NA	NA	NA	NA	NA	NA	NA	NA	16.00493383	10.42900097	NA	NA	NA	NA	17.40212323	11.72365865	16.08514051
AT1G02860	NA	NA	8.677515438	9.257859081	14.85815409	13.63519647	10.72265389	7.425983075	NA	NA	NA	NA	16.62676331	11.48533228	10.60198162	6.31094099	6.757852418	7.728041102	11.55921185	7.141609147	13.34110162	9.395689377	NA	NA	10.28011431	6.829134257	6.987584494	7.23966786	NA	NA	NA	NA	NA	NA	NA	NA	NA	NA	NA	NA	10.73874311	9.281276609	NA	NA	NA	NA	10.0715279	8.001720579	7.232245394
AT1G02870	NA	NA	23.95788984	28.17458318	21.44580518	23.60214538	25.28904715	33.5653295	NA	NA	NA	NA	33.2042183	33.7009298	25.29979816	40.05538525	41.67429052	51.48477508	35.69109009	32.28549521	33.74048475	37.31372726	NA	NA	39.1975423	38.5759681	37.25729336	48.36139248	NA	NA	NA	NA	NA	NA	NA	NA	NA	NA	NA	NA	34.72151142	40.11371914	NA	NA	NA	NA	36.5455991	39.39931237	48.65274781
AT1G02880	NA	NA	15.1164996	14.9803194	13.12142698	14.64002113	9.890578966	10.12506328	NA	NA	NA	NA	14.47322041	11.61224443	20.16325019	15.61413848	17.53627248	18.16633185	20.47555392	15.31709572	18.25761596	15.5287015	NA	NA	16.60274138	17.56618664	14.35482867	15.92796057	NA	NA	NA	NA	NA	NA	NA	NA	NA	NA	NA	NA	13.42555705	13.4883302	NA	NA	NA	NA	19.60916656	13.10530334	17.86144479
AT1G02890	NA	NA	27.50068238	21.54811621	25.23521336	25.65575281	24.31175729	17.00361585	NA	NA	NA	NA	27.52900279	21.80031764	20.27053069	17.53803015	25.93388204	21.11833497	27.10267582	17.84624334	25.99016559	18.49234102	NA	NA	28.43517621	19.99507006	20.29044507	18.15350668	NA	NA	NA	NA	NA	NA	NA	NA	NA	NA	NA	NA	31.01913631	20.59864769	NA	NA	NA	NA	27.73200875	16.65705172	25.56565867
AT1G02900	NA	NA	34.88169454	35.67045674	43.38947745	46.95244413	28.09372359	24.60653774	NA	NA	NA	NA	44.85287851	23.28773265	49.21458656	21.89754827	54.98118943	45.34200149	42.70478222	20.53675169	55.87265207	35.2884529	NA	NA	41.34094892	28.162741	47.80347216	30.46404645	NA	NA	NA	NA	NA	NA	NA	NA	NA	NA	NA	NA	42.43256379	29.30814509	NA	NA	NA	NA	35.6330944	25.2091885	39.49128414
AT1G02910	NA	NA	33.47089658	30.50889354	37.84986325	34.54074626	37.35659841	49.96548402	NA	NA	NA	NA	39.76525605	46.40041538	37.66940083	43.37403952	41.89271009	46.93925084	40.34964647	49.04638831	36.23481879	46.71854796	NA	NA	50.00242524	50.84255257	36.05755826	54.96881139	NA	NA	NA	NA	NA	NA	NA	NA	NA	NA	NA	NA	44.10563415	54.0200895	NA	NA	NA	NA	41.93712562	44.48111797	40.03961781
AT1G02920	NA	NA	14.62101916	18.97861112	20.55997073	23.42656613	9.325459599	6.662417286	NA	NA	NA	NA	10.21358317	14.99677144	23.34049301	6.433748491	20.80470074	15.03350634	24.75334532	7.141609147	33.53716	31.42510965	NA	NA	20.56235371	12.00335185	50.08286486	32.26113003	NA	NA	NA	NA	NA	NA	NA	NA	NA	NA	NA	NA	15.82174818	8.375034928	NA	NA	NA	NA	12.65924893	5.716075732	16.6274053
AT1G02930	NA	NA	16.89509852	20.30833592	13.28587861	12.79195612	12.80304286	14.19985251	NA	NA	NA	NA	14.87837519	25.63362807	38.02847296	17.76196193	53.88938034	44.07916564	28.67123017	11.52064778	55.95978642	75.42372752	NA	NA	21.8680302	12.88542644	64.27984752	35.60626062	NA	NA	NA	NA	NA	NA	NA	NA	NA	NA	NA	NA	28.44239458	16.02674672	NA	NA	NA	NA	53.56260867	90.98051109	55.26272908
AT1G02940	NA	NA	0	0.803626243	0	0	0.639321855	0.429740456	NA	NA	NA	NA	0.227974891	0.287875768	0.566852976	0.671202544	0.699819928	0.485281826	0.409057759	0.342723137	1.216198257	0.546405504	NA	NA	1.254380873	0.361529084	0.254603585	0.575538846	NA	NA	NA	NA	NA	NA	NA	NA	NA	NA	NA	NA	0.343565495	0.637959962	NA	NA	NA	NA	3.507662005	4.346498097	1.063923901
AT1G02950	NA	NA	19.0020844	25.98305108	22.21666822	25.20703096	10.46786421	4.417731892	NA	NA	NA	NA	15.21438234	4.832830539	10.05670322	4.173364203	17.08288035	5.565347651	13.09011219	7.529406202	14.45183542	4.529877891	NA	NA	15.59883312	6.443964367	10.55372927	6.023895897	NA	NA	NA	NA	NA	NA	NA	NA	NA	NA	NA	NA	13.67169015	9.982787196	NA	NA	NA	NA	15.49915341	6.325946298	10.36382
AT1G02952	NA	NA	0	0	0	0	0	0	NA	NA	NA	NA	0.208256683	0.525953122	0	0.306574148	0.426193653	0.295538932	0.448412605	0.313080022	0	0	NA	NA	0	0.330259388	0	0.131439707	NA	NA	NA	NA	NA	NA	NA	NA	NA	NA	NA	NA	0	0.29139048	NA	NA	NA	NA	0.066067509	0	0
AT1G02960	NA	NA	17.38591893	15.05582664	17.39183624	18.29828785	12.82280065	14.80368712	NA	NA	NA	NA	14.15655718	16.60400921	10.07178769	15.21155677	12.44138029	13.08763147	14.83285277	14.91298982	10.74951952	12.25943144	NA	NA	13.33756782	15.37625065	8.770577127	12.26090603	NA	NA	NA	NA	NA	NA	NA	NA	NA	NA	NA	NA	16.39010399	16.84377446	NA	NA	NA	NA	13.83370516	11.25149335	12.77928348
AT1G02965	NA	NA	0	0	0	0	0	0	NA	NA	NA	NA	0	0	0	0	0	0	0	0	0	0	NA	NA	0	0	0	0	NA	NA	NA	NA	NA	NA	NA	NA	NA	NA	NA	NA	0.135423822	0	NA	NA	NA	NA	0	0	0
AT1G02970	NA	NA	1.748850352	2.003003772	2.656565503	2.653503829	2.25743307	2.32073739	NA	NA	NA	NA	2.722709277	2.39172648	1.601237491	1.882061335	4.619088031	5.073365254	3.296573556	3.559261024	2.652406517	2.421141631	NA	NA	2.80081419	2.603165237	3.596001287	3.227637973	NA	NA	NA	NA	NA	NA	NA	NA	NA	NA	NA	NA	2.961447564	2.74952666	NA	NA	NA	NA	3.42497383	2.327187523	2.983257524
AT1G02980	NA	NA	0	0.266263787	0	0.084656693	0	0.085430999	NA	NA	NA	NA	0.01888361	0.119226589	0	0	0.103053271	0.080393702	0.108425795	0.056776867	0.134320134	0.060346461	NA	NA	0.069268561	0.079856446	0	0.166855563	NA	NA	NA	NA	NA	NA	NA	NA	NA	NA	NA	NA	0.056916415	0.026421741	NA	NA	NA	NA	0.011981302	0.128010315	0.044063458
AT1G02990	NA	NA	7.279733116	4.751073148	5.40111829	5.509138343	5.725131538	5.036453477	NA	NA	NA	NA	5.876793184	5.568828187	4.790329527	4.435023032	5.800424483	5.611440492	6.188174848	4.648327469	5.392662571	4.449680459	NA	NA	7.234190461	4.66241246	3.763068555	5.028858282	NA	NA	NA	NA	NA	NA	NA	NA	NA	NA	NA	NA	7.497421983	5.186014515	NA	NA	NA	NA	6.834932621	3.896490791	6.35933878
AT1G03000	NA	NA	11.86660781	10.25997402	11.66375082	12.20105028	13.23721057	13.76622261	NA	NA	NA	NA	14.35916395	15.25026526	11.30674203	14.14770465	13.20861201	14.18157865	14.3652112	15.34294094	12.14962443	12.52511237	NA	NA	14.72789827	14.58134263	11.01809336	14.45735015	NA	NA	NA	NA	NA	NA	NA	NA	NA	NA	NA	NA	16.08559794	15.72784817	NA	NA	NA	NA	15.46018068	11.31463559	14.09038507
AT1G03010	NA	NA	1.374566197	1.180744799	1.342295126	1.501637917	1.174171392	0.536694441	NA	NA	NA	NA	1.235153621	0.713757726	0.124929103	0.308180777	0.571236212	0.445631596	0.84142343	1.258882984	0.930690067	0.434859645	NA	NA	0.710332761	0.708245638	0.374081685	0.396385586	NA	NA	NA	NA	NA	NA	NA	NA	NA	NA	NA	NA	0.820285125	0.468668062	NA	NA	NA	NA	0.385199701	0.354787998	0.097699539
AT1G03020	NA	NA	1.167157948	3.34194085	6.078700043	2.550111641	0.398800283	0.428906009	NA	NA	NA	NA	0.284415276	1.25701094	2.263009162	1.674748095	1.552135675	1.614465104	3.061976038	1.282716206	0.252882647	1.363361307	NA	NA	9.519999825	1.052412334	1.905819072	2.872106474	NA	NA	NA	NA	NA	NA	NA	NA	NA	NA	NA	NA	0.428622972	0.994876882	NA	NA	NA	NA	1.082737426	2.651035625	0.663661269
AT1G03022	NA	NA	0	0	0	0	0	0	NA	NA	NA	NA	0	0	0	0	0	0	0	0	0	0	NA	NA	0	0	0	0	NA	NA	NA	NA	NA	NA	NA	NA	NA	NA	NA	NA	0	0	NA	NA	NA	NA	0	0	0
AT1G03030	NA	NA	12.87084512	15.35553491	12.91780253	13.03543127	13.28494178	10.98684995	NA	NA	NA	NA	14.30978896	11.13886593	12.54266519	11.44649855	12.79256953	14.7435474	14.67881717	10.9035646	13.88523152	14.61685505	NA	NA	12.91301173	11.81272763	12.84337849	12.61938455	NA	NA	NA	NA	NA	NA	NA	NA	NA	NA	NA	NA	11.57043015	14.30803085	NA	NA	NA	NA	11.23511144	11.23971015	9.758041077
AT1G03040	NA	NA	25.26544245	22.83766694	28.05866986	26.24810997	24.79820141	27.7170198	NA	NA	NA	NA	30.33095533	32.43154824	24.55368827	27.63420624	33.10494322	37.38953151	38.94640044	36.56886469	27.04871701	28.4999632	NA	NA	34.09744932	31.58785881	26.9641984	37.60060305	NA	NA	NA	NA	NA	NA	NA	NA	NA	NA	NA	NA	29.56350409	33.95099357	NA	NA	NA	NA	32.4378763	31.35309783	29.50717312
AT1G03050	NA	NA	0	0	0	0	0.062205597	0	NA	NA	NA	NA	0.066545422	0.056020247	0.044123538	0.065307567	0.121052479	0.125913609	0.191045047	0	0	0.035443265	NA	NA	0	0	0	0	NA	NA	NA	NA	NA	NA	NA	NA	NA	NA	NA	NA	0	0.062073086	NA	NA	NA	NA	0.014073947	0.037592126	0.051759549
AT1G03055	NA	NA	6.72857847	8.862378216	10.51297563	9.372017107	6.437350843	5.748820886	NA	NA	NA	NA	4.30403621	4.089138333	6.115349503	5.430823753	7.214281734	7.213134902	6.119381963	6.285548722	5.831398361	6.353238255	NA	NA	6.540742059	5.113680505	5.67656744	5.432922956	NA	NA	NA	NA	NA	NA	NA	NA	NA	NA	NA	NA	5.003733378	3.842711959	NA	NA	NA	NA	4.057235299	4.862779898	4.39985134
AT1G03060	NA	NA	6.460721047	2.978123404	4.694134143	5.106145118	5.57060916	4.003862636	NA	NA	NA	NA	5.492770021	5.905177757	3.850809182	4.806900383	6.114984098	6.139884058	7.069903308	5.738747937	5.454090792	3.782712522	NA	NA	6.44523619	4.701541177	2.691649105	4.352417058	NA	NA	NA	NA	NA	NA	NA	NA	NA	NA	NA	NA	7.738817333	4.976760711	NA	NA	NA	NA	7.502870373	3.695830716	6.240670401
AT1G03070	NA	NA	2.324643317	0.760706978	2.161968593	1.813960629	0.567353994	0.244073585	NA	NA	NA	NA	1.294796616	0.255469863	0.885355449	0.238258362	0.607240925	0.516784928	0.871225226	0.364971738	1.439055949	0.19395886	NA	NA	0.927646997	0.299443288	0.361508958	0.102150196	NA	NA	NA	NA	NA	NA	NA	NA	NA	NA	NA	NA	0.67075943	0.509530867	NA	NA	NA	NA	0.744506605	0.342863723	0.094415899
AT1G03080	NA	NA	22.44642516	16.56288258	19.36115242	21.63660361	13.70646539	9.946828345	NA	NA	NA	NA	15.62030415	11.70511606	11.10895456	9.743670399	17.27674346	12.78484108	16.98980324	9.651008246	16.67438343	9.156102558	NA	NA	19.76210258	11.41974322	9.513811593	10.77246473	NA	NA	NA	NA	NA	NA	NA	NA	NA	NA	NA	NA	18.93383693	11.50133872	NA	NA	NA	NA	19.20915123	9.139972195	17.91156509
AT1G03090	NA	NA	18.5446439	15.92974706	19.10032053	21.5440888	32.39142823	34.02297739	NA	NA	NA	NA	36.05078221	35.57963883	10.16302565	8.687836072	8.879961173	10.0740671	11.71493703	9.07499566	17.06142745	28.9905232	NA	NA	19.17431393	12.37175832	11.52486675	14.15423059	NA	NA	NA	NA	NA	NA	NA	NA	NA	NA	NA	NA	33.54311929	37.74882047	NA	NA	NA	NA	18.21967471	13.94526491	15.3449385
AT1G03100	NA	NA	1.598264266	1.750945194	1.809555215	1.442360833	1.614564847	1.53216135	NA	NA	NA	NA	1.828806666	1.582318313	1.852593483	2.093919149	2.818516892	2.619306318	2.770999818	2.138354646	2.047618569	1.97516641	NA	NA	2.93492496	2.166179177	1.664194997	2.479474577	NA	NA	NA	NA	NA	NA	NA	NA	NA	NA	NA	NA	1.964976179	1.848055693	NA	NA	NA	NA	2.266968447	1.83663971	2.17320294
AT1G03103	NA	NA	0	0	0	0	0	0	NA	NA	NA	NA	0	0	0	0	0	0	0	0	0	0	NA	NA	0	0	0	0	NA	NA	NA	NA	NA	NA	NA	NA	NA	NA	NA	NA	0	0	NA	NA	NA	NA	0	0	0
AT1G03106	NA	NA	0.386550703	0.221363285	0.251650364	0.633428052	0	0.071024628	NA	NA	NA	NA	0.14129312	0.059472727	0	0.138664834	0.257025683	0.334183894	1.081701288	0.14160747	0.083752131	0.150510412	NA	NA	1.857202979	0.049792591	0	0.118901514	NA	NA	NA	NA	NA	NA	NA	NA	NA	NA	NA	NA	0	0.065898597	NA	NA	NA	NA	0.149413123	0.319271171	0
AT1G03110	NA	NA	8.993235572	13.46947464	13.96128542	11.46205071	10.79438133	12.2871699	NA	NA	NA	NA	14.83469346	14.01392677	11.73646616	16.62674703	17.67104978	22.28805721	17.54371309	17.40196449	15.08855683	17.59817012	NA	NA	14.9438949	14.52507819	14.684799	18.30003775	NA	NA	NA	NA	NA	NA	NA	NA	NA	NA	NA	NA	15.36999773	15.64602925	NA	NA	NA	NA	14.56416834	13.14176483	15.27545408
AT1G03120	NA	NA	0.656924965	1.128589861	1.283004312	0.717654369	0	1.086327514	NA	NA	NA	NA	0.880444011	1.010711372	0.796072212	1.178272225	0.436803209	0.681516007	0.919150548	0.962621269	0.996329993	1.023141819	NA	NA	1.174411237	0.846201954	0.357558041	2.020676003	NA	NA	NA	NA	NA	NA	NA	NA	NA	NA	NA	NA	1.085610642	0.559958027	NA	NA	NA	NA	1.320387444	1.356466316	0.560304186
AT1G03130	NA	NA	986.1320122	1167.183332	988.9072174	947.4365171	952.6784384	765.03032	NA	NA	NA	NA	722.3362046	724.579436	698.4858964	697.0547525	500.5122059	431.267837	513.665017	649.0457721	653.5088629	567.6084269	NA	NA	546.2681047	648.0471653	718.2972257	545.534609	NA	NA	NA	NA	NA	NA	NA	NA	NA	NA	NA	NA	616.2678141	644.4038404	NA	NA	NA	NA	625.4356271	762.9835613	687.8625845
AT1G03140	NA	NA	40.36401017	53.81566953	36.446925	38.90775844	36.97732607	46.47343737	NA	NA	NA	NA	47.44413412	38.68397967	28.46992556	27.43488069	37.84863483	31.4170378	37.94219067	35.89116392	39.31405115	37.223165	NA	NA	39.37543288	35.54259319	26.66297673	36.82461463	NA	NA	NA	NA	NA	NA	NA	NA	NA	NA	NA	NA	40.38501681	37.32463674	NA	NA	NA	NA	40.59383701	37.7252741	38.79727903
AT1G03150	NA	NA	37.37575917	43.91930987	40.76431064	48.51990679	33.66829795	50.47987048	NA	NA	NA	NA	35.07092998	43.0909924	28.94017134	39.00382372	29.45114773	37.85165586	27.59075313	35.03040987	22.92689218	31.468324	NA	NA	26.19575239	37.07765406	26.68403204	33.89269253	NA	NA	NA	NA	NA	NA	NA	NA	NA	NA	NA	NA	27.27322778	43.11284911	NA	NA	NA	NA	23.64025289	31.37161538	17.80228925
AT1G03160	NA	NA	26.18028714	19.33609792	22.45953886	20.64850828	20.81688779	20.45523756	NA	NA	NA	NA	25.20562851	27.51815992	25.17300232	26.59457935	26.64047659	29.25444449	28.30749069	28.54826764	22.68944089	23.72193178	NA	NA	29.08819039	29.46866732	21.70746024	28.9755891	NA	NA	NA	NA	NA	NA	NA	NA	NA	NA	NA	NA	28.30394638	25.5694158	NA	NA	NA	NA	28.16421147	19.19850765	26.155638
AT1G03170	NA	NA	0	0.392273399	0.668916778	0.561242519	0.468107455	0.818098499	NA	NA	NA	NA	0.250382679	0.685037708	0.415046196	0.737175443	0.113867503	0.059220052	0.539117149	0.501879465	0.816285013	0.4667538	NA	NA	0.420956164	0.970600874	0.559257448	0.368730194	NA	NA	NA	NA	NA	NA	NA	NA	NA	NA	NA	NA	0.251556502	0.350332714	NA	NA	NA	NA	1.112042285	0.777939229	0.876373214
AT1G03180	NA	NA	2.526246807	3.857834854	2.506095148	2.891203959	2.466229904	2.785027777	NA	NA	NA	NA	3.253889112	3.701671403	2.157520326	2.502904882	2.959567574	4.16002099	3.450493611	3.349266998	3.23197182	3.794037153	NA	NA	3.414087502	3.099165263	1.833349634	3.737306994	NA	NA	NA	NA	NA	NA	NA	NA	NA	NA	NA	NA	2.739012307	3.281301739	NA	NA	NA	NA	2.678312459	1.937511693	4.309370886
AT1G03190	NA	NA	5.987002193	5.291868661	3.64343592	4.69207658	4.224750025	4.376280781	NA	NA	NA	NA	5.264813127	4.845943396	4.321543074	5.369196458	5.430444372	6.706206049	5.872894351	5.769214029	4.483716112	4.890339124	NA	NA	5.526111336	5.281051425	3.967074849	4.884187561	NA	NA	NA	NA	NA	NA	NA	NA	NA	NA	NA	NA	5.759495506	5.924238718	NA	NA	NA	NA	5.865869695	4.111840531	5.328450345
AT1G03200	NA	NA	7.376968759	4.224517047	6.403357887	7.163495429	5.601331253	1.807253956	NA	NA	NA	NA	2.596582192	1.13498293	2.582530627	4.410487169	2.043792288	4.535179247	5.590889884	0.600544406	1.953518451	1.595752439	NA	NA	3.663362324	2.428407291	0.892269838	3.151565698	NA	NA	NA	NA	NA	NA	NA	NA	NA	NA	NA	NA	4.665658463	2.515229646	NA	NA	NA	NA	2.534589884	2.03100002	3.262498464
AT1G03210	NA	NA	20.73433728	24.7070735	29.45098401	34.31988228	13.88297432	21.54991167	NA	NA	NA	NA	19.90411436	19.59160107	17.15688175	15.17631048	17.82522364	19.0480162	26.22701613	23.0173814	18.24191445	21.52875764	NA	NA	18.11258236	21.31279034	20.74708729	20.80838639	NA	NA	NA	NA	NA	NA	NA	NA	NA	NA	NA	NA	19.30520852	26.06438773	NA	NA	NA	NA	12.92022648	15.65513372	18.22062358
AT1G03220	NA	NA	74.95900282	66.68417032	81.33241063	82.66111882	63.9503623	55.22164865	NA	NA	NA	NA	96.61531163	62.37872775	94.94987414	56.56954262	80.32682545	68.55382877	79.27876234	36.69993589	146.7309414	115.3238815	NA	NA	72.24485712	53.3490511	83.65175528	71.38275707	NA	NA	NA	NA	NA	NA	NA	NA	NA	NA	NA	NA	91.75893347	54.53134774	NA	NA	NA	NA	85.29971746	53.29715738	92.88525038
AT1G03230	NA	NA	25.69223918	24.75083223	19.69608085	20.72262826	27.73069187	27.35346644	NA	NA	NA	NA	28.37809278	27.52237049	20.19362778	19.81097654	20.79533707	20.46794029	25.07110101	19.26380124	43.59649699	35.48052493	NA	NA	29.67274702	28.08421469	20.25725798	22.96992011	NA	NA	NA	NA	NA	NA	NA	NA	NA	NA	NA	NA	25.70410869	22.55482598	NA	NA	NA	NA	29.69958852	22.06334908	27.37470178
AT1G03240	NA	NA	1.143716087	0	0.496384332	0.416482292	0.781581105	0.280194412	NA	NA	NA	NA	0.464504864	0.703865383	0.369592934	0	0.633734043	0.395509818	0.666772795	0.279322979	0.82601203	0.148442087	NA	NA	0.596361308	0.58930005	0	0.234535122	NA	NA	NA	NA	NA	NA	NA	NA	NA	NA	NA	NA	0.56001902	0.259972056	NA	NA	NA	NA	0.471551606	0.944651172	0
AT1G03250	NA	NA	26.38547912	26.59357814	27.09112952	26.0245716	21.53421497	25.5423211	NA	NA	NA	NA	26.7106609	24.68197735	31.13387835	28.12484572	30.07587314	29.04164219	33.22602427	27.50654058	29.3354443	25.12642971	NA	NA	31.30091939	27.0348789	26.58904434	27.64102303	NA	NA	NA	NA	NA	NA	NA	NA	NA	NA	NA	NA	26.79897039	28.58257992	NA	NA	NA	NA	30.11838748	28.0196491	25.29098785
AT1G03260	NA	NA	6.768990353	4.961728396	6.521938588	3.993164682	6.38349913	8.457369614	NA	NA	NA	NA	8.049464775	8.539828183	6.430972547	6.896077036	6.526223623	7.91187896	6.061425238	6.050529971	7.333027218	8.381294341	NA	NA	6.504393315	7.219589242	5.747503912	8.245177284	NA	NA	NA	NA	NA	NA	NA	NA	NA	NA	NA	NA	7.75575891	6.554535713	NA	NA	NA	NA	6.844534394	5.814474531	6.5431919
AT1G03270	NA	NA	4.327821672	3.579887038	3.287057049	4.202583985	3.03965576	4.064313341	NA	NA	NA	NA	3.749731001	3.588227514	2.447444409	3.449981075	3.716976908	4.65611736	3.069733044	2.994714769	3.490286299	4.259595177	NA	NA	3.653593357	4.273996831	2.486458616	5.176971919	NA	NA	NA	NA	NA	NA	NA	NA	NA	NA	NA	NA	3.664297786	4.713726669	NA	NA	NA	NA	4.293595263	3.028446696	4.511569304
AT1G03280	NA	NA	26.75008135	22.59791923	27.04837655	27.35769427	21.52136953	23.28546742	NA	NA	NA	NA	27.2760384	22.56300158	17.97833403	19.39593516	22.10721702	22.83096549	23.49200848	21.96204475	23.9642558	18.50434864	NA	NA	23.52953917	23.75365894	16.41851601	21.70850177	NA	NA	NA	NA	NA	NA	NA	NA	NA	NA	NA	NA	28.53025884	24.61276213	NA	NA	NA	NA	26.89785183	20.84063145	25.67436982
AT1G03290	NA	NA	17.50657126	16.66187519	17.33634724	15.89257703	9.323637983	10.96378767	NA	NA	NA	NA	14.20008731	11.25441394	8.685097037	9.78857438	10.60213368	9.038318713	13.19608397	10.53826783	8.690218815	7.0085098	NA	NA	10.32219958	10.24837733	6.799795667	8.620982995	NA	NA	NA	NA	NA	NA	NA	NA	NA	NA	NA	NA	10.44343583	8.435050498	NA	NA	16.15299027	16.56538608	11.24623178	8.31592989	10.32834193
AT1G03300	NA	NA	2.77700099	2.462377878	4.665470227	4.795236011	8.32547596	8.295591929	NA	NA	NA	NA	6.810707388	6.091833089	2.561905119	5.205820921	3.931228882	5.607018058	4.449524246	4.00362937	6.249706321	5.441254218	NA	NA	6.56602646	6.323436423	4.875791465	9.313479395	NA	NA	NA	NA	NA	NA	NA	NA	NA	NA	NA	NA	8.421706797	5.803201368	NA	NA	3.839691772	3.610974373	8.074677062	6.548032851	9.117677206
AT1G03310	NA	NA	27.15567744	24.04297425	24.63107771	25.73282707	20.18374795	18.54550393	NA	NA	NA	NA	19.88178279	20.01701046	38.98636368	33.79930698	42.99041575	35.17833411	38.03813563	37.78044162	19.383134	21.21837727	NA	NA	27.77832812	31.78849994	21.92175643	27.83701725	NA	NA	NA	NA	NA	NA	NA	NA	NA	NA	NA	NA	22.58951849	18.89235849	NA	NA	26.15668202	17.71100446	33.04144552	28.47752989	29.9105733
AT1G03320	NA	NA	0.543969541	2.1805786	0	0	0.557598586	0.199897371	NA	NA	NA	NA	1.060444288	0.920616286	0.39551461	0.975673381	1.085090325	1.881107531	1.427074805	1.9927567	0.589296667	0.423608491	NA	NA	0.729357205	0.4204207	0.888232418	1.087599143	NA	NA	NA	NA	NA	NA	NA	NA	NA	NA	NA	NA	0.998827287	0.556410781	NA	NA	1.612286095	0.87709097	0.756936345	0.673936658	0.309308193
AT1G03330	NA	NA	42.47345649	59.7406451	45.27626789	55.62562738	39.20931877	59.1464931	NA	NA	NA	NA	47.936902	51.59013316	44.18595524	53.10404753	51.85864877	61.41388563	48.48044375	56.05081118	40.14668772	54.83585654	NA	NA	41.74012829	57.46270743	42.45041351	57.37759609	NA	NA	NA	NA	NA	NA	NA	NA	NA	NA	NA	NA	40.49955733	59.70494613	NA	NA	64.89784648	81.29944665	38.59489142	67.80257642	38.41556633
AT1G03340	NA	NA	2.639593341	3.500541432	2.71328724	2.428303535	3.132947989	3.726823129	NA	NA	NA	NA	3.216105713	2.906924264	4.040465126	4.883929295	4.387802653	3.79533009	3.547457293	4.376849057	4.153860496	4.652024059	NA	NA	3.508135107	5.010715117	4.688197454	4.828839645	NA	NA	NA	NA	NA	NA	NA	NA	NA	NA	NA	NA	1.734635186	3.078906346	NA	NA	3.73757231	3.136039438	3.393772895	3.90135597	3.712770649
AT1G03350	NA	NA	26.08358734	27.28668059	25.40436216	27.37303777	25.40375974	16.83065282	NA	NA	NA	NA	30.60436326	18.32748947	20.9064158	15.76657069	25.26419017	18.28857519	26.40169658	17.75641545	24.51910402	14.71436417	NA	NA	23.49892552	18.78365944	20.79252948	14.18276354	NA	NA	NA	NA	NA	NA	NA	NA	NA	NA	NA	NA	27.00178268	18.45202007	NA	NA	32.59094944	28.81064022	27.64232965	18.74472683	27.26888156
AT1G03360	NA	NA	10.98504314	10.29391812	10.40207927	10.90959549	12.57640672	18.82079608	NA	NA	NA	NA	15.92208019	15.01338179	12.51659805	15.76237398	25.28007212	25.65390159	17.11654295	21.95027811	18.42242083	22.21933776	NA	NA	21.20055016	17.97248599	17.70421483	24.61811635	NA	NA	NA	NA	NA	NA	NA	NA	NA	NA	NA	NA	18.59881206	18.97035018	NA	NA	10.99390336	15.87194644	17.88850977	17.38026125	16.79183771
AT1G03365	NA	NA	8.838258293	8.010759484	8.113328399	8.543908071	8.820714166	7.22009426	NA	NA	NA	NA	9.436098569	8.315381909	5.701909325	7.162116917	8.899672861	8.46548136	9.163470744	7.873145627	6.860734757	6.734120306	NA	NA	9.520091793	8.485352757	5.260490724	7.5495334	NA	NA	NA	NA	NA	NA	NA	NA	NA	NA	NA	NA	10.20420412	7.978098735	NA	NA	9.075078607	9.944745656	10.92215196	6.774774396	9.183377703
AT1G03370	NA	NA	6.985296322	5.698944608	7.8491678	7.160644476	10.85490142	8.456868029	NA	NA	NA	NA	11.77542631	10.59999977	7.908298369	5.972705363	7.714606427	6.733880833	8.36783051	5.959236075	12.1907015	12.51876044	NA	NA	10.5420079	8.172101639	7.551978731	7.299524519	NA	NA	NA	NA	NA	NA	NA	NA	NA	NA	NA	NA	8.205303888	6.851425938	NA	NA	5.192339776	6.480094228	10.03076219	8.021974077	10.2562871
AT1G03380	NA	NA	16.76663675	11.40020916	16.86057436	14.9383449	9.839852008	8.292125377	NA	NA	NA	NA	11.64490793	8.296445423	10.86753757	7.557233463	10.23283499	9.724751318	12.38886007	8.885868723	7.768010131	6.603644337	NA	NA	11.69390015	9.112044132	6.206678724	7.594834206	NA	NA	NA	NA	NA	NA	NA	NA	NA	NA	NA	NA	12.91795214	9.291702228	NA	NA	13.46207047	10.20605332	12.40875985	7.14369246	8.929284955
AT1G03390	NA	NA	0.130105269	0	0.169401002	0.142132846	0	0.047810951	NA	NA	NA	NA	0.0317043	0	0	0	0	0	0	0	0	0	NA	NA	0	0	0	0	NA	NA	NA	NA	NA	NA	NA	NA	NA	NA	NA	NA	0	0	NA	NA	0.059326545	0	0	0	0
AT1G03400	NA	NA	10.94210576	10.36001663	13.6770751	12.90994018	18.84331339	14.42196455	NA	NA	NA	NA	13.90079662	10.54991324	10.04210316	4.919572528	3.977347668	2.573053759	6.123952076	4.061934652	6.954272802	6.248739324	NA	NA	8.411506695	7.178955561	9.05264059	5.115939657	NA	NA	NA	NA	NA	NA	NA	NA	NA	NA	NA	NA	7.447324136	6.765162801	NA	NA	11.04337709	9.644807376	10.15066337	6.748090681	6.802528004
AT1G03410	NA	NA	5.30370303	3.893890356	6.46291652	5.64543946	4.693121434	6.596613233	NA	NA	NA	NA	4.142360498	5.837544178	3.295955087	5.561338271	2.577089522	3.315452023	4.019594034	5.031710668	3.123272335	3.124112618	NA	NA	5.500568919	4.51952252	2.886755359	4.726873197	NA	NA	NA	NA	NA	NA	NA	NA	NA	NA	NA	NA	4.12016256	3.918059252	NA	NA	4.898869288	4.275818478	5.277528408	3.762813008	5.296902806
AT1G03420	NA	NA	19.44033899	22.84135817	19.63855114	19.95592709	17.17880403	29.00676191	NA	NA	NA	NA	21.11347287	22.48400715	13.72869441	20.07946699	18.88798375	23.12372411	19.81405833	26.64497204	17.3565394	22.44731312	NA	NA	19.73653475	33.8061613	23.1691629	33.71355186	NA	NA	NA	NA	NA	NA	NA	NA	NA	NA	NA	NA	20.74061149	37.59857946	NA	NA	20.93874153	22.42817796	20.34031938	26.64586457	20.67866127
AT1G03430	NA	NA	28.14843364	30.42568158	28.86196433	29.02089246	17.31221211	18.55447395	NA	NA	NA	NA	22.16399688	18.51406301	20.21060366	22.84560638	11.58082499	16.36536023	20.49223729	15.98326964	15.85685221	16.78264516	NA	NA	20.95443249	25.92498608	10.7246482	18.72368241	NA	NA	NA	NA	NA	NA	NA	NA	NA	NA	NA	NA	13.89052055	19.07484726	NA	NA	32.16864675	26.66442118	14.41625271	17.21891724	13.10455829
AT1G03440	NA	NA	18.82225982	19.94699644	21.69023847	22.45306756	14.85848038	6.956536423	NA	NA	NA	NA	9.911369059	7.023383003	13.68546985	9.080259127	9.961903783	4.86300714	13.58400575	5.230896682	9.6093889	4.296182931	NA	NA	12.1591984	8.471968889	7.771900449	5.689833307	NA	NA	NA	NA	NA	NA	NA	NA	NA	NA	NA	NA	8.779314375	5.532398741	NA	NA	19.48380527	18.8371991	18.56469255	7.817786519	14.45463798
AT1G03445	NA	NA	0.06612611	0.075735953	0	0	0	0.024299955	NA	NA	NA	NA	0.080568684	0.081390619	0.12821229	0	0.1099216	0.18293719	0.069391316	0.04844876	0.028654469	0.051494762	NA	NA	0.088662234	0.068142996	0.143967264	0.040680276	NA	NA	NA	NA	NA	NA	NA	NA	NA	NA	NA	NA	0.02428392	0.04509233	NA	NA	0.030152765	0.213242139	0.071567078	0.081925193	0.037600171
AT1G03457	NA	NA	4.342710967	6.868608246	5.51971408	7.681041544	22.25758348	22.53195251	NA	NA	NA	NA	19.24989126	16.9264019	5.26256682	5.266957919	5.431362381	6.471862012	7.269735082	5.68175613	13.39683525	14.97664904	NA	NA	9.866291763	7.831540863	6.640861524	8.14202661	NA	NA	NA	NA	NA	NA	NA	NA	NA	NA	NA	NA	15.15061778	14.66576307	NA	NA	5.044865378	5.334966174	8.073191976	6.960212224	11.22953682
AT1G03470	NA	NA	6.507350149	8.94364475	6.401646217	8.056778139	10.67262474	13.07251859	NA	NA	NA	NA	10.71244322	12.59271803	5.18704566	7.781132135	15.57674572	26.70373185	8.801400891	8.581957744	12.40727035	13.9637936	NA	NA	11.37493097	11.77245388	9.445037581	19.08226275	NA	NA	NA	NA	NA	NA	NA	NA	NA	NA	NA	NA	12.69215521	13.7561076	NA	NA	8.901836217	5.595938858	9.792826031	13.01881328	16.85630436
AT1G03475	NA	NA	125.1571357	132.3630142	118.8542234	118.360931	145.1858871	165.9852925	NA	NA	NA	NA	157.0750145	175.5461167	148.3171595	166.6319416	168.7163708	179.0229121	148.369656	187.7779593	147.5392112	171.9930191	NA	NA	148.275096	187.5263593	143.2931134	193.3320142	NA	NA	NA	NA	NA	NA	NA	NA	NA	NA	NA	NA	143.5577625	173.1131122	NA	NA	125.3841938	120.2780651	149.7421	182.420644	157.9814025
AT1G03490	NA	NA	0	0	0	0	0	0	NA	NA	NA	NA	0	0	0	0	0	0	0	0	0	0	NA	NA	0	0	0	0	NA	NA	NA	NA	NA	NA	NA	NA	NA	NA	NA	NA	0	0	NA	NA	0	0	0	0	0
AT1G03495	NA	NA	0.617554462	1.1788353	0.268024873	0.449762841	1.195717973	1.588567975	NA	NA	NA	NA	1.103570232	1.900275833	2.394759696	3.470657331	4.551093026	4.87622369	2.736204158	2.036092334	1.917837749	1.843494827	NA	NA	1.54103769	1.113682915	3.809462551	3.79914769	NA	NA	NA	NA	NA	NA	NA	NA	NA	NA	NA	NA	2.003298633	2.631994492	NA	NA	0.422396871	0.829782125	12.74673029	18.23494881	4.15526957
AT1G03502	NA	NA	1.581806167	0	4.119119108	3.456072356	1.080958663	2.325122049	NA	NA	NA	NA	1.927287727	1.460211956	3.83371618	1.134862196	0.525888074	2.735031344	3.319826652	1.158945344	2.056335211	3.079522251	NA	NA	0.706964659	0.815026093	0	1.946230045	NA	NA	NA	NA	NA	NA	NA	NA	NA	NA	NA	NA	1.161793845	3.775295959	NA	NA	1.442571769	2.550488215	0	1.306491241	0.899435667
AT1G03506	NA	NA	0	4.747860793	0	4.528646536	2.832857185	0.761677912	NA	NA	NA	NA	2.020329203	1.913381184	2.009396067	4.461182424	0	0.716766835	3.625098068	0	0	1.614094421	NA	NA	1.389551226	0.533982613	0	3.825348709	NA	NA	NA	NA	NA	NA	NA	NA	NA	NA	NA	NA	2.283525833	1.413411295	NA	NA	1.890266456	3.34201904	1.602326938	0	0
AT1G03510	NA	NA	0.559150087	1.601022826	0.728030354	1.221681391	1.241845534	1.541069265	NA	NA	NA	NA	1.498802362	1.76357382	1.219656682	2.306673393	2.50958681	3.045425599	2.444833581	2.662879069	2.30182019	2.612580737	NA	NA	1.624374612	1.476524015	2.130380699	2.880873078	NA	NA	NA	NA	NA	NA	NA	NA	NA	NA	NA	NA	1.950732921	1.668154029	NA	NA	1.274830866	2.4793118	1.98837594	1.500945751	1.98712531
AT1G03515	NA	NA	0	0	0	0	0	0	NA	NA	NA	NA	0	0	0	0	0	0	0	0	0	0	NA	NA	0	0	0	0	NA	NA	NA	NA	NA	NA	NA	NA	NA	NA	NA	NA	0	0	NA	NA	0	0	0	0	0
AT1G03520	NA	NA	9.570121634	9.33707071	10.15307196	9.389987252	10.47600332	12.11348597	NA	NA	NA	NA	10.75341315	9.679734295	7.73148462	6.802481112	5.155512079	6.373765428	6.292172676	5.193897561	7.564484222	9.177732946	NA	NA	8.811871535	7.533484427	5.884157851	8.149778539	NA	NA	NA	NA	NA	NA	NA	NA	NA	NA	NA	NA	7.452036883	8.399205303	NA	NA	10.26317153	8.429770877	6.836542444	7.172540611	6.550189966
AT1G03530	NA	NA	4.714402693	3.176192918	4.423183264	3.711191884	5.874829549	6.573095895	NA	NA	NA	NA	8.024808181	7.27467379	5.309719018	8.903497872	10.83317302	11.31615275	9.457868316	8.27970872	7.72094182	6.208771504	NA	NA	10.36473792	7.215848085	6.943307006	8.679467668	NA	NA	NA	NA	NA	NA	NA	NA	NA	NA	NA	NA	11.2279938	7.753384221	NA	NA	4.141362322	3.35358312	10.86921014	6.90014232	10.01309464
AT1G03540	NA	NA	0.689771214	0.338576958	0.513201725	0.322944466	1.279429762	0.651796509	NA	NA	NA	NA	1.15258125	0.848997553	0.573171993	0.989748669	1.539731312	1.192653012	1.826811715	1.443931904	1.409095276	0.882459819	NA	NA	2.025859383	0.990056287	1.072674122	1.000234621	NA	NA	NA	NA	NA	NA	NA	NA	NA	NA	NA	NA	1.954099155	1.04152193	NA	NA	0.314527943	0.63553149	1.675876371	0.7731858	2.35327758
AT1G03550	NA	NA	11.18077936	6.731168303	12.5047026	13.15395425	7.150825113	8.006700091	NA	NA	NA	NA	6.811384127	5.337086307	5.211172232	7.198887378	6.242935215	9.269538663	9.326126699	9.347106089	5.093434435	4.967381996	NA	NA	8.584731423	7.20112482	4.057061585	7.363340142	NA	NA	NA	NA	NA	NA	NA	NA	NA	NA	NA	NA	9.001593486	9.921405756	NA	NA	9.412264769	8.320511633	5.784425721	5.268545362	7.498633762
AT1G03545	NA	NA	1.17956437	1.519858954	0.959892842	2.738294451	1.91443701	2.329874955	NA	NA	NA	NA	2.191718536	2.76759715	1.858239535	3.596668741	2.99020905	3.518194039	2.681920468	2.592701931	2.236243525	2.583474922	NA	NA	2.635943454	2.583026277	1.765570734	3.129404238	NA	NA	NA	NA	NA	NA	NA	NA	NA	NA	NA	NA	2.599074374	3.418536886	NA	NA	1.142969783	0.950958811	2.302476992	2.435650065	2.431344492
AT1G03560	NA	NA	4.638094179	4.213068491	5.934819505	6.551977527	6.011184759	7.111470851	NA	NA	NA	NA	6.177234932	6.397735755	3.876218576	3.671820213	5.343769105	6.222044698	5.985993422	5.976149206	4.504787558	4.265718715	NA	NA	6.719142603	5.006175793	2.785622909	5.755835108	NA	NA	NA	NA	NA	NA	NA	NA	NA	NA	NA	NA	7.42981332	6.025645005	NA	NA	6.089508057	3.868146206	6.219018106	4.425268336	6.002087766
AT1G03570	NA	NA	0	0	0	0	0	0	NA	NA	NA	NA	0	0	0	0	0	0	0	0	0	0	NA	NA	0	0	0	0	NA	NA	NA	NA	NA	NA	NA	NA	NA	NA	NA	NA	0	0	NA	NA	0	0	0	1.034305566	0
AT1G03580	NA	NA	1.196191728	1.541283168	1.362793138	1.633467034	2.963224991	4.230912384	NA	NA	NA	NA	4.663844528	5.383169451	1.159651461	0.214551062	0.646240569	0.775605903	1.150653019	1.971936854	1.101486357	1.92125418	NA	NA	2.23872142	0.847464942	1.302151671	2.483621923	NA	NA	NA	NA	NA	NA	NA	NA	NA	NA	NA	NA	3.953567114	5.200087825	NA	NA	2.72725011	0.964363703	1.040316743	0.679245446	1.360340511
AT1G03590	NA	NA	15.93494001	13.6106923	16.05901204	17.50639547	20.4254236	16.77326562	NA	NA	NA	NA	20.31474803	15.40257524	11.73886574	8.978046107	13.82799455	11.33228763	16.7847651	9.828180536	15.52671679	14.8979384	NA	NA	20.46032667	12.91875358	14.11238566	10.93843471	NA	NA	NA	NA	NA	NA	NA	NA	NA	NA	NA	NA	17.05975066	13.69026088	NA	NA	16.25648026	14.95148908	16.53620599	13.04991026	13.15609893
AT1G03600	NA	NA	409.4322746	583.84992	493.6605824	509.4117727	475.2226884	546.9491908	NA	NA	NA	NA	377.7335691	455.4288768	433.3455829	465.0839872	358.8619765	359.521974	312.8766372	454.7968979	325.9871302	417.9480221	NA	NA	318.1911975	470.4612733	420.5336383	448.0071853	NA	NA	NA	NA	NA	NA	NA	NA	NA	NA	NA	NA	391.7300738	531.6736854	NA	NA	525.0905755	600.1494961	323.1992039	519.666941	352.9593118
AT1G03610	NA	NA	23.79225347	22.93429354	25.93200657	25.05085043	24.42514834	22.55021354	NA	NA	NA	NA	19.5706576	17.35865103	19.98659294	22.86256115	9.484823117	11.16872501	13.48146919	12.85702829	24.39857074	32.82200778	NA	NA	24.44282826	22.7983478	13.59446344	20.46504464	NA	NA	NA	NA	NA	NA	NA	NA	NA	NA	NA	NA	12.53280775	16.48121953	NA	NA	31.36883077	34.36992238	18.29292962	17.73942107	14.99775413
AT1G03620	NA	NA	3.774263086	6.724295868	5.733239038	8.246349389	4.585275816	4.546154331	NA	NA	NA	NA	5.978177604	5.032637486	1.727846967	2.40696354	1.951900852	3.190445865	4.54739046	4.45520152	4.088759548	4.408729994	NA	NA	4.545125115	5.185840443	3.195571048	4.643795409	NA	NA	NA	NA	NA	NA	NA	NA	NA	NA	NA	NA	4.697159533	6.934754604	NA	NA	7.170923619	7.099847426	5.41400188	5.541953543	2.742232928
AT1G03630	NA	NA	177.8680894	187.2714332	169.7762608	154.4596584	210.6566659	184.4894276	NA	NA	NA	NA	196.6364384	172.3950956	292.1357733	189.8850774	245.1807904	167.3486022	179.7278894	186.5220271	221.641663	193.0608611	NA	NA	188.592205	207.054631	212.0709059	185.34281	NA	NA	NA	NA	NA	NA	NA	NA	NA	NA	NA	NA	194.4387846	161.691616	NA	NA	208.2798366	182.0872942	217.2038074	218.174665	185.4321478
AT1G03640	NA	NA	0	0	0	0	0	0	NA	NA	NA	NA	0	0	0	0	0	0	0	0	0	0	NA	NA	0	0	0	0	NA	NA	NA	NA	NA	NA	NA	NA	NA	NA	NA	NA	0	0	NA	NA	0	0	0	0	0
AT1G03650	NA	NA	2.273971034	2.343994326	2.960779183	2.4841882	1.7093596	3.593237163	NA	NA	NA	NA	4.266767128	5.107979781	2.976085347	3.752343855	3.402024994	5.268642977	5.249763709	5.831263458	3.251758329	5.932254968	NA	NA	4.624244245	5.038156252	6.188504552	7.694112472	NA	NA	NA	NA	NA	NA	NA	NA	NA	NA	NA	NA	4.759985122	4.341828392	NA	NA	1.55535796	2.93322226	3.832248765	5.822370801	3.491126081
AT1G03660	NA	NA	2.782807145	1.912332819	3.623299216	9.12019094	1.901686536	3.476918619	NA	NA	NA	NA	3.66184668	3.253929112	2.15824022	5.590247112	2.220416313	3.656838204	3.504261466	6.116655982	2.170576056	3.900728184	NA	NA	1.243734122	4.301526602	2.423448943	6.163061809	NA	NA	NA	NA	NA	NA	NA	NA	NA	NA	NA	NA	2.452675895	4.364561731	NA	NA	4.060572387	10.76872802	1.54891604	3.447685219	0.949404315
AT1G03670	NA	NA	0	0.111578576	0	0	0	0	NA	NA	NA	NA	0	0	0	0	0	0	0	0	0	0	NA	NA	0	0	0	0	NA	NA	NA	NA	NA	NA	NA	NA	NA	NA	NA	NA	0	0	NA	NA	0.088845587	0	0	0.040232307	0
AT1G03680	NA	NA	239.5758426	270.3071933	284.5858653	274.7121777	336.2399132	318.8777136	NA	NA	NA	NA	313.7759964	337.1966379	420.8105948	358.6937741	263.8513385	272.6651929	286.0632607	360.9337871	254.6872846	298.830071	NA	NA	280.1304732	361.9521922	289.4876341	322.0165932	NA	NA	NA	NA	NA	NA	NA	NA	NA	NA	NA	NA	283.8096392	331.9427491	NA	NA	291.3170647	234.5215955	277.6712849	287.8961127	290.8181912
AT1G03687	NA	NA	9.471160075	8.992061164	8.762023922	9.257592572	12.26331542	15.02089904	NA	NA	NA	NA	12.48115261	14.07333514	10.93364197	16.45118826	14.83244235	16.24688004	12.510722	15.79593647	11.61040683	13.24684056	NA	NA	14.53699134	15.12163477	15.60084789	15.21812014	NA	NA	NA	NA	NA	NA	NA	NA	NA	NA	NA	NA	14.59909985	15.3814704	NA	NA	8.467009007	8.439348703	14.91326764	12.76334498	14.52647652
AT1G03700	NA	NA	2.254073788	2.581649306	5.869744729	6.463935329	2.310549142	2.381433598	NA	NA	NA	NA	3.501640888	1.300501274	1.22918525	1.617178629	2.435519144	1.461532374	2.956720612	0.825748558	1.343043935	0.767955861	NA	NA	1.637065038	1.451765228	0.920153271	1.04001668	NA	NA	NA	NA	NA	NA	NA	NA	NA	NA	NA	NA	1.862500757	1.633152582	NA	NA	4.496766686	8.177502839	1.176208118	1.047234385	1.441907803
AT1G03710	NA	NA	0.180325903	0	0.469579578	0.196996124	0	0.463861849	NA	NA	NA	NA	0.08788432	0.166464163	0.524452373	0	0.359707443	0.623587146	0.126153413	0.396359308	0.156281476	0.210639322	NA	NA	0.161187942	0.371651898	0.196299364	0.221870225	NA	NA	NA	NA	NA	NA	NA	NA	NA	NA	NA	NA	0.264888997	0.307416957	NA	NA	0.411132954	0.290755657	0.306685376	0.297880003	0.205071332
AT1G03720	NA	NA	0	0	0	0	0	0	NA	NA	NA	NA	0	0	0	0	0	0	0	0	0	0	NA	NA	0	0	0	0	NA	NA	NA	NA	NA	NA	NA	NA	NA	NA	NA	NA	0	0	NA	NA	0	0	0	0	0
AT1G03730	NA	NA	5.571867789	5.801459115	3.517450025	4.795785798	6.922993683	7.817896326	NA	NA	NA	NA	5.760208261	5.195510706	10.63963929	10.53891691	5.613412028	5.196559553	5.965119237	3.711229472	12.51129794	13.80594807	NA	NA	7.961295836	8.221232303	5.881628895	7.06328432	NA	NA	NA	NA	NA	NA	NA	NA	NA	NA	NA	NA	5.022473953	5.238753382	NA	NA	6.082304003	4.900376233	5.743171834	4.671807162	5.184387607
AT1G03740	NA	NA	17.63109023	10.92973182	15.37990552	16.14618121	17.53601672	14.83981575	NA	NA	NA	NA	22.87147607	19.94633512	21.57717896	14.48624677	13.38698238	12.2343009	16.56806679	9.976129718	31.51852938	25.12627816	NA	NA	22.96369038	17.31437329	11.02164873	16.05498483	NA	NA	NA	NA	NA	NA	NA	NA	NA	NA	NA	NA	22.62967469	17.04234694	NA	NA	11.09090512	9.006951605	21.59185961	12.11128763	19.85201665
AT1G03743	NA	NA	0	0	0	0	0	0	NA	NA	NA	NA	0	0	0	1.597213461	0	0	0	0	0	3.467313941	NA	NA	0	2.294147521	0	0	NA	NA	NA	NA	NA	NA	NA	NA	NA	NA	NA	NA	0	3.036216856	NA	NA	0	0	0	0	0
AT1G03746	NA	NA	0	0	0	0	0	0	NA	NA	NA	NA	0	0	0	1.522050474	0	0	0	0	0	0	NA	NA	0	0.546546909	0	0.652559486	NA	NA	NA	NA	NA	NA	NA	NA	NA	NA	NA	NA	0	0.723334016	NA	NA	0	0	0	0	0
AT1G03750	NA	NA	4.09984349	3.771921461	3.150366161	4.038310412	3.261006119	2.741529482	NA	NA	NA	NA	3.897962773	3.350378234	2.964664305	2.121680497	3.26234853	2.95175429	4.090699557	3.10232779	3.232807276	2.381435992	NA	NA	3.199127068	3.030147327	2.121759809	2.708255636	NA	NA	NA	NA	NA	NA	NA	NA	NA	NA	NA	NA	4.319378905	3.666545887	NA	NA	3.830907139	3.034349006	4.125439442	2.220499463	3.707029297
AT1G03760	NA	NA	6.915537525	7.771100661	7.305326291	7.982476817	7.044221214	7.480095968	NA	NA	NA	NA	10.39731286	8.592216808	8.854719281	8.986926099	11.97289607	10.15246801	9.128322197	9.846842423	12.26956596	8.941756069	NA	NA	11.43011457	8.706389443	10.51096452	9.833249847	NA	NA	NA	NA	NA	NA	NA	NA	NA	NA	NA	NA	9.296032081	9.654049146	NA	NA	6.425811729	5.470077474	10.77292401	9.106678816	9.496791063
AT1G03770	NA	NA	4.456517193	4.606197677	4.95337108	5.462219239	5.496665027	4.433709223	NA	NA	NA	NA	6.012580083	4.81632298	3.161256018	3.743198273	4.842354564	4.172282896	4.828656848	4.061548059	7.394873943	5.121028321	NA	NA	5.781002148	3.780365151	4.377984619	4.981715422	NA	NA	NA	NA	NA	NA	NA	NA	NA	NA	NA	NA	6.785884482	4.150777474	NA	NA	4.113807739	3.680451348	5.209735687	3.321748073	6.118764879
AT1G03780	NA	NA	9.444748995	8.309991524	8.632576362	8.131300309	9.104349029	11.5385089	NA	NA	NA	NA	12.49829044	12.95298667	5.457360805	12.60984238	11.93618176	19.03422438	11.85833328	17.27684807	14.58193446	13.4191544	NA	NA	13.96347158	14.64757092	8.579160566	13.89093848	NA	NA	NA	NA	NA	NA	NA	NA	NA	NA	NA	NA	17.82464979	14.94965568	NA	NA	8.927132476	5.849402732	16.3434013	12.08878264	13.4438022
AT1G03790	NA	NA	0.229276418	0.131298121	0	0.125235934	0	0	NA	NA	NA	NA	0.251417318	0	0.111136337	0	0.038112677	0.158572701	0.360896604	0	0	0.044636432	NA	NA	0.333032939	0.531606339	0	0	NA	NA	NA	NA	NA	NA	NA	NA	NA	NA	NA	NA	0.168397328	0	NA	NA	0.261368693	0.369682971	0.088622024	0	0
AT1G03800	NA	NA	0.244344042	0.279853583	0.318143346	0	0.166977354	0.359165194	NA	NA	NA	NA	0.178626667	0.075187065	0.236880024	0.175303916	0	0.422484517	0.170939584	0	0.529408794	0.190279424	NA	NA	0.218411846	0.314745849	0.797964896	0.450955742	NA	NA	NA	NA	NA	NA	NA	NA	NA	NA	NA	NA	0.628124314	0.416554142	NA	NA	0	0	0.5666766	0.70635502	0.972560518
AT1G03810	NA	NA	0	0	0	0	0	0	NA	NA	NA	NA	0	0	0	0	0	0	0	0	0	0	NA	NA	0	0	0	0	NA	NA	NA	NA	NA	NA	NA	NA	NA	NA	NA	NA	0	0.142322665	NA	NA	0	0	0	0	0
AT1G03820	NA	NA	36.69422445	45.14884368	22.65994477	26.11343973	18.91426274	14.94837187	NA	NA	NA	NA	25.39448093	17.6787522	15.85553687	17.45048567	24.67760363	21.60801972	31.83173322	21.81512468	25.53203185	20.57407331	NA	NA	27.13017981	21.33757265	44.05322945	28.89472699	NA	NA	NA	NA	NA	NA	NA	NA	NA	NA	NA	NA	25.10285259	23.5209718	NA	NA	34.611658	27.04703781	30.21466918	24.24604675	33.38370521
AT1G03830	NA	NA	5.537523929	3.956069475	5.068432664	4.971322079	5.807400295	4.714575537	NA	NA	NA	NA	6.292720413	5.179334959	4.172444645	5.585633695	7.272892959	7.906228034	7.210958225	5.463146431	6.77108858	4.803268211	NA	NA	7.804554516	5.762920893	4.595637293	6.324212102	NA	NA	NA	NA	NA	NA	NA	NA	NA	NA	NA	NA	8.255129873	7.066196998	NA	NA	4.875094318	4.154915128	8.960071931	5.773745876	8.635566885
AT1G03840	NA	NA	4.812968941	2.69496013	3.899237305	3.738953723	3.362127656	4.284099433	NA	NA	NA	NA	3.857318923	3.258195361	1.866378553	2.071830272	3.769176446	3.476701765	4.90097778	4.780133999	4.356601053	2.457042308	NA	NA	4.397773039	3.912705336	2.794297002	3.026699394	NA	NA	NA	NA	NA	NA	NA	NA	NA	NA	NA	NA	3.024385044	2.115087009	NA	NA	3.413915396	2.931699977	4.663284591	3.533570616	4.317931368
AT1G03850	NA	NA	12.86832735	14.35057643	17.85725157	18.31231578	18.86044495	17.73314915	NA	NA	NA	NA	30.32627955	18.49601811	14.28086275	6.681301377	13.05980074	9.309892608	13.38529168	5.458469338	11.44596726	5.735718626	NA	NA	12.14585199	6.281440536	14.00821755	6.666523196	NA	NA	NA	NA	NA	NA	NA	NA	NA	NA	NA	NA	21.82536099	17.95430489	NA	NA	18.52993596	21.56779048	15.07902489	7.062413215	10.97564876
AT1G03860	NA	NA	31.77498418	28.24705348	30.17018919	31.20358457	33.31580612	41.69023704	NA	NA	NA	NA	48.77803403	48.78148288	41.70263783	46.66362761	59.30291279	66.80157472	56.01468328	53.03280813	48.51486025	57.17097796	NA	NA	46.01341545	47.07708923	43.45558448	58.21976327	NA	NA	NA	NA	NA	NA	NA	NA	NA	NA	NA	NA	48.61353405	51.00149002	NA	NA	33.37186065	26.07922873	47.19464408	47.98862006	47.35425796
AT1G03870	NA	NA	71.08499365	77.62408349	99.36031658	101.0675768	210.8590032	162.0475278	NA	NA	NA	NA	160.908973	114.4608657	70.60260614	40.37477852	70.60923876	39.52397759	60.51707192	27.3175175	151.1475918	106.0998066	NA	NA	77.44029399	56.78015114	83.64059874	62.1665365	NA	NA	NA	NA	NA	NA	NA	NA	NA	NA	NA	NA	120.7996197	82.57189755	NA	NA	105.0275875	123.3253461	96.14054517	87.49325689	129.4822372
AT1G03880	NA	NA	0	0	0	0	0	0	NA	NA	NA	NA	0	0	0	0.079224918	0	0	0	0	0	0	NA	NA	0	0	0	0	NA	NA	NA	NA	NA	NA	NA	NA	NA	NA	NA	NA	0	0	NA	NA	0	0	0	0	0
AT1G03890	NA	NA	0	0	0	0	0	0	NA	NA	NA	NA	0	0	0	0	0	0	0	0	0	0	NA	NA	0	0	0	0	NA	NA	NA	NA	NA	NA	NA	NA	NA	NA	NA	NA	0	0	NA	NA	0	0	0	0	0
AT1G03900	NA	NA	47.71561874	50.16760922	47.42832135	50.64674982	46.18526721	52.82471566	NA	NA	NA	NA	59.71438794	52.01426129	54.42980948	49.24430415	56.44824644	51.74003535	57.60093221	54.92123962	52.83305326	46.76966581	NA	NA	59.60455627	58.94312245	57.84113158	54.35635315	NA	NA	NA	NA	NA	NA	NA	NA	NA	NA	NA	NA	60.30757414	60.40563573	NA	NA	47.35922176	44.89966315	56.48242582	52.65116078	58.11495594
AT1G03905	NA	NA	5.531469417	4.887258985	4.938610815	5.524869393	4.968051909	4.82039983	NA	NA	NA	NA	5.083580317	4.425427647	6.434998446	4.98901733	6.883095968	6.558322311	8.679266347	6.600198813	7.259349896	6.153646566	NA	NA	7.91106465	6.473778686	6.537577429	6.416930262	NA	NA	NA	NA	NA	NA	NA	NA	NA	NA	NA	NA	4.410947358	5.011354421	NA	NA	4.468053139	6.370632263	6.71966205	4.177107841	6.470261133
AT1G03910	NA	NA	26.03244991	23.45050465	25.04043575	26.92120596	22.43712494	23.2710208	NA	NA	NA	NA	27.83359861	25.49390331	19.63683528	23.18874141	27.17984056	25.74256752	28.98049811	24.96667172	26.61728303	23.43284157	NA	NA	31.88135394	25.60193278	23.3234849	23.90998067	NA	NA	NA	NA	NA	NA	NA	NA	NA	NA	NA	NA	30.55998359	27.25115439	NA	NA	26.90870187	21.69466375	30.84264933	23.64558417	31.18481326
AT1G03920	NA	NA	3.057895612	2.163177474	2.810451342	3.831844812	1.290680817	0.859309445	NA	NA	NA	NA	2.082047489	0.442797441	1.52583816	0.709784136	2.242565104	1.150759323	1.824662828	1.054322348	1.98761977	0.665361117	NA	NA	1.587761526	0.949983032	1.468573798	0.746944648	NA	NA	NA	NA	NA	NA	NA	NA	NA	NA	NA	NA	1.816570426	1.073276158	NA	NA	2.214581499	3.190336381	1.765996044	0.854269335	1.892179373
AT1G03930	NA	NA	19.82196624	16.78403313	19.88382304	19.8007225	16.81357687	18.30959026	NA	NA	NA	NA	18.32489571	17.58624819	16.18818632	19.58875054	18.89823106	19.1503666	18.6694101	18.53519431	18.64950035	16.09676027	NA	NA	20.68279841	18.99589472	17.79960019	21.44682244	NA	NA	NA	NA	NA	NA	NA	NA	NA	NA	NA	NA	22.26291182	19.85455965	NA	NA	18.04201929	11.68991947	19.09181456	15.32081709	21.13866168
AT1G03935	NA	NA	8.290846115	9.495721586	5.397466418	11.32161634	9.915000148	3.04671165	NA	NA	NA	NA	10.60672832	13.39366829	11.05167837	17.8447297	4.823663025	8.601202019	9.425254977	4.555854111	8.981694027	3.228188842	NA	NA	7.874123615	10.14566964	0	5.100464945	NA	NA	NA	NA	NA	NA	NA	NA	NA	NA	NA	NA	6.089402221	8.480467771	NA	NA	11.34159874	6.684038081	1.281861551	1.71195404	2.357141747
AT1G03940	NA	NA	1.666377982	1.090597727	0.464930276	1.560365341	1.382770884	2.230735906	NA	NA	NA	NA	1.2181985	1.721411587	2.827081001	4.355174129	6.450199468	6.668060575	5.37088787	3.837141812	2.475746156	1.807466129	NA	NA	2.766261715	1.870525231	3.498404514	5.125714772	NA	NA	NA	NA	NA	NA	NA	NA	NA	NA	NA	NA	3.016062833	3.124898438	NA	NA	0.651299729	0.7676717	12.60602955	17.49922129	5.414424608
AT1G03950	NA	NA	17.09676725	22.46704786	16.63680143	22.01952687	15.24993179	14.28488157	NA	NA	NA	NA	16.00687471	14.12121143	21.89579935	12.39514159	16.63317849	14.00270538	17.75212695	15.42715868	17.00067953	13.2437897	NA	NA	19.58546105	17.24731864	11.55854541	15.61062961	NA	NA	NA	NA	NA	NA	NA	NA	NA	NA	NA	NA	14.87026553	14.78792147	NA	NA	20.84386634	19.15157019	17.14010085	16.87094827	15.75897462
AT1G03960	NA	NA	8.279159461	6.487914487	7.942948969	7.616442985	8.585850482	8.486742298	NA	NA	NA	NA	8.105319918	10.12327371	6.723748377	10.47290872	7.484850802	11.6279037	10.33919432	9.737381299	5.79053395	7.408712894	NA	NA	9.769949781	9.691687644	6.324586851	10.29824545	NA	NA	NA	NA	NA	NA	NA	NA	NA	NA	NA	NA	9.147898292	10.62278489	NA	NA	6.921207202	4.801039838	7.714013594	8.3677528	8.25901458
AT1G03970	NA	NA	21.36265053	25.54663425	18.81590645	20.42032996	23.93739645	25.80217103	NA	NA	NA	NA	21.12898294	16.43374432	29.23776298	18.59473685	13.57780707	10.86388757	16.04390093	15.30655863	29.67714441	24.21985235	NA	NA	23.58847935	19.54571722	14.19237565	14.68827274	NA	NA	NA	NA	NA	NA	NA	NA	NA	NA	NA	NA	19.43980659	15.90641745	NA	NA	27.86249463	20.5149897	25.64616384	21.01766571	21.79329487
AT1G03980	NA	NA	0.308645106	0.353499263	0.803730558	0.168588895	1.107323508	0.36861691	NA	NA	NA	NA	0.564084213	0.498608961	0.673237963	0.553591315	0.615673843	0.933913142	0.485828291	0.452271354	0.702163243	0.781147107	NA	NA	0.534534254	0.556603185	0.587974134	0.474690255	NA	NA	NA	NA	NA	NA	NA	NA	NA	NA	NA	NA	0.53839227	0.49986497	NA	NA	0.422216127	0.373242178	0.54878155	0.57358152	0.570373837
AT1G03982	NA	NA	0	0	0	0	0	0	NA	NA	NA	NA	0	0	0	0	0	0	0	0	0	0	NA	NA	0.031237973	0	0	0.042998106	NA	NA	NA	NA	NA	NA	NA	NA	NA	NA	NA	NA	0	0	NA	NA	0	0	0	0.057728683	0
AT1G03990	NA	NA	0	0	0.103113654	0.173031291	0.108238285	0	NA	NA	NA	NA	0.135087888	0	0.038387672	0.11363574	0.947845699	2.245680545	0.055403343	0.058023614	0	0.030835796	NA	NA	0.106184415	0.061207493	0.344838585	0.073079784	NA	NA	NA	NA	NA	NA	NA	NA	NA	NA	NA	NA	0.058166227	0.108007714	NA	NA	0.108335429	0.255384854	0.048977582	0.196231886	0.495341382
AT1G04000	NA	NA	13.69338711	12.83186637	14.35598316	13.79361423	13.85418026	21.10839351	NA	NA	NA	NA	13.34732281	15.81464271	11.03384349	16.07609524	8.986773717	16.85038246	11.44587177	14.07192808	14.79587939	13.71025172	NA	NA	11.28633521	14.52337917	6.775619086	20.78665817	NA	NA	NA	NA	NA	NA	NA	NA	NA	NA	NA	NA	12.08196853	17.09893132	NA	NA	12.24478818	13.19009882	15.0400664	14.61492125	13.24671819
AT1G04010	NA	NA	4.13419119	3.185361378	4.012664175	3.695217004	4.982593119	3.369924703	NA	NA	NA	NA	4.982187397	4.23272778	4.007903368	4.476059231	3.698534217	4.808821262	5.021947028	4.295682367	4.169243213	3.277977499	NA	NA	4.451313536	4.666950162	3.273019831	4.138679689	NA	NA	NA	NA	NA	NA	NA	NA	NA	NA	NA	NA	4.223428145	3.562397414	NA	NA	3.358985369	1.333185586	4.648685073	3.476715332	5.043438345
AT1G04020	NA	NA	5.557732954	4.731052456	4.302686682	5.168994515	5.286387596	5.326669649	NA	NA	NA	NA	6.222546629	6.49402052	4.441426458	8.298059436	9.613172668	11.1939217	7.697407318	7.97891151	6.704286562	6.725953637	NA	NA	7.518971067	7.952359966	6.13180022	8.154955171	NA	NA	NA	NA	NA	NA	NA	NA	NA	NA	NA	NA	7.308994596	4.865407894	NA	NA	4.075370391	3.632931985	7.3039681	6.358329925	6.533926239
AT1G04030	NA	NA	5.470341586	4.69899332	4.960347659	4.695465585	4.873097504	5.06148589	NA	NA	NA	NA	6.070016708	5.65100445	3.645976232	6.167355117	6.040590859	7.093894948	6.321338397	7.085513083	4.740933185	5.971537296	NA	NA	6.767099417	6.543167225	5.423221876	6.309960357	NA	NA	NA	NA	NA	NA	NA	NA	NA	NA	NA	NA	6.744194388	6.661255833	NA	NA	5.122458259	3.622632773	5.618386677	3.509691259	5.721112459
AT1G04040	NA	NA	75.65884548	66.83630189	80.84013437	84.13569185	110.5933587	72.81153599	NA	NA	NA	NA	119.1357531	66.606545	67.67392651	32.37399927	71.28726993	49.21821409	81.29359148	38.15688537	129.7444992	58.12562035	NA	NA	76.57564518	49.3846008	94.91803696	73.10446505	NA	NA	NA	NA	NA	NA	NA	NA	NA	NA	NA	NA	88.21326886	44.94129357	NA	NA	68.14828459	65.64567974	52.24640973	29.49376322	99.15960927
AT1G04050	NA	NA	1.550465708	1.852996885	2.54538463	1.988372096	2.073016052	2.353371195	NA	NA	NA	NA	2.316203583	2.468440548	1.666484177	2.514939475	1.904992687	2.494348586	2.593808487	2.321356693	1.986381378	1.916096013	NA	NA	2.319901225	2.153496981	1.174127039	2.280908856	NA	NA	NA	NA	NA	NA	NA	NA	NA	NA	NA	NA	2.351818194	2.919024561	NA	NA	1.905812572	1.739099254	2.761992341	2.115783198	2.146541045
AT1G04070	NA	NA	9.101622865	11.40160577	10.36926514	13.05021644	10.88460584	12.85601789	NA	NA	NA	NA	13.58464257	15.66618569	8.823594084	16.93701277	15.60245217	20.06494919	17.70923302	14.17057462	12.81803905	11.51760751	NA	NA	13.66538154	15.02141939	11.14633615	18.37253441	NA	NA	NA	NA	NA	NA	NA	NA	NA	NA	NA	NA	15.24991857	15.51631327	NA	NA	13.74766345	11.92373355	12.75290494	16.56194023	11.32097259
AT1G04080	NA	NA	34.51527201	25.87623371	35.39310541	33.99404195	37.51873515	42.14735286	NA	NA	NA	NA	41.4726834	46.73836775	30.45580174	44.86401009	39.65700237	54.99935559	41.87042196	42.75876167	36.73260479	40.71199677	NA	NA	42.1486487	41.94137746	31.99192947	44.04399014	NA	NA	NA	NA	NA	NA	NA	NA	NA	NA	NA	NA	47.00137816	46.48347636	NA	NA	27.53571455	21.72257136	45.75165158	36.0902549	43.89543388
AT1G04090	NA	NA	0.275306722	0.525526576	0.477943591	0.401009922	0.438984739	0.269785154	NA	NA	NA	NA	0.469610872	0.536525716	0.622759392	0.526714668	0.732228891	0.793367871	0.353101155	0.53789219	0.71579302	0.214391167	NA	NA	0.451162179	0.68561737	0.599387372	0.56455528	NA	NA	NA	NA	NA	NA	NA	NA	NA	NA	NA	NA	0.539214242	0.438049607	NA	NA	0.37661034	0.29593451	0.69523865	0.416880411	0.626172006
AT1G04100	NA	NA	5.033019621	3.293970407	4.868049855	4.084449148	2.554993203	3.170620975	NA	NA	NA	NA	3.959700238	3.761152009	5.367202652	3.920433039	3.776832533	3.729588196	3.269526248	4.319705373	2.492527529	2.967539623	NA	NA	3.695497081	2.963731247	2.504617089	3.671297585	NA	NA	NA	NA	NA	NA	NA	NA	NA	NA	NA	NA	3.221337479	4.363653771	NA	NA	4.327715307	3.24607591	2.934788287	2.612982482	2.698307
AT1G04110	NA	NA	3.640600275	5.944003557	4.135043538	4.4848774	6.669626389	4.497433241	NA	NA	NA	NA	8.550600754	4.576334378	4.956165041	3.167669479	8.987535618	3.267939513	5.987951938	5.050970558	5.907547205	4.312918533	NA	NA	6.889261277	6.026571806	5.818151264	4.455512467	NA	NA	NA	NA	NA	NA	NA	NA	NA	NA	NA	NA	7.936429344	4.040789895	NA	NA	4.838935972	5.245591741	9.365353171	4.446447638	7.751837293
AT1G04120	NA	NA	18.26296407	13.68976785	14.95420986	16.08503811	12.73133539	8.80928948	NA	NA	NA	NA	16.30440455	12.49277431	10.13106171	12.64758846	17.60464125	16.0486231	20.62459979	13.72323468	17.75202473	12.32401884	NA	NA	18.6674797	11.50015247	11.19426111	12.7140964	NA	NA	NA	NA	NA	NA	NA	NA	NA	NA	NA	NA	19.24994097	11.70244886	NA	NA	12.25558334	12.59707899	17.14332588	9.803401318	15.18765651
AT1G04130	NA	NA	8.090667891	8.009984159	7.856084201	8.389188563	5.528918605	7.710033987	NA	NA	NA	NA	8.521103302	6.920183203	8.707637632	7.673912276	9.391601167	10.10068914	8.825942186	9.142888972	9.448195701	9.984677618	NA	NA	8.88678769	8.372766152	5.971083327	7.212891349	NA	NA	NA	NA	NA	NA	NA	NA	NA	NA	NA	NA	9.06464247	6.826292879	NA	NA	8.504042854	10.1709203	9.540851655	6.625847974	9.200919079
AT1G04140	NA	NA	28.25488671	20.19277292	29.38611056	27.60455245	27.98168218	25.5778235	NA	NA	NA	NA	30.40965415	30.2003455	28.11554656	25.38043402	29.38374492	29.37214616	33.36637239	27.85455007	27.34925831	23.70251393	NA	NA	30.90291122	28.25856393	21.19282947	27.80443745	NA	NA	NA	NA	NA	NA	NA	NA	NA	NA	NA	NA	34.58741675	28.07872076	NA	NA	23.04439488	20.7418048	34.61975335	20.5385416	31.74033992
AT1G04150	NA	NA	0.237349	0.13592099	0.154517795	0.648226799	0.324394307	0.348883071	NA	NA	NA	NA	0.245810044	0.182586556	0.057524665	0.297999352	0.236727504	0.533506608	0.311336162	0.34779801	0.488540317	0.36966427	NA	NA	0.384538526	0.27516182	0.258373629	0.365038212	NA	NA	NA	NA	NA	NA	NA	NA	NA	NA	NA	NA	0.326862039	0.384397642	NA	NA	0.27057121	0.19134956	0.256878475	0.147028629	0.134959745
AT1G04160	NA	NA	4.485121283	2.201539715	2.60703741	2.843603837	3.448121304	3.046204203	NA	NA	NA	NA	3.766749683	3.807641304	3.086384165	3.734989505	3.701186952	4.057540171	4.426435536	3.579527392	4.407672099	3.711019218	NA	NA	4.277583633	3.559291165	2.179650948	3.806234708	NA	NA	NA	NA	NA	NA	NA	NA	NA	NA	NA	NA	4.029512829	3.154044726	NA	NA	1.734738203	1.743371691	4.055456388	2.679133937	4.280858363
AT1G04170	NA	NA	53.60496726	43.19547082	48.97455725	48.12286807	47.49104166	50.96530072	NA	NA	NA	NA	61.19552367	54.90006045	55.62373657	58.30140913	75.93377974	82.04361842	68.81095242	66.39147354	60.31610788	61.67632126	NA	NA	63.44583951	57.98640188	52.33189971	62.36619825	NA	NA	NA	NA	NA	NA	NA	NA	NA	NA	NA	NA	70.58043398	60.7289939	NA	NA	52.05085365	45.24307204	57.06714647	52.29098211	55.98573175
AT1G04171	NA	NA	0	0	0	0	0	0	NA	NA	NA	NA	0	0	0.529749872	0	0	0	0	0	0	0	NA	NA	0	0	1.189693117	0	NA	NA	NA	NA	NA	NA	NA	NA	NA	NA	NA	NA	0	0	NA	NA	0	0	0	0	0
AT1G04180	NA	NA	2.279000354	1.141961778	1.669121724	1.089236074	1.849412688	2.460111362	NA	NA	NA	NA	1.631344019	1.271053377	1.449907825	1.941636268	1.373290658	1.576207637	1.793650419	0.730520051	3.086127095	1.275593577	NA	NA	2.132620879	1.284342066	1.085383531	1.139144126	NA	NA	NA	NA	NA	NA	NA	NA	NA	NA	NA	NA	1.935405386	1.991168282	NA	NA	1.03919862	1.148324078	2.290340306	2.058807287	2.429755119
AT1G04190	NA	NA	23.92630047	26.16484154	23.40857718	25.25212688	21.06167733	26.12886404	NA	NA	NA	NA	28.13088814	25.58107453	21.75389655	26.57313009	33.52595606	35.57344966	35.03736089	29.81113233	27.88230233	27.15889308	NA	NA	31.53677131	27.2679382	26.63432155	28.31589642	NA	NA	NA	NA	NA	NA	NA	NA	NA	NA	NA	NA	29.18941717	24.56570284	NA	NA	26.38154488	29.8602136	26.25029523	27.80064495	27.67079442
AT1G04200	NA	NA	13.25824734	8.812029632	9.481035296	13.28316724	20.32696439	16.61067191	NA	NA	NA	NA	18.17949941	16.36104916	11.62119862	13.30706986	13.72597924	13.37445956	16.8925427	13.740456	19.40867093	18.88398239	NA	NA	17.3315416	14.17586527	10.2449573	12.4881241	NA	NA	NA	NA	NA	NA	NA	NA	NA	NA	NA	NA	17.83585911	14.47494699	NA	NA	9.835866484	9.082652889	16.90885259	12.3691125	15.93697209
AT1G04210	NA	NA	16.42205288	14.19712815	15.66836024	17.34712484	20.96072679	18.75264014	NA	NA	NA	NA	21.0340295	21.1734397	15.04324838	17.33213021	23.56838781	23.20069589	21.50558053	20.35161523	25.28889916	26.89799671	NA	NA	24.33387964	20.18631109	15.02039793	24.00439904	NA	NA	NA	NA	NA	NA	NA	NA	NA	NA	NA	NA	23.84067424	19.15764477	NA	NA	14.13076134	12.32757299	24.08941374	18.45869561	22.14832123
AT1G04220	NA	NA	14.6565336	12.38728591	15.13499202	15.01764176	4.904304606	5.311678761	NA	NA	NA	NA	6.69970155	5.411951488	5.879510912	6.164133787	7.527510013	7.30547722	9.263507328	7.998281993	7.270943113	3.856998047	NA	NA	7.566978791	5.312288906	2.970898452	6.125060867	NA	NA	NA	NA	NA	NA	NA	NA	NA	NA	NA	NA	7.609619437	5.238495226	NA	NA	12.02978711	13.69028876	9.361217907	5.009192874	7.989045726
AT1G04230	NA	NA	8.125149699	6.904410935	7.67844514	7.301455188	10.11984702	10.45037595	NA	NA	NA	NA	9.835890502	9.678149012	7.559330479	8.27393717	7.668181919	9.562273829	8.251313335	10.17783106	9.937957235	8.623557512	NA	NA	10.19138879	9.183259117	7.418289933	8.666805668	NA	NA	NA	NA	NA	NA	NA	NA	NA	NA	NA	NA	9.865960085	9.07058753	NA	NA	7.350196709	6.339149488	9.259726269	8.55106113	7.74978871
AT1G04240	NA	NA	39.80028419	39.27262782	40.46037963	39.46611658	58.05794108	40.2771142	NA	NA	NA	NA	42.1516477	28.96872107	33.16782837	29.54302554	21.27302081	16.56899633	25.27351903	19.51514418	30.5796946	21.99374923	NA	NA	39.44178638	57.02553534	32.82765262	41.85964137	NA	NA	NA	NA	NA	NA	NA	NA	NA	NA	NA	NA	24.56631823	24.5307249	NA	NA	50.88555579	73.30596773	45.63122433	44.18890536	43.78220713
AT1G04250	NA	NA	57.73083187	63.84060106	68.90335119	66.32988178	43.75943422	33.28539485	NA	NA	NA	NA	45.59959215	22.00124326	29.59191558	14.7584287	40.64771317	20.48027703	45.08794927	26.49688104	55.0651383	27.83978772	NA	NA	47.48890387	31.19892891	49.48116453	24.85068989	NA	NA	NA	NA	NA	NA	NA	NA	NA	NA	NA	NA	37.52797192	25.33998097	NA	NA	76.32624669	82.11774291	39.67903961	21.78607197	40.08984181
AT1G04260	NA	NA	12.05041834	19.47019525	18.49179724	17.39583914	12.79349405	21.19246087	NA	NA	NA	NA	20.135787	20.65903694	11.4736995	13.74022892	14.95203968	15.85012675	16.55951719	19.70760281	11.09635779	14.1599226	NA	NA	17.35944127	16.29857669	12.64936238	20.6514052	NA	NA	NA	NA	NA	NA	NA	NA	NA	NA	NA	NA	18.09653348	21.056961	NA	NA	23.64750405	21.51175502	18.23210957	18.75079971	17.74185152
AT1G04270	NA	NA	338.5618829	425.9721355	368.9134562	378.2325587	337.4942113	424.1850941	NA	NA	NA	NA	358.2384607	385.5726176	354.9887002	414.9680361	465.5213821	498.3240784	419.2235598	515.2670999	409.3597914	510.7125893	NA	NA	383.4761888	436.9813336	545.2214846	531.9338647	NA	NA	NA	NA	NA	NA	NA	NA	NA	NA	NA	NA	424.2362836	495.5561342	NA	NA	353.8826903	440.4948196	325.2956022	496.0632924	421.5497569
AT1G04280	NA	NA	27.72803496	32.72324315	33.90730462	28.85865301	22.72540108	21.6181997	NA	NA	NA	NA	30.38286503	19.77392482	24.3382227	12.90382532	21.86273808	12.34216638	20.97095693	12.42268999	28.61777679	16.77819707	NA	NA	23.27805088	18.58259492	22.33223938	18.75811903	NA	NA	NA	NA	NA	NA	NA	NA	NA	NA	NA	NA	28.00255107	26.06257004	NA	NA	27.5085322	24.46878772	26.56250198	15.35822872	21.6257041
AT1G04290	NA	NA	19.79965641	28.04152729	23.83934105	18.60648163	21.38690115	24.01848331	NA	NA	NA	NA	19.24739247	15.98475237	32.50737852	27.79943428	26.25963425	19.80459768	23.68169142	22.77389174	23.34073993	24.53728426	NA	NA	26.59505895	30.33109501	23.63935675	24.42668063	NA	NA	NA	NA	NA	NA	NA	NA	NA	NA	NA	NA	18.06061341	23.01090325	NA	NA	20.67799746	22.31300788	25.64214961	31.65194836	19.85342293
AT1G04295	NA	NA	1.960064163	5.238129027	2.126719105	3.211893331	2.455656093	2.520988308	NA	NA	NA	NA	2.467766241	2.110958589	1.900189759	2.578110857	1.303287836	1.694530289	1.028424561	0.957389632	0.70779654	2.035162531	NA	NA	1.679041065	3.871373941	2.133688743	2.009694068	NA	NA	NA	NA	NA	NA	NA	NA	NA	NA	NA	NA	2.039453325	2.895956838	NA	NA	3.277146736	1.580193785	1.212195162	2.698188432	0.928765091
AT1G04300	NA	NA	16.41458155	12.62288868	15.87655271	16.4462304	18.8769962	18.11327524	NA	NA	NA	NA	21.93108072	20.53563103	14.11724854	18.84254943	17.83724814	19.29957618	19.91550625	16.94019408	19.12365006	14.46262184	NA	NA	23.82185908	16.69775434	12.86539397	17.61401462	NA	NA	NA	NA	NA	NA	NA	NA	NA	NA	NA	NA	26.368339	18.88475557	NA	NA	12.10409634	9.906109493	26.06771312	14.21611977	25.06723694
AT1G04310	NA	NA	3.723328362	3.679111562	2.471471465	3.030709605	2.544410391	2.521863145	NA	NA	NA	NA	2.686342585	2.67331112	2.123288961	1.990373697	2.305816941	2.802355192	2.579249937	2.674489255	2.657417812	3.524868545	NA	NA	3.980754849	2.821244168	2.702096514	2.335476054	NA	NA	NA	NA	NA	NA	NA	NA	NA	NA	NA	NA	2.627441464	3.086615598	NA	NA	3.861653658	3.531445221	2.742898283	2.231085042	2.739819416
AT1G04320	NA	NA	0	0	0	0	0	0	NA	NA	NA	NA	0	0	0	0	0	0	0	0	0	0	NA	NA	0	0	0	0	NA	NA	NA	NA	NA	NA	NA	NA	NA	NA	NA	NA	0	0	NA	NA	0	0	0	0	0
AT1G04330	NA	NA	1.878394823	2.151374422	3.144506105	4.397234917	1.283638412	0.986100869	NA	NA	NA	NA	0.719291312	0.578000566	1.430797646	2.502776449	1.516623643	1.76311842	2.34660366	1.966067994	1.162808602	1.253805488	NA	NA	4.557397176	1.590028583	0.876336448	0.577787045	NA	NA	NA	NA	NA	NA	NA	NA	NA	NA	NA	NA	0.689815095	1.097917702	NA	NA	3.059024956	5.624737403	1.410619965	1.883913709	2.746491054
AT1G04340	NA	NA	26.77047254	26.98160795	32.34633675	25.96979786	28.97790848	26.4434308	NA	NA	NA	NA	29.38175317	26.36012083	27.71749479	24.73783936	32.11165017	31.25341755	33.63591587	28.24413119	28.39794043	27.60158969	NA	NA	30.77311368	30.78707828	31.473176	30.23706453	NA	NA	NA	NA	NA	NA	NA	NA	NA	NA	NA	NA	30.75166202	27.60180751	NA	NA	29.58985394	27.97055603	27.91360094	27.68302877	27.03434424
AT1G04350	NA	NA	42.95852537	39.90471781	45.03931551	46.79340072	29.95393347	26.89187211	NA	NA	NA	NA	22.36668125	18.86747554	41.88839363	33.50829957	32.75729136	34.85005728	43.11406454	33.57891641	23.86431127	26.84046762	NA	NA	32.90176314	28.82618602	22.02250487	28.00266518	NA	NA	NA	NA	NA	NA	NA	NA	NA	NA	NA	NA	23.11358281	19.28807221	NA	NA	37.18418547	38.66003189	27.05025256	25.16714706	23.50367413
AT1G04360	NA	NA	6.213761777	5.083416356	4.458033972	8.450607301	2.946410532	2.889233938	NA	NA	NA	NA	5.284183817	2.809521739	3.442256553	2.729415407	3.710062701	2.148788338	5.056782368	1.765313372	4.835713746	2.962578368	NA	NA	3.740648449	3.005623651	3.175024881	3.120537625	NA	NA	NA	NA	NA	NA	NA	NA	NA	NA	NA	NA	6.054073411	3.286032167	NA	NA	6.707654386	9.20112837	5.09769836	2.251905789	4.686932694
AT1G04370	NA	NA	0	0	0	0.49004011	0	0.164840742	NA	NA	NA	NA	0.218617712	0.552119944	1.087173245	0	0	0.155121181	0.15690723	0.328656142	0.777519781	0.174659471	NA	NA	0.200482515	0.231126802	0	0	NA	NA	NA	NA	NA	NA	NA	NA	NA	NA	NA	NA	0	0.305887519	NA	NA	0.409087517	0	0.762898945	0.185248758	0.255063846
AT1G04380	NA	NA	0.421979492	0.161101361	0	0	0	0.051689531	NA	NA	NA	NA	0.068552512	0.086564827	0.136363072	0.100915983	0.046763838	0.048641743	0.344412593	0.206115085	0	0.219073658	NA	NA	0.125731624	0.108712529	0.153119629	0.129799274	NA	NA	NA	NA	NA	NA	NA	NA	NA	NA	NA	NA	0.103310841	0.047958964	NA	NA	0.128278613	0	0.217476511	0.058088924	0.159962037
AT1G04390	NA	NA	4.273125664	3.915297526	5.802185041	4.868218373	4.463620098	4.845447302	NA	NA	NA	NA	4.551896077	4.451817494	3.254895118	4.861390055	4.48518082	5.277480928	5.1033625	4.517297458	2.724609349	3.82678073	NA	NA	4.760882857	4.324825324	3.189698541	4.675498143	NA	NA	NA	NA	NA	NA	NA	NA	NA	NA	NA	NA	4.99917453	5.328283068	NA	NA	3.562966698	4.527677793	3.803600865	3.151235644	3.471078741
AT1G04400	NA	NA	80.79117518	74.5192918	64.70511116	75.07976541	79.20831148	66.39792975	NA	NA	NA	NA	82.61686107	71.5311955	69.6902729	56.26313222	50.75919443	38.9400496	67.47273331	52.51116275	56.88620833	50.19216552	NA	NA	80.17671838	78.29703474	52.69047057	60.37149793	NA	NA	NA	NA	NA	NA	NA	NA	NA	NA	NA	NA	82.86352323	74.19142802	NA	NA	81.80088566	75.72847445	88.08280249	64.1491882	78.19824787
AT1G04410	NA	NA	384.1038945	442.707625	398.3832137	417.0901769	363.0447744	328.2487918	NA	NA	NA	NA	404.7475656	350.9881173	444.9952472	336.4254624	437.2319916	377.5139436	446.0849282	377.7521434	413.9247585	399.2779061	NA	NA	357.6221697	363.1056578	442.9963419	376.2748578	NA	NA	NA	NA	NA	NA	NA	NA	NA	NA	NA	NA	390.7737438	380.3766953	NA	NA	387.1409637	428.6882591	339.0372638	367.1310818	401.7822762
AT1G04420	NA	NA	63.30061009	69.36624619	66.87460892	68.88071381	92.12451567	121.9751009	NA	NA	NA	NA	91.15725364	114.0375186	100.9118705	108.8528511	96.62486134	106.1818389	90.52594896	119.6367289	81.48192821	112.7767772	NA	NA	102.4099254	125.4645547	97.47278783	151.2925414	NA	NA	NA	NA	NA	NA	NA	NA	NA	NA	NA	NA	93.53321811	112.875026	NA	NA	77.23628739	50.53132789	93.46693496	110.4723942	97.16138282
AT1G04425	NA	NA	13.02134529	11.29824642	10.78902751	18.96680409	10.51628493	23.49034682	NA	NA	NA	NA	12.40380451	20.51965248	7.650654608	29.1587569	12.33132736	31.24758348	15.87269417	23.99549419	13.84989011	27.19413566	NA	NA	12.69751843	27.34528465	18.0406418	48.6706566	NA	NA	NA	NA	NA	NA	NA	NA	NA	NA	NA	NA	14.92536469	28.92544669	NA	NA	14.75400536	12.08830957	17.63120622	27.53923441	15.25694811
AT1G04430	NA	NA	49.232062	45.85025631	47.63172686	43.73329663	114.3886053	105.9885896	NA	NA	NA	NA	110.3895717	91.82399426	49.22619926	40.01373028	52.47226945	37.4549952	51.21054241	39.59906993	96.17321604	84.90496915	NA	NA	63.53721597	55.86258357	52.81070983	52.21776322	NA	NA	NA	NA	NA	NA	NA	NA	NA	NA	NA	NA	75.61847103	63.7133589	NA	NA	46.93044164	39.28504088	75.18508836	67.40588747	77.32063774
AT1G04440	NA	NA	40.84304641	32.16641871	39.57757605	39.75467846	35.40062629	34.8950475	NA	NA	NA	NA	39.78998074	34.85788029	38.1012408	27.09119754	30.54495774	31.20896735	37.49859278	30.30097271	32.16905027	30.90576946	NA	NA	34.09744932	30.9048142	21.62462134	27.44406156	NA	NA	NA	NA	NA	NA	NA	NA	NA	NA	NA	NA	38.04792093	35.03327142	NA	NA	30.68855669	26.09345635	36.30023746	28.57158622	34.17855534
AT1G04445	NA	NA	0	0	0	0	0	0	NA	NA	NA	NA	0.169333951	0.213826799	0	0.249276089	0.115512987	0.120151666	0	0.254566029	0	0.135285371	NA	NA	0.388217587	0.089511536	0.378226136	0.320621713	NA	NA	NA	NA	NA	NA	NA	NA	NA	NA	NA	NA	0.255191712	0.236930217	NA	NA	0.158432738	0	0.107439263	0.286974955	0.395127807
AT1G04450	NA	NA	0	0	0	0	0	0	NA	NA	NA	NA	0	0	0	0	0	0	0	0	0	0	NA	NA	0	0	0	0	NA	NA	NA	NA	NA	NA	NA	NA	NA	NA	NA	NA	0	0	NA	NA	0	0	0	0	0
AT1G04457	NA	NA	0	0	0	0	0	0.286865707	NA	NA	NA	NA	0.570677405	0	1.135178297	0.560061863	0.519058359	0.269951146	0.273059335	0	0	0	NA	NA	0	0	0	0	NA	NA	NA	NA	NA	NA	NA	NA	NA	NA	NA	NA	0.286676403	0.266161867	NA	NA	0	0	0.241389513	0	0
AT1G04470	NA	NA	0	0	0	0	0	0	NA	NA	NA	NA	0	0.01677897	0	0	0.054385764	0.056569744	0.019073694	0	0.02362889	0.021231662	NA	NA	0	0	0.118717487	0.067091087	NA	NA	NA	NA	NA	NA	NA	NA	NA	NA	NA	NA	0	0	NA	NA	0	0	0.016861499	0.0225189	0.093016933
AT1G04480	NA	NA	114.3733737	163.5044561	131.8880915	131.0267432	159.1711631	252.0765999	NA	NA	NA	NA	178.3454957	222.9797739	170.6358674	223.0109294	246.5587281	284.752217	209.282282	302.366694	185.5842528	268.1750627	NA	NA	184.7567039	241.5307187	255.0680013	309.3514636	NA	NA	NA	NA	NA	NA	NA	NA	NA	NA	NA	NA	189.980187	281.4193499	NA	NA	141.4855691	165.1204963	165.4758636	315.8079661	188.9314587
AT1G04490	NA	NA	1.33574743	0.892421982	0.869591812	0.972820367	0.608539692	0.204524625	NA	NA	NA	NA	0.949367658	0.171259427	1.780548181	0.479164038	0.629117955	0.346437304	0.467234862	0	5.209382536	2.037046941	NA	NA	1.815851818	0.372798972	0.84820713	0.30815309	NA	NA	NA	NA	NA	NA	NA	NA	NA	NA	NA	NA	0.817558632	0.075905421	NA	NA	0.456814393	0	0.740037664	0.413722226	0.949404315
AT1G04500	NA	NA	0	0.511217684	0	0.121903542	0.152511495	0.205030874	NA	NA	NA	NA	0.299111239	0.206020004	0.16226868	0.080058348	0.222591239	0.270118195	0.312260923	0.163514566	0.096708834	0.130346115	NA	NA	0.349107548	0.287478263	0	0.308915846	NA	NA	NA	NA	NA	NA	NA	NA	NA	NA	NA	NA	0.122937344	0.076093306	NA	NA	0.152648374	0.35984611	0.22428611	0.046082921	0.063450288
AT1G04501	NA	NA	0	0	0	0	0	0	NA	NA	NA	NA	0	0	0	0	0	0	0	0	0	0	NA	NA	0	0	0	0	NA	NA	NA	NA	NA	NA	NA	NA	NA	NA	NA	NA	0	0	NA	NA	0	0	0	0	0
AT1G04510	NA	NA	28.49639333	27.23269726	27.05931642	27.06589931	27.84597389	26.81320917	NA	NA	NA	NA	34.38855514	33.28724749	32.77277455	37.56867917	39.61549005	48.1420575	39.49039896	39.03085281	36.80912471	37.88044843	NA	NA	38.18783282	35.30412472	29.5387569	34.94986435	NA	NA	NA	NA	NA	NA	NA	NA	NA	NA	NA	NA	36.62720273	33.63484972	NA	NA	25.16042638	23.11997671	36.67820711	26.30998516	32.81966964
AT1G04520	NA	NA	15.87067892	18.03397436	13.99301585	15.56310337	12.46810532	15.10845938	NA	NA	NA	NA	14.22105946	14.49687906	13.20519951	23.7589653	25.67558323	27.91665257	20.23874917	21.79106381	16.89529471	20.9714825	10.02230699	20.6841451	20.35793657	20.25026369	18.09273421	26.17699641	NA	NA	NA	NA	NA	NA	NA	NA	NA	NA	NA	NA	13.67583524	15.08324361	NA	NA	16.24017906	13.90307713	15.63084919	18.68200988	15.63260327
AT1G04530	NA	NA	53.08410458	73.1721904	70.3327401	65.42252945	36.27607726	40.04386416	NA	NA	NA	NA	35.16672877	34.06441206	36.0754961	33.68324718	40.75088016	40.6346358	36.85695122	34.10488125	39.76392586	42.32520892	41.81509727	42.93833956	37.28663383	33.98333279	33.97488999	34.29798598	NA	NA	NA	NA	NA	NA	NA	NA	NA	NA	NA	NA	33.30704839	36.56260846	NA	NA	85.69324444	90.75361468	35.96418072	38.66711576	28.89503606
AT1G04540	NA	NA	0.299544689	0.34307632	0	0.218157391	0.068233271	0	NA	NA	NA	NA	0.072993622	0	0.048399075	0	0.033195593	0.13811454	0.069852388	0	0	0.03887769	0	0	0.044625676	0	0	0	NA	NA	NA	NA	NA	NA	NA	NA	NA	NA	NA	NA	0.073335824	0	NA	NA	0	0.160994273	0.030875403	0	0.113550018
AT1G04550	NA	NA	17.87713694	22.55233877	22.09587815	20.23738921	12.03964304	12.28205634	NA	NA	NA	NA	13.4793839	11.56001132	11.55402738	14.40590158	16.58134165	19.35270454	15.58792169	13.00316694	15.88637131	14.37552844	10.86175375	14.63739518	16.5298698	17.12081752	13.11482822	14.98261578	NA	NA	NA	NA	NA	NA	NA	NA	NA	NA	NA	NA	13.41571427	14.13411295	NA	NA	29.65355503	25.90064756	16.32370568	15.03309641	12.52231553
AT1G04555	NA	NA	5.953251324	6.378515858	4.500762732	4.615457651	3.805803343	4.375389414	NA	NA	NA	NA	6.036782387	5.141065737	5.119787103	6.751161049	5.363050265	4.781498886	5.575470319	4.080376259	5.908405112	4.11258882	4.900538432	7.800839232	6.308473778	5.095866019	6.480596694	5.611733596	NA	NA	NA	NA	NA	NA	NA	NA	NA	NA	NA	NA	4.443026301	6.351319446	NA	NA	6.392482567	5.883234796	4.780360686	4.996389825	4.804653146
AT1G04560	NA	NA	0.843629956	0	0.274607941	0	0	0	NA	NA	NA	NA	0.256971697	0	0	0	0	0	0.442643554	0	0	0	0	0	1.461060295	0.434680583	0	0	NA	NA	NA	NA	NA	NA	NA	NA	NA	NA	NA	NA	0	0	NA	NA	0	0	0	0	0
AT1G04570	NA	NA	2.236600347	0.747143985	1.213383923	1.425294956	0.318421932	0.205475902	NA	NA	NA	NA	0.386055154	0.630871936	1.084139273	2.273243344	1.115371915	2.417004443	2.021062427	2.389763267	0.403828104	0.471715966	0.509590874	0.696188236	0.874663252	1.008357864	0.8115736	1.14661615	NA	NA	NA	NA	NA	NA	NA	NA	NA	NA	NA	NA	0.410680615	0.476615437	NA	NA	1.274830866	1.953397175	0.66279198	0.461829462	0.370930058
AT1G04580	NA	NA	0	0	0	0	0	0	NA	NA	NA	NA	0.021414308	0	0	0.03152395	0	0	0.046108703	0	0.057120423	0.017108457	0	0	0.009818954	0.011319807	0	0.027030973	NA	NA	NA	NA	NA	NA	NA	NA	NA	NA	NA	NA	0	0.029962666	NA	NA	0.120214314	0	0.033967457	0.054437135	0
AT1G04590	NA	NA	19.19211385	23.66034841	23.9475173	26.06231061	13.7528621	19.68878293	NA	NA	NA	NA	20.65573826	19.11118501	17.89520909	23.14011696	24.72490183	28.16051341	21.81810686	24.6076732	20.56031245	20.08312826	13.84708682	21.09548764	23.43956218	24.72185577	19.00607297	25.90945718	NA	NA	NA	NA	NA	NA	NA	NA	NA	NA	NA	NA	23.5424256	29.94645594	NA	NA	21.51383086	25.78764138	21.49249796	24.05276446	20.3858789
AT1G04600	NA	NA	0.555596851	0.07954244	0.045212746	0.151739745	0.094919536	0.102085081	NA	NA	NA	NA	0.152312514	0.085481308	0.084160147	0.323871707	0.161624758	0.096065803	0.182197303	0.15265138	0.210662494	0.067603608	0.063294072	0.137812392	0.232795988	0.178919651	0.11340229	0.181580677	NA	NA	NA	NA	NA	NA	NA	NA	NA	NA	NA	NA	0.216787644	0.213114008	NA	NA	0.079170605	0.111979841	0.134221494	0.043021375	0.217194748
AT1G04610	NA	NA	3.218251579	2.259128927	1.892375963	2.83529252	1.418874929	1.449687495	NA	NA	NA	NA	2.428582254	0.958342907	0.603859958	0.521370197	2.174397322	1.184707877	2.178815419	1.825489039	1.934399387	1.050973397	0.946131587	0.775546481	1.391951142	1.791931289	1.582148015	0.957988882	NA	NA	NA	NA	NA	NA	NA	NA	NA	NA	NA	NA	1.372481848	0.955700383	NA	NA	3.503032655	3.849959758	1.669298116	0.600218774	1.239636722
AT1G04620	NA	NA	7.060616463	5.262777952	6.858371716	8.080636547	16.69607501	15.4030304	NA	NA	NA	NA	23.92376153	23.58845815	27.97731223	26.4537859	23.58554084	26.43172367	30.30347672	32.27039733	15.29790707	19.1569634	17.43187177	23.65211914	32.05726632	40.19106918	23.9121662	33.68042417	NA	NA	NA	NA	NA	NA	NA	NA	NA	NA	NA	NA	22.84235443	23.11836654	NA	NA	7.410102965	4.879057008	30.27173014	24.06737127	33.01023927
AT1G04625	NA	NA	0	0	0	0	0	0	NA	NA	NA	NA	0	0	0	0	0	0	0	0	0	0	0	0	0	0	0	0	NA	NA	NA	NA	NA	NA	NA	NA	NA	NA	NA	NA	0	0	NA	NA	0	0	0	0	0
AT1G04630	NA	NA	51.31421669	69.30602165	45.06703336	58.7022008	42.509969	58.43858765	NA	NA	NA	NA	51.96381625	50.19993104	46.57887969	45.15075903	52.86975165	46.8736647	49.27603103	60.11892854	48.03819868	50.32724739	44.85425709	55.94182025	47.59912388	52.4428266	51.9073487	55.46755628	NA	NA	NA	NA	NA	NA	NA	NA	NA	NA	NA	NA	48.53335307	61.81350351	NA	NA	61.8079072	68.29830858	52.43028819	63.17455095	45.5561147
AT1G04635	NA	NA	5.023742166	4.542491448	3.786932084	3.755058088	2.891009679	5.538358897	NA	NA	NA	NA	6.507563309	7.485192081	3.973124041	5.501252813	8.614694377	7.863415629	8.693856892	10.6548201	3.895579315	3.809215499	3.212962986	5.1233189	7.031292202	5.040733226	5.756579601	8.702387862	NA	NA	NA	NA	NA	NA	NA	NA	NA	NA	NA	NA	6.11730454	6.851521615	NA	NA	5.546075041	8.1002309	4.946538322	6.114838769	6.615204258
AT1G04640	NA	NA	27.6556158	33.77556839	27.37377041	29.13322965	25.16654464	32.61447606	NA	NA	NA	NA	30.15436187	29.9583392	39.53227332	35.53237551	30.11635084	27.32463239	30.79801626	33.28839256	31.36635259	33.34847898	38.57818233	34.12609325	40.61229844	38.02307176	39.32131243	45.39832853	NA	NA	NA	NA	NA	NA	NA	NA	NA	NA	NA	NA	27.30760978	29.2503145	NA	NA	39.37611392	35.94631747	37.85027225	41.54703484	29.28444295
AT1G04645	NA	NA	0	0	0	0	0	0	NA	NA	NA	NA	0	0	0	0	0	0	0	0	0.158179632	0.142131796	0	0.085217879	0	0	0	0	NA	NA	NA	NA	NA	NA	NA	NA	NA	NA	NA	NA	0	0	NA	NA	0	0	0	0	0
AT1G04650	NA	NA	1.51583365	1.535801721	2.353211595	2.356565341	1.633495244	1.478290497	NA	NA	NA	NA	1.605387681	1.381370897	1.610830115	2.426029369	2.92681452	3.245959605	2.855072387	2.562944117	1.743197842	1.430140886	1.594016069	1.374672122	2.892315161	2.268001805	2.157833297	2.33132309	NA	NA	NA	NA	NA	NA	NA	NA	NA	NA	NA	NA	2.055394736	1.948067362	NA	NA	1.967270521	1.504070645	2.127318247	1.613155528	2.552617615
AT1G04660	NA	NA	0	0.160350889	0	0.611789206	0.191349825	0.051448741	NA	NA	NA	NA	0.17058292	0.043080788	0.06786392	0	0.046545994	0	0.097945196	0	0.060668275	0.109026564	0	0.032684497	0.031286479	0.108206104	0.304812678	0.129194619	NA	NA	NA	NA	NA	NA	NA	NA	NA	NA	NA	NA	0	0	NA	NA	0.127681042	0	0.129878053	0.057818324	0
AT1G04670	NA	NA	0	0	0	0	0	0	NA	NA	NA	NA	0.063044706	0	0	0	0	0	0.180994853	0	0	0	0	0	0	0.133304124	0	0	NA	NA	NA	NA	NA	NA	NA	NA	NA	NA	NA	NA	0	0.088211465	NA	NA	0	0	0	0	0.147109994
AT1G04680	NA	NA	42.38549566	38.98652931	33.94256963	38.62066503	50.11196197	32.21980748	NA	NA	NA	NA	48.42092428	34.07768704	35.09076376	38.48262821	34.85464734	34.43835411	44.67523354	35.86402472	63.87792001	43.96078066	60.1651128	45.7316454	48.65813857	50.94993849	44.91509117	45.31436865	NA	NA	NA	NA	NA	NA	NA	NA	NA	NA	NA	NA	42.80512517	36.12908591	NA	NA	34.42142778	30.99579282	64.47453633	35.97640701	58.59942639
AT1G04684	NA	NA	0	0	0	0	0	0	NA	NA	NA	NA	0	0	0	0	0	0	0	0	0	0	0	0	0	0	0	0	NA	NA	NA	NA	NA	NA	NA	NA	NA	NA	NA	NA	0	0	NA	NA	0	0	0	0	0
AT1G04690	NA	NA	71.620606	66.70324992	69.02653873	72.25511556	71.84746448	60.97406633	NA	NA	NA	NA	82.32555943	71.13450924	90.74446838	70.40155727	85.28752441	73.15580657	98.1589452	73.10938466	80.73622544	68.52600791	71.38953983	83.65974723	77.4043864	76.36592894	68.80882313	62.87629701	NA	NA	NA	NA	NA	NA	NA	NA	NA	NA	NA	NA	72.5870731	59.26738218	NA	NA	72.11533514	66.78133453	72.72571299	63.73368967	66.59383538
AT1G04700	NA	NA	1.624139631	1.647578559	1.268807404	1.368732722	0.919621549	0.801467057	NA	NA	NA	NA	1.198628147	0.799621987	0.652303947	0.765725341	1.326764457	0.866539009	0.957675161	0.747976048	1.186387942	0.415569086	0.64846291	0.530824495	0.933280674	0.406464377	0.757717567	0.799326596	NA	NA	NA	NA	NA	NA	NA	NA	NA	NA	NA	NA	1.261051579	0.648692497	NA	NA	0.909867063	1.346783792	0.896824779	0.555746274	0.949892943
AT1G04710	NA	NA	11.19264226	12.17178858	12.07069763	11.11576877	15.06564958	15.74595975	NA	NA	NA	NA	13.0586733	14.12423201	19.45460737	19.22364063	22.17632092	24.51342575	21.15739054	22.03376715	17.0488883	20.55769349	11.95222231	18.66020446	19.32739433	20.97095351	19.19918548	20.13524457	NA	NA	NA	NA	NA	NA	NA	NA	NA	NA	NA	NA	15.98468083	17.23076861	NA	NA	10.98072968	7.109385958	21.50031419	17.08841396	18.70713405
AT1G04720	NA	NA	0	0	0	0	0	0	NA	NA	NA	NA	0	0	0	0	1.577664223	0	0	0	0	0	0	0	0	0	0	0	NA	NA	NA	NA	NA	NA	NA	NA	NA	NA	NA	NA	0	0	NA	NA	0	0	0	0	0
AT1G04730	NA	NA	4.074464087	3.323177471	3.134817452	3.1697425	3.459363773	3.67514156	NA	NA	NA	NA	5.325410715	4.673078181	3.381440043	5.093475996	5.890450534	6.746098537	5.592902072	6.060954836	5.270018964	5.696852596	2.738113235	5.173930173	5.490653972	5.375656524	4.166573294	6.342404586	NA	NA	NA	NA	NA	NA	NA	NA	NA	NA	NA	NA	4.942297266	4.546529452	NA	NA	3.941021128	2.48849415	5.020587836	4.538055505	5.300542816
AT1G04750	NA	NA	65.05045159	80.39498511	72.09149567	68.91559046	68.64450247	67.9337463	NA	NA	NA	NA	83.38688447	77.22708234	77.9492272	85.85156345	75.8946492	86.68489107	86.04255418	74.15111208	75.78078286	76.04456505	59.92822873	101.3945492	76.13155326	92.9129746	68.0131187	89.39024799	NA	NA	NA	NA	NA	NA	NA	NA	NA	NA	NA	NA	64.94447086	69.94251565	NA	NA	82.01964471	80.00659005	66.49683678	76.46919538	60.55797724
AT1G04760	NA	NA	11.1513756	6.541735799	7.436780653	10.69662213	5.761852058	10.19476591	NA	NA	NA	NA	9.080054212	7.030160731	5.405366342	10.14700316	11.12217583	14.57858336	10.84576852	12.75364288	9.664465337	7.730854953	7.766841292	9.143377175	10.81879854	12.75276122	6.217626926	13.97146591	NA	NA	NA	NA	NA	NA	NA	NA	NA	NA	NA	NA	9.688624687	12.79744797	NA	NA	10.04578259	15.34909197	11.05968105	11.00763208	9.588553985
AT1G04770	NA	NA	24.91444658	27.66518886	26.50533425	27.38362301	13.39223091	16.97123625	NA	NA	NA	NA	13.43808268	12.48130624	81.88585218	87.08513728	28.99074307	28.5788886	37.62283751	39.29088335	16.65510255	13.1908365	25.10604405	22.0241194	47.86752286	60.93744795	25.1369026	40.420755	NA	NA	NA	NA	NA	NA	NA	NA	NA	NA	NA	NA	9.763179108	10.61844585	NA	NA	32.83521824	33.80310076	40.07086248	35.50970549	37.14434405
AT1G04778	NA	NA	1.178600673	2.69976398	2.301860678	2.575112736	0.80542018	0.649666455	NA	NA	NA	NA	1.292416475	0.906667555	2.570844968	0.845583597	2.938786297	1.834079842	1.236798164	2.158819758	0.766085667	0.917818396	2.148275251	2.063609432	2.107031925	1.214548688	1.283002382	1.631398714	NA	NA	NA	NA	NA	NA	NA	NA	NA	NA	NA	NA	1.731300631	1.004630577	NA	NA	1.881000444	8.551636956	3.09783208	1.460196093	0.335083876
AT1G04780	NA	NA	19.83839271	14.20089181	17.96522717	18.06029348	18.33665703	15.14116854	NA	NA	NA	NA	22.0950354	16.90468228	20.86590602	18.33866879	18.05301811	15.7435965	22.35264101	15.83946457	25.07336799	19.08826013	25.57477751	18.6143974	27.423548	20.27966547	16.0583401	17.46563038	NA	NA	NA	NA	NA	NA	NA	NA	NA	NA	NA	NA	22.3465065	17.4737706	NA	NA	17.57027999	14.96838006	25.10816932	15.44018351	23.10306438
AT1G04790	NA	NA	14.19268148	10.47560366	11.19024356	13.00674017	13.30897859	12.83595471	NA	NA	NA	NA	15.42875147	15.52792076	11.73348481	14.42520508	14.52251299	14.1513655	15.33478301	13.57592731	14.07694975	14.42945362	12.64730126	12.77470787	15.57609761	15.60060439	11.67324598	13.77593877	NA	NA	NA	NA	NA	NA	NA	NA	NA	NA	NA	NA	15.66516694	13.95272414	NA	NA	12.54791439	10.04359286	15.49457856	12.01549203	12.55355771
AT1G04800	NA	NA	65.21966791	76.42918665	55.95588988	63.69934558	57.99893414	32.77586715	NA	NA	NA	NA	58.62463045	36.94773439	45.64096503	19.67728727	59.30505942	21.20943109	55.22044595	33.06949912	71.87076265	27.66480516	61.538438	26.67023658	72.92065291	36.60882472	51.01432583	31.35411564	NA	NA	NA	NA	NA	NA	NA	NA	NA	NA	NA	NA	82.32178996	52.64745486	NA	NA	74.93944386	62.67786607	82.03875544	56.0085754	69.99440673
AT1G04810	NA	NA	20.09672552	17.7152136	16.66433116	17.90873857	20.58163577	14.87031771	NA	NA	NA	NA	23.72956278	18.63567394	17.71406134	17.2316708	21.78234439	17.92977842	29.68091469	18.67473633	21.45271243	18.72490902	18.36512564	16.94839746	21.35947136	18.24023965	14.82175811	15.7976157	NA	NA	NA	NA	NA	NA	NA	NA	NA	NA	NA	NA	23.24078934	16.02542033	NA	NA	17.5827322	13.87477914	25.51431013	13.60747522	22.35903076
AT1G04820	NA	NA	254.5528308	264.380293	258.0895393	262.121678	258.7597958	246.5810364	NA	NA	NA	NA	271.3163912	254.7302459	222.9615492	226.6898898	277.9301488	276.8975925	279.5672224	286.9706555	263.5586608	241.7672703	190.5594574	224.8255824	247.0112932	263.8717567	235.7206108	247.9266227	NA	NA	NA	NA	NA	NA	NA	NA	NA	NA	NA	NA	259.95052	249.0023195	NA	NA	257.5918157	255.0727838	252.2013675	236.0476007	266.7853999
AT1G04830	NA	NA	11.88158509	10.25855578	9.996118749	12.18120992	8.369348471	11.68806917	NA	NA	NA	NA	12.22719003	10.43389162	9.835143343	10.29486243	9.662693596	10.87247736	10.7738723	10.84815135	9.663629032	10.17787567	11.55038209	9.772283651	11.13119976	11.06667462	8.655876686	10.12079081	NA	NA	NA	NA	NA	NA	NA	NA	NA	NA	NA	NA	11.44540647	11.37427159	NA	NA	10.16892456	10.46307735	11.75700285	7.813122225	12.31675258
AT1G04840	NA	NA	1.173291661	0.62021605	0.587562035	0	0.925144801	0.43116002	NA	NA	NA	NA	0.901715999	0.833153969	0.831214139	1.165534147	1.110208157	1.685370666	1.357506694	1.322520212	1.016846441	0.913684079	0.712866112	0.990284646	1.310962994	1.069568777	1.473718952	1.138223127	NA	NA	NA	NA	NA	NA	NA	NA	NA	NA	NA	NA	1.524636367	1.200126257	NA	NA	0.658471198	0.291046703	1.283786268	0.745445453	1.334297956
AT1G04850	NA	NA	70.96105147	76.28420836	69.1085012	69.38070748	62.3588766	68.87786056	NA	NA	NA	NA	74.58713772	59.57998969	58.45771316	57.49054604	72.98577589	61.52620796	76.87097657	63.58211398	74.86210567	60.83945662	63.38299708	66.79954895	72.80612394	68.37048194	72.62951689	61.07425777	NA	NA	NA	NA	NA	NA	NA	NA	NA	NA	NA	NA	76.41028748	70.08246705	NA	NA	80.2924625	79.6666802	77.63289295	61.73482578	79.65580665
AT1G04860	NA	NA	12.50358075	8.822019865	11.67766652	9.970839527	12.51040456	9.906938255	NA	NA	NA	NA	14.32169878	11.65606291	11.73803586	10.10618359	14.96150032	12.78919221	14.06215631	10.28199491	14.49421531	9.757526616	13.39875126	10.82616117	15.23221338	12.2869118	10.62474617	12.54430105	NA	NA	NA	NA	NA	NA	NA	NA	NA	NA	NA	NA	14.97653557	10.34316853	NA	NA	11.54732697	10.88845057	16.05289696	9.521179145	14.57938376
AT1G04870	NA	NA	23.01543114	21.08813728	22.77475938	17.22301789	20.44646762	24.35813883	NA	NA	NA	NA	27.67767204	25.92039296	19.57910903	28.89661877	32.48155912	33.62674784	31.39746712	26.55885597	29.27161023	35.35299405	17.06007481	29.57848965	32.35073889	23.92494272	30.06499518	32.28233014	NA	NA	NA	NA	NA	NA	NA	NA	NA	NA	NA	NA	27.38482288	27.42622243	NA	NA	24.61025597	23.56475327	25.40736305	25.42530338	25.9120126
AT1G04880	NA	NA	0.340880724	0.260279703	0.739728384	0.248262286	0.543544432	0.375799499	NA	NA	NA	NA	0.415332327	0.174820587	0.330467784	0.326085168	0.491093967	0.903749488	0.556442274	0.499507634	0.393904161	0.265455982	0.276148804	0.265265485	0.228527328	0.175638893	0.742152606	0.454365615	NA	NA	NA	NA	NA	NA	NA	NA	NA	NA	NA	NA	0.375551507	0.271193283	NA	NA	0.518125966	0.366421747	0.63244965	0.422325146	0.064609745
AT1G04890	NA	NA	0	0	0	0	0	0	NA	NA	NA	NA	0	0	0	0	0	0	0	0	0	0	0	0	0	0	0	0	NA	NA	NA	NA	NA	NA	NA	NA	NA	NA	NA	NA	0	0	NA	NA	0	0	0	0	0
AT1G04900	NA	NA	6.655627331	4.406967674	5.416142772	6.1348274	6.964515675	5.694135397	NA	NA	NA	NA	8.590768337	7.42400727	6.603542956	9.251679353	8.021157893	10.03349561	9.748879649	8.000332046	9.823922083	9.394141232	4.359735068	6.263661569	10.01614808	8.653659399	8.037632567	12.21949625	NA	NA	NA	NA	NA	NA	NA	NA	NA	NA	NA	NA	9.165709225	9.538080894	NA	NA	5.785261869	7.377882864	8.714662565	6.399094642	9.224661994
AT1G04910	NA	NA	18.00416268	14.54297455	18.26005717	16.04540161	16.64210557	18.21182695	NA	NA	NA	NA	21.42844174	20.5856891	13.96334923	14.61664341	18.55558625	17.10522808	19.68868292	17.77333732	16.38368601	13.61462774	14.68119792	15.92763812	19.37558686	16.77120692	15.98865028	16.17682277	NA	NA	NA	NA	NA	NA	NA	NA	NA	NA	NA	NA	19.34817159	19.99906423	NA	NA	16.50581067	16.50110925	17.96189132	14.16612731	15.94879513
AT1G04920	NA	NA	0.93567779	0.654900948	0.406093611	0.738238575	0.817029004	0.515762876	NA	NA	NA	NA	0.582686471	0.703797749	0.428350646	0.857771311	0.950509722	0.611183712	0.80005047	0.647459232	0.653237649	0.566724418	0.442164465	0.485415191	1.04546806	0.642811009	0.509280565	0.655569273	NA	NA	NA	NA	NA	NA	NA	NA	NA	NA	NA	NA	1.546267565	0.762117563	NA	NA	0.758504153	0.16763082	1.567222629	0.622551174	1.241423457
AT1G04930	NA	NA	1.919722175	3.078190798	2.332900673	3.495318032	2.361384503	3.433226701	NA	NA	NA	NA	4.459708235	5.35583775	2.543476143	2.75459809	2.978415069	4.514257554	4.163331223	4.782191788	2.440164992	2.790584819	2.177244186	3.256665672	3.832360586	3.132268484	1.950455005	3.97602781	NA	NA	NA	NA	NA	NA	NA	NA	NA	NA	NA	NA	4.417949908	5.192706579	NA	NA	2.859547871	2.26991641	3.85854883	2.854066742	3.565825149
AT1G04945	NA	NA	2.225413163	1.621978622	2.985360072	2.799496157	2.626802315	3.172043842	NA	NA	NA	NA	3.812483604	3.693670034	3.530345071	4.064113831	5.134193741	7.299281108	4.458301237	4.446813474	2.688462191	2.862090014	1.188219557	2.959743789	4.445628549	3.578921609	3.450288005	5.517715022	NA	NA	NA	NA	NA	NA	NA	NA	NA	NA	NA	NA	4.135794917	3.517935256	NA	NA	3.013539978	1.848483979	3.69098467	3.509057626	3.604469934
AT1G04940	NA	NA	0.792293071	1.088920621	1.650543333	1.211751204	0.324857524	2.27097817	NA	NA	NA	NA	1.274245418	2.145408076	1.536181527	4.77479806	0.948262151	7.78114014	1.995396687	2.786357171	0.411989831	2.467947533	0.096275956	5.363933831	1.203952117	3.4291256	1.034970287	5.507762618	NA	NA	NA	NA	NA	NA	NA	NA	NA	NA	NA	NA	0.75649318	3.511793003	NA	NA	1.083830283	0.766491186	0.220495957	3.468286501	0.09010164
AT1G04950	NA	NA	11.59403577	10.53463412	10.1644958	12.32809008	12.46554302	12.8669045	NA	NA	NA	NA	14.12628381	14.34174743	8.9169642	14.25168993	11.46088866	12.64280841	11.86912735	13.30824936	11.89025375	11.5266267	9.674144787	12.2160725	13.31717783	13.12251399	10.01269797	12.90993702	NA	NA	NA	NA	NA	NA	NA	NA	NA	NA	NA	NA	13.53965403	14.54729191	NA	NA	10.08007071	10.46869916	14.59154596	11.3316975	13.84429267
AT1G04960	NA	NA	14.26184494	12.62208409	11.81686177	13.57372936	11.51813593	10.95830439	NA	NA	NA	NA	15.79706177	10.37284179	14.97836816	10.30963488	12.67992084	10.46161779	14.92827982	8.866036041	14.32658229	12.20000067	16.14874853	13.26743837	15.23510958	11.57932817	12.34957056	11.10015806	NA	NA	NA	NA	NA	NA	NA	NA	NA	NA	NA	NA	13.21270759	11.53043828	NA	NA	16.20883666	13.06571255	13.98200663	10.30711214	13.20860886
AT1G04970	NA	NA	21.11081794	18.10429963	20.03972826	21.69911173	16.13209243	17.57920995	NA	NA	NA	NA	19.58897913	18.62401824	18.19754967	16.19043887	19.29226769	21.14586171	25.06335104	18.74363508	15.95260742	16.23728722	18.1339705	18.20831852	18.54497951	17.11977819	13.81114328	16.95375134	NA	NA	NA	NA	NA	NA	NA	NA	NA	NA	NA	NA	21.04294076	19.46619484	NA	NA	19.15775242	22.13364859	15.6928241	15.1602712	14.01439034
AT1G04980	NA	NA	13.47067323	14.00216573	15.77056337	15.82894156	8.045101008	7.737270546	NA	NA	NA	NA	12.1647788	9.021598288	10.48026819	10.80149442	18.85472158	18.16349253	15.56129668	11.77715457	17.46271358	12.51759101	7.359157593	8.773643415	15.07658719	11.34436507	13.80133635	12.98769522	NA	NA	NA	NA	NA	NA	NA	NA	NA	NA	NA	NA	14.00935214	10.30512586	NA	NA	13.88509286	14.05410267	15.10411913	10.98584443	17.18582726
AT1G04985	NA	NA	30.68990696	34.31799682	35.93962533	30.15449234	34.62333457	42.7091905	NA	NA	NA	NA	40.13649473	41.18297688	37.41058387	39.86760607	31.27365816	35.54383936	34.5556176	29.67040134	40.21139691	38.88943507	40.49271689	40.3170679	40.13466135	41.63773786	34.98991691	38.48655214	NA	NA	NA	NA	NA	NA	NA	NA	NA	NA	NA	NA	37.61263698	43.15601587	NA	NA	38.75331773	31.915777	42.0313108	48.74672757	37.48282655
AT1G04990	NA	NA	13.5391592	12.02335041	9.197423733	12.86155327	9.453389307	10.67177889	NA	NA	NA	NA	13.14917742	10.80779296	20.30659806	16.89326968	15.19982484	13.74063081	21.92927931	18.6894124	13.77453706	9.129996	11.86226633	11.91010275	16.85983781	15.24116531	12.70926244	12.94645356	NA	NA	NA	NA	NA	NA	NA	NA	NA	NA	NA	NA	12.97062551	10.83820391	NA	NA	10.78161501	8.542331584	20.5842346	11.6283407	22.14725756
AT1G05000	NA	NA	12.62281321	9.293937503	14.47870367	12.80474808	7.291066181	4.804283433	NA	NA	NA	NA	10.50949997	6.936006792	14.20391845	11.75149804	14.13850087	12.67960531	16.61019935	8.147385768	10.22341323	6.962799809	9.677980006	7.682817914	12.15625731	9.794576072	8.015557379	11.69440978	NA	NA	NA	NA	NA	NA	NA	NA	NA	NA	NA	NA	7.284447407	5.840922177	NA	NA	14.25260908	12.59941178	11.29159793	6.14377506	9.826334659
AT1G05010	NA	NA	113.1664025	181.2454088	150.7887502	156.4126119	158.463468	137.5359126	NA	NA	NA	NA	178.3136778	131.1942634	133.4841512	51.69280661	110.4087361	50.47215613	119.9104836	68.19084863	117.4975467	91.62707553	180.4881957	89.75067085	127.7449894	83.71704236	138.0139959	88.77248926	NA	NA	NA	NA	NA	NA	NA	NA	NA	NA	NA	NA	130.696697	94.74933181	NA	NA	175.8467489	178.6314077	126.3206894	107.5010494	123.5840432
AT1G05020	NA	NA	0.448200256	0.171111802	0.583570313	0.244817056	1.020955158	1.207830592	NA	NA	NA	NA	0.764528056	0.781521892	0.362090841	0.267966633	0.248348138	0.413313767	0.418072619	0.218922567	2.20114755	2.32686354	2.723165811	1.569505765	0.617642281	0.38489219	0.325268209	0.48252638	NA	NA	NA	NA	NA	NA	NA	NA	NA	NA	NA	NA	0.63094935	0.305634091	NA	NA	0.408748587	0.120445591	0.866212367	0.524436625	0.722082155
AT1G05030	NA	NA	12.87318138	11.49334598	8.182668313	8.637266833	11.22155401	13.33514349	NA	NA	NA	NA	13.11595674	15.78243704	15.28055913	19.417052	14.15374985	16.82528557	11.77148202	13.59073511	6.764290982	8.722370273	11.886157	11.3348881	11.66551296	20.49934937	7.944662302	11.91040275	NA	NA	NA	NA	NA	NA	NA	NA	NA	NA	NA	NA	12.73075279	16.17438288	NA	NA	8.042398429	6.047194655	12.45924032	10.0465431	14.17862498
AT1G05040	NA	NA	0.181050103	0	0	0	0	0.133064214	NA	NA	NA	NA	0.044118635	0	0.175519536	0.259787732	0.060192008	0.125218302	0.063330026	0.265300741	0.078454556	0.070495088	0	0.126800098	0.040458821	0	0	0.167070953	NA	NA	NA	NA	NA	NA	NA	NA	NA	NA	NA	NA	0.066488202	0.061730313	NA	NA	0.165113636	0	0.083977376	0.149538154	0
AT1G05055	NA	NA	5.906396556	6.626693406	6.905582035	8.559323582	9.308094582	9.966474022	NA	NA	NA	NA	9.135034633	8.56800839	9.523812039	7.956172933	10.29911016	12.12993714	10.75171132	9.008166083	7.364869026	8.448101147	6.005405816	9.5395036	8.889040932	10.09248554	7.87296916	9.454697093	NA	NA	NA	NA	NA	NA	NA	NA	NA	NA	NA	NA	10.57962403	10.19243386	NA	NA	7.310251725	6.413727717	10.43654658	9.159411854	10.82930162
AT1G05060	NA	NA	14.59180634	20.83888751	17.82619778	14.36635072	11.69508723	11.18776258	NA	NA	NA	NA	17.42760998	14.19075116	19.12338824	11.37356398	15.45196807	14.82654754	19.47123104	10.6910103	12.64615341	10.45130169	14.22883608	15.01384093	16.66628574	14.6655844	14.51164132	13.1880903	NA	NA	NA	NA	NA	NA	NA	NA	NA	NA	NA	NA	14.62049657	14.80269462	NA	NA	18.89322267	20.62302858	16.5166132	13.31681332	14.64795229
AT1G05061	NA	NA	0.690242691	0.197638224	0.674037672	0.565539113	0.235845526	0.317062098	NA	NA	NA	NA	0.462549054	1.008873715	0.083644717	0.495212594	0.28684804	0.835427756	0.845046784	0.505721605	1.27118904	0.873464493	0.629064332	0.644557051	1.002604425	0.444559687	0.375692563	0.902343021	NA	NA	NA	NA	NA	NA	NA	NA	NA	NA	NA	NA	0.633705734	0.706029374	NA	NA	0.236057199	0	0.800396805	0.356315793	0.784962036
AT1G05065	NA	NA	10.7336847	9.015283292	6.521938588	14.85288239	4.890051094	7.362886487	NA	NA	NA	NA	7.498067012	6.825911446	8.671500883	6.160680491	11.18138215	10.14566389	13.0158283	15.20425916	4.341152113	4.179351626	3.043389939	5.011622906	7.195890279	8.111450163	10.12655451	14.52721712	NA	NA	NA	NA	NA	NA	NA	NA	NA	NA	NA	NA	5.781307466	11.71112216	NA	NA	6.525919907	9.230338302	5.531843001	12.41166679	13.02040203
AT1G05070	NA	NA	22.20661063	32.02775878	29.18139911	28.7519999	23.74657879	36.41984217	NA	NA	NA	NA	24.45128182	28.21855443	26.81065915	32.45421193	26.66018675	28.93956312	31.79008463	36.30657284	24.76981206	29.94264782	21.98736449	33.55330109	33.95606879	37.13340661	34.24606927	38.07465095	NA	NA	NA	NA	NA	NA	NA	NA	NA	NA	NA	NA	22.57748289	31.61802679	NA	NA	37.50357621	37.79492	28.48451299	37.27745761	28.0599314
AT1G05080	NA	NA	0	0	0	0	0	0	NA	NA	NA	NA	0	0	0	0	0	0	0	0	0	0	0	0	0	0	0	0	NA	NA	NA	NA	NA	NA	NA	NA	NA	NA	NA	NA	0	0	NA	NA	0	0	0	0	0
AT1G05085	NA	NA	0	0	0	0	0	0	NA	NA	NA	NA	0	0	0	0	0	0	0	0	0	0	0	0	0	0	0	0	NA	NA	NA	NA	NA	NA	NA	NA	NA	NA	NA	NA	0	0	NA	NA	0	0	0	0	0
AT1G05090	NA	NA	9.43714061	8.471607342	9.298605512	10.77395116	10.86462837	8.904197944	NA	NA	NA	NA	11.1046666	9.679670016	6.923463675	8.844541298	8.366604043	9.584602062	10.11130607	9.156815688	7.884072579	7.150415455	8.47155785	8.594188983	10.63946813	9.352626156	6.293426109	8.159301065	NA	NA	NA	NA	NA	NA	NA	NA	NA	NA	NA	NA	10.45943115	11.94302557	NA	NA	8.141246617	7.950885468	9.240916347	6.530608268	8.895126141
AT1G05100	NA	NA	0.283531294	1.136575166	0.553749503	0.774355835	0.775026966	0.989822004	NA	NA	NA	NA	0.518185851	0.523472211	0.687175542	0.508546739	0.659840697	0.686338054	0.942183507	0.415470972	2.518687311	1.159178658	1.808807228	1.45620741	1.267200804	0.840015101	0.308646799	0.523278833	NA	NA	NA	NA	NA	NA	NA	NA	NA	NA	NA	NA	0.3123691	0.628367993	NA	NA	0.646435462	0.685744473	1.052093914	0.702547177	0.886707804
AT1G05120	NA	NA	12.61158824	9.150628079	8.683181511	11.90199945	11.2806012	8.73517108	NA	NA	NA	NA	13.46744345	10.58560099	9.665849918	9.048146997	11.98585767	10.70898468	12.1256942	9.578804212	11.04442508	8.20138456	10.3504232	9.449230562	13.02901437	10.76783466	6.253403406	8.63189726	NA	NA	NA	NA	NA	NA	NA	NA	NA	NA	NA	NA	12.82737818	10.78379511	NA	NA	10.08638152	8.730122239	13.58803753	9.598476842	12.95305924
AT1G05135	NA	NA	10.36669336	16.24759624	13.32014689	13.26222017	21.15964317	28.87231736	NA	NA	NA	NA	25.82682182	23.46280059	15.47174173	10.66701788	8.253499064	12.73589482	14.74334514	15.79041115	34.1644074	32.34476729	47.32218123	30.44276595	19.84367443	20.10068891	16.33353259	23.53804771	NA	NA	NA	NA	NA	NA	NA	NA	NA	NA	NA	NA	15.72903649	25.71884675	NA	NA	20.40115113	16.27527881	19.95078845	23.15217118	17.06342399
AT1G05136	NA	NA	0	0	0	0	0	0	NA	NA	NA	NA	0	0.3935323	0	0	0.425186103	0	0	0	0	0	0	0	0	0.329478633	0	0	NA	NA	NA	NA	NA	NA	NA	NA	NA	NA	NA	NA	0	0.436052421	NA	NA	0	0	0	0	0
AT1G05140	NA	NA	38.24008546	45.98723218	40.92095067	43.73340069	35.52335327	31.44230651	NA	NA	NA	NA	35.06054396	31.91758195	49.75752029	33.77963577	42.07313694	37.81194426	42.34373994	40.71285135	28.17002087	28.94138684	30.20398126	27.61872504	42.16629569	40.76102663	34.73288952	37.49298039	NA	NA	NA	NA	NA	NA	NA	NA	NA	NA	NA	NA	39.10140755	41.31488324	NA	NA	50.94888166	44.89467725	37.65436449	38.19733636	32.00417408
AT1G05150	NA	NA	17.38456356	15.98588651	16.38822993	19.67238422	22.56790684	16.30317091	NA	NA	NA	NA	25.99480933	19.76785903	12.56462724	12.15957393	16.88329681	14.56616831	18.52633049	14.60895859	18.76565754	12.83439315	16.50623652	16.53939463	16.77880705	17.43322225	14.3120822	15.14145455	NA	NA	NA	NA	NA	NA	NA	NA	NA	NA	NA	NA	23.45466668	18.73820012	NA	NA	19.23545335	18.98853458	21.34870871	14.64182115	18.56554561
AT1G05160	NA	NA	6.42161541	6.062776042	6.101370845	5.782850617	4.684847795	5.771964431	NA	NA	NA	NA	7.274351827	7.129600822	6.351644881	6.599458504	7.212613145	9.27278288	7.224377343	8.901235654	4.775685144	5.034529831	5.85244764	6.138393946	7.815055429	8.428342498	4.062017646	7.820978821	NA	NA	NA	NA	NA	NA	NA	NA	NA	NA	NA	NA	8.82750867	8.402927401	NA	NA	5.064968059	5.736757419	7.755015632	7.095794102	6.118586422
AT1G05170	NA	NA	8.491537231	8.742092889	8.571690716	6.774998984	3.455636106	3.120461416	NA	NA	NA	NA	4.76621314	3.699203622	6.012240612	4.449380354	6.407487075	5.246050597	7.742749143	4.753515506	4.547873642	2.043238573	3.768006591	3.71973789	5.607464128	4.473587666	4.050621805	3.257618385	NA	NA	NA	NA	NA	NA	NA	NA	NA	NA	NA	NA	3.994357885	3.220558594	NA	NA	7.70058549	7.076592698	5.133550305	4.610047664	5.208160813
AT1G05180	NA	NA	15.64592394	14.88244894	16.11302475	15.54724314	17.75951497	16.24166137	NA	NA	NA	NA	21.88491898	18.82241843	20.95238649	17.24990537	23.65722969	21.64214214	23.96296444	19.10555486	21.06735584	20.96067762	18.6362878	18.96457068	22.99298588	17.39840995	16.26205519	19.54959459	NA	NA	NA	NA	NA	NA	NA	NA	NA	NA	NA	NA	20.61329814	19.37932384	NA	NA	14.18811763	13.39756456	20.44569173	17.52235311	19.60240674
AT1G05190	NA	NA	441.0752301	604.1335489	478.1173889	501.8660621	485.1411845	563.437998	NA	NA	NA	NA	450.2779	539.9254742	509.5882152	535.6233987	445.6909865	484.6639351	429.4612972	607.7509384	479.5417699	544.5833735	530.1162129	500.1288778	421.8469462	549.0312135	571.2626422	622.1264842	NA	NA	NA	NA	NA	NA	NA	NA	NA	NA	NA	NA	498.8978856	616.346339	NA	NA	530.0317251	554.4570434	425.2445451	649.442124	495.1321198
AT1G05200	NA	NA	17.2435665	15.08144017	19.52612851	21.97725525	11.96227509	13.402971	NA	NA	NA	NA	12.88596525	15.91804514	19.17369104	25.04260386	22.5490322	30.97155517	27.63604174	30.66587515	10.6648182	13.0823031	9.905347956	15.04096806	19.04502563	18.56374847	12.91218653	21.90735416	NA	NA	NA	NA	NA	NA	NA	NA	NA	NA	NA	NA	14.66061963	19.08105248	NA	NA	18.48966516	13.48041294	15.59239155	17.0260303	14.26169797
AT1G05205	NA	NA	29.46078487	47.83235339	32.03594969	39.25775547	29.20335001	35.57186272	NA	NA	NA	NA	34.08081363	34.66758153	33.4256001	37.85998082	28.63021537	42.20688585	34.08633505	36.29142673	36.33474174	40.71603889	30.09513785	41.41741932	34.50926771	43.28710396	43.34797454	42.223059	NA	NA	NA	NA	NA	NA	NA	NA	NA	NA	NA	NA	31.38720606	41.61443184	NA	NA	37.05363429	37.06221115	35.58891828	41.98129305	39.39431333
AT1G05210	NA	NA	9.133389892	9.387815659	8.84273232	10.74524314	7.201711611	12.39259855	NA	NA	NA	NA	11.52768358	9.440175478	7.151623273	9.409039295	10.43307301	12.14780155	9.666300459	11.83930399	8.930370061	10.39518732	5.549246071	10.38772748	8.739735829	8.929298857	10.19736958	9.292616571	NA	NA	NA	NA	NA	NA	NA	NA	NA	NA	NA	NA	11.43838849	11.97728403	NA	NA	9.610900227	15.10418995	10.8987365	11.50900011	7.989792156
AT1G05220	NA	NA	0.920969883	1.265772898	1.19913069	3.219548507	1.258726124	1.218373453	NA	NA	NA	NA	1.974928547	1.133565972	1.071404236	1.321494283	1.285981665	0.955445066	1.80403246	1.619445588	1.356887177	1.075788161	0.447648776	1.677025193	0.946711612	0.949060006	0.401020152	1.076489856	NA	NA	NA	NA	NA	NA	NA	NA	NA	NA	NA	NA	1.623425924	1.444451482	NA	NA	0.251971167	0.890977497	1.025227369	0.380337082	1.047351032
AT1G05230	NA	NA	6.265918447	7.728559233	8.158415661	6.252800471	6.628772234	5.092273648	NA	NA	NA	NA	8.588761676	5.821332797	4.701906232	4.01998296	7.33115737	6.500474095	8.008402414	6.224152175	7.492947483	6.169745146	7.687279632	6.160629133	9.384229514	6.488076074	6.361857115	7.635360236	NA	NA	NA	NA	NA	NA	NA	NA	NA	NA	NA	NA	7.434238462	5.34102297	NA	NA	6.18141762	5.051551667	8.765633107	5.822245296	9.044241839
AT1G05240	NA	NA	17.51011118	10.83605347	19.48920725	17.58618494	5.789943033	2.387028196	NA	NA	NA	NA	14.76208826	2.563661085	8.556061952	3.64720004	12.62872645	8.692130936	8.545239001	2.276143244	18.60202378	2.749142808	2.31650354	1.977962368	4.607172977	1.891728535	10.60662188	5.386043053	NA	NA	NA	NA	NA	NA	NA	NA	NA	NA	NA	NA	13.63856815	4.429500394	NA	NA	14.35906794	15.02730879	7.117493597	1.749491012	11.80324425
AT1G05250	NA	NA	13.86106868	11.33960164	16.84436262	18.02673173	4.781224188	2.134482466	NA	NA	NA	NA	12.09535302	1.868558199	9.342367803	2.746599135	12.42035216	7.66930019	10.34347162	3.191766021	15.38789058	3.752237799	3.208258794	2.157272525	4.955998224	2.006539349	10.92148733	4.913304765	NA	NA	NA	NA	NA	NA	NA	NA	NA	NA	NA	NA	11.15015908	3.870843086	NA	NA	13.30313073	13.83537165	7.164020163	1.417437788	10.9591561
AT1G05260	NA	NA	44.29842282	45.44044437	50.88083107	45.46064407	32.31073958	24.66475622	NA	NA	NA	NA	46.88617586	19.59751795	33.25725004	23.22102646	49.53787363	36.5693372	40.64247665	21.96532143	51.89992774	32.11567274	30.08651493	36.63085963	29.13115416	29.20341633	37.66869523	17.61748686	NA	NA	NA	NA	NA	NA	NA	NA	NA	NA	NA	NA	42.01196452	22.57950848	NA	NA	49.17272553	52.90839076	35.05239277	17.0005957	32.73678005
AT1G05270	NA	NA	29.66400136	26.82233045	21.68332829	27.43163924	21.51622481	24.62263988	NA	NA	NA	NA	26.34627352	22.65962392	24.15407155	20.2555707	25.26084013	21.64108351	29.71795763	21.92463703	25.59588389	24.51886287	22.52899046	24.02541648	27.94040629	23.6975011	22.80245142	26.97340038	NA	NA	NA	NA	NA	NA	NA	NA	NA	NA	NA	NA	28.90653733	27.01542953	NA	NA	31.917681	26.22255199	24.42057237	19.82642877	24.04335603
AT1G05280	NA	NA	2.890996441	1.931494471	2.823123718	0.789563624	1.893302347	1.150912116	NA	NA	NA	NA	1.907976226	0.51892636	0.992617496	0.777801344	2.122522207	0.83311576	2.485989096	0.176512718	1.722541319	0.42212289	1.024628276	0.89988259	0.995984279	0.713760326	0.6556425	0.407577234	NA	NA	NA	NA	NA	NA	NA	NA	NA	NA	NA	NA	1.41557246	0.616066045	NA	NA	1.483044724	1.359578888	1.806551374	0.397969276	1.917834768
AT1G05290	NA	NA	0	0	0	0	0	0	NA	NA	NA	NA	0	0	0	0	0	0	0	0	0	0	0	0	0	0	0	0	NA	NA	NA	NA	NA	NA	NA	NA	NA	NA	NA	NA	0	0	NA	NA	0	0	0	0	0
AT1G05291	NA	NA	0	0	0	0	0	0	NA	NA	NA	NA	0	0	0	0	0	0	0	0	0	0	0	0	0	0	0	0	NA	NA	NA	NA	NA	NA	NA	NA	NA	NA	NA	NA	0	0	NA	NA	0	0	0	0	0
AT1G05300	NA	NA	2.074785277	1.446446835	3.288701399	2.168041388	1.479491196	0.994486919	NA	NA	NA	NA	1.780547761	1.138074151	2.186311378	1.617987623	1.259605853	1.871697288	2.682101072	0.925301035	1.954495699	0.98347524	0.767317924	1.158264023	4.152665846	1.417631678	1.472981724	1.775849726	NA	NA	NA	NA	NA	NA	NA	NA	NA	NA	NA	NA	2.617087385	1.660882007	NA	NA	1.93329153	1.018153875	2.092082696	1.378384206	1.384923953
AT1G05310	NA	NA	6.608802728	6.178966178	4.3902354	6.335701829	6.912637672	1.189516441	NA	NA	NA	NA	5.225731837	1.286559225	3.072707747	0.677352305	4.394331761	0.513048512	3.962934433	0.395272309	4.149582947	0.210061652	4.916770582	1.857711527	5.545733241	2.536517257	2.789594557	1.659463165	NA	NA	NA	NA	NA	NA	NA	NA	NA	NA	NA	NA	5.299761151	3.265011806	NA	NA	3.628548137	3.479499255	5.67202164	2.060875114	4.371378431
AT1G05320	NA	NA	17.07227484	14.13032904	16.84512541	18.21339907	8.841154507	4.117117	NA	NA	NA	NA	11.26180362	4.637685015	9.309805445	4.162560376	10.28749097	4.773762548	13.80969311	4.934947001	11.76156819	4.959579696	11.79088499	5.028674285	14.20230297	6.494287056	9.51006536	6.994983983	NA	NA	NA	NA	NA	NA	NA	NA	NA	NA	NA	NA	11.14316692	4.979608988	NA	NA	13.53211277	12.15066168	10.6923324	5.94878704	10.65551855
AT1G05330	NA	NA	0	0	0	0	0	0.640250999	NA	NA	NA	NA	0.212280967	0	0.633396586	0.312498286	0.434429279	0.301249829	0.304718388	0.319129877	0.188745744	0	0.264642603	0.203370205	0.097335714	0.336641212	0	0.267959209	NA	NA	NA	NA	NA	NA	NA	NA	NA	NA	NA	NA	0.159957124	0.445531821	NA	NA	0.595844861	0.702308349	0.067344176	0.179879229	0
AT1G05340	NA	NA	16.73911336	14.2335658	12.54854007	17.73242188	6.066139331	5.219261307	NA	NA	NA	NA	9.703121162	4.60449396	11.1873338	3.82118157	12.73226063	7.279568657	10.64585762	4.459739045	18.02402396	18.07172804	17.41281332	10.36158322	9.748356563	2.678925428	3.865247681	3.354577946	NA	NA	NA	NA	NA	NA	NA	NA	NA	NA	NA	NA	6.054073411	4.84257372	NA	NA	13.29965956	13.90392732	6.509368675	4.189592165	6.345385801
AT1G05350	NA	NA	14.63000565	18.53329066	14.14222455	18.88838069	17.2687631	17.75781597	NA	NA	NA	NA	20.90426058	16.81352845	15.20385389	15.90341614	19.82407337	19.24036555	20.08219662	15.5100651	18.82677892	18.85871413	16.76763824	20.10440097	18.30330198	19.75899767	15.44334274	17.25051228	NA	NA	NA	NA	NA	NA	NA	NA	NA	NA	NA	NA	18.07171397	20.51965673	NA	NA	18.29503742	17.69195451	18.78120199	17.16425954	16.76366758
AT1G05360	NA	NA	12.19595479	11.59871427	13.04387718	12.49069629	11.45972843	12.36484742	NA	NA	NA	NA	13.93093846	13.00082433	10.29269453	11.01556457	15.67565647	16.38045946	14.70266224	15.79692893	12.26847336	12.16857597	7.873117451	14.23591434	12.06962853	15.28912173	8.534754973	12.32612362	NA	NA	NA	NA	NA	NA	NA	NA	NA	NA	NA	NA	11.19699865	11.80659326	NA	NA	9.980401423	12.4659732	10.97710063	10.70281411	9.535321597
AT1G05370	NA	NA	2.924203833	2.511875001	0.793208747	2.395898809	1.16568245	1.790972389	NA	NA	NA	NA	1.959582818	1.837104502	1.535558751	2.097961464	2.14690253	2.485921732	2.216208603	2.499563201	2.534294206	2.704153457	1.480568078	1.934215543	2.532175444	2.668109068	1.989520585	2.88581205	NA	NA	NA	NA	NA	NA	NA	NA	NA	NA	NA	NA	2.013514332	2.118684431	NA	NA	2.055664771	1.375195673	3.447384754	1.81143245	2.078425662
AT1G05380	NA	NA	10.28938905	6.891056175	8.231266787	8.811480415	9.683152432	7.706464121	NA	NA	NA	NA	11.02803729	9.713092684	9.066330923	7.976412966	10.76977071	10.28255401	11.43799076	9.135941488	10.23991296	7.60528822	9.08602006	6.809312399	12.59767948	8.221989531	7.498863533	8.757329364	NA	NA	NA	NA	NA	NA	NA	NA	NA	NA	NA	NA	13.97776197	8.844926945	NA	NA	6.10337606	3.936730359	12.713395	6.049787293	11.2799149
AT1G05385	NA	NA	30.21546632	37.37508379	50.67179096	41.9871096	24.94319359	31.80056335	NA	NA	NA	NA	29.80527218	28.71097718	38.90039946	32.60370855	25.87707698	29.59113268	24.43588223	27.80536698	33.72830784	38.2124954	33.77918056	40.6304227	23.33551979	32.38253806	33.15512053	51.37812518	NA	NA	NA	NA	NA	NA	NA	NA	NA	NA	NA	NA	24.32291725	27.44499908	NA	NA	32.84654701	29.23146681	22.76034535	36.43639446	26.38987651
AT1G05390	NA	NA	0	0	0	0	0	0	NA	NA	NA	NA	0	0	0	0	0	0	0	0	0	0	0	0	0	0	0	0	NA	NA	NA	NA	NA	NA	NA	NA	NA	NA	NA	NA	0	0	NA	NA	0	0	0	0	0
AT1G05400	NA	NA	1.267350724	0.41472278	1.88586176	1.18672364	1.360966027	0.798385282	NA	NA	NA	NA	1.058847233	0.947085265	0.789837912	0.649469329	0.541728076	1.565228781	1.013280424	1.061202966	0.784545563	0.281980351	0.440008184	0.803067285	0.849635238	0.839575072	0.591263146	1.169496669	NA	NA	NA	NA	NA	NA	NA	NA	NA	NA	NA	NA	1.196787635	1.604988127	NA	NA	0.825568181	0.87577005	1.259660635	0.971998001	0.926527102
AT1G05410	NA	NA	12.00792465	14.70147022	11.99557476	15.60589274	13.22840228	13.88466252	NA	NA	NA	NA	15.99272649	14.81167926	8.680660218	9.729065459	14.45437485	16.57410154	17.74258676	20.02274344	12.8739333	13.7040508	9.87442017	13.41227669	12.67666365	13.28090165	11.04324782	15.6977642	NA	NA	NA	NA	NA	NA	NA	NA	NA	NA	NA	NA	13.19122873	16.37674718	NA	NA	15.05756744	13.6865464	12.22772295	14.83415055	13.83230856
AT1G05420	NA	NA	1.059182984	0.909832355	1.72386042	0.289274779	1.809534325	2.335364877	NA	NA	NA	NA	1.935777981	2.199966912	0.256706986	1.899769314	1.936750793	4.395327904	3.149204137	1.552067773	1.032696978	0.824823581	1.287072397	1.236347501	1.183465068	0.750398473	0.576503273	1.629003121	NA	NA	NA	NA	NA	NA	NA	NA	NA	NA	NA	NA	2.236581102	2.527951479	NA	NA	1.207438926	1.280861923	2.661133285	1.530954494	1.656229554
AT1G05430	NA	NA	28.73046252	28.45379179	25.30536622	26.21691626	27.25596238	31.98404767	NA	NA	NA	NA	30.88717912	31.82632545	32.35843291	28.37261849	34.49865196	30.44881943	34.10989652	31.9464859	26.43749431	30.86218119	25.46521591	35.70605186	33.1213274	32.95928855	31.82735711	35.03761287	NA	NA	NA	NA	NA	NA	NA	NA	NA	NA	NA	NA	28.85974307	32.90254588	NA	NA	27.58867809	30.79230477	30.1015211	33.01247455	28.44475833
AT1G05440	NA	NA	3.778931825	5.139629267	3.843971663	3.225214871	2.501707868	3.862260692	NA	NA	NA	NA	3.481991735	3.597457354	1.660021701	3.897326361	4.083123122	5.79891125	4.089452477	4.931779204	3.889126451	3.81642954	1.721996665	3.611519218	4.354291171	4.533082258	4.113673648	5.485003928	NA	NA	NA	NA	NA	NA	NA	NA	NA	NA	NA	NA	3.686241767	4.59011566	NA	NA	5.007906318	4.189014043	3.742960176	3.999043916	3.155976622
AT1G05450	NA	NA	0.404318168	0.231538054	0.526434505	0.220847673	0	0.22286764	NA	NA	NA	NA	0.591150137	0.311031695	0.489959243	1.015269094	0.940938752	0.139817746	0.848565557	0.296232666	0.876017243	0.078714246	0.859791777	0.424751896	0.451759928	0.208325055	0.880266208	0.186550077	NA	NA	NA	NA	NA	NA	NA	NA	NA	NA	NA	NA	0.371200948	0.344637844	NA	NA	0.460911384	0.325959256	0.718891525	0.166973096	0.459801193
AT1G05460	NA	NA	4.808690747	4.773182717	3.269665212	3.735630209	4.856146739	3.043326415	NA	NA	NA	NA	4.89548214	4.258194392	3.159663682	4.408309151	4.973732542	4.305060892	5.326477428	3.718926837	4.584256631	3.099778664	3.148894124	3.417704083	5.002796133	4.335938814	3.722417576	4.059403378	NA	NA	NA	NA	NA	NA	NA	NA	NA	NA	NA	NA	5.886422147	4.372152273	NA	NA	4.653415955	4.221341383	6.410447185	3.486299293	5.134378535
AT1G05470	NA	NA	6.220441016	6.051937543	8.882996475	8.40302459	8.181766496	5.505778619	NA	NA	NA	NA	8.035417271	7.759271693	5.057775114	7.86994941	7.538379271	10.10784803	8.469498409	6.958830574	7.332940179	5.67746936	5.689423328	6.261554375	9.536156078	8.426269395	5.46085027	8.065015601	NA	NA	NA	NA	NA	NA	NA	NA	NA	NA	NA	NA	8.425160037	7.411758971	NA	NA	8.021362533	6.57867027	9.338309094	5.303501536	7.530438379
AT1G05490	NA	NA	0.078402567	0.269389493	0.459371327	0.214126222	0.160733853	0.144056475	NA	NA	NA	NA	0.248368731	0.22918979	0.095009488	0.084374537	0.456150743	0.52869345	1.63176697	0.143608445	0.356729456	0.320538099	0.285814012	0.219639821	0.490571998	0.2221832	0.08534755	0.253221453	NA	NA	NA	NA	NA	NA	NA	NA	NA	NA	NA	NA	0.475072657	0.347514821	NA	NA	0.178753458	0.44245426	0.593975629	0.307593481	0.31206507
AT1G05500	NA	NA	30.16826719	31.32238021	30.71183972	29.22264782	23.94502744	24.68486209	NA	NA	NA	NA	27.73979021	24.35162953	24.23417365	22.44122761	30.34498806	28.10575243	31.50845902	27.11272989	28.77504903	27.0869523	20.09502779	29.08926448	28.32247848	25.20979998	24.83977739	28.39097667	NA	NA	NA	NA	NA	NA	NA	NA	NA	NA	NA	NA	27.27352347	28.46884992	NA	NA	32.73475654	26.45738675	26.2155875	24.8468628	25.36664344
AT1G05510	NA	NA	0.184006023	0	0	0	0	0	NA	NA	NA	NA	0	0	0	0	0	0	0.386183917	0	0	0	0	0	0.287835611	0.047404579	0	0	NA	NA	NA	NA	NA	NA	NA	NA	NA	NA	NA	NA	0	0	NA	NA	0	0	0.028449478	0	0
AT1G05520	NA	NA	16.24746148	10.62209923	14.34523847	13.25495964	16.15418735	10.37808246	NA	NA	NA	NA	18.65757613	14.93413991	15.14273416	13.75790017	18.66231576	17.36205512	20.48895335	14.61185383	17.46533124	11.75648703	14.61674518	13.70696307	17.82666337	14.62319438	9.868104165	12.48341754	NA	NA	NA	NA	NA	NA	NA	NA	NA	NA	NA	NA	20.30713209	14.76457309	NA	NA	11.19248259	10.56884444	19.06137048	11.05819036	16.85137589
AT1G05530	NA	NA	2.109074889	1.509736436	1.887929591	2.304048237	0.810718997	0.145320128	NA	NA	NA	NA	1.027886787	0.486737319	0.575057427	0.567431098	1.928256272	0.455838557	1.429369808	0.289736336	0.514083803	0.102650742	0.560624462	0.369277477	0.765878381	0.339594205	0.717468437	0.202732296	NA	NA	NA	NA	NA	NA	NA	NA	NA	NA	NA	NA	0.726121153	0.494383995	NA	NA	1.382464612	1.912866161	1.467394143	0.272185675	1.3491535
AT1G05540	NA	NA	3.5497225	4.228213037	3.327729295	2.481840936	1.940618702	1.408804265	NA	NA	NA	NA	1.038003783	1.048593153	2.064773124	2.444868478	0.613674115	0.687418902	0.794667167	1.248375772	1.476675364	2.100864628	0.862693211	0.828693551	1.110546846	2.780073256	1.236531429	1.397607717	NA	NA	NA	NA	NA	NA	NA	NA	NA	NA	NA	NA	1.355731085	1.646012052	NA	NA	2.00710576	2.060473156	2.151407791	1.465944896	2.099155367
AT1G05550	NA	NA	0	0.234562118	0.26665507	0.335598167	0.069976881	0.075259487	NA	NA	NA	NA	0.099811835	0.094528202	0.049635848	0	0	0	0	0.150050845	0	0.039871157	0	0.047811053	0.022883013	0.026380742	0.222940789	0.094493282	NA	NA	NA	NA	NA	NA	NA	NA	NA	NA	NA	NA	0.037604912	0	NA	NA	0	0.165108266	0.079160956	0.042288473	0.058225818
AT1G05560	NA	NA	19.67191669	19.77699832	26.18261891	14.08820768	16.05714959	12.93190608	NA	NA	NA	NA	26.25876965	16.84819104	37.71819089	17.87717466	40.33083449	25.92610803	70.64591115	43.31926978	29.74083848	16.42561177	24.17004955	14.87449678	34.72867483	18.01948598	33.54934591	25.81762619	NA	NA	NA	NA	NA	NA	NA	NA	NA	NA	NA	NA	25.56580164	19.86099854	NA	NA	24.76764584	19.20749488	36.78534785	25.95166692	34.17855534
AT1G05562	NA	NA	18.34060038	16.35579064	20.96337403	19.27135999	10.23721566	11.57596672	NA	NA	NA	NA	10.81495712	10.64095452	15.13365415	13.35930172	10.61248666	14.18563928	12.53698512	16.30981623	5.824154388	5.996461028	5.784331188	8.236493297	11.95143516	16.69980871	8.077535957	15.54641911	NA	NA	NA	NA	NA	NA	NA	NA	NA	NA	NA	NA	14.03623759	17.42347658	NA	NA	20.2374451	20.09103527	12.98780531	12.7778495	10.42870516
AT1G05570	NA	NA	10.62102494	6.695466665	9.75935731	11.16026832	8.484250419	4.551731463	NA	NA	NA	NA	13.20168895	9.537426769	9.52504043	6.893317987	12.19999565	10.22799011	13.10934597	7.718118439	10.44635448	6.591986483	12.39628256	5.911639922	12.26176932	7.671918702	7.277347644	8.617010829	NA	NA	NA	NA	NA	NA	NA	NA	NA	NA	NA	NA	14.50704062	8.801666678	NA	NA	7.178826097	6.672774656	13.81719614	6.023572519	11.40382227
AT1G05575	NA	NA	3.628287787	8.311144648	2.362070314	6.738298014	4.958925053	6.666597423	NA	NA	NA	NA	3.27134794	3.126087568	24.27043177	4.425277535	0.72375743	1.505643009	3.172872555	0.531669091	44.96629995	44.78381291	45.41203177	34.30491172	11.10802218	4.48674324	2.76477978	5.58023705	NA	NA	NA	NA	NA	NA	NA	NA	NA	NA	NA	NA	1.332439621	1.360799406	NA	NA	5.790604988	5.850214417	4.656097714	3.44629782	4.951420491
AT1G05577	NA	NA	0.240114385	0.687523118	0.468954306	0.26231175	0.246130401	0.529421931	NA	NA	NA	NA	0.643626847	0.44331335	0.116389785	0.689077445	0.399142746	0.290619842	0.629927161	0.703700502	0.468220135	0.233732048	0.291776399	0.616609796	0.509748819	0.49487603	0.392075961	0.258503924	NA	NA	NA	NA	NA	NA	NA	NA	NA	NA	NA	NA	0.573161943	0.818686969	NA	NA	0.273723671	0.193578999	0.334120371	0.247902799	0.273064357
AT1G05580	NA	NA	0	0	0	0	0	0	NA	NA	NA	NA	0	0	0	0	0	0	0	0	0	0	0	0	0	0	0	0	NA	NA	NA	NA	NA	NA	NA	NA	NA	NA	NA	NA	0	0	NA	NA	0	0	0	0	0
AT1G05590	NA	NA	8.715893012	6.299660438	8.814257689	8.504759942	8.153603729	6.841161541	NA	NA	NA	NA	8.475001327	7.238704414	7.219116042	6.86029789	7.061361499	8.369118905	8.672677133	7.935866006	8.433772758	6.161356672	5.03851699	6.973469845	9.114569235	8.567526752	6.079661215	9.396427882	NA	NA	NA	NA	NA	NA	NA	NA	NA	NA	NA	NA	9.447003164	9.694237208	NA	NA	10.53395556	6.822047314	7.392058249	7.233829259	7.313665525
AT1G05600	NA	NA	3.704640983	5.160431706	5.214653841	4.594023998	4.926434594	7.064446335	NA	NA	NA	NA	5.880100277	5.85382028	4.901877634	5.028428829	5.159601483	6.059286542	5.568682018	5.942088454	4.20857945	3.898562316	3.345870116	5.282656815	5.750319427	5.313734805	4.250791344	6.221236184	NA	NA	NA	NA	NA	NA	NA	NA	NA	NA	NA	NA	6.43469939	6.554586972	NA	NA	6.209226181	5.004678152	5.588482193	5.334053356	4.668475632
AT1G05610	NA	NA	1.107804182	1.268796929	0.801330338	1.210215098	0.841155546	0.542792997	NA	NA	NA	NA	0.599892972	0.719640295	0.119329323	0.353240383	0.77752462	0.38309108	0.688892356	0.541104857	0.426707102	0.239635179	0.224359122	0.459769364	1.155271941	0.729350995	0.13399274	0.302894505	NA	NA	NA	NA	NA	NA	NA	NA	NA	NA	NA	NA	0.452029004	0.629522778	NA	NA	0.617401023	0.595404075	0.666086761	0.71165871	0.769892373
AT1G05615	NA	NA	0	0	0	0	0	0	NA	NA	NA	NA	0	0	0	0	0	0	0	0	0	0	0	0	0	0.089511536	0	0	NA	NA	NA	NA	NA	NA	NA	NA	NA	NA	NA	NA	0	0	NA	NA	0	0	0	0	0
AT1G05620	NA	NA	16.07825115	14.44612371	18.04687081	19.07879451	13.63952145	13.39581269	NA	NA	NA	NA	18.84682965	12.49654106	15.18399134	13.32525357	14.97628989	9.202823375	18.42363446	13.60803157	19.64029311	14.08579632	12.71627034	14.9817093	15.73471842	14.17619174	14.63569435	13.00353933	NA	NA	NA	NA	NA	NA	NA	NA	NA	NA	NA	NA	18.62977955	14.46112048	NA	NA	16.49588025	17.43193021	16.00824372	10.30330525	15.44734092
AT1G05630	NA	NA	5.148193218	3.13410101	5.072618902	4.509427742	8.589284189	7.448105081	NA	NA	NA	NA	8.77034884	9.547713053	4.563778798	5.556971831	4.764643339	4.955978093	4.996817275	4.31564061	6.592119875	5.959445837	11.55360995	7.351927059	6.591790848	6.894391248	4.29152417	6.619584906	NA	NA	NA	NA	NA	NA	NA	NA	NA	NA	NA	NA	8.175586315	7.274269551	NA	NA	3.975977129	3.215661839	8.956463584	5.765295838	8.360032439
AT1G05640	NA	NA	1.818573332	1.534738441	2.617083637	1.56844048	1.635208168	0.844152591	NA	NA	NA	NA	2.682244384	1.855492263	1.067091701	1.579410126	2.132023944	2.25073917	2.209693536	2.033690715	1.824942926	1.639796561	1.163078958	1.295999299	1.96779335	2.120625216	0.937735817	1.82536544	NA	NA	NA	NA	NA	NA	NA	NA	NA	NA	NA	NA	2.073839013	2.251780256	NA	NA	1.483919367	1.543289047	1.909014355	1.26488324	1.741582437
AT1G05650	NA	NA	0.304347516	0	0	0.33248291	0	0	NA	NA	NA	NA	0.111245975	0	0	0	0.050591764	0.105246776	0.372605017	0	0.131883102	0.059251567	0	0.035525428	0.102017685	0	0	0.046808064	NA	NA	NA	NA	NA	NA	NA	NA	NA	NA	NA	NA	0.167651264	0	NA	NA	0.346947641	0.245363423	0.211750547	0	0.086527988
AT1G05660	NA	NA	1.36956382	0.348577122	3.170157491	2.327380371	0.72793672	0.055920657	NA	NA	NA	NA	1.186623734	0	0.368813202	0.109176616	0.910651754	0.105246776	1.863025083	0.222986952	1.186947919	0.237006269	0	0.071050856	0.646112005	0.23522272	0.82826736	0.140424193	NA	NA	NA	NA	NA	NA	NA	NA	NA	NA	NA	NA	0.950023828	0	NA	NA	2.012296316	3.189724502	0.705835158	0	0.95180787
AT1G05670	NA	NA	2.65105588	2.354699637	3.733531001	2.955237388	2.514128879	2.505104493	NA	NA	NA	NA	3.164151947	2.963358437	2.229145501	3.144109665	3.507498317	3.835444495	4.031004638	3.726150107	3.000904431	2.928179393	2.596879984	2.361913369	3.494098058	2.578592904	2.826993546	3.311744284	NA	NA	NA	NA	NA	NA	NA	NA	NA	NA	NA	NA	4.033338307	4.482587487	NA	NA	2.491714874	0.785118784	2.718619513	2.077920812	2.861031185
AT1G05675	NA	NA	0	0.553334078	0	0	0	0.443844463	NA	NA	NA	NA	0.235456987	0.111496425	2.868739261	0.173307824	0.281084182	0.125302173	0.33798637	0	9.106824124	5.737440785	11.44787535	4.906221058	2.213230285	0.435626807	0.262959631	0.334365711	NA	NA	NA	NA	NA	NA	NA	NA	NA	NA	NA	NA	0.044355157	0.123543318	NA	NA	0.275373713	0	1.400560385	0.69831213	0.343388031
AT1G05680	NA	NA	8.43421549	3.265327186	7.733524018	3.503883634	6.494297105	4.059773379	NA	NA	NA	NA	15.37107184	6.87203835	19.8656202	4.26134026	27.25056384	7.640791122	27.96483755	10.44425053	25.42919933	12.53475104	14.72375212	11.23158177	13.14032138	6.61040926	14.61253503	3.434749862	NA	NA	NA	NA	NA	NA	NA	NA	NA	NA	NA	NA	13.87264508	4.374312427	NA	NA	4.983429747	3.447695532	24.02350412	5.298260921	19.99377941
AT1G05690	NA	NA	2.389861365	2.612753515	3.677430433	2.017430189	0.965048638	0.997981602	NA	NA	NA	NA	1.402972584	1.33706155	1.895610988	1.246981111	1.733529845	1.50261963	2.12788889	1.114263114	1.412182013	1.691882104	1.320024552	1.521601171	1.480792843	1.1754051	0.946021033	1.470224383	NA	NA	NA	NA	NA	NA	NA	NA	NA	NA	NA	NA	1.316466399	0.962992876	NA	NA	3.417852269	3.503080199	1.494797287	1.166397602	1.42067489
AT1G05700	NA	NA	1.832150636	1.775577483	2.110263834	3.079267281	3.274557075	2.330573683	NA	NA	NA	NA	4.945424825	3.837977967	5.875068922	3.640073819	7.590543927	6.652570964	4.806548552	2.736360988	8.122483907	3.237650122	6.208087332	2.434720436	2.299085538	2.85020262	4.372436018	5.744002506	NA	NA	NA	NA	NA	NA	NA	NA	NA	NA	NA	NA	5.926102015	4.15655596	NA	NA	1.89580651	1.817932983	5.556486616	2.269894512	4.968512147
AT1G05710	NA	NA	13.74625733	13.88329772	15.29469174	15.56310337	9.052186058	11.5265146	NA	NA	NA	NA	11.11496082	10.95917913	8.964997836	13.35881445	8.018426478	11.10616054	12.37055295	10.52929554	13.10468372	14.50000414	13.36307599	15.87048651	12.20359161	11.10706037	8.57024252	13.26147395	NA	NA	NA	NA	NA	NA	NA	NA	NA	NA	NA	NA	10.05036214	11.67460099	NA	NA	12.53627857	11.68664454	13.89194137	13.6244492	11.79550974
AT1G05720	NA	NA	28.82447299	31.69288151	24.61990117	29.97767109	24.110078	26.86229559	NA	NA	NA	NA	34.38951665	32.49811878	28.94994985	29.2829276	30.9722521	37.55876547	33.47421119	33.28336897	29.67749258	27.20533442	23.39751958	35.15313806	28.49646166	34.04036729	22.08995405	29.64889837	NA	NA	NA	NA	NA	NA	NA	NA	NA	NA	NA	NA	26.25178675	32.86452376	NA	NA	29.0211497	35.69378903	29.66312867	30.09273687	30.15754883
AT1G05730	NA	NA	1.101467121	0.901099234	1.229265912	0.51569666	1.61294879	2.833362078	NA	NA	NA	NA	1.917197215	1.888336928	2.135640846	2.144948967	3.505002714	3.863410767	2.586915532	2.536330648	2.591054141	2.634523224	2.198889066	3.673440873	2.918542584	3.161959868	3.08323609	3.872080717	NA	NA	NA	NA	NA	NA	NA	NA	NA	NA	NA	NA	2.080280078	3.111724867	NA	NA	1.506769989	1.268567437	2.311209798	2.664284494	2.773652396
AT1G05740	NA	NA	0	0.47153412	0	0	0.281345405	0	NA	NA	NA	NA	0.200649133	0	0	0	0	0.142371495	0.144010745	0.301643309	0.178403511	0.480911694	0	0.48056658	0.09200225	0.106065039	0.448172065	0.886467794	NA	NA	NA	NA	NA	NA	NA	NA	NA	NA	NA	NA	0.15119235	0.14037304	NA	NA	0	0	0.190962252	0.340045665	0
AT1G05750	NA	NA	1.788725634	0.896294861	1.164487485	0.915977019	1.604349063	1.787086212	NA	NA	NA	NA	2.356476661	2.941245286	2.221796581	2.606735545	2.768981658	3.576057721	2.913338268	2.78491764	2.34955102	2.285299525	1.256601178	1.944372979	2.835528742	2.836927464	2.068871168	4.02337513	NA	NA	NA	NA	NA	NA	NA	NA	NA	NA	NA	NA	2.791762519	2.572925552	NA	NA	1.274435692	1.351932687	2.618657186	2.72394919	2.765220999
AT1G05760	NA	NA	10.23932572	9.44704478	5.554963466	9.943022047	9.32966215	1.045204706	NA	NA	NA	NA	10.32710073	1.400329447	5.239008988	1.632483158	11.53635857	0.983575941	7.85971578	2.083908032	8.504275906	0.55373113	6.566809837	1.527201176	9.978906519	1.465504331	9.907854354	1.224835628	NA	NA	NA	NA	NA	NA	NA	NA	NA	NA	NA	NA	8.982828749	1.260700453	NA	NA	8.559865922	12.38233868	10.15834842	1.644447966	6.469127193
AT1G05770	NA	NA	1.448400827	2.488336681	2.200172054	3.164596374	1.81462137	1.153223185	NA	NA	NA	NA	1.411796311	0.965655564	1.521169311	0.692767284	1.685376238	0.333915473	1.182160494	0.530601483	1.46448505	1.127921403	1.173355157	0.676267187	1.186792078	0.497525968	0.788350861	0.519776297	NA	NA	NA	NA	NA	NA	NA	NA	NA	NA	NA	NA	1.861669655	0.987685001	NA	NA	1.871287877	3.113849066	1.94081046	0.697844719	2.745265489
AT1G05780	NA	NA	8.008743543	11.24385944	11.77312696	4.797899875	6.885304033	13.57598124	NA	NA	NA	NA	11.01701723	12.40134166	11.14523907	10.93564918	8.589002931	11.07805246	10.03082294	13.62840026	8.955958514	10.05918443	9.731871553	15.98262548	9.006203076	12.91197498	6.749548346	14.46288717	NA	NA	NA	NA	NA	NA	NA	NA	NA	NA	NA	NA	12.33365672	17.35276231	NA	NA	8.364022849	3.748998436	7.269697633	14.40322364	10.28294645
AT1G05785	NA	NA	10.52485815	9.375639504	11.57199999	7.665218844	7.032540405	10.39971905	NA	NA	NA	NA	9.517951683	7.700676802	8.389424045	8.222231161	9.097659058	10.75708048	9.490140001	9.42488626	6.689090415	9.288893574	5.684152415	10.75646379	8.885197854	9.640775574	6.365089636	10.43164158	NA	NA	NA	NA	NA	NA	NA	NA	NA	NA	NA	NA	6.012396162	7.89475453	NA	NA	10.66492747	11.69056466	4.230891285	7.244163495	3.856724143
AT1G05790	NA	NA	9.609616147	8.421367136	10.42667614	9.145964592	9.651385461	9.550647672	NA	NA	NA	NA	10.64404364	11.20065691	9.668951037	12.11741435	8.301685699	10.34696476	11.02632776	11.20111083	8.233642562	7.341620829	8.271336726	9.432452962	12.88462356	10.82171707	7.449390493	10.1888325	NA	NA	NA	NA	NA	NA	NA	NA	NA	NA	NA	NA	10.31965611	11.41798951	NA	NA	8.498186214	7.277695076	11.51463059	9.049442963	10.76272635
AT1G05800	NA	NA	0	0	0	0	0	0	NA	NA	NA	NA	0	0	0	0	0	0	0	0	0	0	0.07737432	0	0	0	0	0	NA	NA	NA	NA	NA	NA	NA	NA	NA	NA	NA	NA	0	0	NA	NA	0	0	0	0	0
AT1G05805	NA	NA	37.963348	40.58171541	39.54354344	42.85529722	56.12337377	57.6630268	NA	NA	NA	NA	47.95091864	48.51797593	27.41873812	27.5998486	20.78309669	20.56743571	28.32918743	30.68887271	36.63018457	32.17484847	50.12943765	40.00013634	38.57199179	39.9688796	35.95377832	36.43342644	NA	NA	NA	NA	NA	NA	NA	NA	NA	NA	NA	NA	40.47689755	44.87208912	NA	NA	40.27660379	38.97145992	43.68921496	37.41790914	41.51795038
AT1G05810	NA	NA	12.67916506	11.06421131	13.62619312	18.02866316	12.6530072	14.79151303	NA	NA	NA	NA	20.05841909	15.35830075	6.145926251	4.909292266	8.22991359	5.637339158	10.91170702	8.110030476	14.12812451	12.06787782	13.57297567	10.5244081	11.01870699	9.22907895	12.7068785	12.87639699	NA	NA	NA	NA	NA	NA	NA	NA	NA	NA	NA	NA	13.45139436	16.26290597	NA	NA	16.79404701	16.22520405	11.73096456	7.147790248	14.3046409
AT1G05820	NA	NA	1.236924371	1.113107001	2.300732868	0.965194142	1.328292174	1.266228886	NA	NA	NA	NA	1.830026269	1.739948789	0.642396342	1.394529342	1.32180589	1.649863102	1.854288282	0.906260053	1.339993058	1.960875608	1.449375316	1.299436963	1.697962155	1.365697814	1.250314423	1.929542624	NA	NA	NA	NA	NA	NA	NA	NA	NA	NA	NA	NA	1.622299097	1.837573185	NA	NA	1.168334706	0.854744703	1.461642476	1.240558562	1.255948873
AT1G05830	NA	NA	11.13122858	8.517340501	10.17607439	10.65962742	12.1384247	11.7318806	NA	NA	NA	NA	14.02409367	15.0562543	10.03352102	14.47687094	12.97604994	15.0696132	15.24312316	13.18768382	11.20694588	10.29128287	12.25989706	11.38969303	13.97216205	13.41100067	7.837537007	13.21488667	NA	NA	NA	NA	NA	NA	NA	NA	NA	NA	NA	NA	17.74276179	15.05188356	NA	NA	8.250737509	5.422550988	13.84137738	10.0154033	13.17045986
AT1G05835	NA	NA	19.41971263	34.55438302	23.02746009	20.45728983	14.92970215	20.00722809	NA	NA	NA	NA	15.97128514	17.28666308	10.92609111	31.59718244	19.48415315	27.10205675	16.61828611	21.34242426	15.17733566	17.68830203	16.22360944	26.71580518	14.56891016	36.80783224	9.059970664	25.38707383	NA	NA	NA	NA	NA	NA	NA	NA	NA	NA	NA	NA	16.93761373	27.6675261	NA	NA	30.04433126	31.87129312	16.40659529	21.48173098	16.76063771
AT1G05840	NA	NA	16.14224809	12.77141	17.56083818	20.99899794	15.16779806	15.92256724	NA	NA	NA	NA	17.33877933	20.12994197	11.99424843	13.33362827	10.1331013	13.84525054	14.78476392	13.53877494	11.22870441	13.06675024	11.93697114	15.56967795	12.50677938	14.50055257	9.132891511	14.96121365	NA	NA	NA	NA	NA	NA	NA	NA	NA	NA	NA	NA	14.04005282	15.67862688	NA	NA	15.78673063	12.50009595	11.51014287	12.01694947	10.80911909
AT1G05850	NA	NA	243.2813603	237.5536574	255.5999802	263.3723556	269.8871474	223.770973	NA	NA	NA	NA	274.4155198	244.8532411	249.274555	205.2657042	207.0305354	177.1611927	257.8121673	218.9183456	249.1198631	189.1668426	274.6463803	207.184153	241.5637971	220.3697107	238.1358324	198.114499	NA	NA	NA	NA	NA	NA	NA	NA	NA	NA	NA	NA	242.1278988	228.2123714	NA	NA	286.179691	265.5751937	249.0003052	187.3842576	261.6810096
AT1G05860	NA	NA	9.506977879	9.8348545	14.37488505	11.05590494	10.16432049	11.72051318	NA	NA	NA	NA	11.17236895	10.66352065	8.027332246	8.030887068	9.125231328	11.5596937	9.869144536	8.650699175	10.36560811	10.14985395	9.782324804	11.84890844	9.800117236	10.15248064	7.678376498	10.14075221	NA	NA	NA	NA	NA	NA	NA	NA	NA	NA	NA	NA	10.36130429	10.24723189	NA	NA	13.21498781	9.642406976	10.50259907	7.155705852	7.58554672
AT1G05870	NA	NA	30.98216857	27.72240866	28.04871307	26.83906928	16.78895663	21.56979833	NA	NA	NA	NA	16.42670014	18.06154789	15.25252987	21.27295377	20.23857312	22.43239668	23.24101463	22.34508848	14.3170614	15.73904553	13.82393497	18.64727342	18.60693025	20.57804135	18.31249104	19.05999249	NA	NA	NA	NA	NA	NA	NA	NA	NA	NA	NA	NA	15.86667312	19.2290338	NA	NA	23.28833646	30.2463938	17.55160968	17.94277199	15.75883726
AT1G05880	NA	NA	0.208952379	0	0	0	0.071395879	0.076785606	NA	NA	NA	NA	0.025458957	0.546521972	0.050642369	0	0.034734207	0.036129035	0.073090042	0.076546796	0.316909135	0.366117014	0.698251689	0.170731997	0.07004111	0.026915694	0.454923208	0.931957782	NA	NA	NA	NA	NA	NA	NA	NA	NA	NA	NA	NA	0.038367468	0.035621895	NA	NA	0.095279943	0	0.242298569	0.172584011	0.118813054
AT1G05890	NA	NA	29.0179614	26.11323436	30.43054343	28.57732124	27.59593637	28.28714178	NA	NA	NA	NA	33.28318196	33.14328097	22.55373861	27.69009781	24.23712456	29.14027925	29.25079131	30.79128985	25.89205588	24.3783916	24.44844522	27.26418207	31.03331072	28.70616873	21.24047819	27.83270957	NA	NA	NA	NA	NA	NA	NA	NA	NA	NA	NA	NA	28.89841313	30.60766529	NA	NA	28.35399684	27.08187843	30.04639272	26.9485179	28.32634134
AT1G05894	NA	NA	0.242048192	0.554448173	0.630308159	0.66106082	0.08270422	0.222369055	NA	NA	NA	NA	0.176948296	0.186201525	0.527972188	0.347313531	0.321885855	0.376663377	0.2116668	0.266012958	0.419547587	0.282737345	0.073531569	0.395548224	0.351584438	0.498861609	0.39523362	0.52117167	NA	NA	NA	NA	NA	NA	NA	NA	NA	NA	NA	NA	0.17777785	0.536432273	NA	NA	0.331113789	0.195138025	0.392946485	0.449818796	0.550527066
AT1G05900	NA	NA	16.1111826	21.0495827	19.57876468	21.64219499	14.10897866	12.76201172	NA	NA	NA	NA	11.31270702	9.804970555	11.91674266	13.87070485	11.46651786	15.43491679	13.81759749	15.21432154	9.308625312	10.50176191	11.02146244	12.8438177	12.88116746	10.97615219	10.1332564	12.84820959	NA	NA	NA	NA	NA	NA	NA	NA	NA	NA	NA	NA	11.70174753	14.32306668	NA	NA	18.61118072	18.28046815	11.49539674	10.34990083	10.17892118
AT1G05910	NA	NA	8.417038598	5.658409438	9.52977328	7.546020997	8.815489369	7.665470863	NA	NA	NA	NA	9.218712952	9.684368692	6.851673574	9.977114219	11.49749817	12.95580601	NA	NA	10.18882277	7.908325633	7.782184319	8.265745176	12.51230602	10.22938381	7.917706478	10.06070592	NA	NA	NA	NA	NA	NA	NA	NA	NA	NA	NA	NA	12.24658032	9.482978674	NA	NA	6.195154104	6.195706531	12.28523818	7.61324462	11.62695147
AT1G05920	NA	NA	0	0	0	0	0	0	NA	NA	NA	NA	0	0	0	0	0	0	NA	NA	0	0	0	0	0	0	0	0	NA	NA	NA	NA	NA	NA	NA	NA	NA	NA	NA	NA	0	0	NA	NA	0	0	0	0	0
AT1G05925	NA	NA	0	0	0	0	0	0	NA	NA	NA	NA	0	0	0	0	0	0	NA	NA	0	0	0	0	0	0	0	0	NA	NA	NA	NA	NA	NA	NA	NA	NA	NA	NA	NA	0	0	NA	NA	0	0	0	0	0
AT1G05930	NA	NA	0	0	0	0	0	0	NA	NA	NA	NA	0	0	0	0	0	0	NA	NA	0	0	0	0	0	0	0	0	NA	NA	NA	NA	NA	NA	NA	NA	NA	NA	NA	NA	0	0	NA	NA	0	0	0	0	0
AT1G05940	NA	NA	19.18556922	13.2053673	14.89203778	16.02167967	15.0648592	16.33769902	NA	NA	NA	NA	16.54293089	18.84607063	18.01826995	19.78665616	17.87804255	23.73139831	NA	NA	14.46902668	15.91018237	15.0192461	19.10005112	18.65410329	19.74697747	11.7478392	20.00236684	NA	NA	NA	NA	NA	NA	NA	NA	NA	NA	NA	NA	17.2076228	19.81306217	NA	NA	12.95436827	12.19537792	17.42708809	15.57965744	14.84275881
AT1G05950	NA	NA	3.508286051	3.716771375	3.083328944	4.024239893	2.277584109	3.223053423	NA	NA	NA	NA	4.124920677	4.534043351	1.870614821	4.153065739	6.094265202	8.947383667	NA	NA	4.674762052	4.917649539	2.984180018	4.074624927	6.526700482	5.355149557	3.723577437	6.798552618	NA	NA	NA	NA	NA	NA	NA	NA	NA	NA	NA	NA	4.895808303	6.489248988	NA	NA	2.919523896	2.686944297	6.170049791	5.903993248	4.937271855
AT1G05960	NA	NA	17.81780038	12.63568475	14.61874703	15.46531566	15.24520423	13.18502818	NA	NA	NA	NA	20.87668952	17.52965875	15.19123009	15.97040508	19.34539216	18.75488142	NA	NA	16.92273699	14.25550365	15.18564249	13.56150042	18.82853196	16.562857	12.32849284	16.69732609	NA	NA	NA	NA	NA	NA	NA	NA	NA	NA	NA	NA	21.04626976	17.69270303	NA	NA	13.17762365	10.62588349	20.67262009	12.8619005	19.37463315
AT1G05970	NA	NA	8.837442154	12.04970505	5.479341638	7.355747932	7.477156305	13.68620557	NA	NA	NA	NA	10.25487985	11.65443382	7.445551003	8.302900778	8.744346624	9.532078901	NA	NA	8.114965793	12.04355516	6.77571529	13.55769725	7.993567731	12.35948554	8.016893528	12.167912	NA	NA	NA	NA	NA	NA	NA	NA	NA	NA	NA	NA	8.499938631	11.69404059	NA	NA	11.1298536	13.91013059	7.710240172	10.77512263	6.9394033
AT1G05980	NA	NA	0	0	0	0	0	0	NA	NA	NA	NA	0	0.770667421	0	0	0	0	NA	NA	0	0	0	0	0	0	0	0	NA	NA	NA	NA	NA	NA	NA	NA	NA	NA	NA	NA	0	0.853935991	NA	NA	0	0	0	0	0
AT1G05990	NA	NA	1.517894806	2.433878134	5.533766075	1.658216534	0.414913426	0	NA	NA	NA	NA	0.295906802	0	0.588610969	0	1.211136171	0.734867008	NA	NA	0.263100128	0	0	0	0.474880301	0	0.660940621	0.280139173	NA	NA	NA	NA	NA	NA	NA	NA	NA	NA	NA	NA	0.222970536	0	NA	NA	1.799571853	1.468462912	0.657115896	0	0.863094832
AT1G06000	NA	NA	25.22517358	28.5006275	24.55898236	21.72295006	13.35566318	14.40564747	NA	NA	NA	NA	12.29383687	11.15355346	35.91083254	31.54873998	47.44723252	28.64492941	NA	NA	27.17938714	16.9449402	18.43293264	18.80732286	30.9273651	28.33640813	23.6251913	23.13769518	NA	NA	NA	NA	NA	NA	NA	NA	NA	NA	NA	NA	12.85220714	7.670895706	NA	NA	27.40886361	20.8860396	38.15779553	20.22468199	36.05223795
AT1G06002	NA	NA	5.934291925	8.769933949	4.486429093	8.992392086	4.055316257	8.722910106	NA	NA	NA	NA	5.87761378	9.18910454	7.144874867	10.98720087	5.982395545	8.738163835	NA	NA	3.732837804	6.111969002	2.558773707	5.273376459	10.35230415	10.65244295	6.876729326	12.12984776	NA	NA	NA	NA	NA	NA	NA	NA	NA	NA	NA	NA	5.834869087	9.986155918	NA	NA	12.13322306	12.34631238	9.204704876	8.30079626	10.44949462
AT1G06010	NA	NA	18.80175292	23.49178516	17.80396506	21.78472149	12.65387629	18.73872059	NA	NA	NA	NA	17.84065586	18.75899467	17.81315328	19.41636268	17.1424558	25.81040006	NA	NA	13.57895922	17.85831007	12.9812841	23.54275177	14.45089372	23.11815719	14.88525986	26.28794136	NA	NA	NA	NA	NA	NA	NA	NA	NA	NA	NA	NA	14.75092754	27.58496547	NA	NA	22.99226947	25.72245934	14.62294195	27.05861006	14.74051439
AT1G06020	NA	NA	0.52117313	0.39794209	0	0.18978432	0.474872014	0.127680112	NA	NA	NA	NA	0.084666975	0.213826799	0.252626384	0	0.057756494	0.360454998	NA	NA	0.301120378	0.270570741	0.844408769	0.081112972	0.349395829	0.313290377	0	0.213747808	NA	NA	NA	NA	NA	NA	NA	NA	NA	NA	NA	NA	0.318989639	0.118465109	NA	NA	0.158432738	0	0.349177604	0.215231216	0.197563904
AT1G06030	NA	NA	0.176616947	0	0.229960616	0.192944294	0	0.064903015	NA	NA	NA	NA	0.172153419	0.054346772	0.0856109	0.253426622	0.176154477	0.061076116	NA	NA	0.229600601	0.068768959	0	0.082463531	0.118404463	0.182003868	0.192261865	0.054326696	NA	NA	NA	NA	NA	NA	NA	NA	NA	NA	NA	NA	0.129720371	0.120437593	NA	NA	0.080535349	0.569550747	0.081921123	0.072938297	0.100426705
AT1G06040	NA	NA	184.0453831	176.2384889	208.7817529	196.0931627	111.5559249	107.9796271	NA	NA	NA	NA	100.5063618	100.8873715	144.3679693	112.2759311	145.2294755	133.8640093	NA	NA	97.30282887	111.5149351	107.63696	113.6861196	112.0250042	108.8480111	84.12829902	101.6552082	NA	NA	NA	NA	NA	NA	NA	NA	NA	NA	NA	NA	91.51722591	98.63645669	NA	NA	198.374006	204.7950461	88.15687	106.6132784	73.08309884
AT1G06050	NA	NA	5.434861064	5.905472911	6.350573896	5.480572237	4.38063928	5.428279528	NA	NA	NA	NA	5.331467655	4.073697961	5.268841464	5.498907238	5.235309252	5.493735293	NA	NA	6.09908388	5.480312085	6.519533934	5.563133804	6.757686141	4.990302731	4.399290237	7.329947545	NA	NA	NA	NA	NA	NA	NA	NA	NA	NA	NA	NA	4.247640402	4.561364427	NA	NA	5.274194002	6.291467065	5.321855266	4.891769754	4.675119238
AT1G06060	NA	NA	22.31836288	24.82087943	26.53229905	23.67487054	18.67780233	17.17566615	NA	NA	NA	NA	20.61143477	20.60273946	18.03050013	16.012244	16.8831296	18.00852566	NA	NA	18.7117283	17.31713409	16.21321636	17.29212165	21.250787	21.29082064	14.96452554	19.94842159	NA	NA	NA	NA	NA	NA	NA	NA	NA	NA	NA	NA	22.80658626	21.33997529	NA	NA	28.17090376	26.85904271	18.07855906	16.5637311	17.74832604
AT1G06070	NA	NA	7.906524009	7.200796797	9.426320115	7.07645877	9.699505466	7.84129908	NA	NA	NA	NA	10.70118111	10.08340766	8.54232163	10.25152855	9.500988979	11.8919683	NA	NA	9.617956662	8.27127466	8.739496941	9.784975309	10.79269502	10.06189107	7.362522383	9.083434995	NA	NA	NA	NA	NA	NA	NA	NA	NA	NA	NA	NA	10.52979239	9.289091348	NA	NA	7.340884231	6.450997133	10.97251141	8.340010647	9.803991309
AT1G06080	NA	NA	8.868487033	10.32659723	8.467828462	9.688333982	3.838289285	4.671208312	NA	NA	NA	NA	5.078561134	4.912057269	3.224092459	3.075290507	3.095842745	3.93575494	NA	NA	2.818190552	1.669000092	3.412588063	4.002725704	6.143638782	3.312880652	3.86162684	4.319194956	NA	NA	NA	NA	NA	NA	NA	NA	NA	NA	NA	NA	5.482333741	4.18288646	NA	NA	16.98450893	16.44437729	3.610751818	4.333909878	3.445870743
AT1G06090	NA	NA	11.00131504	6.939181159	7.058225316	11.66997376	7.082142963	1.406174608	NA	NA	NA	NA	9.246891352	1.373709568	6.491894984	0.915114343	7.739063755	3.142746892	NA	NA	9.879863429	0.744966656	4.456104102	1.153869677	6.377683833	3.286046847	7.463194225	1.81458849	NA	NA	NA	NA	NA	NA	NA	NA	NA	NA	NA	NA	9.016999443	1.739583132	NA	NA	5.4526917	11.31144906	6.92698261	0.85597702	6.346150858
AT1G06100	NA	NA	2.805069602	2.983239198	1.565265261	2.407730408	3.423035766	3.607814379	NA	NA	NA	NA	4.150092904	5.055578284	5.438765354	1.868739749	4.596261768	2.147911282	NA	NA	4.514798197	2.96455342	4.382481512	4.490414124	4.119247413	2.63253428	4.798428907	2.773377814	NA	NA	NA	NA	NA	NA	NA	NA	NA	NA	NA	NA	4.782717994	3.620688601	NA	NA	4.93359545	1.938371043	3.810333459	4.302711153	3.189998498
AT1G06110	NA	NA	29.97745191	31.69288151	27.77244949	30.8593673	24.110078	27.54020841	NA	NA	NA	NA	25.06164122	23.77045806	25.14957034	24.81604034	16.25276596	16.06813427	NA	NA	18.9356392	20.92027366	15.41153984	22.09856535	23.54951714	27.08971638	20.58382082	25.99598386	NA	NA	NA	NA	NA	NA	NA	NA	NA	NA	NA	NA	25.95539561	29.12991879	NA	NA	27.18104057	31.78978086	24.85000082	24.90269206	20.65136496
AT1G06120	NA	NA	2.410774104	0.736299267	2.301860678	2.458062157	0.109830025	0.059060587	NA	NA	NA	NA	0.548297899	0.049454594	0.467426358	0.115306854	0.748054694	0.055578177	NA	NA	1.044662273	0.187735581	0.488244375	0.2626412	0.610560387	0.082810138	0.874774351	0.197745299	NA	NA	NA	NA	NA	NA	NA	NA	NA	NA	NA	NA	0.944345799	0.273990157	NA	NA	1.832143289	3.627967193	0.422431647	0.06637255	0.456932558
AT1G06130	NA	NA	24.38997801	25.1868225	25.68284464	20.23833058	22.67856068	24.97830671	NA	NA	NA	NA	21.63006554	18.57804037	22.54667139	27.06055	15.24259181	20.09489991	NA	NA	20.61806613	22.989214	19.75841628	21.87334485	22.96302725	25.51158172	19.1511575	22.95774687	NA	NA	NA	NA	NA	NA	NA	NA	NA	NA	NA	NA	20.8015195	23.9480763	NA	NA	23.33703687	30.30047862	24.43921628	20.47512215	23.03831668
AT1G06135	NA	NA	0	0	0	0	0	0	NA	NA	NA	NA	0	0	0.160089247	0	0.109800807	0	NA	NA	0.143114905	0.771572608	0.200663073	0.154203782	0	0	0	0	NA	NA	NA	NA	NA	NA	NA	NA	NA	NA	NA	NA	0	0	NA	NA	0	0	0.051063166	0	0
AT1G06137	NA	NA	0	0	0	0	0	0	NA	NA	NA	NA	0	0	0	0	0	0	NA	NA	0	0	0	0	0	0	0	0	NA	NA	NA	NA	NA	NA	NA	NA	NA	NA	NA	NA	0	0	NA	NA	0	0	0	0	0
AT1G06140	NA	NA	0.322586589	0.123155602	0.280011675	1.057224281	0.367409921	0.869321124	NA	NA	NA	NA	0.655070963	0.827192223	0.990319528	1.080047743	1.358465794	1.524572034	NA	NA	1.211484311	0.753629059	0.979982449	0.62757353	1.225489722	0.831064173	0.702323307	1.157641306	NA	NA	NA	NA	NA	NA	NA	NA	NA	NA	NA	NA	1.066190058	0.843242696	NA	NA	0.980639127	0.520135343	1.180390399	0.666100185	1.345130979
AT1G06150	NA	NA	0.929514964	0.936845934	0.58092319	0.852972909	0.889283518	0.997405448	NA	NA	NA	NA	1.123469662	1.098320251	0.720896733	0.666877785	1.124858326	0.990024954	NA	NA	0.870020588	0.854138831	0.700293438	0.998191284	1.105051357	0.833343174	0.688059628	1.029294859	NA	NA	NA	NA	NA	NA	NA	NA	NA	NA	NA	NA	1.174250191	0.988805057	NA	NA	1.051144048	0.779345059	0.977254244	0.90592372	1.162775594
AT1G06149	NA	NA	0	0	0	0	0	0	NA	NA	NA	NA	0	0	0	0	0	0	NA	NA	0	0	0	0	0	0	0	0	NA	NA	NA	NA	NA	NA	NA	NA	NA	NA	NA	NA	0	0	NA	NA	0	0	0	0	0
AT1G06148	NA	NA	0	0.100944254	0.344266553	0.288850622	0.060229368	0.129552255	NA	NA	NA	NA	0.25772528	0.216962089	0.085443528	0.126465582	0.029301682	0	NA	NA	0	0	0.053549383	0.10287789	0.059086489	0.136236033	0.095942993	0.081330728	NA	NA	NA	NA	NA	NA	NA	NA	NA	NA	NA	NA	0.064733381	0	NA	NA	0.04018895	0.284218628	0.095387791	0.0727957	0
AT1G06160	NA	NA	2.711667714	2.218388233	1.260954829	1.692770134	4.765042269	4.484163951	NA	NA	NA	NA	6.560644751	7.211659049	4.037137855	2.779254357	2.833356155	2.545253659	NA	NA	5.119855016	2.036255529	4.236555705	4.386112077	5.929846425	2.993973403	5.060348813	6.077004018	NA	NA	NA	NA	NA	NA	NA	NA	NA	NA	NA	NA	1.778255885	2.245365527	NA	NA	3.002904499	2.498437435	6.708087512	5.279291136	4.074994245
AT1G06170	NA	NA	0.742955457	0.486243542	0.276385861	0.463793112	0.58024385	0.195014651	NA	NA	NA	NA	0.620725041	0.326592433	0.154341487	0.533031214	0.599865266	0.403735057	NA	NA	0.413929748	0.165304549	0.257944762	0.446001991	0.379488975	0.464838307	0.115538178	0.489707678	NA	NA	NA	NA	NA	NA	NA	NA	NA	NA	NA	NA	0.155908768	0.361879878	NA	NA	0.483970517	0.513400217	0.541528033	0.306821663	0.482804784
AT1G06180	NA	NA	15.22488435	16.98453491	10.55524272	11.6642442	5.539913147	9.445808322	NA	NA	NA	NA	8.913705735	11.56001132	7.284060741	11.34862196	17.28857044	24.68365788	NA	NA	6.854450705	7.159889233	5.406021602	7.293230176	15.90670483	11.35942617	7.102937527	10.947544	NA	NA	NA	NA	NA	NA	NA	NA	NA	NA	NA	NA	8.277781144	8.898911904	NA	NA	14.06507475	18.17222853	10.08833474	9.961995711	7.195485334
AT1G06190	NA	NA	52.99373476	66.03402307	53.02735375	52.53229981	62.87208549	79.83472634	NA	NA	NA	NA	75.06038379	84.66646658	75.99207859	90.9140421	84.42113452	88.48998554	NA	NA	76.49287213	97.677418	61.26530277	78.58224716	91.72361475	87.41404345	84.79598393	117.5383931	NA	NA	NA	NA	NA	NA	NA	NA	NA	NA	NA	NA	99.28832458	95.27834386	NA	NA	57.61455004	40.94314347	86.65711087	89.4653206	90.46854341
AT1G06200	NA	NA	51.57469242	60.1322431	50.72618902	60.1932602	51.34553648	69.33384775	NA	NA	NA	NA	65.82282428	60.05497239	62.4990397	60.82721262	57.91585884	56.90553486	NA	NA	60.61534617	66.38461484	52.63937413	69.38313489	60.52839395	65.28761486	57.75886647	67.96487606	NA	NA	NA	NA	NA	NA	NA	NA	NA	NA	NA	NA	54.50390877	61.3568823	NA	NA	69.36811161	72.98804546	60.4364092	69.03031961	49.36902437
AT1G06210	NA	NA	22.14719098	23.99799235	26.574642	26.21080281	18.47326466	14.52186402	NA	NA	NA	NA	20.63509026	13.96388122	20.62867052	14.48742805	26.0594796	17.60760817	NA	NA	25.02761748	17.41589417	20.71190841	19.36339022	21.83460988	17.48061683	20.09084404	14.92715091	NA	NA	NA	NA	NA	NA	NA	NA	NA	NA	NA	NA	20.97104338	15.62070508	NA	NA	25.09866439	20.65572996	20.61242634	15.42304651	21.72941266
AT1G06220	NA	NA	22.75068548	16.26373483	19.28417405	18.84890944	25.21626686	19.24574986	NA	NA	NA	NA	26.64063224	22.97515544	21.95703323	22.56655699	35.43265524	33.12421703	NA	NA	27.65692506	25.04921469	20.03844214	23.76383427	31.10704361	23.58882886	22.82679597	25.53417564	NA	NA	NA	NA	NA	NA	NA	NA	NA	NA	NA	NA	31.30744209	23.35778852	NA	NA	17.40613692	16.9874177	32.92463021	22.17495082	27.20393058
AT1G06225	NA	NA	0	0	0	0.781730652	0	0	NA	NA	NA	NA	0.348747303	0	0	0	0	0	NA	NA	0.310082294	0	0	0.167054097	0	0	0.778965732	0.440218701	NA	NA	NA	NA	NA	NA	NA	NA	NA	NA	NA	NA	0.525573406	0	NA	NA	0.652591991	1.153792288	0.22127372	0	0
AT1G06230	NA	NA	24.12963099	20.3570913	23.07223436	22.2414979	25.02864861	18.98120468	NA	NA	NA	NA	28.53352933	24.79394543	16.55231007	21.06003232	22.81298696	23.37520516	NA	NA	24.73989914	21.1184585	23.79080092	17.64127188	27.65904206	21.8822821	17.70681244	21.02399311	NA	NA	NA	NA	NA	NA	NA	NA	NA	NA	NA	NA	30.00572042	23.94693617	NA	NA	22.05480244	17.71629448	29.17125209	17.52758679	26.30768731
AT1G06240	NA	NA	9.571689478	7.443811892	8.308419801	9.036519463	8.317573145	8.815198959	NA	NA	NA	NA	6.738181834	7.963226671	10.0239368	12.12354097	10.48950275	12.74961924	NA	NA	7.015256298	7.131737637	7.323281688	10.01405017	10.64199553	13.42549862	6.303190599	11.41337659	NA	NA	NA	NA	NA	NA	NA	NA	NA	NA	NA	NA	9.981072939	10.03234891	NA	NA	9.214119942	6.287638706	9.080342658	8.100930617	8.735017419
AT1G06250	NA	NA	0	0.147522818	0.167706992	0	0.08802092	0	NA	NA	NA	NA	0.031387257	0.079268649	0.062434806	0	0.256933888	0.133625817	NA	NA	0	0.05015222	0	0.060139475	0.086350683	0	0.420641495	0.118859049	NA	NA	NA	NA	NA	NA	NA	NA	NA	NA	NA	NA	0.047301607	0.043916708	NA	NA	0.176199837	0.207682612	0.03982927	0.053192858	0.073239761
AT1G06265	NA	NA	2.626855485	2.477675427	1.911313622	2.363278269	1.795113872	2.981117279	NA	NA	NA	NA	4.273723375	5.349105495	2.097210291	4.434422975	4.084081933	6.171749392	NA	NA	1.506569499	2.226122511	2.628737839	3.120347218	3.142267083	4.020655713	1.513876846	3.588517994	NA	NA	NA	NA	NA	NA	NA	NA	NA	NA	NA	NA	4.312674324	5.163129692	NA	NA	2.818392145	2.740627439	3.117741027	2.807780662	3.338779184
AT1G06260	NA	NA	0	0	0	0	0.11724956	0	NA	NA	NA	NA	0.041809857	0	0.083167202	0	0	0	NA	NA	0.074348942	0	0.104245516	0	0	0	0	0	NA	NA	NA	NA	NA	NA	NA	NA	NA	NA	NA	NA	0.0630088	0	NA	NA	0	0	0	0	0
AT1G06270	NA	NA	2.37270925	3.125154423	2.934872365	3.369670547	1.702509894	2.223397959	NA	NA	NA	NA	2.833112958	2.883918614	1.840183766	4.340847898	3.47086129	4.553827188	NA	NA	2.776052535	2.632991524	2.162408641	1.911010945	3.552497411	3.545363504	1.162298868	3.758656774	NA	NA	NA	NA	NA	NA	NA	NA	NA	NA	NA	NA	3.136843381	3.397766363	NA	NA	2.813014949	3.060585858	3.94362176	2.204703969	3.2379684
AT1G06280	NA	NA	0	0	0	0	0	0	NA	NA	NA	NA	0	0	0	0	0	0	NA	NA	0	0	0	0	0	0	0	0	NA	NA	NA	NA	NA	NA	NA	NA	NA	NA	NA	NA	0	0	NA	NA	0	0	0	0	0
AT1G06290	NA	NA	28.01695082	25.0447158	28.66906899	25.71317833	24.95717361	15.95963774	NA	NA	NA	NA	29.97317872	19.55515852	25.57855435	16.7778027	25.44456858	17.09285189	NA	NA	25.92627435	18.29975302	25.32613	20.18913824	25.14531899	18.13270052	18.67943425	15.11053007	NA	NA	NA	NA	NA	NA	NA	NA	NA	NA	NA	NA	29.50026931	19.38992005	NA	NA	26.34713079	25.58649777	27.52831413	13.76519171	26.07643885
AT1G06310	NA	NA	1.393823405	0.698417204	0.453700076	1.713009777	0.773903738	0.896351398	NA	NA	NA	NA	1.082632932	0.616533937	0.211132195	0.374997943	0.60820099	0.662749624	NA	NA	0.792732125	0.610548759	0.423428165	1.016851024	0.720284283	1.009923637	0.189661222	0.562714339	NA	NA	NA	NA	NA	NA	NA	NA	NA	NA	NA	NA	0.767794193	0.504936064	NA	NA	0.913628787	0.983231689	0.579159911	0.395734303	0.445807244
AT1G06320	NA	NA	1.622122066	1.238572381	2.112052077	1.181386053	0.369503111	0.397397172	NA	NA	NA	NA	0.592922701	0.831904863	0.524190278	0.193964453	0.719055358	0.560947958	NA	NA	0.351457592	0.631602165	0.164260926	0.189344673	0.724983248	0.766148966	0	0.415798773	NA	NA	NA	NA	NA	NA	NA	NA	NA	NA	NA	NA	1.191404782	0.276536993	NA	NA	0.739669483	1.307746581	0.501597998	0.446596706	0.922359814
AT1G06330	NA	NA	1.502715858	2.151374422	0.489145394	2.462451554	0.256727682	0.276108243	NA	NA	NA	NA	0.640823169	0	0.182101519	0.269529771	0.999187341	0.129913989	NA	NA	1.13955243	0	0	0.175406802	0.587664373	0.387137394	0.817914018	0	NA	NA	NA	NA	NA	NA	NA	NA	NA	NA	NA	NA	0.551852076	0.256180797	NA	NA	0.856526988	1.817222853	0.871265273	0	0.854463883
AT1G06340	NA	NA	0	0.28253344	0.321189862	0	0	0	NA	NA	NA	NA	0.060112394	0.075907051	0.119574185	0	0	0.085306039	NA	NA	0	0	0	0.0575891	0	0	0.268535382	0	NA	NA	NA	NA	NA	NA	NA	NA	NA	NA	NA	NA	0	0	NA	NA	0	0	0.076280407	0	0
AT1G06350	NA	NA	1.56805133	3.232673914	2.449980409	1.199106844	1.178714924	2.708261725	NA	NA	NA	NA	1.643054684	1.495764943	1.216121446	0.899995063	0.990498755	0.542249693	NA	NA	1.223072421	1.037932891	0.666899361	2.233004849	1.997328849	1.939053383	1.024170597	1.109351126	NA	NA	NA	NA	NA	NA	NA	NA	NA	NA	NA	NA	1.036522161	0.855421097	NA	NA	1.2870249	0.758493017	1.115219549	0.971347836	1.337421731
AT1G06360	NA	NA	25.82792882	32.44989753	25.06870145	22.74347616	74.02314843	62.52701259	NA	NA	NA	NA	57.17821015	52.06821766	45.29775274	46.83079779	32.52562959	24.52126539	NA	NA	26.18257368	37.7273554	85.02470642	63.43879328	42.78056714	61.49838813	44.47407474	52.04898293	NA	NA	NA	NA	NA	NA	NA	NA	NA	NA	NA	NA	35.69793118	34.95800462	NA	NA	36.47377423	29.78226343	56.65644453	62.25226623	52.15789955
AT1G06370	NA	NA	4.24750521	2.948350385	4.692444038	5.765054316	4.925653179	7.425951896	NA	NA	NA	NA	4.641998361	6.257753451	3.057121853	5.632999078	3.166589432	5.385727674	NA	NA	3.40227339	3.758731655	4.848569839	5.739220407	4.343215432	5.968713571	3.362730011	7.364001048	NA	NA	NA	NA	NA	NA	NA	NA	NA	NA	NA	NA	5.388534192	8.996499089	NA	NA	3.756246833	3.735618713	3.800980261	3.933461851	3.878936687
AT1G06380	NA	NA	9.460960284	11.26931911	9.362027271	9.922155264	8.404935668	11.40358914	NA	NA	NA	NA	11.66565217	12.22716832	10.73118707	11.81066449	15.53825435	16.42396367	NA	NA	13.03712209	9.725215284	9.082267562	10.33666945	15.222366	12.38189693	9.269120039	13.32851038	NA	NA	NA	NA	NA	NA	NA	NA	NA	NA	NA	NA	14.66200899	11.35475013	NA	NA	12.7697119	12.81399535	14.48147106	12.97168953	13.98702684
AT1G06390	NA	NA	36.29330998	34.79807921	36.31883455	38.74219351	39.82453111	40.16350846	NA	NA	NA	NA	44.80129383	40.58700697	32.82225415	28.64238169	34.33665066	32.55992691	NA	NA	40.93514224	37.50889977	42.65296124	41.54084946	40.82995317	37.61399317	30.47776215	36.39360651	NA	NA	NA	NA	NA	NA	NA	NA	NA	NA	NA	NA	40.25124632	36.34555854	NA	NA	36.07756688	34.27539367	39.26355198	29.76230621	37.559068
AT1G06400	NA	NA	46.39540821	55.21356506	53.09316841	48.50658337	69.60287398	65.06719687	NA	NA	NA	NA	70.57243411	61.34357766	47.70144703	35.23661575	46.51493229	42.86769931	NA	NA	75.47060226	60.89840363	71.90352833	68.2447046	57.63076427	47.3435961	56.81830848	45.3774782	NA	NA	NA	NA	NA	NA	NA	NA	NA	NA	NA	NA	56.77143571	59.13528192	NA	NA	67.76462762	62.5343824	56.79773934	62.19554835	57.19326094
AT1G06410	NA	NA	53.61811999	50.8808907	61.18809262	57.51438461	73.9843981	59.69813442	NA	NA	NA	NA	70.51895748	56.96398739	34.45974271	27.44799699	39.58148713	33.09474532	NA	NA	70.272228	63.32075036	75.90935362	47.4964738	50.31381066	34.01120919	27.3501331	34.89994754	NA	NA	NA	NA	NA	NA	NA	NA	NA	NA	NA	NA	63.58006948	49.27627089	NA	NA	56.26715098	48.52065579	51.93822519	36.43323342	51.13795882
AT1G06420	NA	NA	2.287060233	3.22391328	2.748758507	4.420400838	2.524697599	2.779938605	NA	NA	NA	NA	2.872316811	2.111252799	0.767491278	2.271938757	1.579203407	2.859375208	NA	NA	3.278099254	1.301511258	1.496457102	2.135684766	2.4374762	3.671195582	1.5320926	2.435161007	NA	NA	NA	NA	NA	NA	NA	NA	NA	NA	NA	NA	3.165746545	3.119157414	NA	NA	3.850611083	2.836640551	3.590462938	1.598380503	3.201113475
AT1G06430	NA	NA	69.89128125	59.16613576	66.84480916	58.00684104	56.34119533	40.37669814	NA	NA	NA	NA	48.32663291	30.46306486	51.20484739	29.71879485	41.89940353	28.37252382	NA	NA	39.43421724	36.30531403	60.39273303	42.37766101	44.87172095	28.98637589	38.99872073	26.49160005	NA	NA	NA	NA	NA	NA	NA	NA	NA	NA	NA	NA	46.89886115	34.10896788	NA	NA	73.47520201	66.14530013	36.32500039	26.91487831	31.19266824
AT1G06440	NA	NA	1.186354625	0.988191122	1.263820636	1.531668431	1.547736267	1.704208774	NA	NA	NA	NA	1.918527328	1.427025321	1.516060489	2.089178133	1.828656258	2.946374675	NA	NA	2.38347945	2.141667747	2.424518779	2.165308844	2.482409996	1.555958905	2.817694226	2.919345067	NA	NA	NA	NA	NA	NA	NA	NA	NA	NA	NA	NA	2.653642759	1.948935252	NA	NA	1.13110741	0.695587695	2.651314418	2.004276335	3.127583114
AT1G06450	NA	NA	1.56805133	1.945590782	2.211787869	2.997767109	2.857490726	2.496978896	NA	NA	NA	NA	3.311583085	3.015655127	1.39347249	2.156238172	1.911488826	3.389060578	NA	NA	2.604691268	1.221097518	2.064212306	3.081058604	2.452859991	2.18816788	1.422459162	1.889112424	NA	NA	NA	NA	NA	NA	NA	NA	NA	NA	NA	NA	2.111434031	2.227659106	NA	NA	3.277146736	2.528310057	3.030487905	2.320442052	1.931831389
AT1G06460	NA	NA	151.6443768	121.1227309	126.587317	122.2789972	139.9144929	115.9384369	NA	NA	NA	NA	136.5217684	134.5562688	273.562229	190.4735677	154.2790894	154.5743342	NA	NA	107.7143942	103.8879092	159.6960535	139.8905012	193.9908718	202.8018923	134.9758272	167.8504354	NA	NA	NA	NA	NA	NA	NA	NA	NA	NA	NA	NA	127.1510396	133.8993922	NA	NA	129.040751	90.59433996	189.0688281	154.2245774	183.2427767
AT1G06470	NA	NA	16.63971526	19.59323268	19.10938149	18.07584966	19.48415381	19.92445177	NA	NA	NA	NA	24.16932708	23.18474432	20.11896093	21.26057544	22.34574489	25.79691772	NA	NA	20.53776785	20.49247248	20.10625266	23.83131912	25.94549304	23.57745001	18.72425249	26.16665434	NA	NA	NA	NA	NA	NA	NA	NA	NA	NA	NA	NA	21.35315654	23.93676874	NA	NA	20.29023185	18.23817234	18.67371251	19.22553674	17.06270025
AT1G06475	NA	NA	3.260866239	2.614328411	1.698298656	2.493621827	3.34256657	6.950138782	NA	NA	NA	NA	4.926607469	5.017003105	NA	NA	2.818684	6.991392961	NA	NA	2.967369799	6.348382216	4.754952816	10.73375438	4.882274923	6.300608585	2.839773807	7.12151265	NA	NA	NA	NA	NA	NA	NA	NA	NA	NA	NA	NA	2.75427076	4.33608004	NA	NA	3.122528766	3.680451348	4.638345321	7.541265897	5.006262174
AT1G06480	NA	NA	0	0	0	0	0	0	NA	NA	NA	NA	0	0	NA	NA	0	0	NA	NA	0	0	0	0	0	0	0	0	NA	NA	NA	NA	NA	NA	NA	NA	NA	NA	NA	NA	0	0	NA	NA	0	0	0	0	0
AT1G06490	NA	NA	2.197261045	1.206579546	1.685187938	1.775628562	1.336989433	1.061848427	NA	NA	NA	NA	1.958363673	1.546737619	NA	NA	1.871287258	1.32190899	NA	NA	2.09992636	1.019619485	1.188705134	0.969700096	2.280199984	1.256209471	0.819142732	1.379513585	NA	NA	NA	NA	NA	NA	NA	NA	NA	NA	NA	NA	2.818673599	2.073050417	NA	NA	0.933301315	0.679449039	2.201213682	1.193309977	1.574575409
AT1G06500	NA	NA	8.519334	12.31292807	11.35653648	12.63079762	11.08924972	11.8518454	NA	NA	NA	NA	12.4560454	12.79533311	NA	NA	9.373703514	13.18721974	NA	NA	12.04193601	11.92596086	10.35231853	14.44294475	11.468096	12.64619789	11.92369592	13.85129077	NA	NA	NA	NA	NA	NA	NA	NA	NA	NA	NA	NA	14.37670876	17.15172222	NA	NA	15.63137666	12.42825078	13.89320192	15.07829036	11.18780608
AT1G06515	NA	NA	32.88295878	33.10585581	35.56374748	37.0816234	33.525615	47.26323458	NA	NA	NA	NA	40.7757398	46.43044547	NA	NA	28.91765716	38.69908467	NA	NA	31.48612091	36.13909935	32.38524941	42.03572413	30.40051999	36.20873275	23.67139394	44.21090515	NA	NA	NA	NA	NA	NA	NA	NA	NA	NA	NA	NA	32.62419627	51.44713187	NA	NA	40.50868813	37.19962076	21.77138164	30.55460324	19.45161899
AT1G06510	NA	NA	23.11064319	29.71034947	24.35918475	26.10585082	22.88390432	27.78895868	NA	NA	NA	NA	23.94407158	24.13996435	NA	NA	24.46136054	27.34649822	NA	NA	23.16290404	24.79189927	29.32480001	30.05925104	27.15742793	32.96912002	25.84237491	37.1879257	NA	NA	NA	NA	NA	NA	NA	NA	NA	NA	NA	NA	24.76839136	29.91083903	NA	NA	29.46393098	24.84224441	24.55038676	25.45095055	21.90168977
AT1G06520	NA	NA	1.17505601	1.9669709	0.941512939	1.876153565	1.111843196	0.797184702	NA	NA	NA	NA	1.25549029	0.806593271	NA	NA	1.111877643	0.906467531	NA	NA	2.154255936	3.026730441	2.196732588	1.878039742	1.61591922	1.490333427	1.869517756	0.91750845	NA	NA	NA	NA	NA	NA	NA	NA	NA	NA	NA	NA	1.062211515	0.924562276	NA	NA	1.154057415	1.748906205	1.649071513	0.933208029	0.565359562
AT1G06530	NA	NA	52.49767067	54.7731777	56.88326896	57.35081585	42.75552549	51.59893232	NA	NA	NA	NA	60.45880461	52.39001741	NA	NA	58.15808272	52.28681856	NA	NA	58.04072765	44.59197344	47.29846697	37.14496977	68.42050489	55.44208903	46.18808574	55.68876288	NA	NA	NA	NA	NA	NA	NA	NA	NA	NA	NA	NA	62.85501614	50.93987857	NA	NA	74.27446789	68.41309565	71.52193169	64.81785706	66.65329435
AT1G06540	NA	NA	2.64536777	1.514904238	0.574058164	1.926612463	1.506470508	3.078370634	NA	NA	NA	NA	0.752066311	1.628011374	NA	NA	1.90554065	3.049325899	NA	NA	0.764212597	2.918393213	0.267877843	2.573204915	1.970512741	2.612467501	2.399747731	1.898644958	NA	NA	NA	NA	NA	NA	NA	NA	NA	NA	NA	NA	1.295300717	1.352935262	NA	NA	1.407301066	0.710894026	2.65853071	2.002860655	2.005587599
AT1G06550	NA	NA	47.21721788	47.33574656	46.29657815	46.41137884	41.33940248	50.95098594	NA	NA	NA	NA	49.37163322	45.18617485	NA	NA	73.34623592	67.98776635	NA	NA	54.32832363	49.40089945	42.50614271	48.91626301	51.85463571	59.51308008	48.13230253	51.02873135	NA	NA	NA	NA	NA	NA	NA	NA	NA	NA	NA	NA	46.93215737	45.22689926	NA	NA	43.587463	43.74364871	59.56286227	53.49253573	61.31133934
AT1G06560	NA	NA	6.761109338	6.317207972	5.907389861	5.345232776	7.112889316	8.826746011	NA	NA	NA	NA	9.993752262	8.705082032	NA	NA	13.36850552	15.56660563	NA	NA	10.36993514	12.53929198	6.269953816	8.888893276	12.48470988	10.06137046	8.8126503	13.38117169	NA	NA	NA	NA	NA	NA	NA	NA	NA	NA	NA	NA	11.63054795	9.979297361	NA	NA	7.748040872	7.889275337	11.95271076	9.478668075	13.3544232
AT1G06570	NA	NA	40.03374295	43.59232805	50.9164472	45.38263353	31.95714471	30.36124621	NA	NA	NA	NA	31.30242684	23.60206172	NA	NA	15.47004339	11.35618806	NA	NA	19.81174439	27.06412566	28.34230322	15.84756432	26.16451636	8.49011737	14.77929577	12.27853241	NA	NA	NA	NA	NA	NA	NA	NA	NA	NA	NA	NA	24.03432981	21.56270803	NA	NA	50.84926241	44.9043485	15.08847556	13.22633218	14.12009815
AT1G06580	NA	NA	1.669684287	1.509736436	2.173979529	1.920040198	2.101864067	2.195948601	NA	NA	NA	NA	2.120016499	2.352563707	NA	NA	1.110208157	1.519461858	NA	NA	1.523211268	2.771570025	1.441605761	1.887418217	1.806687462	2.150763301	1.147949499	1.838106153	NA	NA	NA	NA	NA	NA	NA	NA	NA	NA	NA	NA	1.516786408	2.277162642	NA	NA	1.322357455	0.991856528	1.64402492	1.996028285	0.999372963
AT1G06590	NA	NA	5.86756321	4.125315902	4.311539299	4.88682396	4.803719006	4.931520943	NA	NA	NA	NA	5.818372367	6.274583464	NA	NA	6.180540253	8.196635172	NA	NA	4.959318748	6.265795981	3.282625488	6.089509327	6.049740744	6.465593593	4.363613448	6.879835427	NA	NA	NA	NA	NA	NA	NA	NA	NA	NA	NA	NA	6.336342783	6.43753292	NA	NA	4.02655986	3.372166119	5.892268235	5.877947867	5.450510596
AT1G06610	NA	NA	0	0	0	0	0	0	NA	NA	NA	NA	0	0	NA	NA	0	0	NA	NA	0	0	NA	NA	0	0	0	0	NA	NA	NA	NA	NA	NA	NA	NA	NA	NA	NA	NA	0	0	NA	NA	0	0	0	0	0
AT1G06620	NA	NA	9.351265868	6.394177848	8.359388779	8.995953045	4.578177866	2.769630675	NA	NA	NA	NA	7.278345414	4.46653069	NA	NA	5.985843668	3.90948598	NA	NA	12.45897216	8.151676546	NA	NA	10.19900486	3.128261916	7.444790135	3.219865883	NA	NA	NA	NA	NA	NA	NA	NA	NA	NA	NA	NA	7.124529901	4.330486542	NA	NA	6.618858705	7.426421567	3.280057497	2.420851417	5.872785824
AT1G06630	NA	NA	12.00968708	10.5489526	11.8746964	13.31721421	12.34144092	12.5762673	NA	NA	NA	NA	15.09480314	12.80921034	NA	NA	9.246360571	12.0220857	NA	NA	9.195329713	11.32129222	NA	NA	10.37188311	13.77177791	5.897827673	12.3045205	NA	NA	NA	NA	NA	NA	NA	NA	NA	NA	NA	NA	11.00940747	13.85454487	NA	NA	11.40549107	11.50210158	9.312111156	9.471897939	9.806866403
AT1G06640	NA	NA	78.69852323	57.03564295	84.58652008	92.3663947	54.02502541	58.27895317	NA	NA	NA	NA	73.2175331	63.93987718	NA	NA	58.36312813	46.62449591	NA	NA	64.06505542	51.66010743	NA	NA	70.79993556	58.94743686	46.79984846	56.49609374	NA	NA	NA	NA	NA	NA	NA	NA	NA	NA	NA	NA	59.20532209	78.34042711	NA	NA	70.13764834	82.02775475	60.2846329	50.00833161	66.6142307
AT1G06645	NA	NA	12.61311082	8.254927836	12.09140344	10.44791128	8.998295402	11.81683857	NA	NA	NA	NA	11.14597452	11.51558391	NA	NA	6.866052904	8.771441029	NA	NA	4.744902617	6.961945306	NA	NA	12.04882966	13.4977342	7.695055791	10.57336968	NA	NA	NA	NA	NA	NA	NA	NA	NA	NA	NA	NA	9.976603254	9.498971298	NA	NA	12.70372387	8.045506252	12.45085622	9.044012387	11.90075755
AT1G06650	NA	NA	40.57332818	38.42101615	37.98070119	45.33807861	36.8781765	32.74318932	NA	NA	NA	NA	34.31365742	32.15043148	NA	NA	34.29563609	29.20772149	NA	NA	33.20981366	30.30521617	NA	NA	49.03787581	36.27705111	35.65142868	36.09469655	NA	NA	NA	NA	NA	NA	NA	NA	NA	NA	NA	NA	35.10753062	34.08711549	NA	NA	43.35034237	40.62027554	44.07577261	35.48276505	39.80796445
AT1G06660	NA	NA	3.725741798	3.413751149	3.049218041	4.186458368	4.946630197	4.850638323	NA	NA	NA	NA	5.187976407	4.978857296	NA	NA	4.317621804	7.031000293	NA	NA	5.304713621	5.015221951	NA	NA	4.995494078	4.442710119	2.665221594	4.878787418	NA	NA	NA	NA	NA	NA	NA	NA	NA	NA	NA	NA	5.199267495	5.770873213	NA	NA	4.222971312	3.261131921	4.575428492	4.3521429	3.026436423
AT1G06670	NA	NA	10.76206303	7.347462256	8.946111718	8.195406415	11.09159412	11.07868223	NA	NA	NA	NA	12.93320966	12.59915386	NA	NA	18.11124177	19.044623	NA	NA	13.56525643	11.62938714	NA	NA	15.22887635	12.75205289	9.578371007	13.93158684	NA	NA	NA	NA	NA	NA	NA	NA	NA	NA	NA	NA	17.84293105	13.61383801	NA	NA	7.608836943	5.821895921	16.69360522	11.13285975	15.80691741
AT1G06680	NA	NA	2068.936038	2540.903065	2436.842755	2325.002377	2474.612281	2034.127837	NA	NA	NA	NA	1605.484296	1784.550199	NA	NA	1618.158985	1355.961062	NA	NA	1618.942097	1651.697314	NA	NA	1321.409725	1815.095197	2335.670477	1559.011997	NA	NA	NA	NA	NA	NA	NA	NA	NA	NA	NA	NA	1685.451837	1823.039034	NA	NA	1828.336663	2297.554759	1217.88707	1828.261321	1690.627438
AT1G06690	NA	NA	33.7543087	28.1026188	41.41360572	35.17281413	57.1343853	70.46425491	NA	NA	NA	NA	51.62966551	47.61825829	NA	NA	67.02971665	57.1958261	NA	NA	56.70688548	65.66366191	NA	NA	54.16448671	51.33960259	51.58334629	54.18968601	NA	NA	NA	NA	NA	NA	NA	NA	NA	NA	NA	NA	46.96106221	40.50201805	NA	NA	35.75583935	25.53793383	49.47833312	47.28764625	45.3253412
AT1G06700	NA	NA	44.93301864	50.32940909	44.07140939	44.11329238	42.81237049	54.30027757	NA	NA	NA	NA	49.80272269	45.19444162	NA	NA	37.90550439	41.61811032	NA	NA	40.18543992	39.84651644	NA	NA	45.98102798	46.91544272	39.75546952	42.46829913	NA	NA	NA	NA	NA	NA	NA	NA	NA	NA	NA	NA	44.88719962	52.67594615	NA	NA	45.44576123	47.71456712	44.34558525	44.30597189	49.63581637
AT1G06710	NA	NA	2.58512851	1.148071078	1.648611744	1.671412406	1.478174602	1.143853928	NA	NA	NA	NA	2.5455084	2.435110635	NA	NA	3.50797194	4.561052855	NA	NA	2.33187691	2.033673968	NA	NA	3.324678153	1.902840322	1.780362872	3.050877876	NA	NA	NA	NA	NA	NA	NA	NA	NA	NA	NA	NA	3.158053427	2.356443612	NA	NA	1.299074285	0.76559418	2.389989232	1.612282052	2.249904901
AT1G06720	NA	NA	12.1795182	7.454803575	8.924194885	8.995994738	11.25473942	10.79970553	NA	NA	NA	NA	15.5365636	12.50264063	NA	NA	22.80343874	21.84345459	NA	NA	18.48283795	15.74371014	NA	NA	22.91980584	13.40213128	14.17091392	17.51846527	NA	NA	NA	NA	NA	NA	NA	NA	NA	NA	NA	NA	21.16866537	14.13933063	NA	NA	8.544190461	7.950660555	18.1905513	12.82912236	21.2249109
AT1G06730	NA	NA	7.147063229	7.136266375	6.561706507	5.305281803	7.952296504	8.316919035	NA	NA	NA	NA	8.8866767	6.710445596	NA	NA	10.44881884	13.656812	NA	NA	9.847003573	8.633928846	NA	NA	10.0947225	9.182710142	8.179140183	10.87930728	NA	NA	NA	NA	NA	NA	NA	NA	NA	NA	NA	NA	10.06120554	9.716125359	NA	NA	9.066651529	4.875475948	10.39851561	8.09785577	8.023624271
AT1G06740	NA	NA	1.600731675	0.956535443	0.996791849	0.988402013	1.617057421	1.253196812	NA	NA	NA	NA	1.577236934	1.627592485	NA	NA	1.943614125	2.093866528	NA	NA	1.71903592	1.625930698	NA	NA	1.928531922	1.219236255	1.591002181	1.584175671	NA	NA	NA	NA	NA	NA	NA	NA	NA	NA	NA	NA	1.661306907	2.040745525	NA	NA	0.729915704	1.458828072	2.130581539	1.379606343	1.859967697
AT1G06750	NA	NA	0.07809697	0.178892979	0	0	0.053369115	0.086096984	NA	NA	NA	NA	0.057092456	0.048062412	NA	NA	0.051928316	0.243061252	NA	NA	0.135367238	0.091225345	NA	NA	0.104712825	0.12071846	0	0.072066985	NA	NA	NA	NA	NA	NA	NA	NA	NA	NA	NA	NA	0	0.053255428	NA	NA	0.142445372	0.125922762	0.144896433	0.032252057	0.044406958
AT1G06760	NA	NA	153.5251725	196.8685232	153.7980821	174.2240953	153.3017559	173.3250499	NA	NA	NA	NA	169.6006127	155.2647392	NA	NA	170.6685313	156.6405144	NA	NA	149.0409123	150.0241531	NA	NA	126.5842923	158.5487456	123.0022623	130.3742011	NA	NA	NA	NA	NA	NA	NA	NA	NA	NA	NA	NA	180.1974229	166.0051566	NA	NA	159.7760728	159.5154886	142.1393356	149.7598547	149.8525834
AT1G06770	NA	NA	3.518155095	3.560895595	3.302397216	3.575247265	3.969727503	3.99880904	NA	NA	NA	NA	4.904614973	4.758276892	NA	NA	4.977802633	4.979643274	NA	NA	4.396302866	4.810426136	NA	NA	5.174249961	5.311721778	4.096992179	5.637355992	NA	NA	NA	NA	NA	NA	NA	NA	NA	NA	NA	NA	5.408350657	5.439773735	NA	NA	4.066560073	4.353419539	5.17382935	3.953262289	5.489659069
AT1G06780	NA	NA	10.97317868	7.373148526	9.048693701	9.350323141	6.898840439	4.785129474	NA	NA	NA	NA	7.362317301	5.515039883	NA	NA	9.096050276	7.589295899	NA	NA	10.55613216	5.981644031	NA	NA	9.236428739	6.332405571	5.972597294	5.850533319	NA	NA	NA	NA	NA	NA	NA	NA	NA	NA	NA	NA	10.26243374	7.233340157	NA	NA	6.771601598	6.369495112	8.991881759	5.468182609	8.776886624
AT1G06790	NA	NA	4.96765573	6.400783404	6.629739226	3.934495595	5.771068563	9.401371589	NA	NA	NA	NA	8.503957993	9.859447672	NA	NA	11.80857767	14.7307432	NA	NA	7.049887522	9.671226903	NA	NA	8.908631105	9.790416745	9.19308318	13.06467235	NA	NA	NA	NA	NA	NA	NA	NA	NA	NA	NA	NA	8.026939291	11.39051809	NA	NA	7.078735436	7.008572987	8.41023007	10.4114395	7.414769236
AT1G06800	NA	NA	3.665524057	2.764681458	3.841379793	2.344029243	3.72681534	4.238131488	NA	NA	NA	NA	5.490046783	3.768896105	NA	NA	4.339554341	3.957320513	NA	NA	6.043606908	5.708948735	NA	NA	5.114540557	3.616097425	5.255411838	3.987504046	NA	NA	NA	NA	NA	NA	NA	NA	NA	NA	NA	NA	4.629319351	3.475015673	NA	NA	3.505942891	3.171355698	6.095833182	3.58135353	5.693601682
AT1G06810	NA	NA	0	0	0	0	0	0	NA	NA	NA	NA	0	0.09111339	NA	NA	0.098442103	0.102395262	NA	NA	0	0.115292459	NA	NA	0	0.152566461	0.322330648	0.273239193	NA	NA	NA	NA	NA	NA	NA	NA	NA	NA	NA	NA	0	0	NA	NA	0	0	0.04578077	0.122282431	0.168367268
AT1G06820	NA	NA	18.67306749	16.73745623	18.44021856	19.01963581	22.19236794	21.74611397	NA	NA	NA	NA	23.89451131	22.78924093	NA	NA	25.79192936	21.36854404	NA	NA	23.57121813	22.44430994	NA	NA	25.27884937	24.30889731	21.40733438	22.55884105	NA	NA	NA	NA	NA	NA	NA	NA	NA	NA	NA	NA	28.6223228	22.32963587	NA	NA	20.56693117	16.43591255	26.76471129	21.60710376	25.44156595
AT1G06830	NA	NA	7.141619921	13.90512102	13.48297799	15.60365341	22.93772877	35.42933498	NA	NA	NA	NA	19.0561051	23.40387242	NA	NA	14.95813128	16.05273842	NA	NA	15.62814761	21.27248598	NA	NA	13.40572985	21.34238624	12.82748322	29.2165742	NA	NA	NA	NA	NA	NA	NA	NA	NA	NA	NA	NA	11.14631916	20.57562997	NA	NA	17.91074256	11.51507551	24.89920874	35.68661421	24.9740335
AT1G06840	NA	NA	8.62670215	7.713075705	8.913316071	10.57942149	7.720847338	5.849404265	NA	NA	NA	NA	9.737799691	7.484036958	NA	NA	9.510783208	9.738737533	NA	NA	10.44288258	7.606419959	NA	NA	9.800624883	6.610012545	6.725070817	7.806544958	NA	NA	NA	NA	NA	NA	NA	NA	NA	NA	NA	NA	10.40343359	7.400778587	NA	NA	6.902973057	6.909933812	9.465598024	5.171527828	9.525689959
AT1G06850	NA	NA	10.84477459	9.098959793	9.194565171	8.265571649	7.497166446	9.360648695	NA	NA	NA	NA	10.38632877	9.584300295	NA	NA	7.588233932	10.16054581	NA	NA	9.562677731	8.788913433	NA	NA	10.17287538	12.28010643	6.314525008	10.47289524	NA	NA	NA	NA	NA	NA	NA	NA	NA	NA	NA	NA	10.88267731	9.54497404	NA	NA	9.890191345	9.556304794	11.40565448	8.801000086	9.895050286
AT1G06860	NA	NA	0	0	0	0	0	0	NA	NA	NA	NA	0	0	NA	NA	0	0	NA	NA	1.100573775	0	NA	NA	0	0.654316723	0	0	NA	NA	NA	NA	NA	NA	NA	NA	NA	NA	NA	NA	0.932707735	0	NA	NA	0	0	0	1.04887325	0
AT1G06870	NA	NA	16.56817722	15.42562241	14.61347236	16.9320913	15.77802378	15.79070736	NA	NA	NA	NA	16.69645801	13.32108003	NA	NA	20.11404985	18.40820385	NA	NA	20.70474801	19.18686572	NA	NA	18.58390917	17.3764336	16.05768363	18.83989908	NA	NA	NA	NA	NA	NA	NA	NA	NA	NA	NA	NA	19.15616929	16.0359764	NA	NA	15.01232364	17.0627208	20.54264818	16.55379388	21.21217987
AT1G06880	NA	NA	0	0	0	0	0	0	NA	NA	NA	NA	0	0	NA	NA	0	0.878291755	NA	NA	0	0	NA	NA	0.567563177	0	0	0.781233187	NA	NA	NA	NA	NA	NA	NA	NA	NA	NA	NA	NA	0	0	NA	NA	0	0	0.39268294	0	0
AT1G06890	NA	NA	26.35372806	20.67696107	26.61311189	23.8027538	28.64478261	26.46063809	NA	NA	NA	NA	34.13228782	30.55354891	NA	NA	30.52753038	30.56940441	NA	NA	28.59465442	26.17841976	NA	NA	33.87450857	30.12454614	22.36321873	33.47840422	NA	NA	NA	NA	NA	NA	NA	NA	NA	NA	NA	NA	32.53958618	31.4845905	NA	NA	22.42543386	23.25376079	28.05694751	25.79455721	24.36549486
AT1G06900	NA	NA	15.26931906	12.76830949	16.16630544	13.16001065	17.22249346	13.80460317	NA	NA	NA	NA	19.95615243	16.84313633	NA	NA	21.27188755	18.30748083	NA	NA	19.68972596	16.1492204	NA	NA	19.91825803	16.74230278	12.36576717	16.82066239	NA	NA	NA	NA	NA	NA	NA	NA	NA	NA	NA	NA	20.78055343	15.5645034	NA	NA	10.43191146	9.37097047	18.55159387	12.58985948	17.30458354
AT1G06910	NA	NA	6.608802728	4.325276325	5.070721887	6.961904916	5.242083568	6.114857953	NA	NA	NA	NA	6.384266726	5.338183238	NA	NA	5.375209387	7.264300527	NA	NA	5.625314911	4.54914766	NA	NA	5.907411496	5.168588246	3.597108771	5.699218806	NA	NA	NA	NA	NA	NA	NA	NA	NA	NA	NA	NA	6.327518571	5.834484126	NA	NA	6.08089317	4.947413003	5.948324165	4.483795855	5.502568464
AT1G06920	NA	NA	0	0	0.247668554	0	0	0	NA	NA	NA	NA	0	0.058531703	NA	NA	0	0	NA	NA	0	0	NA	NA	0	0	0	0	NA	NA	NA	NA	NA	NA	NA	NA	NA	NA	NA	NA	0	0	NA	NA	0	0	0	0	0
AT1G06923	NA	NA	2.05583277	2.354598716	2.867953451	2.88756534	0.401398331	0.215850092	NA	NA	NA	NA	1.216639614	0.090371424	NA	NA	1.318146166	0.558587835	NA	NA	0.381795137	0.114353595	NA	NA	0.557857292	0.075662031	0.63941161	0.271014119	NA	NA	NA	NA	NA	NA	NA	NA	NA	NA	NA	NA	0.323561478	0.150203725	NA	NA	2.142712465	1.420630244	0.408671659	0.060643323	0.834980994
AT1G06925	NA	NA	0	0	0	0	0	0	NA	NA	NA	NA	0	0	NA	NA	0.13877602	0.288697753	NA	NA	0	0	NA	NA	0	0	0.454396677	0.128397121	NA	NA	NA	NA	NA	NA	NA	NA	NA	NA	NA	NA	0	0	NA	NA	0	0	0	0.172384261	0
AT1G06930	NA	NA	1.905461031	0.991988206	3.157595628	3.784747825	1.302134643	0.572904712	NA	NA	NA	NA	1.097498717	0.426421167	NA	NA	0.863850727	0.539124334	NA	NA	1.951641872	1.214059492	NA	NA	1.045166772	0.490894678	0	0.266414776	NA	NA	NA	NA	NA	NA	NA	NA	NA	NA	NA	NA	1.46312366	0.413432987	NA	NA	1.500773512	3.072346034	0.964166757	0.071536984	0.39398911
AT1G06950	NA	NA	52.72655402	43.56241074	48.10569308	46.4849032	60.09008108	53.06877086	NA	NA	NA	NA	71.98611573	68.78241618	NA	NA	90.52384045	77.69436715	NA	NA	78.94242334	81.63280099	NA	NA	85.37270236	70.59591733	64.03126521	75.88711532	NA	NA	NA	NA	NA	NA	NA	NA	NA	NA	NA	NA	94.77734693	62.74496968	NA	NA	41.23735485	32.81310064	89.29496298	59.50409231	87.22029043
AT1G06960	NA	NA	17.69727354	29.44360366	21.34452629	22.79294	22.53262799	25.39739461	NA	NA	NA	NA	21.47173735	22.06911252	NA	NA	20.74758838	24.73734134	NA	NA	19.45446061	23.13841036	NA	NA	22.56298158	26.34773918	16.22308797	24.29570647	NA	NA	NA	NA	NA	NA	NA	NA	NA	NA	NA	NA	25.92792606	31.12279107	NA	NA	21.23620631	18.92314707	21.25599244	20.15613656	18.21914727
AT1G06970	NA	NA	0	0	0	0.079114909	0.049489674	0.026612843	NA	NA	NA	NA	0	0.022284359	NA	NA	0.024076803	0.050087321	NA	NA	0.062763645	0.084594105	NA	NA	0.032367057	0.018657224	0	0	NA	NA	NA	NA	NA	NA	NA	NA	NA	NA	NA	NA	0.079785842	0	NA	NA	0.066045454	0.11676934	0.055984917	0.059815262	0.082357965
AT1G06980	NA	NA	4.787413354	6.527558297	8.31114298	7.471408001	8.256829634	6.031795757	NA	NA	NA	NA	4.499766085	2.946268372	NA	NA	2.955876584	1.655541097	NA	NA	2.370894706	1.420239845	NA	NA	5.501990443	4.992163616	6.948650067	4.838509966	NA	NA	NA	NA	NA	NA	NA	NA	NA	NA	NA	NA	3.934823907	5.052364648	NA	NA	4.885777205	6.61643719	4.088668384	3.765866029	3.759208994
AT1G06990	NA	NA	0	0	0	0	0	0.05378732	NA	NA	NA	NA	0.071334676	0	NA	NA	0	0.05061584	NA	NA	0	0	NA	NA	0.130834369	0.037708188	0	0	NA	NA	NA	NA	NA	NA	NA	NA	NA	NA	NA	NA	0	0	NA	NA	0	0	0.022630267	0	0
AT1G07000	NA	NA	5.523817187	5.204115202	6.728165895	5.450485653	8.584648985	8.774348916	NA	NA	NA	NA	8.293431415	7.402062585	NA	NA	4.235685467	3.481489503	NA	NA	27.17938714	23.24248118	NA	NA	7.167448024	5.669344053	4.849292598	4.467001815	NA	NA	NA	NA	NA	NA	NA	NA	NA	NA	NA	NA	6.052922971	3.675637526	NA	NA	5.606358466	4.596927376	8.526690968	4.709565263	7.092387965
AT1G07010	NA	NA	41.42622096	37.17067552	37.92980009	35.57546716	13.8519408	14.85693004	NA	NA	NA	NA	13.92761342	13.80384644	NA	NA	29.53371919	29.4173789	NA	NA	19.05520454	21.08980926	NA	NA	21.26235295	14.63892997	15.31327965	19.5908138	NA	NA	NA	NA	NA	NA	NA	NA	NA	NA	NA	NA	23.34863084	20.96024705	NA	NA	35.15338281	28.03970398	16.40633182	17.97709477	15.24178819
AT1G07020	NA	NA	24.34667236	27.57844956	23.3396378	21.33637548	21.20860142	30.77336978	NA	NA	NA	NA	34.0323555	28.40263909	NA	NA	23.12659127	21.92732251	NA	NA	25.04213563	25.10587368	NA	NA	27.68175714	24.67570097	31.45449756	23.1251978	NA	NA	NA	NA	NA	NA	NA	NA	NA	NA	NA	NA	27.60897925	33.93445338	NA	NA	27.20553376	29.33439858	23.57845486	27.62240383	26.92702208
AT1G07025	NA	NA	0	0	0	0	0	0	NA	NA	NA	NA	0	0	NA	NA	0.119663155	0	NA	NA	0	0	NA	NA	0	0	0	0	NA	NA	NA	NA	NA	NA	NA	NA	NA	NA	NA	NA	0	0	NA	NA	0	0	0.055649678	0	0
AT1G07030	NA	NA	12.69728769	9.648411761	10.49162227	11.3369469	11.84736549	15.07472494	NA	NA	NA	NA	16.80928943	18.7089039	NA	NA	18.30603212	23.43201532	NA	NA	14.33726473	14.35636994	NA	NA	17.13372169	20.53898863	15.54978039	20.35437746	NA	NA	NA	NA	NA	NA	NA	NA	NA	NA	NA	NA	16.23050385	18.02458257	NA	NA	13.47246783	15.15787783	19.9146348	16.48726489	20.54878615
AT1G07040	NA	NA	21.08823209	19.59342433	19.89269097	19.74662821	16.46978545	14.58958593	NA	NA	NA	NA	27.34586698	24.4663915	NA	NA	18.52908267	15.55247179	NA	NA	12.68155176	12.56797864	NA	NA	21.66323627	18.51607012	14.05484709	19.59235878	NA	NA	NA	NA	NA	NA	NA	NA	NA	NA	NA	NA	21.5340846	18.59909273	NA	NA	20.80195377	18.3890809	23.18938024	19.9949286	21.840831
AT1G07050	NA	NA	2.597732096	8.677812794	3.382325895	6.148738574	19.6752644	23.94484933	NA	NA	NA	NA	38.5087358	42.69849079	NA	NA	65.20507065	65.0536891	NA	NA	17.07276629	17.0264678	NA	NA	102.6533054	126.3750303	81.06480354	109.3370077	NA	NA	NA	NA	NA	NA	NA	NA	NA	NA	NA	NA	32.43538734	40.59527639	NA	NA	7.995622878	3.141417657	105.3634796	112.5542988	110.2904643
AT1G07051	NA	NA	0	0	0	0	0	0	NA	NA	NA	NA	0.19105287	0	NA	NA	0.521315134	0	NA	NA	0	0	NA	NA	0	0.403969455	0	0	NA	NA	NA	NA	NA	NA	NA	NA	NA	NA	NA	NA	0	0	NA	NA	0	0	0.121219516	0	0
AT1G07060	NA	NA	0.246010782	0	0	0	0.336232708	0.361615162	NA	NA	NA	NA	0.479587014	0.227099813	NA	NA	0.654310946	0.340293122	NA	NA	0.106604008	0.766309493	NA	NA	0.109950847	0.633785638	0.26780268	0.378359865	NA	NA	NA	NA	NA	NA	NA	NA	NA	NA	NA	NA	0	0.33551646	NA	NA	0.112178159	0	0.342325237	0.609577086	0.41965484
AT1G07070	NA	NA	33.24268821	33.40429711	31.84974531	30.49157402	41.14786645	45.40660084	NA	NA	NA	NA	46.3876369	45.45195407	NA	NA	57.13613873	82.5304032	NA	NA	52.86390799	65.08449774	NA	NA	54.94406379	56.55572367	53.25687103	76.11113374	NA	NA	NA	NA	NA	NA	NA	NA	NA	NA	NA	NA	48.60137242	57.6339964	NA	NA	37.60972763	45.00391901	49.4090748	62.29577452	46.18563043
AT1G07080	NA	NA	53.89049975	48.66557313	58.21553065	54.5054958	45.22454149	46.67997492	NA	NA	NA	NA	52.56463658	51.93463214	NA	NA	44.54505141	45.82187981	NA	NA	42.4064268	38.27709627	NA	NA	54.09324416	52.78799542	38.35734706	47.31592034	NA	NA	NA	NA	NA	NA	NA	NA	NA	NA	NA	NA	42.29959757	45.12820349	NA	NA	60.01595997	53.47230464	50.93110625	47.44558339	43.10202052
AT1G07090	NA	NA	7.457805108	5.913427891	6.224543722	9.191759776	7.056608195	5.973073343	NA	NA	NA	NA	10.34481395	9.414728201	NA	NA	10.4898777	9.390177602	NA	NA	7.292030697	4.690801443	NA	NA	9.273007282	8.670563907	8.118425462	7.58782053	NA	NA	NA	NA	NA	NA	NA	NA	NA	NA	NA	NA	9.691060852	9.453967915	NA	NA	6.365367053	5.24161841	13.00892369	9.47656425	14.89648594
AT1G07100	NA	NA	0	0	0	0	0	0	NA	NA	NA	NA	0	0	NA	NA	0	0	NA	NA	0	0	NA	NA	0	0	0	0	NA	NA	NA	NA	NA	NA	NA	NA	NA	NA	NA	NA	0	0	NA	NA	0	0	0	0	0
AT1G07110	NA	NA	53.17649657	48.49078336	56.8893366	55.79830117	65.54946325	55.06399105	NA	NA	NA	NA	55.97590726	52.59066908	NA	NA	53.44263471	53.78497701	NA	NA	52.57327642	51.77623203	NA	NA	67.60568652	64.30960018	45.20342238	48.07049299	NA	NA	NA	NA	NA	NA	NA	NA	NA	NA	NA	NA	61.81904175	50.5817532	NA	NA	47.38376797	38.99315153	69.36606943	43.27764505	58.00853231
AT1G07119	NA	NA	1.924209331	1.889011688	0.715822528	2.70269073	2.254194285	2.626395485	NA	NA	NA	NA	2.143520008	2.283807114	NA	NA	2.101948979	2.566593438	NA	NA	0.95293583	1.605482637	NA	NA	3.255701577	2.620259192	1.795421016	3.043951259	NA	NA	NA	NA	NA	NA	NA	NA	NA	NA	NA	NA	3.331302168	2.811740458	NA	NA	1.504144954	0.443225086	1.997535015	2.610990879	1.40673932
AT1G07120	NA	NA	0.69677706	0.159607376	1.088669811	0.304476235	0.095231289	0.051210184	NA	NA	NA	NA	0.271667142	0.214405156	NA	NA	0.231650852	0	NA	NA	0.905804537	0.108521031	NA	NA	1.152232199	0.107704375	0.45509899	0.128595571	NA	NA	NA	NA	NA	NA	NA	NA	NA	NA	NA	NA	0.307058342	0.190056851	NA	NA	0.31772253	1.348171514	0.2370057	0.057550232	0.396196546
AT1G07128	NA	NA	5.656395954	7.514964104	6.775614995	6.179301264	5.566191157	8.563859189	NA	NA	NA	NA	5.458310987	7.03173587	NA	NA	3.535393101	5.868135004	NA	NA	11.07892522	14.09547951	NA	NA	8.898706974	7.810751942	7.881530314	10.3697188	NA	NA	NA	NA	NA	NA	NA	NA	NA	NA	NA	NA	4.320648627	4.705755171	NA	NA	5.674356958	5.837001887	6.331704466	7.942220906	4.116864884
AT1G07130	NA	NA	4.89402242	4.096145037	2.450832872	3.701388557	3.344427429	5.395351058	NA	NA	NA	NA	3.302542309	5.039103056	NA	NA	4.568309555	7.160186441	NA	NA	4.975558476	7.329134375	NA	NA	5.342084725	5.382745397	5.12263477	6.137328774	NA	NA	NA	NA	NA	NA	NA	NA	NA	NA	NA	NA	2.972397405	6.096996009	NA	NA	3.948249664	4.552541595	4.947477122	5.752380015	4.602331564
AT1G07135	NA	NA	22.17121758	33.01125342	3.528261859	3.498565049	103.196111	127.9150648	NA	NA	NA	NA	24.91256348	27.51661711	NA	NA	5.487340315	11.41539312	NA	NA	284.0607977	328.3326043	NA	NA	107.4035776	160.3764254	43.71147048	97.44710024	NA	NA	NA	NA	NA	NA	NA	NA	NA	NA	NA	NA	19.72192666	12.43106819	NA	NA	40.43930697	15.88828724	69.51078131	82.81226857	42.72319417
AT1G07140	NA	NA	72.05464704	74.57696526	80.01583438	88.08993942	80.370676	75.95778348	NA	NA	NA	NA	95.2951395	79.98977742	NA	NA	99.76490539	88.45424393	NA	NA	108.9814492	92.32360297	NA	NA	106.6220451	83.19254793	105.2241519	96.72858659	NA	NA	NA	NA	NA	NA	NA	NA	NA	NA	NA	NA	108.0224372	97.79688489	NA	NA	93.38961296	81.18369975	91.44566176	80.04613094	104.975283
AT1G07150	NA	NA	3.565461234	3.09364806	2.67286159	2.242616154	2.215026139	3.970400143	NA	NA	NA	NA	2.896127992	1.762053253	NA	NA	1.97562506	1.0835247	NA	NA	4.962803015	4.122758848	NA	NA	3.500936433	3.980394058	1.764224365	1.595232296	NA	NA	NA	NA	NA	NA	NA	NA	NA	NA	NA	NA	1.666467624	1.326184594	NA	NA	4.77889713	3.832609013	3.624964681	2.364835254	2.887463333
AT1G07160	NA	NA	0.123510892	0.282920472	0.321629848	0	0	0.090775313	NA	NA	NA	NA	0.12038948	0.152022067	NA	NA	0.205312467	0.170845794	NA	NA	1.230984229	2.3564673	NA	NA	0.966023626	0.063639024	0.268903239	0.303931815	NA	NA	NA	NA	NA	NA	NA	NA	NA	NA	NA	NA	0.136073115	0.210559559	NA	NA	0.056319583	0	0.305539602	0.1020137	0.210689725
AT1G07170	NA	NA	11.18599184	16.7876233	14.06227614	13.27353565	12.91601089	20.97832043	NA	NA	NA	NA	18.18782458	17.8036538	NA	NA	13.01615167	18.40749224	NA	NA	12.95381219	18.24789848	NA	NA	13.1019076	20.02349132	18.05534261	25.0938784	NA	NA	NA	NA	NA	NA	NA	NA	NA	NA	NA	NA	16.50244284	24.26456835	NA	NA	17.76446133	14.30455636	13.23950481	19.67282372	12.28234716
AT1G07175	NA	NA	1.345715694	0.770641584	0	2.205180496	0.919621549	0	NA	NA	NA	NA	1.475669558	0.207044979	NA	NA	0.894794634	0	NA	NA	1.166279672	0	NA	NA	0.300723773	0.520035306	2.929841259	0.206968494	NA	NA	NA	NA	NA	NA	NA	NA	NA	NA	NA	NA	1.976783557	0.229415639	NA	NA	0.306815637	2.169818332	0.312095023	0	0
AT1G07180	NA	NA	38.32429706	42.16116317	40.83871613	41.75700845	34.32225123	37.32093973	NA	NA	NA	NA	29.90917725	28.83020273	NA	NA	26.05263637	19.11217876	NA	NA	27.18318739	32.20064206	NA	NA	14.4465144	12.34162834	15.04083497	16.56581379	NA	NA	NA	NA	NA	NA	NA	NA	NA	NA	NA	NA	23.25926872	21.52606431	NA	NA	53.53006249	50.41065633	16.35717711	17.49295319	13.59113694
AT1G07190	NA	NA	0	0	0	0	0	0	NA	NA	NA	NA	0	0	NA	NA	0	0	NA	NA	0	0	NA	NA	0	0	0	0.336167008	NA	NA	NA	NA	NA	NA	NA	NA	NA	NA	NA	NA	0	0	NA	NA	0	0	0	0	0
AT1G07200	NA	NA	8.476196071	7.340200951	9.892261109	8.469308869	7.205151809	4.900149734	NA	NA	NA	NA	8.010092825	5.725336647	NA	NA	6.031208197	5.379757268	NA	NA	5.016774239	4.004702882	NA	NA	7.045331382	6.710825336	4.782300365	6.009382709	NA	NA	NA	NA	NA	NA	NA	NA	NA	NA	NA	NA	8.408270672	7.771331493	NA	NA	7.541561784	7.666815821	7.935031614	5.826973402	6.406642359
AT1G07210	NA	NA	29.97899306	30.71235265	27.26464553	31.7629507	26.35480168	24.63522171	NA	NA	NA	NA	36.41656047	26.9327983	NA	NA	39.1160558	46.5736766	NA	NA	35.18618028	36.36769134	NA	NA	37.67111683	34.50277127	28.37075191	37.25640372	NA	NA	NA	NA	NA	NA	NA	NA	NA	NA	NA	NA	36.4028738	39.29389672	NA	NA	33.86608962	31.09166586	33.63360544	28.12066861	32.379684
AT1G07220	NA	NA	5.204652549	7.012969253	5.713616828	6.020255072	5.997577097	8.13792717	NA	NA	NA	NA	7.684282677	8.353040438	NA	NA	6.955293884	8.575646665	NA	NA	10.92289886	11.88099552	NA	NA	8.916876827	8.702375379	6.110053787	8.758035202	NA	NA	NA	NA	NA	NA	NA	NA	NA	NA	NA	NA	7.720307485	7.898545463	NA	NA	6.049494515	7.898286085	9.041041335	7.67036793	8.530131807
AT1G07230	NA	NA	18.27745574	18.52978164	19.81252343	17.10102146	14.88074326	14.26871698	NA	NA	NA	NA	18.41223394	15.04259087	NA	NA	13.95567188	11.70359969	NA	NA	13.18767063	11.88378974	NA	NA	16.23995878	13.02223553	15.13656592	11.70144858	NA	NA	NA	NA	NA	NA	NA	NA	NA	NA	NA	NA	15.73661595	13.74580185	NA	NA	19.10113337	18.18985436	17.86136062	12.6403978	15.61406359
AT1G07240	NA	NA	6.856887345	8.673872811	9.194378804	10.3976388	11.67950682	12.78685167	NA	NA	NA	NA	17.05813709	14.36013211	NA	NA	10.20736217	7.502864645	NA	NA	14.23562821	11.71546739	NA	NA	11.98389355	10.09809003	11.47493447	10.73464057	NA	NA	NA	NA	NA	NA	NA	NA	NA	NA	NA	NA	12.59049572	13.22486113	NA	NA	10.45332369	9.7358591	14.27253168	10.43932473	16.00301257
AT1G07250	NA	NA	21.85112922	20.81425715	22.81700411	22.80758968	25.05982512	22.69818456	NA	NA	NA	NA	22.35330043	20.23799462	NA	NA	19.88784401	16.01051582	NA	NA	11.76564202	10.52986012	NA	NA	20.74074002	18.42095867	19.66526326	19.59831473	NA	NA	NA	NA	NA	NA	NA	NA	NA	NA	NA	NA	18.9092925	18.69950774	NA	NA	28.21452307	22.32556931	24.45187433	19.70082203	22.75836618
AT1G07260	NA	NA	4.179047578	3.94875676	2.992685609	2.282689737	3.855377479	2.956245849	NA	NA	NA	NA	4.837201872	4.21143402	NA	NA	4.515446848	3.901935794	NA	NA	5.16109162	4.312044829	NA	NA	5.509900691	3.122220467	2.388346844	3.245784	NA	NA	NA	NA	NA	NA	NA	NA	NA	NA	NA	NA	4.06695157	3.384080056	NA	NA	3.954117635	4.04295235	5.104423196	2.67505217	4.099050379
AT1G07270	NA	NA	0.712750605	1.224497695	1.237363843	0.778640808	1.217680707	1.178643884	NA	NA	NA	NA	1.331580611	2.046990147	NA	NA	1.461262119	2.588009896	NA	NA	1.54428336	1.295103429	NA	NA	1.433489605	1.438376089	1.034515754	2.338553097	NA	NA	NA	NA	NA	NA	NA	NA	NA	NA	NA	NA	1.090616752	1.579612821	NA	NA	0.975018864	1.149231844	1.193828569	1.766086974	1.350931041
AT1G07280	NA	NA	47.24007312	47.63927449	37.61825352	37.00479683	46.23935053	38.56362646	NA	NA	NA	NA	43.73984819	34.6161665	NA	NA	36.65527041	34.39490798	NA	NA	29.14088297	18.16747988	NA	NA	58.90558432	43.14122232	36.87391375	35.11412978	NA	NA	NA	NA	NA	NA	NA	NA	NA	NA	NA	NA	38.11133123	36.2616134	NA	NA	48.57123206	33.8679471	51.37095574	39.12075084	44.56430419
AT1G07290	NA	NA	1.717389552	1.072893218	2.23609323	4.093425959	2.667300597	3.270269063	NA	NA	NA	NA	3.57624507	3.122704357	NA	NA	3.373879333	3.509364893	NA	NA	2.773827064	1.702135935	NA	NA	2.442241549	2.775322618	3.569079352	2.977479211	NA	NA	NA	NA	NA	NA	NA	NA	NA	NA	NA	NA	3.153440436	3.247174781	NA	NA	2.135755606	1.510418995	2.244922469	1.934285733	2.21938671
AT1G07300	NA	NA	4.906827293	6.743900229	7.986047251	8.57670201	4.023813471	9.376410547	NA	NA	NA	NA	5.739384185	7.624889099	NA	NA	5.872774575	9.332596749	NA	NA	4.57149896	6.113794378	NA	NA	5.756712223	6.889465463	3.471961547	7.093809918	NA	NA	NA	NA	NA	NA	NA	NA	NA	NA	NA	NA	5.856389381	7.444927659	NA	NA	6.824247674	6.724960763	6.714076876	6.484462648	6.277693837
AT1G07310	NA	NA	21.59443023	18.33628413	19.39076029	21.82820097	25.69750456	28.50394803	NA	NA	NA	NA	29.54679317	28.37413928	NA	NA	17.65941563	19.52733321	NA	NA	22.15690576	18.31436178	NA	NA	24.29467264	22.54082832	14.59073046	21.30137399	NA	NA	NA	NA	NA	NA	NA	NA	NA	NA	NA	NA	27.71034238	25.05035628	NA	NA	23.08909089	20.81114128	28.28344142	19.62973866	27.16877592
AT1G07320	NA	NA	202.0065551	245.3403228	209.6035555	218.1281779	257.7257598	282.3818042	NA	NA	NA	NA	256.1552706	268.2521849	NA	NA	251.0269363	276.3716683	NA	NA	249.9490994	290.456814	NA	NA	241.6078443	300.4119287	280.6699335	316.4725583	NA	NA	NA	NA	NA	NA	NA	NA	NA	NA	NA	NA	235.1867207	262.7098111	NA	NA	249.1069073	213.3045457	223.2044886	263.5133575	238.8069687
AT1G07330	NA	NA	0.262865748	0	0.114086389	0.095722121	0.17963453	0.032199212	NA	NA	NA	NA	0.085407503	0.053924251	NA	NA	0.058261653	0.121202555	NA	NA	0.151877042	0.170585781	NA	NA	0.195806538	0.293456917	0.095383559	0.215617323	NA	NA	NA	NA	NA	NA	NA	NA	NA	NA	NA	NA	0.193067782	0.17925187	NA	NA	0.159818447	0.141280688	0.135473706	0.217113705	0.149468901
AT1G07340	NA	NA	0	0	0	0	0	0	NA	NA	NA	NA	0	0	NA	NA	0	0	NA	NA	0	0	NA	NA	0.02390094	0	0	0	NA	NA	NA	NA	NA	NA	NA	NA	NA	NA	NA	NA	0	0.036467017	NA	NA	0	0	0	0	0.060815935
AT1G07350	NA	NA	19.63600361	15.83589007	21.63333753	19.16650436	14.37145686	18.9148379	NA	NA	NA	NA	16.90300877	20.34323642	NA	NA	24.52901913	32.02312859	NA	NA	14.85278204	19.58909502	NA	NA	21.03128757	26.64064027	20.36352942	23.58800718	NA	NA	NA	NA	NA	NA	NA	NA	NA	NA	NA	NA	16.08620356	20.40202741	NA	NA	20.18578035	16.67348803	22.07804165	22.64809301	22.06630957
AT1G07360	NA	NA	21.88680291	16.7524431	20.85166867	20.87762359	24.36860985	22.04942561	NA	NA	NA	NA	29.11265673	23.62102491	NA	NA	28.89301938	28.09649606	NA	NA	27.15726064	19.49671245	NA	NA	28.60632663	22.41683668	21.38489227	20.98506126	NA	NA	NA	NA	NA	NA	NA	NA	NA	NA	NA	NA	32.42498523	22.67859846	NA	NA	18.0129299	12.56670392	37.43809853	22.35422757	32.17519419
AT1G07370	NA	NA	16.36127705	16.72405014	14.88910858	16.91283799	20.43802818	23.59715328	NA	NA	NA	NA	23.53584969	25.44330296	NA	NA	33.04629352	37.65857987	NA	NA	23.09916451	28.97575063	NA	NA	26.93018059	29.55085826	27.38615523	31.81943716	NA	NA	NA	NA	NA	NA	NA	NA	NA	NA	NA	NA	20.15740657	21.41421532	NA	NA	17.88929732	18.43816358	25.81325249	29.424732	25.80897739
AT1G07380	NA	NA	7.629172819	6.443090576	7.424976239	7.324214878	4.528939628	3.596486861	NA	NA	NA	NA	6.534987922	3.462075185	NA	NA	6.379426869	3.890757409	NA	NA	6.478334692	3.60067217	NA	NA	6.871152666	3.752254743	4.529985332	3.721541169	NA	NA	NA	NA	NA	NA	NA	NA	NA	NA	NA	NA	6.593924809	4.072617802	NA	NA	5.692610134	6.585491365	6.243323116	4.296346196	5.477332586
AT1G07390	NA	NA	0.916911371	0.525081215	0.729572791	0.890377963	0.522157998	0.486699276	NA	NA	NA	NA	0.719956296	0.721031215	NA	NA	1.287088778	1.285928296	NA	NA	0.728430609	1.090881611	NA	NA	1.400149498	0.603671869	0.720873372	1.128153687	NA	NA	NA	NA	NA	NA	NA	NA	NA	NA	NA	NA	1.309479503	0.659991206	NA	NA	0.534240562	0.492806197	0.716701829	0.441771191	0.695157058
AT1G07400	NA	NA	1.104938131	1.518617239	1.150930339	0.482833638	0.151016284	1.136916296	NA	NA	NA	NA	1.238565789	1.428001398	NA	NA	1.689802121	2.063339823	NA	NA	1.1491285	1.548818544	NA	NA	1.33335614	2.04955091	1.202814733	1.69937366	NA	NA	NA	NA	NA	NA	NA	NA	NA	NA	NA	NA	0.56808302	0.90416752	NA	NA	1.007678809	1.06895462	1.435025155	2.099031883	0.753938721
AT1G07410	NA	NA	5.015687368	5.744597132	6.841556771	6.001206436	4.406875184	3.071932773	NA	NA	NA	NA	5.121735225	3.160246803	NA	NA	6.35244932	4.212310525	NA	NA	6.002864644	2.138942342	NA	NA	4.6434937	4.368755759	5.719981479	3.01214544	NA	NA	NA	NA	NA	NA	NA	NA	NA	NA	NA	NA	4.911848944	3.90887786	NA	NA	5.772197767	5.776602447	5.649953344	3.353615927	5.296544337
AT1G07420	NA	NA	26.76214815	23.20747645	28.20796054	28.54007454	35.18348564	41.53916808	NA	NA	NA	NA	39.3460897	44.54730016	NA	NA	31.69153913	44.68673968	NA	NA	25.6235353	34.88326109	NA	NA	39.07241285	43.92846643	28.1616756	42.57085945	NA	NA	NA	NA	NA	NA	NA	NA	NA	NA	NA	NA	31.54331868	42.71249024	NA	NA	26.78901652	23.63031837	31.54534449	35.10352685	31.4491018
AT1G07430	NA	NA	4.862944	0.681998716	2.325930768	0.975765063	0.203460574	0.145879974	NA	NA	NA	NA	0.193471261	0.335921077	NA	NA	0.659892575	1.613021237	NA	NA	0.258032156	0.077284653	NA	NA	1.774220608	0.485786053	0.540174365	0.152634993	NA	NA	NA	NA	NA	NA	NA	NA	NA	NA	NA	NA	0.218675561	0.236865019	NA	NA	0.724064641	0.320039248	0.583081217	0.368866267	0.395019077
AT1G07440	NA	NA	31.55703303	33.97783603	24.42571194	24.78338338	22.5589099	29.39216783	NA	NA	NA	NA	19.52591149	20.49478136	NA	NA	24.07719173	26.15042872	NA	NA	29.49182694	32.67174429	NA	NA	31.10017353	47.58043457	31.34457593	50.86017055	NA	NA	NA	NA	NA	NA	NA	NA	NA	NA	NA	NA	22.37671161	29.75002807	NA	NA	24.33641841	21.10323313	40.89887822	53.93069408	37.87204438
AT1G07450	NA	NA	3.514043238	3.812897437	5.057010844	6.465513823	2.401391245	3.670115726	NA	NA	NA	NA	3.019615109	3.528471148	NA	NA	3.935260912	3.517671082	NA	NA	4.407939069	5.112954481	NA	NA	5.000959234	2.811213078	4.22798631	4.608073906	NA	NA	NA	NA	NA	NA	NA	NA	NA	NA	NA	NA	4.143135588	3.846653202	NA	NA	6.662462231	5.367796735	3.088300289	4.200871836	2.208460499
AT1G07460	NA	NA	0	0	0.604349522	0.253534266	0	0	NA	NA	NA	NA	0.282768083	0	NA	NA	0.077157324	0	NA	NA	0	0	NA	NA	0	0	0	0	NA	NA	NA	NA	NA	NA	NA	NA	NA	NA	NA	NA	0	0	NA	NA	0	0.374202904	0.07176445	0	0
AT1G07470	NA	NA	22.39417911	21.21719586	21.67760082	21.00608868	19.95064539	21.3705626	NA	NA	NA	NA	24.02819031	23.63112847	NA	NA	18.04774014	21.52956923	NA	NA	21.7452769	22.59784663	NA	NA	25.72928467	23.7115361	20.16599452	22.61258634	NA	NA	NA	NA	NA	NA	NA	NA	NA	NA	NA	NA	24.54270612	25.78464721	NA	NA	22.82883894	17.39240598	26.77469561	23.62897292	24.26721874
AT1G07473	NA	NA	0	0	0	0	0	0	NA	NA	NA	NA	0.04755645	0	NA	NA	0	0	NA	NA	0	0	NA	NA	0.130834369	0	0	0	NA	NA	NA	NA	NA	NA	NA	NA	NA	NA	NA	NA	0	0	NA	NA	0.266969451	0	0	0	0
AT1G07476	NA	NA	0	0	0	0	0	0	NA	NA	NA	NA	0	0	NA	NA	0	0	NA	NA	0	0	NA	NA	0	0.062190746	0	0	NA	NA	NA	NA	NA	NA	NA	NA	NA	NA	NA	NA	0	0	NA	NA	0	0	0	0	0
AT1G07480	NA	NA	16.4964161	17.79413655	17.38762718	17.83072374	14.79228621	18.5711527	NA	NA	NA	NA	18.88704658	16.81293418	NA	NA	13.72552601	15.81605347	NA	NA	15.99880551	15.08936091	NA	NA	18.11999012	18.52862804	12.44686192	16.91411445	NA	NA	NA	NA	NA	NA	NA	NA	NA	NA	NA	NA	17.37292306	20.17702775	NA	NA	15.9199595	14.07336188	19.17627032	17.98670395	17.42014461
AT1G07485	NA	NA	1.361978119	1.559908946	1.773336776	0.892731681	0.37229392	0.600597991	NA	NA	NA	NA	0.531023084	0.335275253	NA	NA	0.633925503	0.753579633	NA	NA	0.590186843	0.954558861	NA	NA	0.426101056	0.912287515	0.593049439	1.089242042	NA	NA	NA	NA	NA	NA	NA	NA	NA	NA	NA	NA	0.200067218	0.371500854	NA	NA	2.484187034	3.074455582	0.758079754	0.337477345	0.619550852
AT1G07490	NA	NA	3.370577626	2.895307633	4.38859419	3.068475456	0.959729654	1.135398384	NA	NA	NA	NA	0.88979452	0.950729903	NA	NA	2.241167868	2.913958628	NA	NA	1.338859997	1.42176074	NA	NA	0.941518354	1.664328984	1.528811249	2.85113607	NA	NA	NA	NA	NA	NA	NA	NA	NA	NA	NA	NA	1.23779905	0.766148179	NA	NA	5.123152077	3.623123446	1.650246996	2.319937717	0.958277252
AT1G07500	NA	NA	0.801448458	1.835839507	5.217550871	0.87553833	0.547685722	1.178061838	NA	NA	NA	NA	0.585895469	0.49322715	NA	NA	7.460598812	3.048648271	NA	NA	2.431045183	2.496466038	NA	NA	1.611879422	1.858259492	0.872441619	1.232612362	NA	NA	NA	NA	NA	NA	NA	NA	NA	NA	NA	NA	0.588642215	2.186076136	NA	NA	4.750869692	3.876742087	2.106525815	1.323911124	1.367142213
AT1G07510	NA	NA	13.90926574	10.90364054	11.02715157	12.83142393	12.29335711	11.51760406	NA	NA	NA	NA	13.87409308	11.96502783	NA	NA	15.92808068	13.42518779	NA	NA	14.19766581	12.03515724	NA	NA	14.6157733	11.61014029	9.959652358	10.7436302	NA	NA	NA	NA	NA	NA	NA	NA	NA	NA	NA	NA	14.93803221	11.99316067	NA	NA	12.76950485	13.35661912	18.11228184	13.3775387	15.85313177
AT1G07520	NA	NA	5.14757261	4.145378012	5.55033846	5.974904751	5.276543981	3.724136163	NA	NA	NA	NA	5.115478949	4.47963329	NA	NA	4.278411451	3.337665369	NA	NA	11.85006732	11.80657514	NA	NA	8.735207396	8.474889966	4.552884455	5.764469497	NA	NA	NA	NA	NA	NA	NA	NA	NA	NA	NA	NA	5.139460907	4.799105033	NA	NA	6.27151964	5.187433658	7.560810501	4.915950093	5.488082034
AT1G07530	NA	NA	17.72848849	14.59877756	17.18590491	16.82277631	12.60148796	11.69819209	NA	NA	NA	NA	13.44910751	12.44349981	NA	NA	13.25079445	11.47829947	NA	NA	17.4954505	15.31739119	NA	NA	17.48082366	14.00195527	10.56508958	12.37919627	NA	NA	NA	NA	NA	NA	NA	NA	NA	NA	NA	NA	15.23087969	13.6115007	NA	NA	16.5515312	16.48345667	15.16570538	12.47846801	12.58241757
AT1G07540	NA	NA	0	0	0.124030528	0	0	0	NA	NA	NA	NA	0.023212974	0	NA	NA	0	0.03294174	NA	NA	0	0	NA	NA	0	0	0	0	NA	NA	NA	NA	NA	NA	NA	NA	NA	NA	NA	NA	0.034982699	0	NA	NA	0	0	0	0.039339673	0
AT1G07550	NA	NA	0.667873715	0.917919753	1.217428536	1.313307495	0.456404769	0.564487964	NA	NA	NA	NA	1.49728842	1.376925793	NA	NA	0.444083263	0.623587146	NA	NA	1.27340462	0.832155346	NA	NA	0.462669093	1.238839661	0.727034683	1.314786519	NA	NA	NA	NA	NA	NA	NA	NA	NA	NA	NA	NA	1.471605537	1.252439453	NA	NA	0.974537373	1.830683763	0.784784127	0.827444453	0.759523452
AT1G07560	NA	NA	2.757276804	2.526384642	2.872046351	4.141738087	1.790027877	1.69717911	NA	NA	NA	NA	4.686491852	3.457397881	NA	NA	2.97922831	3.241890364	NA	NA	4.062362528	2.603467664	NA	NA	1.26313181	2.610513621	2.02602555	3.943794139	NA	NA	NA	NA	NA	NA	NA	NA	NA	NA	NA	NA	3.797147314	2.655819274	NA	NA	2.703167741	3.22320873	2.259427985	1.679560414	2.665300187
AT1G07570	NA	NA	11.10597134	17.51783646	14.33346633	15.4318952	9.520144852	10.8116291	NA	NA	NA	NA	9.424655638	9.292975065	NA	NA	8.25908499	6.906286602	8.791891003	6.994995885	7.514344338	10.69697259	NA	NA	9.404807003	7.629806666	7.317480358	7.641397542	NA	NA	NA	NA	NA	NA	NA	NA	NA	NA	NA	NA	9.15877676	10.52957053	NA	NA	14.70394466	14.13722803	8.299378329	8.408552216	6.924342653
AT1G07580	NA	NA	0	0	0	0	0	0	NA	NA	NA	NA	0	0	NA	NA	0	0	0	0	0	0.961823388	NA	NA	0	0	0	0	NA	NA	NA	NA	NA	NA	NA	NA	NA	NA	NA	NA	0	0	NA	NA	0	0	0	0	0
AT1G07590	NA	NA	67.97545687	92.11272239	120.427969	97.12134209	71.03560371	50.12750419	NA	NA	NA	NA	64.71278733	63.29069476	NA	NA	48.95637086	107.787342	78.70562347	91.32548215	37.13422621	68.63695539	NA	NA	31.4388172	75.85334965	45.14635953	84.55219612	NA	NA	NA	NA	NA	NA	NA	NA	NA	NA	NA	NA	30.57274527	82.26430887	NA	NA	71.290907	112.9279699	13.24943174	65.22827679	15.59098013
AT1G07600	NA	NA	0	0	0	0	0	0	NA	NA	NA	NA	0	0	NA	NA	0	0	0	0	0	0	NA	NA	0	0	0	0	NA	NA	NA	NA	NA	NA	NA	NA	NA	NA	NA	NA	0	0	NA	NA	0	0	0	0	0
AT1G07610	NA	NA	380.3811171	552.7102147	448.0015233	512.1037104	257.5141567	269.9939863	NA	NA	NA	NA	350.4795926	288.9749876	NA	NA	303.6917323	302.6512671	326.8394764	239.9549419	293.2415005	236.7579833	NA	NA	147.2559429	320.0109891	356.0879061	295.179643	NA	NA	NA	NA	NA	NA	NA	NA	NA	NA	NA	NA	260.6867095	353.4285975	NA	NA	445.8588448	733.5695229	208.5851005	312.7088214	288.0870791
AT1G07615	NA	NA	6.629628787	7.593086195	5.610785403	6.035420475	5.059045506	7.999018224	NA	NA	NA	NA	8.293005717	7.106006959	NA	NA	9.330646493	9.285029202	8.464337438	9.390865949	7.421454899	7.442933557	NA	NA	8.617431348	6.974166292	6.495199557	9.10864282	NA	NA	NA	NA	NA	NA	NA	NA	NA	NA	NA	NA	7.993739634	9.041675197	NA	NA	6.902599843	7.482682337	9.139743546	8.350496405	9.047264648
AT1G07620	NA	NA	1.668870997	0.201200141	2.401649086	2.111015458	0.540216068	0.419609215	NA	NA	NA	NA	1.005982235	0.783805931	NA	NA	0.876053197	0.911233044	1.382587329	0.579190415	1.370222391	0.444603212	NA	NA	0.588850252	0.497828895	0.764926895	1.37790812	NA	NA	NA	NA	NA	NA	NA	NA	NA	NA	NA	NA	0.935433622	0.628909507	NA	NA	1.562024862	1.416247718	0.828402247	0.326463715	0.749164632
AT1G07630	NA	NA	11.19317463	9.902216517	12.36264729	12.05926617	7.385316891	8.254880013	NA	NA	NA	NA	12.22705655	9.382611928	NA	NA	11.52316223	9.369823989	10.34177164	6.617300085	14.61793772	10.15925953	NA	NA	11.1092717	7.238938945	6.554516448	8.761784361	NA	NA	NA	NA	NA	NA	NA	NA	NA	NA	NA	NA	10.51731782	8.34342254	NA	NA	9.855926983	8.090375716	10.63421038	7.236596817	9.524931303
AT1G07640	NA	NA	21.5416349	21.32302778	20.05231713	18.20883095	10.25800556	10.31600096	NA	NA	NA	NA	14.03773873	11.6075011	NA	NA	16.98078378	18.26941802	19.84359087	14.92596312	16.51515058	10.51298958	NA	NA	21.9999759	15.56920115	13.4756861	14.42156463	NA	NA	NA	NA	NA	NA	NA	NA	NA	NA	NA	NA	16.57346019	14.4901398	NA	NA	15.37859483	13.5162089	22.68115434	18.07407045	20.1745851
AT1G07650	NA	NA	14.65895205	13.63384701	14.75473452	15.55979765	20.9940931	22.90369215	NA	NA	NA	NA	18.98797869	17.70691155	NA	NA	11.9591405	11.2529707	13.63722392	10.62594858	19.57460402	20.03775619	NA	NA	17.93558539	13.95435565	10.46854494	15.34991468	NA	NA	NA	NA	NA	NA	NA	NA	NA	NA	NA	NA	20.50236252	20.13408261	NA	NA	11.06941998	10.3092954	16.23481903	14.01813505	17.20258219
AT1G07645	NA	NA	0	0	0.375663663	0	0	0	NA	NA	NA	NA	0.070307456	0	NA	NA	0	0	0.10092273	0	0	0	NA	NA	0.451326238	0.148660759	0	0	NA	NA	NA	NA	NA	NA	NA	NA	NA	NA	NA	NA	0	0	NA	NA	0	0	0	0	0.164057066
AT1G07660	NA	NA	38.73108656	52.71317412	38.96790085	39.83882569	30.4206191	43.16068606	NA	NA	NA	NA	35.17824259	32.96779797	NA	NA	33.86367139	40.87670276	34.74937102	38.14336433	44.68298828	50.33408251	NA	NA	39.73496345	40.23637184	36.41257387	42.39361345	NA	NA	NA	NA	NA	NA	NA	NA	NA	NA	NA	NA	37.86767385	47.76324822	NA	NA	44.15235351	52.71720411	32.97441344	50.893027	35.3226074
AT1G07670	NA	NA	20.54023146	13.83495502	18.24963031	18.09602612	17.55442649	13.97241941	NA	NA	NA	NA	18.7046052	14.38172579	NA	NA	21.48619924	16.902772	18.93370893	14.1530222	29.48498736	20.42094048	NA	NA	22.23281962	17.63455694	12.59467375	14.76835444	NA	NA	NA	NA	NA	NA	NA	NA	NA	NA	NA	NA	20.27097112	13.58960204	NA	NA	16.71026535	14.29945852	23.27051532	13.05014145	22.14167576
AT1G07680	NA	NA	0	0	0	0	0	0	NA	NA	NA	NA	0	0.079042812	NA	NA	0	0	0	0	0.222623185	0	NA	NA	0	0	0	0	NA	NA	NA	NA	NA	NA	NA	NA	NA	NA	NA	NA	0.188667377	0	NA	NA	0	0	0	0	0.146062202
AT1G07690	NA	NA	0	0	0	0.364807638	0	0	NA	NA	NA	NA	0.081374371	0	NA	NA	0	0	0.116808716	0	0	0	NA	NA	0	0	0	0	NA	NA	NA	NA	NA	NA	NA	NA	NA	NA	NA	NA	0	0	NA	NA	0	0	0.051630535	0	0
AT1G07700	NA	NA	30.46045659	34.76029041	33.45898716	29.76722763	19.83174038	25.96909964	NA	NA	NA	NA	21.75514809	24.47200431	NA	NA	26.5508872	32.06034653	31.96454715	32.05608651	24.67097012	30.57806701	NA	NA	25.56927892	29.42053956	22.30674595	31.61786992	NA	NA	NA	NA	NA	NA	NA	NA	NA	NA	NA	NA	18.91483161	24.88793298	NA	NA	31.61784144	27.68251029	22.82843456	29.64162191	19.39863951
AT1G07705	NA	NA	11.13635228	8.793650111	7.835332435	10.1256159	11.06085665	7.930565883	NA	NA	NA	NA	13.16410705	10.89753886	NA	NA	12.23400841	15.95445442	14.73483475	9.781018588	10.31086071	9.561048368	NA	NA	12.89132565	11.83241564	7.454406242	11.57435773	NA	NA	NA	NA	NA	NA	NA	NA	NA	NA	NA	NA	13.84393011	10.07035217	NA	NA	7.53822601	6.580200895	13.25045091	7.427004292	10.97332214
AT1G07702	NA	NA	0	0	0	0	0	0	NA	NA	NA	NA	0	0	NA	NA	0	0	0	0	0	0	NA	NA	0	0	0	0	NA	NA	NA	NA	NA	NA	NA	NA	NA	NA	NA	NA	0	0	NA	NA	0	0	0	0	0
AT1G07710	NA	NA	0.220987626	0.37965431	0.719331462	0.603542047	0.604065135	0.324833227	NA	NA	NA	NA	0.700058924	0.476000466	NA	NA	0.624492088	0.420309964	0.73434891	0.566690187	0.430923188	0.086045475	NA	NA	0.148150682	0.398523788	0.240562947	0.407849679	NA	NA	NA	NA	NA	NA	NA	NA	NA	NA	NA	NA	0.405773585	0.5651047	NA	NA	0.251919702	0.356318207	0.683345312	0.319417895	0.691110494
AT1G07720	NA	NA	17.14048328	14.58007613	13.83419547	11.49782827	20.00164089	8.987714689	NA	NA	NA	NA	16.04780391	6.878174607	NA	NA	11.49704167	5.476752036	16.30387352	6.903423183	28.66753035	11.78674731	NA	NA	23.96763455	9.632167739	15.1670993	8.571417813	NA	NA	NA	NA	NA	NA	NA	NA	NA	NA	NA	NA	12.62603194	5.570757525	NA	NA	12.79791297	8.727518316	19.77515487	8.320439214	17.44075253
AT1G07725	NA	NA	0.072947372	0.250645564	0	0	0.149550106	0.080419877	NA	NA	NA	NA	0	0.022446624	NA	NA	0	0.050452034	0.102065868	0	0.031610331	0.028403361	NA	NA	0.01630137	0	0.079409128	0	NA	NA	NA	NA	NA	NA	NA	NA	NA	NA	NA	NA	0.053577871	0.024871922	NA	NA	0.033263184	0	0.067671089	0.030125405	0
AT1G07728	NA	NA	7.232067878	6.757245678	8.549074118	6.965034474	6.76297937	8.462462675	NA	NA	NA	NA	7.559442857	9.135764091	NA	NA	6.010942315	7.733138755	7.089888369	7.948102211	4.659579629	4.779678545	NA	NA	6.336940209	6.349461852	3.418405818	7.463971953	NA	NA	NA	NA	NA	NA	NA	NA	NA	NA	NA	NA	7.583233808	9.473957926	NA	NA	7.984006709	8.285385462	6.900237051	5.855424859	5.681395742
AT1G07740	NA	NA	0.881955131	1.010126139	0.44166627	1.037601859	1.112679797	0.648199939	NA	NA	NA	NA	1.173774782	0.918538146	NA	NA	1.578851329	1.618792818	1.376391637	1.192955027	1.822695921	0.818888761	NA	NA	1.652509942	1.083635144	0.812375097	1.335561927	NA	NA	NA	NA	NA	NA	NA	NA	NA	NA	NA	NA	2.317031291	1.295361142	NA	NA	0.525903704	0.43755554	1.667794472	0.784484583	2.353151101
AT1G07730	NA	NA	0	0	0	0	0	0	NA	NA	NA	NA	0	0	NA	NA	0	0	0	0	0	0	NA	NA	0	0	0	0	NA	NA	NA	NA	NA	NA	NA	NA	NA	NA	NA	NA	0	0	NA	NA	0	0	0	0	0
AT1G07745	NA	NA	4.915799218	4.806262006	7.18107068	4.453369831	5.079930737	8.239187472	NA	NA	NA	NA	6.077107257	8.07971004	NA	NA	5.500845202	8.167996532	5.368230331	7.203338481	5.195527795	5.788846614	NA	NA	5.814126241	8.154596175	4.829173193	7.449764872	NA	NA	NA	NA	NA	NA	NA	NA	NA	NA	NA	NA	6.736704867	8.870941436	NA	NA	5.57653741	4.446396343	6.006169113	6.634960171	5.863076647
AT1G07747	NA	NA	0	0	0	0	0	0	NA	NA	NA	NA	0	0	NA	NA	0	0	0	0	0	0	NA	NA	0	0	0	0	NA	NA	NA	NA	NA	NA	NA	NA	NA	NA	NA	NA	0	0	NA	NA	0	0	0	0	0
AT1G07750	NA	NA	25.88837221	24.97663544	27.56372348	22.15161511	15.51259773	11.38800053	NA	NA	NA	NA	25.01657633	14.16632788	NA	NA	26.66855039	16.22914214	24.89165641	12.5205439	17.46285235	11.86770343	NA	NA	20.77546144	13.60182867	12.63312741	10.35603597	NA	NA	NA	NA	NA	NA	NA	NA	NA	NA	NA	NA	19.62314172	14.56643288	NA	NA	28.4362114	27.55393067	17.1936253	12.69255317	16.6058469
AT1G07760	NA	NA	0	0	0	0	0	0	NA	NA	NA	NA	0	0	NA	NA	0	0	0	0	0	0	NA	NA	0	0	0	0	NA	NA	NA	NA	NA	NA	NA	NA	NA	NA	NA	NA	0	0	NA	NA	0	0	0	0	0
AT1G07770	NA	NA	281.1399724	420.7237276	299.9375054	347.4492082	268.294534	387.9472526	NA	NA	NA	NA	286.106922	335.1387018	NA	NA	304.6972386	336.63427	286.8777127	405.9779172	277.034677	352.5122352	NA	NA	242.0033254	354.6135988	327.0757266	405.8731762	NA	NA	NA	NA	NA	NA	NA	NA	NA	NA	NA	NA	287.9940121	427.5122623	NA	NA	320.3222687	446.1182257	236.869262	422.2694547	324.6493271
AT1G07780	NA	NA	11.69681533	8.683024694	6.909729531	9.110331274	8.289297421	9.949846604	NA	NA	NA	NA	10.68863355	10.86432776	NA	NA	12.3503156	19.96227922	12.19861829	11.98203312	10.3718337	12.90403053	NA	NA	15.10229369	13.61607556	10.72867397	17.58971154	NA	NA	NA	NA	NA	NA	NA	NA	NA	NA	NA	NA	13.12513046	13.77375674	NA	NA	8.494278452	9.08065714	11.01823518	11.13695506	12.7476774
AT1G07790	NA	NA	65.55056831	74.22684425	70.21148702	71.61038812	67.10840489	88.17283818	NA	NA	NA	NA	76.25079919	74.44076426	NA	NA	85.60938452	107.3527941	77.52637712	95.6916847	74.49631404	86.77916281	NA	NA	89.21719437	93.8688694	90.74469931	98.30464021	NA	NA	NA	NA	NA	NA	NA	NA	NA	NA	NA	NA	81.57418346	93.19498961	NA	NA	86.8511316	94.5255015	79.96996148	93.87919159	85.65736708
AT1G07795	NA	NA	0.528814965	0.605665526	0.688533106	0.577701244	0	0.388656765	NA	NA	NA	NA	0.06443132	0.081360783	NA	NA	0.439525223	0.365740262	0.369951357	0.193724002	0.343727587	0.10295177	NA	NA	0.295432445	0.068118017	0.57565796	0.325322911	NA	NA	NA	NA	NA	NA	NA	NA	NA	NA	NA	NA	0.48550036	0.270454801	NA	NA	0.241133697	0	0.20440241	0.218387099	0
AT1G07800	NA	NA	0	0	0	0	0	0	NA	NA	NA	NA	0	0	NA	NA	0	0	0	0	0	0	NA	NA	0	0	0	0	NA	NA	NA	NA	NA	NA	NA	NA	NA	NA	NA	NA	0	0	NA	NA	0	0	0	0	0
AT1G07810	NA	NA	16.54318801	12.21838025	13.42039378	12.16094966	12.92516391	10.26469285	NA	NA	NA	NA	15.50973644	13.5746712	NA	NA	14.11826869	11.8693638	15.17879016	10.64812087	15.07430642	10.29417664	NA	NA	15.190547	11.39173081	7.798117076	9.812637135	NA	NA	NA	NA	NA	NA	NA	NA	NA	NA	NA	NA	16.9766669	11.38646401	NA	NA	11.25651243	11.96593728	16.45418954	9.002803746	13.65579319
AT1G07820	NA	NA	127.6076745	152.3596312	126.6966759	141.0190835	101.6809968	147.9215966	NA	NA	NA	NA	119.5202744	122.649825	NA	NA	114.8246436	164.8416842	118.4842504	128.8709224	120.8405949	124.5994896	NA	NA	119.7899461	143.6850919	132.7434226	146.7768532	NA	NA	NA	NA	NA	NA	NA	NA	NA	NA	NA	NA	127.1973802	161.4358991	NA	NA	152.433721	184.304132	106.6466782	139.8855888	123.547073
AT1G07830	NA	NA	22.91199709	34.01702615	25.41254189	25.95713638	22.18127176	38.27834751	NA	NA	NA	NA	30.19084887	30.68163005	NA	NA	36.67605299	42.77074192	34.13562934	35.43918515	29.32575933	34.2805171	NA	NA	28.25529811	36.40002417	32.33166002	43.39520579	NA	NA	NA	NA	NA	NA	NA	NA	NA	NA	NA	NA	31.08550284	45.8593766	NA	NA	27.86030372	31.12795852	28.20849447	38.46156508	30.64006961
AT1G07840	NA	NA	12.13165775	14.29940308	11.04171445	11.5804384	11.83194335	12.85499385	NA	NA	NA	NA	14.63781952	13.22870009	NA	NA	19.57911184	18.65466447	15.49107877	14.67038587	14.39300335	13.02450848	NA	NA	17.39798005	13.59406029	12.82164366	14.74545748	NA	NA	NA	NA	NA	NA	NA	NA	NA	NA	NA	NA	15.39851123	15.66200041	NA	NA	15.73637565	11.77455957	17.02694772	15.27340315	14.93497944
AT1G07850	NA	NA	0	0.127018416	0	0	0	0	NA	NA	NA	NA	0	0	NA	NA	0.036870382	0	0.038792562	0	0	0.043181493	NA	NA	0.074348682	0	0.120725316	0.068225776	NA	NA	NA	NA	NA	NA	NA	NA	NA	NA	NA	NA	0	0	NA	NA	0	0.178816517	0.017146672	0.045799508	0
AT1G07870	NA	NA	6.348371808	6.810768223	2.825010832	4.301608775	6.095566363	4.577195477	NA	NA	NA	NA	6.403336174	3.808003729	NA	NA	5.931005072	5.64118497	6.26831797	3.53261415	13.71989785	10.07514285	NA	NA	7.218978697	5.941627386	5.423600977	5.5121502	NA	NA	NA	NA	NA	NA	NA	NA	NA	NA	NA	NA	5.607053181	4.137251378	NA	NA	5.313215539	4.794099506	8.001352379	5.807598096	8.818798369
AT1G07860	NA	NA	0	0	0	0	0	0	NA	NA	NA	NA	0	0	NA	NA	0	0	0	0	0	0	NA	NA	0	0	0	0	NA	NA	NA	NA	NA	NA	NA	NA	NA	NA	NA	NA	0	0	NA	NA	0	0	0	0	0
AT1G07880	NA	NA	7.66800438	8.782364756	5.657585281	5.863810929	4.454070635	4.837275531	NA	NA	NA	NA	6.384225963	6.528006393	NA	NA	7.775391214	9.811222289	5.45383287	6.086311126	7.919295208	8.011559374	NA	NA	5.283446016	6.881223136	5.982191827	11.63600047	NA	NA	NA	NA	NA	NA	NA	NA	NA	NA	NA	NA	6.61753163	7.146191481	NA	NA	5.885815502	7.006160398	8.18038436	8.286173008	7.630223197
AT1G07885	NA	NA	4.398192756	0	0	3.203189013	1.001864127	1.077495583	NA	NA	NA	NA	2.143520008	2.706734358	NA	NA	6.336309967	2.027925679	0.512818751	3.222433395	1.270581106	0.570838271	NA	NA	3.276177688	0.755390037	3.191859583	2.25477871	NA	NA	NA	NA	NA	NA	NA	NA	NA	NA	NA	NA	2.691961348	0	NA	NA	0.668508869	0	2.49337704	0	0
AT1G07890	NA	NA	247.9766854	253.7803805	235.682526	250.0527484	309.8693365	316.4221465	NA	NA	NA	NA	286.2088227	304.6216823	NA	NA	294.3613505	260.8554343	351.8385105	369.6506851	351.9304342	426.5735487	NA	NA	270.3575324	323.517325	305.02284	234.5244205	NA	NA	NA	NA	NA	NA	NA	NA	NA	NA	NA	NA	284.9067487	262.5317432	NA	NA	217.7597738	238.4270086	270.818841	314.3974302	330.3493827
AT1G07900	NA	NA	0.626131608	0.717124807	0.815242324	0.68401432	0	0.460180405	NA	NA	NA	NA	0.457730835	0.289000283	NA	NA	0.520410073	2.273494805	0.766557196	1.146872997	2.170576056	1.097079802	NA	NA	1.609081021	0.322614495	0	0.481489204	NA	NA	NA	NA	NA	NA	NA	NA	NA	NA	NA	NA	0.114969183	0.106741999	NA	NA	0.428263494	0	0.919668899	0.258576391	0.534039927
AT1G07901	NA	NA	0	0	0	0	0	1.299332909	NA	NA	NA	NA	0.287203661	0	NA	NA	0.391838173	0.407573298	0.412266055	0.863527903	0	0	NA	NA	0	0.303637172	0	0	NA	NA	NA	NA	NA	NA	NA	NA	NA	NA	NA	NA	0.432825158	1.205556693	NA	NA	0.537428698	0	0.182225416	0	0.670167752
AT1G07910	NA	NA	7.506176751	6.562221882	5.320359755	6.307757675	6.282872543	6.887744551	NA	NA	NA	NA	8.442089884	7.790194821	NA	NA	8.121473461	7.863956132	7.783603423	6.963948427	7.313665136	6.381437586	NA	NA	8.42663565	7.140110363	6.672244405	6.912951595	NA	NA	NA	NA	NA	NA	NA	NA	NA	NA	NA	NA	8.905750748	7.617277301	NA	NA	5.650546513	4.368496317	8.879180276	5.704475425	7.020915061
AT1G07920	NA	NA	170.4145522	167.843403	176.1911037	175.0094565	177.8980293	178.2454472	NA	NA	NA	NA	180.451204	172.8438888	NA	NA	218.0167376	218.867547	199.3124867	227.3378867	192.7442321	205.2049928	NA	NA	184.0824158	178.9213114	202.5747787	203.3914094	NA	NA	NA	NA	NA	NA	NA	NA	NA	NA	NA	NA	222.7712005	221.1057236	NA	NA	166.4823292	174.3229371	174.1631427	199.5194579	232.2148173
AT1G07930	NA	NA	56.38302999	60.00513053	67.69534043	62.68554038	52.85152067	64.94579287	NA	NA	NA	NA	53.23153769	61.99799762	NA	NA	63.13625379	79.95857323	61.75024549	85.03336558	48.12985137	71.02908698	NA	NA	51.17962471	62.29334185	62.46382652	86.22488411	NA	NA	NA	NA	NA	NA	NA	NA	NA	NA	NA	NA	53.06575361	82.71506604	NA	NA	57.65417298	65.97112295	45.94803288	85.88571196	57.65148681
AT1G07940	NA	NA	34.14454968	49.79986236	41.44711269	46.2377491	37.67364807	53.03238803	NA	NA	NA	NA	32.45826229	42.1906212	NA	NA	42.50980462	71.24513896	41.27356478	70.94597075	26.8175314	53.59462037	NA	NA	30.42144225	51.10671754	42.10563289	76.41831964	NA	NA	NA	NA	NA	NA	NA	NA	NA	NA	NA	NA	33.43766427	77.06645995	NA	NA	39.93747138	50.75320631	27.02812664	71.67921175	36.85823497
AT1G07950	NA	NA	21.29476744	22.05429056	25.36673602	17.57126234	19.35133285	24.55837139	NA	NA	NA	NA	22.9095433	22.16733829	NA	NA	25.08010436	31.02267713	24.08959641	25.89281909	17.27734911	21.61081821	NA	NA	19.49037618	27.43033798	25.40054589	26.68853524	NA	NA	NA	NA	NA	NA	NA	NA	NA	NA	NA	NA	20.88163887	30.35549346	NA	NA	22.72594219	24.10788107	20.59513489	27.5988068	20.73899777
AT1G07960	NA	NA	25.7006544	23.16246107	29.2572946	31.14502588	16.89124191	21.36613322	NA	NA	NA	NA	22.27908588	19.74925298	NA	NA	22.13153269	27.48834306	27.21533905	23.35762275	19.04832633	21.81855905	NA	NA	21.84322582	25.00111583	20.79183299	26.91299654	NA	NA	NA	NA	NA	NA	NA	NA	NA	NA	NA	NA	18.97958543	27.15037608	NA	NA	29.00984863	33.9667823	16.19847709	21.11143323	16.5302826
AT1G07970	NA	NA	5.778726555	5.091173652	5.208976424	6.151070438	6.480422682	7.078535078	NA	NA	NA	NA	8.106010647	8.708478536	NA	NA	8.07888532	10.27355981	7.644876082	8.847790625	7.576505413	9.057894699	NA	NA	8.840834137	7.844542432	6.37126121	9.525652639	NA	NA	NA	NA	NA	NA	NA	NA	NA	NA	NA	NA	8.923951406	9.245242905	NA	NA	5.438981563	4.778235933	9.36986022	7.771314784	8.804418322
AT1G07980	NA	NA	12.49245714	11.19751506	9.665041522	12.26281095	9.897934744	12.84069661	NA	NA	NA	NA	12.22086181	12.31210844	NA	NA	11.85782567	14.58793224	14.50257607	15.12214226	10.74827421	9.164361396	NA	NA	12.86590503	13.43320115	11.6281752	11.69496669	NA	NA	NA	NA	NA	NA	NA	NA	NA	NA	NA	NA	13.36412859	12.65471408	NA	NA	13.29164771	12.55270405	14.50009353	11.88828325	14.61853873
AT1G07985	NA	NA	6.48308839	3.300110964	1.875817224	2.098494001	3.773999486	2.294161702	NA	NA	NA	NA	3.276645765	2.216566751	NA	NA	3.272970518	1.743719051	3.107640661	1.407401004	4.786250266	2.898277399	NA	NA	3.917017238	2.907396675	4.70491153	1.255590488	NA	NA	NA	NA	NA	NA	NA	NA	NA	NA	NA	NA	2.733541576	1.55550524	NA	NA	3.394173523	1.548631992	3.341203709	1.98322239	3.549836639
AT1G07990	NA	NA	21.60186377	17.56054743	20.12483907	19.73351882	17.56176422	15.21494237	NA	NA	NA	NA	19.54329464	15.77732629	NA	NA	18.05760255	16.249758	19.58526305	15.91804448	17.7262466	12.93081322	NA	NA	20.19704336	17.57510483	9.865647917	13.13655033	NA	NA	NA	NA	NA	NA	NA	NA	NA	NA	NA	NA	22.13487226	16.86824885	NA	NA	19.21922725	16.31434493	21.12390901	14.02240633	18.67172713
AT1G08000	NA	NA	4.712935859	5.783408527	6.574698515	6.497071928	5.751211305	6.350317779	NA	NA	NA	NA	6.507924156	6.560504246	NA	NA	6.30476642	8.730996138	5.92693383	8.303731606	5.932277561	5.374120846	NA	NA	7.246937664	7.689748364	6.474092291	7.110340133	NA	NA	NA	NA	NA	NA	NA	NA	NA	NA	NA	NA	6.964256445	8.264102383	NA	NA	5.526118114	5.970713544	8.015423641	7.64626641	7.082426214
AT1G08005	NA	NA	0	1.229356813	0	0	2.200522992	1.972201738	NA	NA	NA	NA	2.354044295	1.981716226	NA	NA	4.639084083	4.825376728	2.628196099	1.572854395	0.930246881	2.089675813	NA	NA	2.878356111	3.318320521	5.842242988	6.603280509	NA	NA	NA	NA	NA	NA	NA	NA	NA	NA	NA	NA	1.970900272	0.365972567	NA	NA	1.957775972	0	3.15315051	6.205833394	1.830994036
AT1G08010	NA	NA	12.02172687	14.35470253	11.98926583	16.20677335	10.13801231	14.24013578	NA	NA	NA	NA	13.05798944	12.12079485	NA	NA	12.20284114	14.77149694	13.86792835	13.30567889	14.07641664	11.30381231	NA	NA	14.88987906	15.38665218	8.910042071	14.59465488	NA	NA	NA	NA	NA	NA	NA	NA	NA	NA	NA	NA	13.90197571	14.17170368	NA	NA	15.74551739	13.40362956	16.05599776	14.04895049	13.67142213
AT1G08030	NA	NA	12.61498996	14.22427167	14.89718294	14.74266006	13.83322263	13.04476689	NA	NA	NA	NA	14.17873389	15.07565901	NA	NA	13.65483785	15.99548374	16.04282825	15.33277148	12.83982843	12.64140544	NA	NA	15.29712033	14.93964044	11.39047288	15.25056997	NA	NA	NA	NA	NA	NA	NA	NA	NA	NA	NA	NA	15.47819381	15.57090225	NA	NA	15.42863364	14.66392411	13.95536393	11.95396975	12.90036579
AT1G08032	NA	NA	0	0	0	0	0	0	NA	NA	NA	NA	0	0	NA	NA	0	0	0	0	0	0	NA	NA	0	0	0	0	NA	NA	NA	NA	NA	NA	NA	NA	NA	NA	NA	NA	0	0	NA	NA	0	0	0	0	0
AT1G08035	NA	NA	0	0.714643407	0.406210708	0.681647489	0.426398919	0.573235107	NA	NA	NA	NA	0.684220487	0.864000846	NA	NA	0.207443739	0.539435248	2.182584996	2.514390072	0.405574765	0.850331749	NA	NA	0.557743745	1.687865455	0.679236555	1.535434084	NA	NA	NA	NA	NA	NA	NA	NA	NA	NA	NA	NA	0.687428192	1.808335039	NA	NA	1.138084302	1.509112404	0.192944559	0.77304499	0.354794692
AT1G08040	NA	NA	21.87450917	18.31317735	25.01147385	18.92327302	17.45242373	18.85152833	NA	NA	NA	NA	19.42762993	17.52793835	NA	NA	16.75976796	16.74162536	19.6143699	22.37249787	16.3113979	15.56448192	NA	NA	18.95744887	19.3377989	11.72477731	15.40385953	NA	NA	NA	NA	NA	NA	NA	NA	NA	NA	NA	NA	16.92255751	18.02099401	NA	NA	21.21486549	19.87307751	18.50687614	18.80092383	18.30994036
AT1G08050	NA	NA	1.650760228	1.170407706	1.637592252	2.060988223	1.181797875	1.097692754	NA	NA	NA	NA	2.087923042	2.684905855	NA	NA	1.90777705	1.522270279	1.95224331	1.267059687	2.759110628	2.295546229	NA	NA	1.756625351	1.154324227	1.882557113	1.716737792	NA	NA	NA	NA	NA	NA	NA	NA	NA	NA	NA	NA	2.02073123	1.313289527	NA	NA	1.218702741	1.520953739	2.21196554	1.623147357	2.190168977
AT1G08060	NA	NA	3.858262872	2.319175098	3.349050104	3.377930508	3.852083951	2.614439208	NA	NA	NA	NA	3.740751419	3.368015438	NA	NA	3.5843382	4.646150059	4.221066391	3.769122399	3.545384017	2.557078263	NA	NA	5.056996519	3.665762275	2.234059534	3.282601965	NA	NA	NA	NA	NA	NA	NA	NA	NA	NA	NA	NA	5.768068439	3.582643744	NA	NA	2.720090562	1.897191689	5.677635185	2.972019756	4.698903055
AT1G08065	NA	NA	0	0	0	0	0	0	NA	NA	NA	NA	0	0	NA	NA	0	0	0	0	0	0	NA	NA	0	0	0	0	NA	NA	NA	NA	NA	NA	NA	NA	NA	NA	NA	NA	0	0	NA	NA	0	0	0	0	0
AT1G08070	NA	NA	0.522900299	0.427779504	0.875355469	0.652845482	1.123050674	0.549013905	NA	NA	NA	NA	0.764528056	0.712564078	NA	NA	1.341079944	1.834079842	1.071311086	0.820959626	0.906354874	1.16343177	NA	NA	1.585838288	0.962230474	0.975804628	1.608421267	NA	NA	NA	NA	NA	NA	NA	NA	NA	NA	NA	NA	0.932707735	0.967841289	NA	NA	0.374686205	0.240891182	1.039454841	1.141420889	1.316738047
AT1G08080	NA	NA	0.839701527	0	0.273329207	0	0	0	NA	NA	NA	NA	0.102310035	0.064596105	NA	NA	0	0.145189091	0.073430392	0.153806483	0	0.081738192	NA	NA	0	0.108164115	0.457041593	0	NA	NA	NA	NA	NA	NA	NA	NA	NA	NA	NA	NA	0	0	NA	NA	0	0	0.097370741	0.086693831	0.35809895
AT1G08090	NA	NA	0.9490837	3.152329679	0.494294293	1.244186048	17.31695778	12.20689075	NA	NA	NA	NA	25.99525686	11.85692108	NA	NA	3.912607272	6.137410336	4.48176598	2.851005546	19.32955099	4.397557774	NA	NA	1.675506242	13.88804462	20.24982917	9.575451821	NA	NA	NA	NA	NA	NA	NA	NA	NA	NA	NA	NA	17.46176149	3.106529247	NA	NA	1.601254664	0.612117172	23.84515483	13.99252119	18.94211514
AT1G08100	NA	NA	0	0	0	0	0	0.077549419	NA	NA	NA	NA	0.102848824	0.032468142	NA	NA	0.035079719	0	0	0	0.228615383	0	NA	NA	0	0	0.229724242	0.032456148	NA	NA	NA	NA	NA	NA	NA	NA	NA	NA	NA	NA	0.077498244	0	NA	NA	0	0	0.130511357	0.130725572	0.059997464
AT1G08105	NA	NA	0.174960449	0.467569085	0.759346019	0.318557769	0.159416931	0.278608577	NA	NA	NA	NA	0.3695007	0.466587779	NA	NA	0.426561219	0.726039368	0.367199455	0.470025052	0.151631445	0.227079907	NA	NA	0.091228622	0.375618429	0	0.466415415	NA	NA	NA	NA	NA	NA	NA	NA	NA	NA	NA	NA	0.492597584	0.576655352	NA	NA	0.106373339	0.188069636	0.054101854	0.120423675	0
AT1G08110	NA	NA	81.46109325	92.12698254	84.16633156	88.19291209	79.15457887	87.11853281	NA	NA	NA	NA	83.35824219	82.30953072	NA	NA	73.71133863	75.81160847	83.18144735	84.43664083	77.57036768	74.76870227	NA	NA	80.10374015	87.63810986	69.73164769	82.23413859	NA	NA	NA	NA	NA	NA	NA	NA	NA	NA	NA	NA	83.40888316	88.60988354	NA	NA	98.29845489	98.09760998	85.13385243	91.01888978	79.83312195
AT1G08115	NA	NA	8.904982864	15.29866256	5.797278745	8.51217821	9.128095375	19.22531472	NA	NA	NA	NA	8.40868497	10.96060333	NA	NA	13.69256726	13.85749214	8.176610087	13.0488661	6.752903287	4.767556669	NA	NA	10.69611345	14.62519045	18.17586707	11.98373129	NA	NA	NA	NA	NA	NA	NA	NA	NA	NA	NA	NA	8.175586315	34.53696674	NA	NA	16.24228955	21.53745604	6.023562379	28.96055584	7.595234519
AT1G08120	NA	NA	0	0.197260692	0	0	0	0.253165151	NA	NA	NA	NA	0	0.317983119	NA	NA	0.05726002	0.059559422	0.120490366	0.126188891	0.074632988	0.134122459	NA	NA	0.153952189	0.044371048	0	0.158932826	NA	NA	NA	NA	NA	NA	NA	NA	NA	NA	NA	NA	0	0.176170176	NA	NA	0.157070852	0	0.026628929	0	0.097932823
AT1G08125	NA	NA	14.0944384	16.93403683	17.63172363	19.32222522	13.69214306	19.04194781	NA	NA	NA	NA	17.13912607	15.13697114	NA	NA	17.41112654	15.96000819	16.1921047	14.98369796	17.00534069	15.65671588	NA	NA	19.85514308	17.65702506	15.79420173	16.27898395	NA	NA	NA	NA	NA	NA	NA	NA	NA	NA	NA	NA	19.43534209	19.92909926	NA	NA	20.60390437	18.9381079	17.64696068	16.72008445	17.91427728
AT1G08130	NA	NA	12.95158419	11.18239258	12.79885407	10.9563222	14.02499074	12.54538228	NA	NA	NA	NA	18.11096767	14.98075279	NA	NA	21.3307176	23.63429737	17.02954909	16.01009358	16.05986439	16.03393242	NA	NA	18.597467	15.194608	12.72511533	17.44725343	NA	NA	NA	NA	NA	NA	NA	NA	NA	NA	NA	NA	17.00070264	13.65542725	NA	NA	12.44756126	10.28086299	17.62170116	15.03114564	14.95547836
AT1G08135	NA	NA	0	0	0	0	0	0	NA	NA	NA	NA	0	0	NA	NA	0	0	0	0	0	0	NA	NA	0	0	0	0	NA	NA	NA	NA	NA	NA	NA	NA	NA	NA	NA	NA	0	0	NA	NA	0	0	0	0	0
AT1G08140	NA	NA	0	0	0	0	0	0	NA	NA	NA	NA	0	0	NA	NA	0	0	0	0	0	0	NA	NA	0	0	0	0	NA	NA	NA	NA	NA	NA	NA	NA	NA	NA	NA	NA	0	0	NA	NA	0	0	0	0	0
AT1G08150	NA	NA	0	0	0	0	0	0	NA	NA	NA	NA	0	0	NA	NA	0	0	0	0	0	0	NA	NA	0	0	0	0	NA	NA	NA	NA	NA	NA	NA	NA	NA	NA	NA	NA	0	0	NA	NA	0	0	0	0	0
AT1G08160	NA	NA	18.87817523	16.44147432	18.6910083	19.76406045	16.2603531	9.249776699	NA	NA	NA	NA	15.04671569	9.742177479	NA	NA	14.05617961	10.20044405	14.58261914	11.52626122	13.03765858	6.814576391	NA	NA	18.1929684	12.15873168	8.562676745	8.407841137	NA	NA	NA	NA	NA	NA	NA	NA	NA	NA	NA	NA	14.44323864	12.940343	NA	NA	16.76812703	20.92679752	16.02291991	10.719782	15.54248372
AT1G08165	NA	NA	3.354900521	7.684909563	2.184091062	4.123174695	2.865797385	2.928031603	NA	NA	NA	NA	4.189833876	2.967965697	NA	NA	6.552810003	5.945830931	3.373870341	0.921765832	1.817226466	2.122721849	NA	NA	6.934830073	4.21349536	4.108591348	5.417761311	NA	NA	NA	NA	NA	NA	NA	NA	NA	NA	NA	NA	4.158141226	5.433415979	NA	NA	3.633267967	4.733231618	5.446421053	7.793372169	5.722920893
AT1G08170	NA	NA	0.246346862	0	0	0	0	0	NA	NA	NA	NA	0	0	NA	NA	0.081900602	0	0	0	0	0.095919546	NA	NA	0.16515158	0	0	0	NA	NA	NA	NA	NA	NA	NA	NA	NA	NA	NA	NA	0.090467553	0	NA	NA	0	0	0.038088099	0	0
AT1G08180	NA	NA	11.47528474	16.14704293	17.92940208	15.75968994	8.289970254	9.879654959	NA	NA	NA	NA	9.187906216	8.878088694	NA	NA	7.194148855	6.122491983	5.848930956	7.927186153	6.251259043	4.595767024	NA	NA	9.96434552	10.47382623	11.77796186	11.19436136	NA	NA	NA	NA	NA	NA	NA	NA	NA	NA	NA	NA	10.83636804	12.40846625	NA	NA	14.80078635	11.10157961	8.51622201	8.530200083	8.389281764
AT1G08190	NA	NA	39.63853282	26.28365595	31.13350215	29.74518756	26.57599883	21.54479748	NA	NA	NA	NA	29.08186275	24.97044747	NA	NA	31.99415057	28.00685078	34.76609922	27.23916927	28.76673269	22.18242637	NA	NA	34.55905822	25.05425509	22.06984844	23.15124642	NA	NA	NA	NA	NA	NA	NA	NA	NA	NA	NA	NA	32.1976465	25.77159061	NA	NA	28.9293197	23.28805318	33.75267709	21.5832663	32.7590959
AT1G08200	NA	NA	148.1324885	123.4781732	133.4096192	131.6812764	141.1362718	119.9547841	NA	NA	NA	NA	140.7660777	115.6165687	NA	NA	129.183189	99.1229865	152.7159641	116.9957387	153.4543201	123.1852737	NA	NA	149.5481843	129.0641676	118.9904807	106.9872438	NA	NA	NA	NA	NA	NA	NA	NA	NA	NA	NA	NA	128.9487805	102.5087859	NA	NA	122.852184	120.7170579	130.1585568	96.42230818	135.133007
AT1G08210	NA	NA	11.68979443	11.15718788	12.26093137	12.29747715	12.42648278	16.22840287	NA	NA	NA	NA	15.79913202	17.95201758	NA	NA	11.29933344	13.28772131	14.27366045	13.56091269	12.71076831	15.55140252	NA	NA	12.19068471	14.91849982	10.25092719	15.94775478	NA	NA	NA	NA	NA	NA	NA	NA	NA	NA	NA	NA	14.38922821	18.08335039	NA	NA	12.83248116	10.64591539	11.24591142	12.73946591	12.24765758
AT1G08220	NA	NA	7.61734115	6.375478384	4.959004483	5.921085783	5.806091534	6.890369808	NA	NA	NA	NA	8.317240714	8.113606646	NA	NA	12.37011785	14.94380245	9.120758519	9.981428543	8.252068192	9.582292468	NA	NA	8.412936872	8.453495658	6.059606699	11.39991205	NA	NA	NA	NA	NA	NA	NA	NA	NA	NA	NA	NA	9.037642451	9.190043872	NA	NA	5.610912778	8.503008639	7.994973615	8.832347771	7.163336537
AT1G08230	NA	NA	7.65243394	7.633624232	9.802995989	7.685680414	4.639021777	3.764596992	NA	NA	NA	NA	6.316121584	5.886823013	NA	NA	3.980335609	5.676734461	9.152814342	7.867501657	4.920566666	4.853883531	NA	NA	9.70878776	7.249883028	5.508743285	8.390369567	NA	NA	NA	NA	NA	NA	NA	NA	NA	NA	NA	NA	4.75929922	5.975798474	NA	NA	6.134632718	5.17429642	7.270681864	6.065660566	5.263637885
AT1G08240	NA	NA	0	0	0	0	0	0	NA	NA	NA	NA	0	0	NA	NA	0	0	0	0	0	0	NA	NA	0	0	0	0	NA	NA	NA	NA	NA	NA	NA	NA	NA	NA	NA	NA	0	0	NA	NA	0	0	0	0	0
AT1G08250	NA	NA	8.985096897	7.432291428	10.39899412	9.679394343	2.643673297	3.622845877	NA	NA	NA	NA	5.200075701	3.648003572	NA	NA	8.256260797	6.257448874	10.43275628	7.497454031	2.757908401	1.79784427	NA	NA	6.720812125	4.82247273	5.162197818	5.258861737	NA	NA	NA	NA	NA	NA	NA	NA	NA	NA	NA	NA	5.407768443	4.467651274	NA	NA	8.364919621	5.231589667	6.695176185	4.586733609	6.741099149
AT1G08260	NA	NA	5.060023797	3.056902046	3.728545835	4.039544331	6.022769682	4.188876216	NA	NA	NA	NA	6.1719562	6.424842554	NA	NA	7.976861011	9.325925563	6.486611649	6.7628374	6.240657154	5.921456938	NA	NA	7.585972767	6.20995598	4.327907664	6.798752273	NA	NA	NA	NA	NA	NA	NA	NA	NA	NA	NA	NA	8.065923039	6.123692693	NA	NA	2.953869205	2.465550587	7.367739388	4.695996037	6.89262263
AT1G08270	NA	NA	0.997193934	1.713168203	1.731168952	2.541885475	0.795027662	0.977194151	NA	NA	NA	NA	1.579487785	1.380808725	NA	NA	0.884073592	1.436836743	1.511515545	1.217693725	0.360095567	0.452987789	NA	NA	1.114202366	1.370145247	1.447368585	1.329176464	NA	NA	NA	NA	NA	NA	NA	NA	NA	NA	NA	NA	0.488274648	1.076667682	NA	NA	1.667267279	2.143820509	1.002155816	1.098175126	1.606549606
AT1G08280	NA	NA	9.976536819	8.569790228	8.443339583	9.127759563	6.306339751	5.774213884	NA	NA	NA	NA	7.597192283	6.715359273	NA	NA	9.70165302	10.52249403	9.422246597	9.045544365	6.160473123	4.71000789	NA	NA	6.939107472	6.072113485	3.801094193	7.78693909	NA	NA	NA	NA	NA	NA	NA	NA	NA	NA	NA	NA	7.006918479	7.73857346	NA	NA	7.164972645	8.646260878	7.134011637	5.510574051	6.31097806
AT1G08290	NA	NA	3.073736983	2.112258523	1.600839472	3.022099634	1.750416016	0.978929226	NA	NA	NA	NA	2.122206599	1.103455626	NA	NA	1.669097035	1.806985481	2.580410716	0.900816608	3.951435048	2.154265793	NA	NA	1.831681162	1.530952422	1.449938487	1.292141936	NA	NA	NA	NA	NA	NA	NA	NA	NA	NA	NA	NA	1.316919727	1.117879843	NA	NA	1.635187886	1.982424931	2.471225137	1.565562515	1.631249232
AT1G08300	NA	NA	1.689800965	1.566730503	3.038332836	3.076690919	1.869609896	2.276876544	NA	NA	NA	NA	2.960850596	3.169331082	NA	NA	2.327424328	3.033065549	2.955401236	2.711963134	1.6736972	1.691882104	NA	NA	2.553401138	2.591281085	1.401512642	3.316667801	NA	NA	NA	NA	NA	NA	NA	NA	NA	NA	NA	NA	2.334474647	2.63382667	NA	NA	1.504368685	1.686668244	1.965692645	1.628304344	2.196212391
AT1G08310	NA	NA	2.067120938	1.392663146	4.11634155	3.055233216	0.415472986	0.357469877	NA	NA	NA	NA	1.955618726	0.748321704	NA	NA	1.738302994	1.093274835	1.871459933	1.514521967	0.579600889	0.426107866	NA	NA	2.880297012	0.532542336	1.985495931	1.53349279	NA	NA	NA	NA	NA	NA	NA	NA	NA	NA	NA	NA	1.116356189	0.538964321	NA	NA	2.88319806	2.352709291	1.410004487	0.652805131	2.07422116
AT1G08315	NA	NA	4.020478432	4.775305075	3.683737402	5.368185055	6.309013897	7.058886219	NA	NA	NA	NA	8.81746071	7.468664622	NA	NA	4.60401764	3.810524264	5.781597365	4.14578962	10.45317883	7.82722501	NA	NA	10.71480541	5.485778434	5.349198204	5.175750503	NA	NA	NA	NA	NA	NA	NA	NA	NA	NA	NA	NA	7.382331656	5.229388363	NA	NA	5.567779065	3.841528079	7.505399937	5.411527716	8.21301371
AT1G08320	NA	NA	9.214360851	5.523299375	8.970001497	9.878029155	5.002143955	3.101273105	NA	NA	NA	NA	8.351948303	5.24672147	NA	NA	9.333383185	6.253739291	7.861996354	4.542800088	5.672107059	3.218939017	NA	NA	5.869427219	4.570217948	5.530879894	6.224869019	NA	NA	NA	NA	NA	NA	NA	NA	NA	NA	NA	NA	6.862573097	5.314466969	NA	NA	7.932078007	8.747663018	7.123238523	3.698605576	6.316667104
AT1G08340	NA	NA	5.643021999	4.739606515	8.327037029	7.260636014	2.65654236	0.783394738	NA	NA	NA	NA	3.941960126	0.771739281	NA	NA	5.961771478	2.254974382	3.77232041	1.01065192	6.194745574	0.878884514	NA	NA	3.895188451	0.904576943	3.549223556	1.54290838	NA	NA	NA	NA	NA	NA	NA	NA	NA	NA	NA	NA	4.513060095	1.111660761	NA	NA	7.033289758	5.863639804	4.22666658	0.880382484	4.420870162
AT1G08350	NA	NA	6.732815992	5.946038888	6.125869443	6.025972313	4.379268429	3.994440442	NA	NA	NA	NA	5.890581974	5.416512727	NA	NA	5.744315887	5.834733534	5.419546073	4.873513754	4.71023792	4.516632634	NA	NA	5.710099168	5.558895916	4.591797997	4.815671778	NA	NA	NA	NA	NA	NA	NA	NA	NA	NA	NA	NA	5.928127567	5.80814763	NA	NA	4.623627465	5.10097643	4.540142563	3.584475968	4.381866069
AT1G08360	NA	NA	250.2520698	280.3088983	251.6135043	272.5562816	245.4197613	319.7385827	NA	NA	NA	NA	285.6471929	318.8955199	NA	NA	314.0964885	398.3335386	299.0327735	376.1724093	290.0017696	372.0776783	NA	NA	263.5652154	322.3561316	305.5154491	395.1698082	NA	NA	NA	NA	NA	NA	NA	NA	NA	NA	NA	NA	310.7351691	366.567996	NA	NA	264.0955204	310.3640464	245.0192581	362.8548824	299.5035471
AT1G08370	NA	NA	20.6790114	15.93045033	20.3537906	21.78387177	20.776542	19.04298764	NA	NA	NA	NA	23.48580984	21.02107178	NA	NA	20.13379543	21.66592884	22.04455541	19.47977485	20.74863283	17.20580582	NA	NA	23.46302299	19.08996952	12.05934662	17.15140136	NA	NA	NA	NA	NA	NA	NA	NA	NA	NA	NA	NA	22.05901542	18.92765153	NA	NA	18.46590333	15.08356989	23.16078824	15.2498295	23.02678097
AT1G08380	NA	NA	1875.851108	2350.879971	2202.94943	2079.528077	2128.027811	1883.160336	NA	NA	NA	NA	1389.147322	1725.260159	NA	NA	1431.325206	1316.895416	1355.476249	2318.579791	1340.841711	1561.167966	NA	NA	1075.407889	1612.760416	2124.109907	1493.205551	NA	NA	NA	NA	NA	NA	NA	NA	NA	NA	NA	NA	1372.20413	1907.209552	NA	NA	1719.857456	2327.699623	1067.350772	2073.295668	1586.021098
AT1G08390	NA	NA	13.17996633	10.63536591	11.31047157	12.10773521	15.14778618	18.82306031	NA	NA	NA	NA	11.67897945	13.82592716	NA	NA	10.35702493	15.95222933	13.93555141	17.77691247	8.437122877	11.31340766	NA	NA	10.8440393	20.60445533	10.43451771	17.59851038	NA	NA	NA	NA	NA	NA	NA	NA	NA	NA	NA	NA	12.76043339	17.97521076	NA	NA	18.30292886	14.48948454	13.80130505	17.93712642	12.77437699
AT1G08400	NA	NA	3.441054584	3.018737313	3.717743312	3.119305257	2.601673956	2.717362492	NA	NA	NA	NA	3.532500086	2.973781231	NA	NA	3.699792347	3.797729272	4.199991818	3.647642837	2.189082795	2.223557601	NA	NA	3.370352832	2.904709315	3.267671108	4.121219163	NA	NA	NA	NA	NA	NA	NA	NA	NA	NA	NA	NA	3.360853083	3.644569685	NA	NA	3.038010461	2.360987873	3.452516874	3.47708083	3.330431701
AT1G08410	NA	NA	8.261112632	7.836936349	9.34378615	8.842491465	10.83459724	11.68317342	NA	NA	NA	NA	14.7016112	12.24794166	NA	NA	17.06155154	18.17954198	15.11972879	13.32813961	13.12590833	13.15886555	NA	NA	16.27916168	12.4901523	14.07977857	15.37485711	NA	NA	NA	NA	NA	NA	NA	NA	NA	NA	NA	NA	16.67047827	14.31103463	NA	NA	8.865708312	7.130980932	15.32717288	11.68224445	15.37323266
AT1G08420	NA	NA	13.89872511	8.445544199	14.48888662	13.71893703	13.43764226	11.74229852	NA	NA	NA	NA	17.43529081	15.75943253	NA	NA	14.05548289	14.77445631	17.72713384	13.78498707	13.76903711	11.17145351	NA	NA	15.92904386	13.82756908	9.194691417	11.97329406	NA	NA	NA	NA	NA	NA	NA	NA	NA	NA	NA	NA	17.2489675	13.24140448	NA	NA	11.24884217	7.854365938	16.54173234	9.85550939	15.75517049
AT1G08430	NA	NA	52.27839078	40.22493172	36.58282794	35.97758081	22.82023844	16.54533688	NA	NA	NA	NA	26.29233977	12.64957561	NA	NA	13.89674348	8.242818602	16.99768205	10.37722325	17.26481185	11.3434969	NA	NA	8.95488568	14.20987064	9.65201217	6.269321495	NA	NA	NA	NA	NA	NA	NA	NA	NA	NA	NA	NA	10.36044128	9.579787667	NA	NA	31.03187432	33.60585813	16.3081275	9.082867266	14.01189816
AT1G08440	NA	NA	0.119738315	0.137139405	0	0.130807519	0	0	NA	NA	NA	NA	0.029178061	0.036844658	NA	NA	0.039808261	0.082813698	0.209418016	0.175457861	0.10377256	0.046622249	NA	NA	0.936516929	0.061695202	0	0.036831047	NA	NA	NA	NA	NA	NA	NA	NA	NA	NA	NA	NA	0.043972277	0.08165125	NA	NA	0.05459933	0.193064845	0.092564704	0	0.340423858
AT1G08450	NA	NA	37.50595827	38.6347011	34.24327934	38.34991133	28.75610515	29.62429598	NA	NA	NA	NA	36.27944993	36.27659101	NA	NA	30.71693233	23.29060426	34.07822057	29.4064927	37.7572875	28.40581006	NA	NA	18.98583403	28.66338753	23.52604938	27.68101889	NA	NA	NA	NA	NA	NA	NA	NA	NA	NA	NA	NA	29.77271696	27.0573707	NA	NA	40.51367221	35.9526652	32.68929845	27.29464833	31.98956733
AT1G08460	NA	NA	13.04036844	16.14237988	12.86284455	14.53368046	10.35162021	11.66552286	NA	NA	NA	NA	14.66878539	12.44326712	NA	NA	10.42249469	10.02112288	15.29690761	12.35305366	9.98877221	10.56530322	NA	NA	14.59993049	14.0149958	10.8975542	11.02058094	NA	NA	NA	NA	NA	NA	NA	NA	NA	NA	NA	NA	12.43178819	12.17092699	NA	NA	13.57429476	12.95551136	14.62249153	9.900321499	12.35820664
AT1G08465	NA	NA	11.98076698	17.59215882	13.99939118	14.4307212	14.48521438	11.62759076	NA	NA	NA	NA	17.59183584	11.7687611	NA	NA	10.57061906	10.57017395	15.79604061	7.089902436	12.11381118	9.329850716	NA	NA	16.54441826	12.66275633	13.87806409	11.90615348	NA	NA	NA	NA	NA	NA	NA	NA	NA	NA	NA	NA	16.1889144	12.41189416	NA	NA	19.26091352	16.59338074	18.381174	15.41414836	13.79951893
AT1G08470	NA	NA	11.9713213	13.13375748	12.96184021	9.498764903	12.65877377	11.021176	NA	NA	NA	NA	14.52455748	11.20618288	NA	NA	13.8671283	9.456213191	14.45783347	14.12601306	14.57971842	9.960349954	NA	NA	15.20640965	12.98574068	13.03175375	11.51213432	NA	NA	NA	NA	NA	NA	NA	NA	NA	NA	NA	NA	13.42030206	11.51470921	NA	NA	14.42269343	13.20693059	15.00207989	11.34483589	13.4707933
AT1G08480	NA	NA	81.51394301	89.01771064	79.60021762	81.02468713	70.27793798	92.82461624	NA	NA	NA	NA	91.63759288	94.27865211	NA	NA	102.41342	121.9313632	99.29815276	107.4666717	87.17672351	93.74049544	NA	NA	79.799681	102.7414824	93.63557066	104.4481053	NA	NA	NA	NA	NA	NA	NA	NA	NA	NA	NA	NA	84.84453735	114.7259076	NA	NA	83.52319936	94.37141545	80.82044432	106.5674518	86.63657456
AT1G08490	NA	NA	24.37113283	23.45621175	28.5320925	23.49187172	28.830475	33.49047176	NA	NA	NA	NA	31.11633942	36.73996102	NA	NA	30.97991415	36.68576284	34.27848269	35.86215201	27.24498191	39.63192997	NA	NA	37.1620128	36.14161703	23.29731241	40.34863123	NA	NA	NA	NA	NA	NA	NA	NA	NA	NA	NA	NA	30.49758323	34.73933809	NA	NA	26.70846675	23.94069858	26.66141	29.7710849	24.68774695
AT1G08500	NA	NA	9.922695192	5.245255733	9.192827725	9.172306317	6.520068125	4.628100078	NA	NA	NA	NA	6.649448575	4.051508729	NA	NA	5.83652288	2.639522313	7.008522932	3.914659829	5.292071147	3.49208047	NA	NA	7.803543235	4.965190706	3.739035512	2.465224723	NA	NA	NA	NA	NA	NA	NA	NA	NA	NA	NA	NA	6.096651509	3.057904119	NA	NA	7.222018031	5.230525038	5.045040817	3.073365109	4.774147412
AT1G08510	NA	NA	49.09994144	41.04482872	49.97717383	46.05851908	54.14165484	46.54434527	NA	NA	NA	NA	61.08666591	44.64991026	NA	NA	36.70662896	26.91174923	38.83534188	28.89516628	47.2726725	32.49023475	NA	NA	46.34251481	34.93853696	36.71649095	29.09817736	NA	NA	NA	NA	NA	NA	NA	NA	NA	NA	NA	NA	52.15848849	41.95724855	NA	NA	54.07009139	47.30267378	48.63128598	31.63070659	48.09636939
AT1G08520	NA	NA	88.64196017	82.88826176	87.68924257	89.57179602	129.6107179	109.0048048	NA	NA	NA	NA	125.2929071	117.4849075	NA	NA	115.1280196	93.89279984	97.62165817	103.4566729	107.0794813	106.0496128	NA	NA	114.2353934	114.8563291	97.64911496	101.0993591	NA	NA	NA	NA	NA	NA	NA	NA	NA	NA	NA	NA	144.6549562	111.4612599	NA	NA	82.51691618	71.51973191	125.3036009	97.8715192	112.2300934
AT1G08530	NA	NA	18.05179434	21.3350358	17.00288143	17.62265649	13.385929	16.72527889	NA	NA	NA	NA	18.53151802	15.83684618	NA	NA	20.49451351	21.38392557	18.80881554	17.5878287	17.14269652	18.6188112	NA	NA	19.52622836	21.07610606	16.30601749	20.20224094	NA	NA	NA	NA	NA	NA	NA	NA	NA	NA	NA	NA	16.92581448	20.36350874	NA	NA	18.12662865	15.1725529	17.25086682	19.9855593	15.61512273
AT1G08540	NA	NA	56.9116874	57.5139133	60.67071823	60.3936939	74.44458717	70.08965501	NA	NA	NA	NA	72.82536629	74.28104815	NA	NA	72.46489627	66.01951224	61.715794	63.90539765	72.25959869	71.83368079	NA	NA	82.55523936	74.00870405	64.11986263	73.14036021	NA	NA	NA	NA	NA	NA	NA	NA	NA	NA	NA	NA	83.86600946	71.32443591	NA	NA	67.16753129	50.03973416	97.44881307	76.52511866	87.46143111
AT1G08550	NA	NA	95.73562204	102.3385969	91.90662112	99.79888178	90.94100091	104.737352	NA	NA	NA	NA	80.17761289	77.94122371	NA	NA	68.37545069	65.35641302	82.50286583	93.24459148	63.15653946	64.24146955	NA	NA	110.8646069	119.4910917	68.85513891	94.9365464	NA	NA	NA	NA	NA	NA	NA	NA	NA	NA	NA	NA	76.40221455	85.38818586	NA	NA	111.0254444	89.69957919	107.1771349	93.07766599	95.00663401
AT1G08560	NA	NA	48.60169174	57.39888634	42.18725011	50.1174019	53.90634662	57.69758151	NA	NA	NA	NA	61.46737098	59.07544324	NA	NA	60.50494629	79.11336509	57.03913751	66.55907769	67.18397628	68.68032747	NA	NA	55.6240506	68.02696377	48.45677005	71.7678457	NA	NA	NA	NA	NA	NA	NA	NA	NA	NA	NA	NA	59.60558446	64.4259214	NA	NA	64.82852123	55.41690514	61.66012368	58.90070587	51.05260281
AT1G08570	NA	NA	70.05648686	76.03735685	68.82337439	62.99455307	37.41814973	34.20179529	NA	NA	NA	NA	38.8885036	31.401725	NA	NA	30.4380772	24.48869579	42.81784837	33.35421944	27.78215581	26.09603568	NA	NA	44.987939	45.41398548	35.10262126	35.9800067	NA	NA	NA	NA	NA	NA	NA	NA	NA	NA	NA	NA	32.22878044	37.29532504	NA	NA	75.99905099	80.74280503	36.73733402	36.03387132	36.74314539
AT1G08580	NA	NA	49.15425705	60.1580586	49.73740082	55.53940576	47.21869897	75.76203759	NA	NA	NA	NA	64.61277133	68.625413	NA	NA	95.34301637	120.1522274	80.17226232	91.37255067	67.67328714	85.08691198	NA	NA	80.21736378	80.39432615	94.78629744	117.3285692	NA	NA	NA	NA	NA	NA	NA	NA	NA	NA	NA	NA	71.58604503	102.2807819	NA	NA	57.63546086	68.83934547	64.01221243	92.68151181	66.44055617
AT1G08590	NA	NA	4.869427694	2.03893325	3.885893723	4.690383912	3.470743581	1.750930323	NA	NA	NA	NA	4.542220969	1.885047142	NA	NA	3.446674103	1.883073845	3.69962099	1.611216698	3.539475939	1.162063623	NA	NA	3.088967534	1.713116692	1.538932299	1.481711724	NA	NA	NA	NA	NA	NA	NA	NA	NA	NA	NA	NA	3.518778047	2.142278444	NA	NA	2.841162691	3.039257734	2.27480178	0.800055176	2.947453814
AT1G08592	NA	NA	2.904878239	3.582958145	2.909414984	4.271910998	2.748608644	3.81829987	NA	NA	NA	NA	4.165520759	4.19426433	NA	NA	2.562971246	3.670432398	3.087397648	4.420364026	2.033402105	2.566650143	NA	NA	3.295664247	2.907128387	1.216229023	2.783687769	NA	NA	NA	NA	NA	NA	NA	NA	NA	NA	NA	NA	5.005647086	5.066475247	NA	NA	2.496346314	4.143358178	3.610298726	3.275941792	3.684676969
AT1G08600	NA	NA	10.99907079	6.277694764	8.90879249	9.001862881	7.516433493	5.853359576	NA	NA	NA	NA	8.435245352	7.516129759	NA	NA	8.842257619	8.37046802	10.02381768	7.277098671	9.261478743	6.60306864	NA	NA	9.930387302	7.249941408	5.846533497	6.268671191	NA	NA	NA	NA	NA	NA	NA	NA	NA	NA	NA	NA	10.55070922	6.647531091	NA	NA	6.97802158	5.990681621	10.48788682	5.393074308	9.851958117
AT1G08610	NA	NA	3.118027141	2.083175233	3.2703669	2.460086086	3.788028052	4.45592554	NA	NA	NA	NA	5.761868264	5.037100034	NA	NA	7.198756059	9.704238013	5.938056893	7.10730747	7.693972765	8.599588071	NA	NA	8.206494658	5.33290128	4.714201834	9.111385325	NA	NA	NA	NA	NA	NA	NA	NA	NA	NA	NA	NA	5.725266497	6.290087586	NA	NA	3.59395762	2.653389757	6.642037659	5.866032718	6.993306711
AT1G08620	NA	NA	10.8728929	6.48496208	6.784596866	9.457606878	7.346091773	6.392895298	NA	NA	NA	NA	9.47830895	8.294801297	NA	NA	7.952576379	8.83947195	9.587085293	8.176695615	8.214111711	6.150636249	NA	NA	8.93043548	7.811454861	7.458929204	7.610224445	NA	NA	NA	NA	NA	NA	NA	NA	NA	NA	NA	NA	10.38159947	7.470336968	NA	NA	6.398519696	5.821728731	10.00398879	6.116876055	10.19524142
AT1G08630	NA	NA	0.9490837	0.966231319	0.13730397	1.497631354	0.432383465	0.426272376	NA	NA	NA	NA	1.336252824	1.005923792	NA	NA	0.28047364	0.619940438	1.217269772	1.004419298	0.548356056	3.818607591	NA	NA	4.31248442	0.271675364	0.2295899	0.843366353	NA	NA	NA	NA	NA	NA	NA	NA	NA	NA	NA	NA	2.478493536	1.222476787	NA	NA	1.10597169	1.360260381	0.423913864	0.174198832	0.479699022
AT1G08640	NA	NA	59.7773269	70.41600942	68.77307211	72.1285022	53.17295243	67.62260471	NA	NA	NA	NA	69.75385425	75.67347253	NA	NA	81.24101167	117.3522268	81.20505113	81.87264439	64.54301905	89.01031714	NA	NA	80.97473004	88.59654507	71.71882289	108.489299	NA	NA	NA	NA	NA	NA	NA	NA	NA	NA	NA	NA	76.85952382	104.3765289	NA	NA	75.10460265	69.14032147	51.15081789	68.01984318	53.68993535
AT1G08650	NA	NA	18.1713996	18.78877032	35.16096213	23.98693186	10.17568645	8.532498266	NA	NA	NA	NA	13.83762916	12.46442648	NA	NA	26.09494161	22.6917646	28.64715356	18.58367643	6.233760767	5.306518957	NA	NA	27.52264374	17.75034434	15.93472797	16.92362109	NA	NA	NA	NA	NA	NA	NA	NA	NA	NA	NA	NA	14.69030999	14.9298368	NA	NA	24.57015695	21.97453527	14.94503454	11.93396093	21.02375797
AT1G08660	NA	NA	22.64656294	21.57434632	24.93952573	24.16208332	25.2388623	31.07189949	NA	NA	NA	NA	30.7904573	33.01929994	NA	NA	27.93502636	33.66785063	26.43002838	28.30030268	22.51590515	26.57714449	NA	NA	27.55046255	32.79762572	23.15503066	32.32352311	NA	NA	NA	NA	NA	NA	NA	NA	NA	NA	NA	NA	30.00209879	38.5714468	NA	NA	22.72812458	17.57501914	26.08069192	29.80548151	27.67981594
AT1G08670	NA	NA	3.875525096	5.483148969	5.046051095	4.482844801	0.93473543	0.670199529	NA	NA	NA	NA	3.555370734	1.192537198	NA	NA	3.183251706	1.340199935	2.232803766	1.503259068	1.580596471	0.798884913	NA	NA	1.375497611	1.115895397	3.722491107	0.911603327	NA	NA	NA	NA	NA	NA	NA	NA	NA	NA	NA	NA	2.846468358	1.088201617	NA	NA	3.118581195	4.77853797	1.550874215	0.753173206	2.203674238
AT1G08680	NA	NA	13.53094799	8.568244451	10.41816164	12.93408897	12.66967783	10.92480235	NA	NA	NA	NA	15.23391628	14.17227362	NA	NA	12.19787143	14.48737815	14.81346892	11.3912788	12.34691315	10.99296125	NA	NA	14.84243227	13.20624531	8.214547716	11.10551722	NA	NA	NA	NA	NA	NA	NA	NA	NA	NA	NA	NA	14.93106267	12.88667041	NA	NA	10.14483913	6.817863518	15.14719193	8.623690561	12.68749403
AT1G08695	NA	NA	0	0	0	0	0	0	NA	NA	NA	NA	0	0	NA	NA	0	0	0	0	0	0	NA	NA	0	0	0	0	NA	NA	NA	NA	NA	NA	NA	NA	NA	NA	NA	NA	0	0	NA	NA	0	0	0	0	0
AT1G08700	NA	NA	15.36409039	17.59689213	18.80123232	22.21096597	16.57793106	17.78696025	NA	NA	NA	NA	18.29750423	17.98651857	NA	NA	16.82168054	18.41599452	20.04231029	19.04352855	15.51801972	12.14448365	NA	NA	18.58669417	15.56485769	14.96452554	18.33520758	NA	NA	NA	NA	NA	NA	NA	NA	NA	NA	NA	NA	16.88434027	19.06339616	NA	NA	25.60033513	21.79270456	17.27125727	15.9817106	16.7499006
AT1G08710	NA	NA	9.058758079	9.888892162	12.71624447	7.42214597	7.834829115	9.778653011	NA	NA	NA	NA	9.381685687	9.233490989	NA	NA	9.458555206	10.13206745	8.416828952	8.088965462	7.605534942	8.432186357	NA	NA	9.141152925	9.335055532	5.238758547	10.53622341	NA	NA	NA	NA	NA	NA	NA	NA	NA	NA	NA	NA	9.096462796	11.00330708	NA	NA	12.06936616	11.18290987	9.51963312	9.586405117	8.611708212
AT1G08720	NA	NA	8.662198521	6.97154243	8.687450817	8.887523946	12.11894649	7.785876071	NA	NA	NA	NA	10.96771216	9.401091971	NA	NA	7.841723435	8.116145593	10.01120072	6.303669612	11.76803065	10.50575867	NA	NA	10.51566907	8.202638458	8.41009935	7.363268587	NA	NA	NA	NA	NA	NA	NA	NA	NA	NA	NA	NA	9.865632055	8.082042678	NA	NA	7.846354334	6.983420507	10.66896988	7.420412276	9.983998637
AT1G08730	NA	NA	0.608823475	0.217906673	0.346809142	0.332553069	0.182022581	0.209746714	NA	NA	NA	NA	0.38017062	0.749363891	NA	NA	0.506024397	0.565820791	0.692126763	0.585464265	0.263821863	0.622272738	NA	NA	0.518699329	0.460741697	0.248532641	0.479883901	NA	NA	NA	NA	NA	NA	NA	NA	NA	NA	NA	NA	0.558955469	0.505982752	NA	NA	0.46847815	0.184061399	0.329459246	0.141428573	0.302911864
AT1G08735	NA	NA	0	0	0	0	0	0	NA	NA	NA	NA	0.026218473	0	NA	NA	0	0	0.018817633	0.039415206	0.046623352	0.041893262	NA	NA	0.012021774	0.013859334	0	0.0165476	NA	NA	NA	NA	NA	NA	NA	NA	NA	NA	NA	NA	0	0.018342301	NA	NA	0.024530606	0	0	0	0
AT1G08740	NA	NA	0	0	0	0	0	0	NA	NA	NA	NA	0	0	NA	NA	0.019688421	0	0	0	0	0	NA	NA	0	0	0	0	NA	NA	NA	NA	NA	NA	NA	NA	NA	NA	NA	NA	0	0	NA	NA	0	0	0	0	0
AT1G08750	NA	NA	11.3293761	9.19121219	13.06095031	10.57178154	9.193808103	10.79857894	NA	NA	NA	NA	11.41690941	11.58422077	NA	NA	12.24135276	12.56968855	10.69166685	10.89469301	8.489111593	10.43087393	NA	NA	11.1291413	11.46210452	7.322685713	13.14087393	NA	NA	NA	NA	NA	NA	NA	NA	NA	NA	NA	NA	11.09482708	12.3127734	NA	NA	9.794004929	10.27539624	8.849500675	9.406223914	9.394629084
AT1G08760	NA	NA	9.557413409	8.048789731	9.882033216	11.66929497	8.596275321	6.920998522	NA	NA	NA	NA	11.09685105	8.346994924	NA	NA	8.691294408	7.363480334	9.685199655	6.487564661	8.800730043	6.07455566	NA	NA	10.44329517	7.712573495	5.431510082	6.528137956	NA	NA	NA	NA	NA	NA	NA	NA	NA	NA	NA	NA	9.626227176	8.266473114	NA	NA	8.42774489	7.705138208	10.24602528	5.746321179	10.10971298
AT1G08770	NA	NA	14.38437839	20.29504657	22.52896243	19.35800065	11.96677475	13.32980374	NA	NA	NA	NA	14.88445425	13.53523638	NA	NA	13.16848056	13.26474392	15.96970948	16.34313908	12.1953753	9.902889124	NA	NA	14.11559147	14.07121349	12.70839816	14.23560404	NA	NA	NA	NA	NA	NA	NA	NA	NA	NA	NA	NA	13.16789232	15.35307807	NA	NA	18.82180923	22.18482466	11.70013573	14.98009263	14.34313941
AT1G08780	NA	NA	26.95902204	33.27840302	30.81128463	32.72360869	31.31907142	43.59024492	NA	NA	NA	NA	42.11731963	40.7403987	NA	NA	32.56487646	40.29491693	39.60630401	37.74850549	36.47433121	40.70494095	NA	NA	34.13864225	42.21212384	34.56433991	36.48696393	NA	NA	NA	NA	NA	NA	NA	NA	NA	NA	NA	NA	33.88115073	40.64848796	NA	NA	38.65469303	35.74072854	39.59770408	39.95649541	33.38370521
AT1G08790	NA	NA	0	0	0	0	0	0	NA	NA	NA	NA	0	0	NA	NA	0	0	0	0	0	0	NA	NA	0	0	0	0	NA	NA	NA	NA	NA	NA	NA	NA	NA	NA	NA	NA	0	0	NA	NA	0	0	0	0	0
AT1G08800	NA	NA	8.479536324	4.927679009	7.886152289	7.483753622	3.425414526	2.456001052	NA	NA	NA	NA	5.618733475	3.380439725	NA	NA	5.943741236	3.553450035	6.604278732	3.091057839	6.335246308	2.813728878	NA	NA	6.692828039	2.797935302	2.773745941	2.801002379	NA	NA	NA	NA	NA	NA	NA	NA	NA	NA	NA	NA	6.734206018	2.876915694	NA	NA	5.828431039	5.792213681	5.114974999	2.156300693	4.489052786
AT1G08810	NA	NA	20.75063065	19.74940798	14.46031117	14.84654746	9.686580951	7.89392125	NA	NA	NA	NA	10.82529716	6.92476529	NA	NA	11.41697043	5.811387507	10.27424472	8.029969766	7.978713932	3.413927422	NA	NA	14.4337663	6.098825723	7.476556018	5.753522855	NA	NA	NA	NA	NA	NA	NA	NA	NA	NA	NA	NA	12.98685923	10.76208471	NA	NA	15.19259539	13.19474616	14.84398792	8.750526828	12.96236945
AT1G08820	NA	NA	30.36957224	26.59881103	26.95430563	26.86310786	22.97982052	18.30423878	NA	NA	NA	NA	25.6841414	17.68762571	NA	NA	22.21969052	17.07960133	25.51004326	17.24640344	28.32374071	19.76278021	NA	NA	25.36173916	18.81541881	18.53175818	17.77806291	NA	NA	NA	NA	NA	NA	NA	NA	NA	NA	NA	NA	23.96504471	19.52706776	NA	NA	27.40886361	29.82109297	24.67975663	16.53442324	24.31935668
AT1G08830	NA	NA	55.42126377	45.71177212	58.42819295	65.28885312	32.0791838	52.20725591	NA	NA	NA	NA	44.79883072	44.67042907	NA	NA	66.62012844	73.01404547	59.60459411	60.45388522	56.36528007	64.01309669	NA	NA	34.10455888	50.18579247	58.97985489	73.15102032	NA	NA	NA	NA	NA	NA	NA	NA	NA	NA	NA	NA	83.46129796	73.61084926	NA	NA	52.52317786	52.34935559	35.87374811	47.56856698	73.96208018
AT1G08840	NA	NA	2.742283318	1.713168203	2.488555369	2.859621159	3.236898337	2.870507819	NA	NA	NA	NA	2.966602057	3.426451282	NA	NA	3.978331164	4.497299005	4.025863518	4.292370382	3.636965226	3.267983336	NA	NA	4.243254009	3.692969612	2.487664756	4.089773735	NA	NA	NA	NA	NA	NA	NA	NA	NA	NA	NA	NA	3.753611357	3.626670088	NA	NA	1.610428622	1.272893427	4.021471415	2.711119842	3.614736613
AT1G08845	NA	NA	4.885677175	6.613091819	7.228749667	7.035575868	7.739770524	8.976918254	NA	NA	NA	NA	10.44438043	9.430235836	NA	NA	11.59155758	10.98189186	8.777916036	9.274417297	8.275989496	10.72219865	NA	NA	14.14364641	10.81314791	9.428171442	10.58801875	NA	NA	NA	NA	NA	NA	NA	NA	NA	NA	NA	NA	9.052548837	10.44914779	NA	NA	6.582177837	8.593763246	8.789907775	11.64740159	7.323976143
AT1G08860	NA	NA	0	0	0	0	0.070216118	0.226550353	NA	NA	NA	NA	0.075114804	0.06323425	NA	NA	0	0.106596093	0.215646859	0.07528192	0.133573911	0.600112028	NA	NA	0.137767472	0.132354665	0	0.252843561	NA	NA	NA	NA	NA	NA	NA	NA	NA	NA	NA	NA	0.113200426	0.070066543	NA	NA	0	0	0.079431592	0.084866098	0.058424881
AT1G08870	NA	NA	0	0	0	0	0	0.907753129	NA	NA	NA	NA	0	0	NA	NA	0	0	0	0	0	0	NA	NA	0	0	0	0	NA	NA	NA	NA	NA	NA	NA	NA	NA	NA	NA	NA	0	0	NA	NA	0	0	0	0	0
AT1G08880	NA	NA	101.4935898	146.0633672	111.1170927	118.5137111	92.75145574	101.6137396	NA	NA	NA	NA	107.0943289	90.13099735	NA	NA	124.7915527	127.13508	114.6849207	98.38330408	95.16873309	103.2545696	NA	NA	116.7427376	129.494353	126.2299389	134.4420849	NA	NA	NA	NA	NA	NA	NA	NA	NA	NA	NA	NA	119.5187652	131.4330785	NA	NA	132.3540312	146.9326713	95.23348755	110.609854	107.3334579
AT1G08890	NA	NA	15.39498754	10.97393616	15.69937695	16.81817658	27.22079785	19.10833884	NA	NA	NA	NA	24.42397081	16.36483513	NA	NA	11.20282881	7.85533659	18.75355211	13.09366071	15.11498455	10.26997689	NA	NA	27.04108165	24.6843425	14.414819	14.63681187	NA	NA	NA	NA	NA	NA	NA	NA	NA	NA	NA	NA	16.36776785	18.46337065	NA	NA	13.49988805	11.97739719	16.79487351	12.44871654	18.67067351
AT1G08900	NA	NA	12.76643561	13.05511659	13.65402061	13.57305787	10.12630049	11.5190544	NA	NA	NA	NA	9.555058847	9.78581995	NA	NA	4.471710729	5.952064419	10.12735994	7.683324126	9.483578826	11.80574371	NA	NA	10.87662	15.2995132	9.430310805	16.82959988	NA	NA	NA	NA	NA	NA	NA	NA	NA	NA	NA	NA	8.66498456	11.03747354	NA	NA	10.75910512	8.086756565	9.763458125	10.63857153	9.009138796
AT1G08910	NA	NA	6.657601904	3.77625215	6.521938588	6.995994569	8.449265497	8.038594424	NA	NA	NA	NA	8.6370139	10.08696346	NA	NA	9.043277833	13.35318467	12.02094756	10.45251339	9.012011981	9.035864021	NA	NA	13.24812992	10.63402716	6.557116602	11.07790857	NA	NA	NA	NA	NA	NA	NA	NA	NA	NA	NA	NA	12.80669375	11.86862934	NA	NA	4.018810171	3.884920868	13.22460594	9.059993056	13.51999815
AT1G08920	NA	NA	19.47055317	16.16248006	17.67610102	20.09965409	20.62976681	14.53978624	NA	NA	NA	NA	17.78144867	12.80704969	NA	NA	16.71745833	12.63234982	21.15053503	11.2553741	26.78226385	20.65705089	NA	NA	32.15376114	24.73537585	14.7783573	12.22539007	NA	NA	NA	NA	NA	NA	NA	NA	NA	NA	NA	NA	10.79104506	9.95793411	NA	NA	20.89264046	21.45745063	18.69746495	13.20468562	17.26702647
AT1G08930	NA	NA	33.16999598	30.63392478	44.06209228	41.6823272	113.5989286	103.0451817	NA	NA	NA	NA	95.47666592	86.55074504	NA	NA	36.74842118	35.27361636	40.20678945	23.17890688	184.3224108	244.4207478	NA	NA	93.16937278	136.4551262	70.33799659	100.201359	NA	NA	NA	NA	NA	NA	NA	NA	NA	NA	NA	NA	68.12336635	55.56712667	NA	NA	45.63772505	40.80781144	86.26498903	83.6946207	80.56763124
AT1G08940	NA	NA	5.925276112	8.143647319	7.457726053	9.709557057	6.478648196	6.241921294	NA	NA	NA	NA	10.58847233	7.718491677	NA	NA	8.798977241	6.420283873	10.01765874	3.907156373	14.72092765	9.22844784	NA	NA	11.12249766	6.360417209	8.38518643	6.865097327	NA	NA	NA	NA	NA	NA	NA	NA	NA	NA	NA	NA	8.848975243	6.868900237	NA	NA	8.195640488	8.916931415	10.44373181	8.890722979	10.21987471
AT1G08950	NA	NA	0	2.868499229	0	0	0	0	NA	NA	NA	NA	0	0	NA	NA	0	0	0	0	0	0	NA	NA	0	0	0	0	NA	NA	NA	NA	NA	NA	NA	NA	NA	NA	NA	NA	0	0	NA	NA	0	0	0	2.068611131	0
AT1G08960	NA	NA	4.74773221	4.430719433	5.036933556	6.339221942	4.32594281	4.910984259	NA	NA	NA	NA	6.427424695	6.249507826	NA	NA	6.635266496	6.871316191	7.534760148	6.570558976	4.990949138	3.697228469	NA	NA	6.994503588	5.073746053	2.775563904	6.382419932	NA	NA	NA	NA	NA	NA	NA	NA	NA	NA	NA	NA	6.748147281	6.714909634	NA	NA	5.131644869	4.678174873	5.654940668	3.776148257	5.199273167
AT1G08970	NA	NA	23.70858669	24.73780951	23.67518208	24.47361321	22.92957217	22.6301085	NA	NA	NA	NA	26.5611386	25.10100285	NA	NA	23.94709716	26.57627671	25.79292618	23.7005937	25.37941519	22.8045914	NA	NA	28.64565659	25.18226303	24.93384684	23.45396948	NA	NA	NA	NA	NA	NA	NA	NA	NA	NA	NA	NA	25.78793992	26.58000651	NA	NA	29.36336753	25.91693874	27.11940574	28.0870142	23.82026336
AT1G08980	NA	NA	44.24663361	46.71555888	34.16253546	42.86489742	88.91742905	107.7260416	NA	NA	NA	NA	82.21717666	87.96618138	NA	NA	38.69868432	42.31484208	53.39826995	61.60346382	68.63154769	98.35407493	NA	NA	74.01106409	117.0936991	56.60484317	83.01790996	NA	NA	NA	NA	NA	NA	NA	NA	NA	NA	NA	NA	59.74017715	74.00778587	NA	NA	52.37050725	40.38273007	85.07974535	88.21148896	67.61115014
AT1G08985	NA	NA	0	0	0	0	0.29201253	0	NA	NA	NA	NA	0	0	NA	NA	0	0	0	0	0	0	NA	NA	0	0	0	0	NA	NA	NA	NA	NA	NA	NA	NA	NA	NA	NA	NA	0	0	NA	NA	0	0	0	0	0
AT1G08990	NA	NA	5.106239519	4.981892736	5.540398801	6.921206255	2.455539028	1.14671069	NA	NA	NA	NA	4.977192761	1.978598686	NA	NA	4.841369182	3.008391058	4.068397947	1.593473881	2.294641494	0.846828248	NA	NA	3.085138905	1.193690549	2.573405406	1.628832277	NA	NA	NA	NA	NA	NA	NA	NA	NA	NA	NA	NA	2.951699621	2.127899228	NA	NA	5.691615097	6.556105522	3.552678951	1.015322506	3.226082832
AT1G09000	NA	NA	4.369129808	2.729497064	4.550991508	3.471297344	2.605729429	2.656477548	NA	NA	NA	NA	3.01981365	3.0555096	NA	NA	3.116408094	4.12061991	4.33478687	3.0847347	3.855402053	2.907503122	NA	NA	3.550395204	3.213069826	1.815985309	2.956640665	NA	NA	NA	NA	NA	NA	NA	NA	NA	NA	NA	NA	3.354871653	3.521075275	NA	NA	3.73098628	3.074068615	3.463567322	2.88694276	3.478082063
AT1G09010	NA	NA	29.09059196	23.96453306	27.63145949	26.63517846	27.94555083	25.82730199	NA	NA	NA	NA	32.7859357	29.22065142	NA	NA	27.92439597	25.27331707	30.94407678	26.51130576	26.47744016	23.95369479	NA	NA	33.36990044	30.88396561	26.73564897	28.23802865	NA	NA	NA	NA	NA	NA	NA	NA	NA	NA	NA	NA	34.12908642	29.28845187	NA	NA	24.08355685	21.53033622	36.22159361	26.19374571	31.69284222
AT1G09020	NA	NA	22.79532484	15.25214186	19.99079004	20.02480151	20.98430961	17.73233826	NA	NA	NA	NA	21.93290271	19.18700749	NA	NA	22.81376483	20.99392	23.83872048	21.80951881	20.4347195	18.69706116	NA	NA	21.77647699	20.78635183	13.21737684	18.38477213	NA	NA	NA	NA	NA	NA	NA	NA	NA	NA	NA	NA	22.89874471	17.28051876	NA	NA	17.2168622	11.62012181	23.26603772	15.85156401	21.46924023
AT1G09026	NA	NA	0	0	0	0	0	0	NA	NA	NA	NA	0	0	NA	NA	0	0	0	0	0	0	NA	NA	0	0	0	0	NA	NA	NA	NA	NA	NA	NA	NA	NA	NA	NA	NA	0	0	NA	NA	0	0	0	0	0
AT1G09030	NA	NA	0	0	0	0	0.293403066	0.157776139	NA	NA	NA	NA	0.209248382	0	NA	NA	0	0	0.150182634	0.314570879	0.186049376	0	NA	NA	0	0.110610684	0.467379439	0.13206561	NA	NA	NA	NA	NA	NA	NA	NA	NA	NA	NA	NA	0.157672022	0.146389027	NA	NA	0	0	0	0	0
AT1G09040	NA	NA	1.98096307	2.068655987	2.503412938	2.036793531	1.751886479	1.841316362	NA	NA	NA	NA	1.604350274	1.254980227	NA	NA	1.6658503	1.208892691	1.874978025	1.067203305	1.817813615	2.200540035	NA	NA	2.304544893	1.606088575	1.839315531	1.917618262	NA	NA	NA	NA	NA	NA	NA	NA	NA	NA	NA	NA	1.754515163	1.609096833	NA	NA	1.142404978	1.40915504	2.107927096	1.732420049	1.85524953
AT1G09050	NA	NA	2.787208422	1.930205089	2.109901053	3.186493743	2.391941599	1.834105081	NA	NA	NA	NA	2.005986463	1.555739841	NA	NA	2.327366632	2.263921703	2.403354018	2.137091882	2.471741534	2.27145207	NA	NA	2.998373836	2.404649235	2.399057652	1.953925419	NA	NA	NA	NA	NA	NA	NA	NA	NA	NA	NA	NA	2.880263173	2.232143251	NA	NA	2.453201667	2.090263526	2.896283696	1.659647752	2.616834035
AT1G09060	NA	NA	14.17638125	12.69526673	12.38134443	14.08480863	21.72758386	18.7371288	NA	NA	NA	NA	19.22025252	18.84906407	NA	NA	16.93220088	16.24029935	17.22314467	15.72956165	23.94023905	24.14640345	NA	NA	22.41039087	19.77895092	15.30512676	19.03949441	NA	NA	NA	NA	NA	NA	NA	NA	NA	NA	NA	NA	19.28179367	16.84776204	NA	NA	14.23203691	12.04035071	24.07409395	20.6713881	21.42932392
AT1G09070	NA	NA	44.72538195	58.72946289	46.17903436	38.43447291	122.35325	173.6733936	NA	NA	NA	NA	59.83908699	40.01626667	NA	NA	36.46323472	28.27322449	47.48191247	27.2379619	408.91184	341.6372362	NA	NA	110.9917762	76.98713298	57.68038195	60.76895779	NA	NA	NA	NA	NA	NA	NA	NA	NA	NA	NA	NA	40.32966358	33.26707983	NA	NA	72.02945437	50.75592424	100.796996	89.23459013	74.91744949
AT1G09080	NA	NA	0.511321086	0.488024444	0.665755546	0.465491787	0.757079744	0.438432749	NA	NA	NA	NA	1.370596678	0.603131025	NA	NA	2.181590508	0.825162576	0.685616374	0.062438454	2.031068333	0.232273984	NA	NA	0.761757761	0.351277787	0.742152606	0.314560811	NA	NA	NA	NA	NA	NA	NA	NA	NA	NA	NA	NA	1.314430276	0.203394962	NA	NA	0.31087558	0.27481631	3.636585486	1.091006627	2.713609308
AT1G09090	NA	NA	2.737268428	1.605764841	1.043123832	2.115100927	1.186213061	1.128557944	NA	NA	NA	NA	3.058543544	1.479133622	NA	NA	3.462567016	4.063359414	1.938306786	1.125048016	2.198702736	0.805852028	NA	NA	0.969753447	1.238381002	0.944795164	1.499123143	NA	NA	NA	NA	NA	NA	NA	NA	NA	NA	NA	NA	4.020899245	1.593423693	NA	NA	1.369935797	1.39941634	3.148296579	1.240707158	2.809196329
AT1G09100	NA	NA	22.07082337	17.36146137	16.4210747	17.3547359	20.63489751	13.85925977	NA	NA	NA	NA	21.3948379	15.07543642	NA	NA	23.06127071	19.5002033	39.02526555	15.6375786	24.12010676	16.43185027	NA	NA	21.54411804	14.83983286	16.76531222	16.15161524	NA	NA	NA	NA	NA	NA	NA	NA	NA	NA	NA	NA	24.76097547	14.92636468	NA	NA	16.69968422	14.66487844	21.8056546	16.17606606	23.03087589
AT1G09110	NA	NA	0	0	0	0	0	0	NA	NA	NA	NA	0	0	NA	NA	0	0	0	0	0	0	NA	NA	0	0	0	0.770382726	NA	NA	NA	NA	NA	NA	NA	NA	NA	NA	NA	NA	0	0	NA	NA	0	0	0	1.034305566	0
AT1G09130	NA	NA	97.23811269	84.77367541	96.05752609	101.0744702	99.17850105	117.7765545	NA	NA	NA	NA	110.1648522	120.0194334	NA	NA	107.3573521	111.1666422	109.2737308	121.3977759	100.6762963	113.8667294	NA	NA	118.0801676	122.0144898	95.58238668	124.6996973	NA	NA	NA	NA	NA	NA	NA	NA	NA	NA	NA	NA	128.758082	129.1522345	NA	NA	89.56135715	85.60813763	104.5471579	108.9329789	109.5501784
AT1G09140	NA	NA	44.43785443	36.6655097	48.96919253	51.35839367	34.11561903	45.45245569	NA	NA	NA	NA	38.13230286	48.04831521	NA	NA	36.99039914	48.46251442	41.15060112	51.66694885	24.68878688	31.33657614	NA	NA	33.99354648	43.57278231	22.54213682	41.35104599	NA	NA	NA	NA	NA	NA	NA	NA	NA	NA	NA	NA	33.13167773	44.15660073	NA	NA	37.20868077	42.41314667	36.42981301	34.43833057	34.36949699
AT1G09150	NA	NA	43.56986808	56.8268368	52.79297035	51.28893177	45.57296138	51.49663803	NA	NA	NA	NA	52.34924012	53.18973256	NA	NA	49.48637896	55.28647383	52.87495111	54.98475602	48.08660802	58.02621689	NA	NA	49.39758684	56.76487945	47.62292272	55.35815281	NA	NA	NA	NA	NA	NA	NA	NA	NA	NA	NA	NA	53.4218933	61.60466035	NA	NA	50.7631616	53.04713654	53.72630667	50.01387623	49.34655327
AT1G09155	NA	NA	1.53861692	2.114661548	1.602660677	1.512768873	0.210288887	0.565409372	NA	NA	NA	NA	0.937332768	0.473447563	NA	NA	0.818446969	0.638485133	1.076394307	0.901841428	0.533383877	0	NA	NA	1.237791365	0.39638641	1.339927402	0.66258173	NA	NA	NA	NA	NA	NA	NA	NA	NA	NA	NA	NA	1.130072511	0.68198301	NA	NA	1.75398018	0.496170062	0.689875574	0.317704781	0.787389927
AT1G09157	NA	NA	0	0.56429493	0	0.269120388	0.336692043	0.181054586	NA	NA	NA	NA	0	0.075803353	NA	NA	0.081900602	0	0.172340728	0.180491488	0.426998568	0.095919546	NA	NA	0.110101053	0.19039544	0	0	NA	NA	NA	NA	NA	NA	NA	NA	NA	NA	NA	NA	0.090467553	0.083993704	NA	NA	0.112331408	0	0	0.101734974	0.140076046
AT1G09160	NA	NA	18.43823139	19.42836288	18.24542329	19.8406117	29.42130741	30.79538566	NA	NA	NA	NA	28.23890354	26.97808777	NA	NA	22.43574029	26.33348583	22.21873758	20.66904365	30.80087373	33.45532516	NA	NA	26.9058605	26.60085162	19.16829172	26.68454522	NA	NA	NA	NA	NA	NA	NA	NA	NA	NA	NA	NA	25.59510243	25.1151481	NA	NA	22.44836375	20.95938015	24.031955	24.55682539	22.90801945
AT1G09170	NA	NA	1.664729734	1.225708869	1.16117601	2.143380185	0.812590093	0.262179934	NA	NA	NA	NA	1.188017518	0.402485063	NA	NA	2.332425445	0.863523249	1.518166688	0.566289812	1.597337869	0.277796666	NA	NA	0.783884652	0.352291199	0.970817826	0.603504569	NA	NA	NA	NA	NA	NA	NA	NA	NA	NA	NA	NA	1.790380623	0.486515461	NA	NA	1.328421678	0.383456191	1.45239605	0.294638974	2.265047683
AT1G09176	NA	NA	0	0.455920407	0	0.434870032	0	0	NA	NA	NA	NA	0.582015366	0.122490186	NA	NA	0.529370777	0.137657207	0.278484355	0	0.17249611	0	NA	NA	0.088955818	0.102552952	0	0	NA	NA	NA	NA	NA	NA	NA	NA	NA	NA	NA	NA	0.14618598	0.407174777	NA	NA	0	0	0.061546333	0	0
AT1G09180	NA	NA	2.202080227	0.84069991	2.867175173	1.069178422	0.167203918	0.989044453	NA	NA	NA	NA	0.476984099	0.301156333	NA	NA	0.7321047	1.09995019	1.454957949	1.254868907	0.424101699	0.666881616	NA	NA	0.765478694	0.50427666	0.799047616	0.376306352	NA	NA	NA	NA	NA	NA	NA	NA	NA	NA	NA	NA	0.44926899	0.834238688	NA	NA	2.677663745	2.367074544	0.718764295	0.606268663	0.278251468
AT1G09190	NA	NA	1.127741732	1.549958308	1.174683123	1.108796197	1.618395897	1.740569789	NA	NA	NA	NA	2.445811291	2.290313687	NA	NA	3.599324005	3.899857076	3.274150488	3.139806898	2.834373237	2.195531811	NA	NA	3.553392723	2.266170112	2.946331923	3.74640155	NA	NA	NA	NA	NA	NA	NA	NA	NA	NA	NA	NA	3.396012777	2.537776003	NA	NA	1.645560292	1.636523395	3.539549225	2.747798651	4.039866766
AT1G09195	NA	NA	5.711300142	5.675540161	5.467857224	5.872264534	3.845534358	4.197565468	NA	NA	NA	NA	6.221898784	5.892536744	NA	NA	4.467721692	4.937578709	4.906292485	3.630678334	3.311973526	2.747042857	NA	NA	4.33563282	5.69075741	2.468599366	4.159420848	NA	NA	NA	NA	NA	NA	NA	NA	NA	NA	NA	NA	5.551935187	6.386025276	NA	NA	3.829836555	4.739845355	4.324267697	3.78073129	4.059399912
AT1G09200	NA	NA	122.3958353	147.3283887	141.1833164	143.7714713	137.2372296	161.7894233	NA	NA	NA	NA	146.5221288	147.9072025	NA	NA	197.8292169	217.6904717	139.9741738	159.9802807	138.7738313	166.5681623	NA	NA	149.3710338	173.427348	163.3133097	182.2113793	NA	NA	NA	NA	NA	NA	NA	NA	NA	NA	NA	NA	175.1016637	202.7837718	NA	NA	163.0985426	180.5846499	132.4208385	190.1622753	169.0909418
AT1G09210	NA	NA	118.0127113	123.2090282	128.2261714	131.8575778	90.88601323	83.84829815	NA	NA	NA	NA	108.7851759	80.9585022	NA	NA	126.8423953	114.032469	115.9237807	91.76456177	162.1476289	102.6036812	NA	NA	118.2583742	94.96291701	113.1674273	97.90262082	NA	NA	NA	NA	NA	NA	NA	NA	NA	NA	NA	NA	138.9718489	104.292744	NA	NA	130.1489077	136.2969209	125.8057124	97.98459695	135.4998543
AT1G09220	NA	NA	0.215314511	0.739815921	0.700865042	0.588048132	0.882836687	0.63298845	NA	NA	NA	NA	1.10183327	1.358215061	NA	NA	1.145337131	2.122057752	1.430993936	1.262039587	1.166279672	1.467139556	NA	NA	1.684053128	1.303555166	0.585968252	1.821322743	NA	NA	NA	NA	NA	NA	NA	NA	NA	NA	NA	NA	1.304677147	2.165683635	NA	NA	0.883629036	0.694341866	1.481411043	0.889194039	1.407952429
AT1G09230	NA	NA	15.31633416	13.29369517	16.98214135	16.60153138	12.10214636	16.26968281	NA	NA	NA	NA	12.82982779	13.21845488	NA	NA	9.786333877	15.97243786	12.97530125	14.90402174	11.71851811	10.66941047	NA	NA	12.86187794	14.98198595	9.769377789	11.88853396	NA	NA	NA	NA	NA	NA	NA	NA	NA	NA	NA	NA	13.44658808	16.4826079	NA	NA	13.58621176	14.27731824	13.3574737	10.37737236	13.13164137
AT1G09240	NA	NA	7.79007901	4.626315557	6.761945928	5.043100782	4.436254352	3.604869224	NA	NA	NA	NA	4.429369745	2.219522173	NA	NA	2.446010611	3.841296822	6.509516099	3.276570276	5.376082777	5.9540715	NA	NA	6.673180809	3.976675313	2.04151339	2.928686971	NA	NA	NA	NA	NA	NA	NA	NA	NA	NA	NA	NA	2.278045371	2.262588801	NA	NA	9.406721991	10.46720363	3.903268421	3.09795203	1.558542123
AT1G09245	NA	NA	0	0	0	0	0	0	NA	NA	NA	NA	0	0	NA	NA	0	0	0	0	0	0	NA	NA	0	0	0	0	NA	NA	NA	NA	NA	NA	NA	NA	NA	NA	NA	NA	0	0	NA	NA	0	0	0	0	0
AT1G09250	NA	NA	24.10478908	37.51294502	26.59353735	26.13213894	18.86162565	22.78738236	NA	NA	NA	NA	21.65720751	19.59068041	NA	NA	22.57347727	17.94403829	18.79428394	18.60462056	22.08671881	14.4008516	NA	NA	13.81610933	18.53519034	18.22779812	15.11207911	NA	NA	NA	NA	NA	NA	NA	NA	NA	NA	NA	NA	21.55601784	21.3309725	NA	NA	32.89063633	32.33914955	20.02843272	18.92145937	17.89142744
AT1G09260	NA	NA	0	0	0	0	0	0	NA	NA	NA	NA	0	0	NA	NA	0	0	0	0	0	0	NA	NA	0	0	0	0	NA	NA	NA	NA	NA	NA	NA	NA	NA	NA	NA	NA	0	0	NA	NA	0	0	0	0	0
AT1G09270	NA	NA	29.53541388	26.3104157	28.1572449	28.49687286	26.04893479	19.44997686	NA	NA	NA	NA	30.83948152	21.36147682	NA	NA	29.62592797	23.62822039	29.69873856	19.91352564	29.82693594	20.41192994	NA	NA	26.92733706	24.64816895	21.80086268	18.53232398	NA	NA	NA	NA	NA	NA	NA	NA	NA	NA	NA	NA	27.03894914	19.76764192	NA	NA	25.89964947	27.40673944	27.78941853	19.18219337	27.32051577
AT1G09280	NA	NA	12.51087381	11.85107663	11.6353834	13.1536275	11.37797804	14.51836772	NA	NA	NA	NA	15.65597047	16.67246703	NA	NA	11.66500401	14.37796133	13.42477632	14.74889442	11.65792962	14.17447706	NA	NA	13.95784998	14.855413	11.57111538	14.29367387	NA	NA	NA	NA	NA	NA	NA	NA	NA	NA	NA	NA	14.7506001	17.22304703	NA	NA	12.73933097	13.49882808	14.64561927	14.45114255	14.33466797
AT1G09290	NA	NA	7.447932451	9.84266614	9.324455488	9.388218791	9.298476821	10.15832711	NA	NA	NA	NA	11.72721669	11.98788783	NA	NA	12.80928013	15.50300054	13.22656909	13.01259045	9.806383327	10.87494514	NA	NA	13.25095474	12.36133697	10.7582654	14.01007379	NA	NA	NA	NA	NA	NA	NA	NA	NA	NA	NA	NA	11.2036053	13.18547709	NA	NA	9.470099818	8.544844552	11.11676357	12.18492466	9.121520725
AT1G09300	NA	NA	3.472692355	4.656427119	2.095352745	3.238545961	3.878047096	4.544308522	NA	NA	NA	NA	5.44891042	4.821648686	NA	NA	6.279533406	7.791178062	6.606907245	5.709261986	6.019295931	6.266082851	NA	NA	6.435403988	4.735114018	5.071143749	6.044374381	NA	NA	NA	NA	NA	NA	NA	NA	NA	NA	NA	NA	6.065447903	5.42925203	NA	NA	4.325682561	3.14108976	6.456120686	5.246829549	7.465020306
AT1G09310	NA	NA	393.8352652	371.3074305	432.6271902	381.8290496	376.6996987	244.3658234	NA	NA	NA	NA	363.3474018	251.7115492	NA	NA	452.5375112	317.6066737	610.6069543	408.3556547	467.5200089	239.4555972	NA	NA	537.0817361	293.9244584	599.3547179	331.2608415	NA	NA	NA	NA	NA	NA	NA	NA	NA	NA	NA	NA	335.681062	297.2193482	NA	NA	383.7572732	279.1395104	398.123928	341.3358629	553.2705368
AT1G09320	NA	NA	3.753066366	3.27503579	4.886606118	3.904779471	5.068399835	4.268868776	NA	NA	NA	NA	6.35833041	6.104235908	NA	NA	6.446689385	7.13818785	6.470207246	5.957829038	5.421062103	5.010251463	NA	NA	7.188758574	5.916410919	3.793694356	6.596736128	NA	NA	NA	NA	NA	NA	NA	NA	NA	NA	NA	NA	5.874025073	6.367705049	NA	NA	6.030493282	5.907325033	6.6316326	5.4985283	4.217274667
AT1G09330	NA	NA	35.33659109	35.46508138	36.52285609	31.83775746	30.74508488	30.12089927	NA	NA	NA	NA	34.75425395	32.84444428	NA	NA	34.57793768	30.92740292	37.01774385	31.49521771	32.75596594	31.06398081	NA	NA	34.27278974	31.58102621	27.16465952	31.48764306	NA	NA	NA	NA	NA	NA	NA	NA	NA	NA	NA	NA	30.50236931	32.72903761	NA	NA	36.7112658	31.13141373	22.33255309	32.34555587	20.61070458
AT1G09340	NA	NA	404.4852463	457.5498379	475.762429	469.6781329	602.0844867	496.8829777	NA	NA	NA	NA	465.8581072	422.848198	NA	NA	451.4761545	334.6149259	383.1026157	425.263295	477.2336094	449.2026953	NA	NA	377.5563617	405.8120028	492.6703156	411.7932352	NA	NA	NA	NA	NA	NA	NA	NA	NA	NA	NA	NA	449.4706607	416.1441693	NA	NA	461.046327	454.6860908	376.9042976	396.4861281	373.5870721
AT1G09350	NA	NA	10.81123784	9.524916733	1.985155789	5.602503151	1.610221282	1.528039471	NA	NA	NA	NA	1.418578576	1.791313053	NA	NA	4.055118494	1.773460755	3.684726891	2.335706912	2.162234104	0.809528524	NA	NA	5.730163204	5.963284688	4.8282703	2.643342421	NA	NA	NA	NA	NA	NA	NA	NA	NA	NA	NA	NA	1.119822814	1.323239783	NA	NA	3.728953773	3.352294272	10.7793127	4.23580327	5.438094508
AT1G09360	NA	NA	0	0	0	0	0	0	NA	NA	NA	NA	0	0	NA	NA	0	0	0	0	0	0	NA	NA	0	0	0	0	NA	NA	NA	NA	NA	NA	NA	NA	NA	NA	NA	NA	0	0	NA	NA	0	0	0	0	0
AT1G09370	NA	NA	0.333936857	0	0	0	0.228202384	0.122714775	NA	NA	NA	NA	0.081374371	0.102755656	NA	NA	0	0.230958202	0	0.244666239	0.434115211	0	NA	NA	0.149248095	0.258091596	0	0.102717697	NA	NA	NA	NA	NA	NA	NA	NA	NA	NA	NA	NA	0.122633795	0.113858132	NA	NA	0.609085858	0	0.258152673	0.137907409	0.189880863
AT1G09380	NA	NA	0.460015059	0	0	0.251270567	0.078590107	0	NA	NA	NA	NA	0.140121684	0	NA	NA	0.114702628	0.079539177	0.442502404	0	0.299007926	0	NA	NA	0.179897257	0.029627862	0.125190921	0.141498868	NA	NA	NA	NA	NA	NA	NA	NA	NA	NA	NA	NA	0.126700732	0.039211347	NA	NA	0.314642567	0.185430903	0.248932935	0.047493623	0.065392644
AT1G09390	NA	NA	12.1024096	12.62909728	16.28296077	10.72387552	14.61107884	12.20559035	NA	NA	NA	NA	15.00783695	10.96520089	NA	NA	11.75777497	6.603234511	8.890005598	5.91139907	11.12966515	10.62882982	NA	NA	11.92983092	7.482924128	6.294461349	8.107114862	NA	NA	NA	NA	NA	NA	NA	NA	NA	NA	NA	NA	11.85185667	11.18713459	NA	NA	14.96143785	8.672801089	10.37461885	9.274041851	10.55176876
AT1G09400	NA	NA	0	0	0	0	0.104254896	0.056062587	NA	NA	NA	NA	0.037176108	0.093888417	NA	NA	0	0.158270849	0.053364388	0	0	0.059401952	NA	NA	0.102276613	0	0.166073912	0.281561199	NA	NA	NA	NA	NA	NA	NA	NA	NA	NA	NA	NA	0	0	NA	NA	0.069565644	0	0.047175108	0.126006769	0
AT1G09410	NA	NA	0.510838252	0.780101773	0.665126882	0.465052229	0.872728665	0.531879902	NA	NA	NA	NA	0.643157207	0.864544756	NA	NA	0.679334169	1.089363759	1.191250357	1.372348878	1.069915677	0.795615947	NA	NA	0.989349976	0.987035849	0.741451801	1.2570551	NA	NA	NA	NA	NA	NA	NA	NA	NA	NA	NA	NA	1.500787516	1.074072464	NA	NA	0.543518542	0.823670415	1.513813127	1.089976403	0.822996375
AT1G09415	NA	NA	26.1541386	26.1712235	28.31815778	29.47422928	15.42717798	27.82159398	NA	NA	NA	NA	22.54132186	33.12340343	NA	NA	15.2852781	21.04011593	22.91947499	23.39831027	26.48434175	26.37011359	NA	NA	28.73082787	23.68926223	22.47702646	34.04268339	NA	NA	NA	NA	NA	NA	NA	NA	NA	NA	NA	NA	25.6800783	35.66975375	NA	NA	35.27583515	23.97069535	26.34812598	28.87844303	23.48145023
AT1G09420	NA	NA	7.052746429	6.792606175	6.156710027	5.866106812	5.148245791	6.449888563	NA	NA	NA	NA	11.52261089	13.63773069	NA	NA	13.90868779	18.81847433	12.44713673	14.79741415	7.918261454	8.394367052	NA	NA	8.059397112	7.701453228	6.71780047	10.13207361	NA	NA	NA	NA	NA	NA	NA	NA	NA	NA	NA	NA	11.12533786	12.87052325	NA	NA	6.358856357	5.944337866	7.261318397	6.023795614	6.835711067
AT1G09421	NA	NA	0.660534443	1.513054538	0.430017929	1.44319505	2.031251993	1.092296347	NA	NA	NA	NA	0.885281615	0.914638258	NA	NA	0.878406454	0.4568404	0.808675723	0.241977599	0.858689429	0.385786304	NA	NA	0.664236026	0.595595991	1.078567936	0.914300378	NA	NA	NA	NA	NA	NA	NA	NA	NA	NA	NA	NA	0.121286171	1.801711101	NA	NA	0.752990759	0	1.123389656	0.954743599	0.37558852
AT1G09430	NA	NA	44.44376173	44.83473659	41.51614879	41.69286853	37.61242128	31.51059037	NA	NA	NA	NA	49.44090708	35.98572403	NA	NA	36.8253267	30.63651758	42.79469688	28.24976567	40.00567709	30.06404541	NA	NA	40.97664092	30.02737046	32.78776108	29.84625308	NA	NA	NA	NA	NA	NA	NA	NA	NA	NA	NA	NA	41.79423777	34.38788155	NA	NA	44.4238328	43.1862319	33.35647155	23.0135802	33.52771233
AT1G09440	NA	NA	7.584328626	7.778980961	8.25375279	8.656452417	6.962106642	5.657359109	NA	NA	NA	NA	8.854634911	5.259696299	NA	NA	4.854808549	2.074709276	7.919234951	4.478636245	6.327781046	2.997169678	NA	NA	9.435515137	4.403596724	8.502609003	5.780046668	NA	NA	NA	NA	NA	NA	NA	NA	NA	NA	NA	NA	6.776036793	4.129769537	NA	NA	10.47834146	9.308561508	7.683323634	4.020351577	6.887204182
AT1G09450	NA	NA	3.699434079	3.84291309	4.032649051	3.759468021	3.997896734	4.046777306	NA	NA	NA	NA	4.486461009	4.924035356	NA	NA	4.404814423	7.616331559	5.146048088	4.223294149	4.846515241	5.895757103	NA	NA	5.421636416	5.385938174	3.277899692	5.31916928	NA	NA	NA	NA	NA	NA	NA	NA	NA	NA	NA	NA	5.181511861	5.808068457	NA	NA	4.276096565	5.132614165	4.070338526	3.659546792	2.984100967
AT1G09460	NA	NA	9.851533893	8.830344421	12.08340166	11.85408191	15.31828832	12.74951128	NA	NA	NA	NA	22.1276436	19.06715406	NA	NA	9.635868419	12.88648022	10.1881616	11.40226037	14.29177394	13.67571211	NA	NA	13.43232852	10.48305533	9.16996239	9.837476331	NA	NA	NA	NA	NA	NA	NA	NA	NA	NA	NA	NA	17.51245544	18.98537025	NA	NA	10.35156607	11.51051688	10.2427132	7.665162387	9.336184949
AT1G09470	NA	NA	8.213863837	8.249699255	8.062158143	7.7307519	6.822083894	7.197776208	NA	NA	NA	NA	7.57517267	8.710108039	NA	NA	9.998875423	16.69308269	8.354237916	9.814082366	7.118637662	6.888461825	NA	NA	8.584641633	9.929382359	7.428287089	12.12745449	NA	NA	NA	NA	NA	NA	NA	NA	NA	NA	NA	NA	10.11664353	11.20229975	NA	NA	9.046653651	7.131358078	9.124168349	9.602298622	7.832086612
AT1G09480	NA	NA	1.137190379	2.790972223	3.384357322	2.307161816	2.997469157	3.044653061	NA	NA	NA	NA	1.18762595	1.149752477	NA	NA	3.456648098	3.707815465	1.647949987	1.428321829	2.393500084	1.138590929	NA	NA	4.320127281	2.427456093	4.244310581	2.698421657	NA	NA	NA	NA	NA	NA	NA	NA	NA	NA	NA	NA	2.207408305	2.880303018	NA	NA	2.444574322	3.405246428	1.959169478	2.549423448	1.20086816
AT1G09483	NA	NA	0	0	0	0	0	0.195474862	NA	NA	NA	NA	0	0	NA	NA	0.353694634	0.367898021	0	0	0	0	NA	NA	0	0.274079571	0	0	NA	NA	NA	NA	NA	NA	NA	NA	NA	NA	NA	NA	0	0.181366936	NA	NA	0	0	0	0.219675518	0
AT1G09486	NA	NA	1.938988204	2.220773597	3.606601984	2.269540603	1.514338403	2.493880907	NA	NA	NA	NA	2.159983295	1.789937237	NA	NA	2.302274979	3.496302741	1.647164376	2.333912974	1.620430051	1.887449121	NA	NA	2.073654403	2.319256278	1.809210732	3.024728491	NA	NA	NA	NA	NA	NA	NA	NA	NA	NA	NA	NA	3.051716551	4.769448944	NA	NA	1.894621909	2.679775636	2.077117824	3.374600647	1.102534043
AT1G09490	NA	NA	23.8938422	28.87818551	24.57901893	24.51635515	22.82357961	24.25548257	NA	NA	NA	NA	22.80746088	18.23875285	NA	NA	20.890769	18.8993469	23.08810629	20.11779795	18.87733788	20.5088066	NA	NA	23.30499165	22.41202425	23.13630869	20.58715303	NA	NA	NA	NA	NA	NA	NA	NA	NA	NA	NA	NA	18.90679149	20.74951933	NA	NA	27.38879856	25.54222458	18.59379592	18.80830912	19.51630539
AT1G09500	NA	NA	2.322698985	1.08828308	4.673801424	3.229444661	2.308745434	1.745883505	NA	NA	NA	NA	2.109635324	1.331973201	NA	NA	1.263609284	2.263606738	4.837850431	2.011190866	1.097996319	1.890985326	NA	NA	4.17597567	2.284745277	2.413516775	3.279990155	NA	NA	NA	NA	NA	NA	NA	NA	NA	NA	NA	NA	1.822275006	1.115916353	NA	NA	1.540545027	0.510694947	1.779258355	1.526024605	1.500814783
AT1G09510	NA	NA	0	0	0.217801289	0	0	0	NA	NA	NA	NA	0	0	NA	NA	0	0	0.058512715	0	0	0	NA	NA	0	0	0	0	NA	NA	NA	NA	NA	NA	NA	NA	NA	NA	NA	NA	0	0	NA	NA	0	0	0	0	0
AT1G09520	NA	NA	7.669970535	8.971523381	8.711657336	9.805236956	8.810057663	14.51254911	NA	NA	NA	NA	11.29373166	14.4118295	NA	NA	10.09134002	13.48754099	12.55825828	15.78263306	8.556587604	12.39054835	NA	NA	13.20136541	13.11712583	7.994091762	15.66142765	NA	NA	NA	NA	NA	NA	NA	NA	NA	NA	NA	NA	10.72740507	14.52232139	NA	NA	10.41784861	9.472582474	11.20265791	11.99607252	11.32067987
AT1G09530	NA	NA	7.062839037	5.529362917	5.936677862	4.883394256	4.948722009	5.223743462	NA	NA	NA	NA	5.838621182	6.739996685	NA	NA	5.260966565	6.461562399	8.63122011	6.746820143	4.067812342	5.53489542	NA	NA	10.86839868	7.070967576	6.325958694	5.747505831	NA	NA	NA	NA	NA	NA	NA	NA	NA	NA	NA	NA	6.500746322	7.376787657	NA	NA	6.074249893	4.324575952	8.376587093	7.347312913	7.218673561
AT1G09540	NA	NA	1.564911041	0.413615376	2.507768109	2.63012182	0.658100334	0.132708902	NA	NA	NA	NA	1.232023182	0.296331398	NA	NA	1.280667353	0.666047686	1.094789296	0.352789771	0.521633765	0.234356166	NA	NA	0.591811537	0.434172778	0.262081928	0.259194188	NA	NA	NA	NA	NA	NA	NA	NA	NA	NA	NA	NA	1.282006158	0.246261915	NA	NA	1.317381963	0.388191798	1.042261261	0.397703609	1.163622378
AT1G09550	NA	NA	0	0	0	0	0	0	NA	NA	NA	NA	0	0	NA	NA	0	0	0	0	0	0	NA	NA	0	0	0	0	NA	NA	NA	NA	NA	NA	NA	NA	NA	NA	NA	NA	0	0	NA	NA	0	0	0	0	0
AT1G09560	NA	NA	105.8601108	103.0467239	111.9114813	115.8554701	69.72527629	55.78441705	NA	NA	NA	NA	125.1092076	78.69643375	NA	NA	340.614691	265.3886274	130.7736811	97.89766339	202.319809	115.6056576	NA	NA	88.46514452	61.25154695	136.7010436	117.4710985	NA	NA	NA	NA	NA	NA	NA	NA	NA	NA	NA	NA	127.5235244	88.11314045	NA	NA	96.54204826	95.68392093	107.9407032	59.21234665	139.326595
AT1G09570	NA	NA	34.75594579	31.33848518	35.31964444	36.37405586	50.59191435	36.67213586	NA	NA	NA	NA	51.8377481	35.8230531	NA	NA	24.08070196	19.49422341	29.76746107	22.66980631	34.6725291	25.83710321	NA	NA	26.05780524	22.5670061	18.09706859	18.7016493	NA	NA	NA	NA	NA	NA	NA	NA	NA	NA	NA	NA	46.03907737	34.05752756	NA	NA	27.70235105	25.43827238	29.69355785	20.94651104	30.66161859
AT1G09575	NA	NA	4.382921254	3.764905238	3.464779875	4.617096663	8.985468885	9.376175761	NA	NA	NA	NA	6.82781829	5.539172091	NA	NA	3.642870514	1.894579004	3.175736953	2.408433293	17.63593046	15.17627059	NA	NA	5.107083239	4.395622496	3.407975076	4.863040958	NA	NA	NA	NA	NA	NA	NA	NA	NA	NA	NA	NA	4.94367485	6.45789093	NA	NA	5.567425421	7.319369825	4.211115484	4.395798654	3.382252872
AT1G09580	NA	NA	12.53079022	15.92157227	13.51124737	14.11698611	11.90815048	11.58395496	NA	NA	NA	NA	13.12062328	11.80853274	NA	NA	14.90644307	15.84358222	15.88902919	15.92322951	14.33852848	11.13041658	NA	NA	12.81977934	15.63681983	11.29627178	12.4064241	NA	NA	NA	NA	NA	NA	NA	NA	NA	NA	NA	NA	12.58294636	12.28332683	NA	NA	16.15962317	14.52199804	13.71320455	11.4818025	13.0257035
AT1G09590	NA	NA	208.597337	250.5804242	233.7949172	228.4375961	207.8188833	274.7978991	NA	NA	NA	NA	237.1511215	259.8063561	NA	NA	292.6433432	366.1372553	276.8069587	356.7980208	288.8337732	331.6280097	NA	NA	245.538412	280.182487	336.5924129	357.4053556	NA	NA	NA	NA	NA	NA	NA	NA	NA	NA	NA	NA	282.9411069	335.1192192	NA	NA	219.8516051	254.6165354	241.3158685	362.1471928	299.2071836
AT1G09600	NA	NA	2.522040601	1.540564621	1.094591092	1.65311433	1.551137885	1.637341191	NA	NA	NA	NA	1.823241144	1.345164954	NA	NA	2.487487366	3.372312773	1.705570616	1.909423238	1.821462425	1.211135184	NA	NA	1.615636717	1.559378595	1.555752538	1.448104033	NA	NA	NA	NA	NA	NA	NA	NA	NA	NA	NA	NA	2.25371757	1.576497214	NA	NA	1.610031149	1.355504226	2.170648772	1.180410268	1.768680486
AT1G09610	NA	NA	1.375367057	1.925297788	1.193846386	1.335566944	1.044315996	0.112315218	NA	NA	NA	NA	1.340608276	0.235118874	NA	NA	0.609673632	0.31707821	0.694912867	0.111965906	0.927093502	0.119005267	NA	NA	1.024499633	0.118109713	0.831776968	0.329044825	NA	NA	NA	NA	NA	NA	NA	NA	NA	NA	NA	NA	1.459134303	0.104209138	NA	NA	2.22987365	3.203240284	0.968728845	0.504881361	0.868946322
AT1G09620	NA	NA	36.59840236	30.14700158	32.12580718	32.62086359	38.0619493	30.87068294	NA	NA	NA	NA	46.41095357	41.42213089	NA	NA	48.55728159	45.47827764	41.06768357	34.91229385	44.90991879	39.93842341	NA	NA	45.33410875	33.88076614	36.19929139	40.60165477	NA	NA	NA	NA	NA	NA	NA	NA	NA	NA	NA	NA	60.93515023	44.60851431	NA	NA	28.62457933	24.69859878	49.60778357	31.99007021	47.54678061
AT1G09625	NA	NA	0	0	0	0	0	0	NA	NA	NA	NA	0	0	NA	NA	0	0	0	0	0	0	NA	NA	0	0	0	0	NA	NA	NA	NA	NA	NA	NA	NA	NA	NA	NA	NA	0	0	NA	NA	0	0	0	0	0
AT1G09630	NA	NA	27.10655898	27.96328033	27.28367486	26.88220033	27.85139548	29.74197964	NA	NA	NA	NA	30.12239764	32.83141808	NA	NA	29.46430901	30.04918872	33.95920759	26.90285279	30.90641131	32.78607783	NA	NA	30.24421944	31.94502591	28.87986384	27.61551043	NA	NA	NA	NA	NA	NA	NA	NA	NA	NA	NA	NA	31.13434102	28.31644462	NA	NA	30.41857891	28.20763832	30.94199228	28.58123695	31.81010534
AT1G09640	NA	NA	101.3642541	94.80909319	116.0214724	112.6005702	108.9497935	121.309195	NA	NA	NA	NA	137.3100704	128.8126587	NA	NA	141.1442575	157.4774671	138.9795954	136.6096332	132.1209693	137.4142875	NA	NA	128.0748204	132.873318	109.0309004	145.9152093	NA	NA	NA	NA	NA	NA	NA	NA	NA	NA	NA	NA	134.7687332	133.687842	NA	NA	109.5285675	110.4709514	124.6622855	118.6541516	137.037918
AT1G09645	NA	NA	20.16960833	31.07604491	29.70043938	32.78896876	17.55730196	23.64751293	NA	NA	NA	NA	26.50572377	26.52491546	NA	NA	21.87302248	21.42283406	26.79290191	21.99064068	29.75799078	26.55196069	NA	NA	23.5557612	22.39314035	20.38794996	27.9184238	NA	NA	NA	NA	NA	NA	NA	NA	NA	NA	NA	NA	19.57568484	29.39086217	NA	NA	31.20449852	34.84421982	17.5970062	25.18692435	16.52039359
AT1G09650	NA	NA	0.854046902	0.279474891	0	0.53314242	0.41687851	0.538018769	NA	NA	NA	NA	0.832463115	0.938566548	NA	NA	0.689560952	0.970399484	0.384093611	0.357563651	0.422953927	0.665076795	NA	NA	0.408968054	0.974391817	0.265628369	1.013277415	NA	NA	NA	NA	NA	NA	NA	NA	NA	NA	NA	NA	0.582469039	0.291193328	NA	NA	0.389435816	0.393444731	0.75454638	0.655013538	0.554996839
AT1G09660	NA	NA	21.52037526	17.99009393	21.57875977	20.80754674	25.77841749	35.17823544	NA	NA	NA	NA	29.62629866	36.04059496	NA	NA	32.48386829	41.05923598	34.35041486	45.76164846	28.24428597	30.91688264	NA	NA	33.38735155	43.39762394	28.54284311	45.08165582	NA	NA	NA	NA	NA	NA	NA	NA	NA	NA	NA	NA	32.11188625	36.94063842	NA	NA	24.41983116	19.94208892	40.06147042	38.00115264	39.17171877
AT1G09665	NA	NA	0	0	0.47146544	0	0	0	NA	NA	NA	NA	0	0.111421796	NA	NA	0	0	0	0	0	0	NA	NA	0	0	0	0	NA	NA	NA	NA	NA	NA	NA	NA	NA	NA	NA	NA	0	0	NA	NA	0	0	0	0	0
AT1G09680	NA	NA	0.889765969	0.792611629	1.930837082	1.620033917	1.013398746	1.126230992	NA	NA	NA	NA	1.252737022	1.308106544	NA	NA	1.413324199	1.470079347	2.04031013	1.738418016	1.542251409	1.462773069	NA	NA	1.877874875	0.967843485	1.506683718	1.550902067	NA	NA	NA	NA	NA	NA	NA	NA	NA	NA	NA	NA	1.778996825	1.752815981	NA	NA	1.352411033	0.956433081	1.880098746	1.347319092	1.180509313
AT1G09690	NA	NA	283.9123242	375.5126264	315.8371209	325.9909514	319.681775	441.7731892	NA	NA	NA	NA	351.4793865	418.0246307	NA	NA	419.6586832	488.0247233	375.0529327	527.260581	392.5568302	503.7952338	NA	NA	341.9669091	425.4532849	535.3619029	537.7210528	NA	NA	NA	NA	NA	NA	NA	NA	NA	NA	NA	NA	422.2868062	555.2136551	NA	NA	301.1724934	377.7141994	323.4357091	564.3629041	428.6504193
AT1G09700	NA	NA	6.73017292	7.341182861	4.729178218	6.068600985	5.913253728	7.105534412	NA	NA	NA	NA	8.408363586	6.607286091	NA	NA	7.458388919	11.56296071	7.959323732	6.88776048	8.425126968	7.94472956	NA	NA	9.620666576	8.421614403	7.9077943	8.57644087	NA	NA	NA	NA	NA	NA	NA	NA	NA	NA	NA	NA	8.277781144	8.231781068	NA	NA	8.134976699	8.440181972	9.530238148	7.676410028	9.597532719
AT1G09710	NA	NA	2.710468922	3.46959058	2.906328071	2.961038119	2.669423117	4.013456693	NA	NA	NA	NA	4.215494587	4.04753712	NA	NA	4.850166668	6.58874129	4.879939707	4.380628953	3.523587657	5.401008255	NA	NA	4.168653679	4.949608063	3.558034456	5.541851335	NA	NA	NA	NA	NA	NA	NA	NA	NA	NA	NA	NA	4.274291944	4.946939533	NA	NA	2.399184348	3.599097428	5.213725345	4.839562382	5.938184017
AT1G09720	NA	NA	0	0	0	0	0	0	NA	NA	NA	NA	0	0	NA	NA	0	0	0	0	0	0	NA	NA	0	0	0	0	NA	NA	NA	NA	NA	NA	NA	NA	NA	NA	NA	NA	0	0	NA	NA	0	0	0	0	0
AT1G09730	NA	NA	16.03015263	12.62614073	14.4923408	17.39570029	13.57487426	11.42921777	NA	NA	NA	NA	14.7425558	13.33942003	NA	NA	11.80965073	10.68164634	14.80979964	11.51073004	13.52347091	11.40496427	NA	NA	15.4475745	11.97770626	10.43528812	11.35233801	NA	NA	NA	NA	NA	NA	NA	NA	NA	NA	NA	NA	15.54834261	13.56411498	NA	NA	16.05191274	14.25441198	15.15064951	11.12871245	14.26293523
AT1G09740	NA	NA	43.42367534	41.40438745	48.46194937	46.26955233	24.55814983	18.55132965	NA	NA	NA	NA	61.7692287	33.83257406	NA	NA	52.62623717	50.59710654	57.9138443	27.11354694	57.09928188	38.22991252	NA	NA	36.04261816	35.98586738	61.24167596	46.58485154	NA	NA	NA	NA	NA	NA	NA	NA	NA	NA	NA	NA	45.01227611	44.6356293	NA	NA	40.576823	47.59701139	38.13310024	25.5300477	51.81517642
AT1G09750	NA	NA	113.0179455	110.7262516	84.80999989	102.2432356	138.3791493	139.3769216	NA	NA	NA	NA	151.7369016	181.9009538	NA	NA	86.88750756	100.6907509	104.9679537	159.7493787	89.28247825	92.99454644	NA	NA	105.7987397	167.8969246	75.38492701	120.6366623	NA	NA	NA	NA	NA	NA	NA	NA	NA	NA	NA	NA	174.9140269	185.6969855	NA	NA	99.99545488	79.78276253	157.4417205	124.635787	149.6448915
AT1G09760	NA	NA	44.09650233	51.89332051	38.86856174	52.1460329	42.87136559	64.48403611	NA	NA	NA	NA	52.87829694	59.26497232	NA	NA	63.72967998	74.93526213	58.20018791	62.84015914	43.86387648	59.71064252	NA	NA	49.4738621	62.89193364	44.53851125	71.82815481	NA	NA	NA	NA	NA	NA	NA	NA	NA	NA	NA	NA	48.19198972	72.90173544	NA	NA	53.550931	61.08312111	50.02087683	64.39464769	45.83947421
AT1G09770	NA	NA	48.00086239	46.7406991	45.05339172	50.08831245	49.56051783	43.92887797	NA	NA	NA	NA	58.58954689	49.09576996	NA	NA	42.46035367	38.61819513	43.42704393	37.55551722	52.33352087	37.93039369	NA	NA	50.39183368	41.99134435	31.57917518	35.22019678	NA	NA	NA	NA	NA	NA	NA	NA	NA	NA	NA	NA	63.98775608	44.82378121	NA	NA	50.27760871	46.27910415	60.01812092	38.42794175	53.81899306
AT1G09780	NA	NA	103.8926317	107.4268722	105.1700992	108.4457995	98.5318427	90.53923054	NA	NA	NA	NA	128.285354	85.88888788	NA	NA	140.2626876	99.55857581	125.4932693	83.44770353	140.5388365	101.9578089	NA	NA	116.5470639	88.51285727	98.61192559	88.0630904	NA	NA	NA	NA	NA	NA	NA	NA	NA	NA	NA	NA	107.4942004	82.4604563	NA	NA	106.9246877	107.1124972	108.6770071	83.58877633	122.4418576
AT1G09790	NA	NA	0.124276983	0	0	0	0	0.045669179	NA	NA	NA	NA	0.030284052	0	NA	NA	0.867660958	0.386787341	0.173884787	0.182108572	0.323118145	0.048389461	NA	NA	0.027771872	0.032016876	0	0.114681371	NA	NA	NA	NA	NA	NA	NA	NA	NA	NA	NA	NA	0.045639041	0	NA	NA	0	0	0	0	0.211996553
AT1G09794	NA	NA	9.828189026	10.27765601	11.12747816	6.535416446	7.008300714	8.950617933	NA	NA	NA	NA	9.996320796	9.993109312	NA	NA	12.92787413	12.56040461	14.49867422	13.14936092	8.332543155	9.816524482	NA	NA	11.93631089	12.32968383	8.37295867	13.5382898	NA	NA	NA	NA	NA	NA	NA	NA	NA	NA	NA	NA	8.630861856	10.92714301	NA	NA	9.547637324	9.645922254	11.76001657	13.05872051	11.41984906
AT1G09795	NA	NA	45.43832121	43.7313682	41.8161234	42.10207406	52.42934728	53.28379133	NA	NA	NA	NA	61.10163168	65.29728822	NA	NA	52.91211064	56.84679659	56.12828292	60.22081829	54.53357575	59.60703767	NA	NA	60.57838396	69.68473095	60.72849729	75.70077437	NA	NA	NA	NA	NA	NA	NA	NA	NA	NA	NA	NA	59.58255135	64.20066523	NA	NA	38.34709744	28.76869952	65.6552406	68.91913656	72.30252438
AT1G09800	NA	NA	1.87578956	3.723876947	3.419268774	3.00548872	3.418288143	4.779238386	NA	NA	NA	NA	5.028055775	5.117830254	NA	NA	6.23625941	8.475941796	5.861496987	8.612523097	5.635670427	5.74559408	NA	NA	6.008219068	6.314474002	5.989717082	7.385416647	NA	NA	NA	NA	NA	NA	NA	NA	NA	NA	NA	NA	5.373095112	6.225086779	NA	NA	3.02219786	3.83103847	4.582299464	6.352156789	5.332992337
AT1G09810	NA	NA	5.587563192	6.748649454	4.100554065	6.437056456	7.359044778	6.794596093	NA	NA	NA	NA	10.02623936	8.440436434	NA	NA	9.119343619	11.17187113	8.741898462	5.954693824	9.420911515	9.493603242	NA	NA	9.512358845	7.511555974	7.409609811	10.78101798	NA	NA	NA	NA	NA	NA	NA	NA	NA	NA	NA	NA	11.37903436	9.525595841	NA	NA	5.188382069	4.91418011	8.733268581	6.544969078	8.376152998
AT1G09812	NA	NA	3.727667246	2.134697101	5.460227655	5.090339129	2.865797385	1.712299183	NA	NA	NA	NA	3.747005906	3.297739663	NA	NA	3.562993619	5.317409775	7.008522932	4.779526535	1.615312414	2.902867486	NA	NA	4.060936529	4.921746716	2.028933999	4.586464602	NA	NA	NA	NA	NA	NA	NA	NA	NA	NA	NA	NA	2.908987689	4.448410743	NA	NA	3.824492597	5.259146242	5.763408522	4.041007791	3.179400496
AT1G09815	NA	NA	27.95325548	35.46825187	33.54139845	27.54353106	34.08469656	42.70026571	NA	NA	NA	NA	36.12873655	33.89999672	NA	NA	44.46231815	57.62021049	37.57761231	39.75640472	30.28250486	42.04249891	NA	NA	35.58138087	44.69142319	40.8708403	46.2791617	NA	NA	NA	NA	NA	NA	NA	NA	NA	NA	NA	NA	36.83486807	58.96051662	NA	NA	38.23911367	37.55962128	39.10895303	56.02226499	36.61988072
AT1G09820	NA	NA	2.882501505	3.204303793	2.649250089	3.241591138	2.780914811	2.67930143	NA	NA	NA	NA	3.739318754	2.765272101	NA	NA	4.284244734	3.752663598	4.181389563	4.472319409	2.755315163	2.508789918	NA	NA	3.921709455	3.647500413	1.01518242	3.390118625	NA	NA	NA	NA	NA	NA	NA	NA	NA	NA	NA	NA	3.860629476	3.613269355	NA	NA	3.711214255	3.1440433	3.145894355	2.555858041	2.506748769
AT1G09830	NA	NA	12.08888735	13.38419305	14.03492036	13.53660519	11.49681063	13.84551727	NA	NA	NA	NA	18.26422747	17.60738261	NA	NA	27.93258913	27.20790845	22.27065834	17.41914276	20.73567071	19.14189741	NA	NA	22.28715961	16.48037399	20.39758758	22.71380936	NA	NA	NA	NA	NA	NA	NA	NA	NA	NA	NA	NA	21.67946257	17.86109692	NA	NA	14.97534559	13.31953287	22.17978544	19.67838567	22.11104306
AT1G09840	NA	NA	26.10189593	20.78079583	21.03368367	21.29922791	24.96127228	23.86277068	NA	NA	NA	NA	27.55596187	24.09543048	NA	NA	23.57306057	25.15263247	26.22164934	22.68075473	22.51805028	19.02508733	NA	NA	26.39043538	23.84328982	18.97156258	20.75749679	NA	NA	NA	NA	NA	NA	NA	NA	NA	NA	NA	NA	25.51280826	21.54360667	NA	NA	20.17563305	16.68059812	27.37603151	20.11281573	23.84655604
AT1G09850	NA	NA	19.92612237	17.14795144	17.05737785	15.63461304	15.94908972	11.28706225	NA	NA	NA	NA	17.75928573	13.55019642	NA	NA	20.93535381	20.02483755	20.98706043	15.72854395	19.65444693	14.65987955	NA	NA	22.70703155	16.76177289	16.53804169	16.69444765	NA	NA	NA	NA	NA	NA	NA	NA	NA	NA	NA	NA	16.69706282	14.22601057	NA	NA	15.86300531	18.63818311	19.1146452	12.22981086	17.46486619
AT1G09860	NA	NA	0	0	0.362889937	0	0	0	NA	NA	NA	NA	0	0	NA	NA	0	0	0	0	0	0	NA	NA	0	0	0	0.04286519	NA	NA	NA	NA	NA	NA	NA	NA	NA	NA	NA	NA	0	0	NA	NA	0.063544506	0.449390505	0	0.057550232	0
AT1G09870	NA	NA	14.58361789	13.28924554	15.24609021	14.30373276	17.53143938	15.60810235	NA	NA	NA	NA	20.15528834	16.01750801	NA	NA	15.57175077	15.90257658	18.61768193	15.98851989	19.14309698	18.32006696	NA	NA	16.79437533	16.34478538	10.66088638	13.06467235	NA	NA	NA	NA	NA	NA	NA	NA	NA	NA	NA	NA	15.63689472	15.38899523	NA	NA	15.87254734	14.07435882	16.96858552	14.02357157	13.13473408
AT1G09880	NA	NA	1.141303184	0.435721402	0.619171385	0.623405457	0.45496045	0.244652874	NA	NA	NA	NA	1.066107261	0.380456069	NA	NA	0.853736019	0.493344261	0.798439321	0.418100535	0.74184245	0.333290066	NA	NA	0.722625268	0.367535501	0.72473394	0.292550402	NA	NA	NA	NA	NA	NA	NA	NA	NA	NA	NA	NA	0.698546932	0.389135388	NA	NA	0.26021073	0.460056419	1.102867434	0.314219412	0.811199889
AT1G09890	NA	NA	4.558000708	1.631373969	1.483663755	1.867261842	2.206316892	0.069790393	NA	NA	NA	NA	2.337102779	0.087658854	NA	NA	1.988903712	0.131350636	1.959729161	0.069573338	2.139714786	0.258816088	NA	NA	2.312991799	0.122318292	1.860657482	0.175252942	NA	NA	NA	NA	NA	NA	NA	NA	NA	NA	NA	NA	2.720029191	0.29139048	NA	NA	1.255698333	1.53109877	1.688391892	0.5097999	1.889809537
AT1G09900	NA	NA	14.34980753	11.95287826	10.58317915	10.41437496	14.46932647	16.37289616	NA	NA	NA	NA	16.57917896	17.63142962	NA	NA	23.65355007	23.77057291	18.67379399	19.99809528	15.30636605	18.01237756	NA	NA	20.33910178	19.85452546	14.85626798	21.45239377	NA	NA	NA	NA	NA	NA	NA	NA	NA	NA	NA	NA	18.97855221	18.95481291	NA	NA	16.97610751	12.13504409	20.26261451	20.76208701	17.80251964
AT1G09910	NA	NA	10.41273119	9.244939324	9.984346451	9.964441381	8.770571496	7.030007555	NA	NA	NA	NA	10.32660434	8.941673931	NA	NA	7.514031928	6.113052151	10.13631942	6.7420115	8.079906216	5.845854056	NA	NA	8.026928637	7.818996967	5.096402477	5.536824105	NA	NA	NA	NA	NA	NA	NA	NA	NA	NA	NA	NA	9.426443702	7.651021841	NA	NA	6.993308978	5.596460712	9.634618306	6.133607938	8.81237595
AT1G09920	NA	NA	36.32598253	49.7127511	43.65925832	43.34728768	27.87935328	34.15983803	NA	NA	NA	NA	34.81780666	29.00511931	NA	NA	32.08134562	33.17638227	39.16229394	37.12456325	35.9221368	29.81155693	NA	NA	38.50693352	34.55441204	28.59319254	32.43247609	NA	NA	NA	NA	NA	NA	NA	NA	NA	NA	NA	NA	30.71672507	31.44037057	NA	NA	47.65404696	44.15400982	37.75962884	37.00420491	30.08277804
AT1G09930	NA	NA	0	0.093665281	0.10648063	0	0	0.030052598	NA	NA	NA	NA	0.039856835	0	NA	NA	0.054377542	0	0	0.059918263	0.815073458	0.445797507	NA	NA	0.109651661	0.021068702	0	0	NA	NA	NA	NA	NA	NA	NA	NA	NA	NA	NA	NA	0.090098298	0	NA	NA	0	0	0.037932638	0.135092972	0.046501436
AT1G09932	NA	NA	3.121882904	3.064777412	4.451908616	3.735293371	2.133400691	1.311115813	NA	NA	NA	NA	2.137335078	3.202113606	NA	NA	2.668892815	1.747894722	1.976022129	0.544599214	15.97601239	14.41307809	NA	NA	3.089546296	1.378758073	2.751104035	2.194923909	NA	NA	NA	NA	NA	NA	NA	NA	NA	NA	NA	NA	3.548595379	1.368550343	NA	NA	4.541782016	4.314593419	3.033985582	2.701302582	3.12763367
AT1G09935	NA	NA	0	0	0	0	0	0	NA	NA	NA	NA	0	0.079724216	NA	NA	0	0	0	0	0	0	NA	NA	0	0	0	0	NA	NA	NA	NA	NA	NA	NA	NA	NA	NA	NA	NA	0	0	NA	NA	0	0	0.040058173	0	0
AT1G09940	NA	NA	12.79512084	12.89603438	11.43961603	10.53006719	16.32175994	18.21217287	NA	NA	NA	NA	16.60822421	17.16612466	NA	NA	11.17350461	8.819893887	12.6213088	12.37451008	50.27029504	56.4295503	NA	NA	20.93003318	22.08551075	15.13566528	15.66420582	NA	NA	NA	NA	NA	NA	NA	NA	NA	NA	NA	NA	16.47724837	15.76348066	NA	NA	15.16952243	12.65351012	18.93868581	17.22603139	17.36412887
AT1G09950	NA	NA	0	0.201102185	0	0	0.839926984	2.903572568	NA	NA	NA	NA	0.470656049	0.324175585	NA	NA	0.116750225	0.242877175	0.184255228	0.257292637	20.99984781	25.56933022	NA	NA	2.040353699	0.723762217	0.573415865	0.43207444	NA	NA	NA	NA	NA	NA	NA	NA	NA	NA	NA	NA	0.322406276	0.179600948	NA	NA	0.320259361	0.566223284	0.624392639	0.435073032	0.499199932
AT1G09960	NA	NA	5.846432519	5.022053362	4.162939524	4.889974717	4.557111445	3.726202432	NA	NA	NA	NA	5.587377002	4.891044303	NA	NA	5.436308025	6.53913573	5.655814098	4.417378302	4.908536736	4.659532451	NA	NA	5.777126096	5.577602578	2.983273015	4.467751493	NA	NA	NA	NA	NA	NA	NA	NA	NA	NA	NA	NA	5.937861246	5.575241666	NA	NA	4.082171176	4.860656872	6.708830873	5.319285766	5.298195508
AT1G09970	NA	NA	37.70402011	31.34476497	43.51316556	43.00331196	43.77256547	42.92429428	NA	NA	NA	NA	55.17892877	53.93893729	NA	NA	46.27658864	38.68944309	52.00503027	31.35244895	90.23201351	91.29580749	NA	NA	65.07119409	45.51825114	35.68019335	42.81561591	NA	NA	NA	NA	NA	NA	NA	NA	NA	NA	NA	NA	48.89471678	36.57595273	NA	NA	40.09981056	38.0823417	64.81157863	45.3632229	61.57621523
AT1G09980	NA	NA	13.64289041	7.976225777	11.89185384	11.10012983	12.59989233	12.27147748	NA	NA	NA	NA	14.61956642	14.52631242	NA	NA	14.27139374	17.01589491	16.79250081	15.09820724	12.93688066	11.89110871	NA	NA	14.64417202	13.85312157	11.37156812	14.62629768	NA	NA	NA	NA	NA	NA	NA	NA	NA	NA	NA	NA	14.67412928	13.351569	NA	NA	9.318493041	8.559758169	14.02408882	11.97554934	12.4639746
AT1G09995	NA	NA	8.219274584	12.83693025	7.134496356	10.33957558	8.850722311	12.53928044	NA	NA	NA	NA	10.07513617	10.80637522	NA	NA	7.535307848	9.474390346	9.844845057	11.49660975	9.173981675	13.38316134	NA	NA	6.62339956	9.368297162	4.3381075	10.26609467	NA	NA	NA	NA	NA	NA	NA	NA	NA	NA	NA	NA	8.049113157	10.53030459	NA	NA	6.814358356	12.04788632	5.660817462	8.845884064	5.381706227
AT1G10000	NA	NA	0.790903083	0.679381396	0.514889889	0.648013567	1.486318161	1.598521408	NA	NA	NA	NA	0.770915091	1.277685462	NA	NA	0.197208028	0.547006269	0.276652221	0.579472672	0.514083803	0.461928338	NA	NA	0.574408785	0.407513046	0.645721593	1.033934711	NA	NA	NA	NA	NA	NA	NA	NA	NA	NA	NA	NA	0.943957499	0.808991991	NA	NA	0.721285884	0.637622054	0.733697072	0.408278513	0.562147292
AT1G10010	NA	NA	0	0.144630213	0	0	0	0	NA	NA	NA	NA	0	0	NA	NA	0	0	0.044171363	0	0	0	NA	NA	0.028219178	0	0	0	NA	NA	NA	NA	NA	NA	NA	NA	NA	NA	NA	NA	0	0.086111192	NA	NA	0	0	0	0	0.071803688
AT1G10020	NA	NA	10.58593358	7.316415038	13.07028179	10.86668904	33.11475288	35.54753901	NA	NA	NA	NA	22.9273113	25.60987123	NA	NA	9.435645639	8.867813165	10.27869406	9.160125699	18.86292107	16.736019	NA	NA	17.64012779	21.53549715	16.68941964	22.9898424	NA	NA	NA	NA	NA	NA	NA	NA	NA	NA	NA	NA	19.0355453	20.13145455	NA	NA	13.94023681	12.36005827	24.36720852	22.27316317	24.95933975
AT1G10030	NA	NA	21.35757667	27.24109093	22.12016856	22.80170483	19.07317371	22.65351078	NA	NA	NA	NA	24.18888763	21.28411236	NA	NA	25.49743201	31.5570346	26.31733375	25.42816554	27.55433831	30.42882982	NA	NA	23.10432819	29.01185748	26.15563536	31.80239431	NA	NA	NA	NA	NA	NA	NA	NA	NA	NA	NA	NA	24.15374094	28.05231449	NA	NA	24.56837573	24.26224859	15.4599749	17.03889653	16.9742758
AT1G10040	NA	NA	3.195379262	3.171784145	2.080240306	3.607135176	2.110838357	1.839634367	NA	NA	NA	NA	2.751251611	2.458124085	NA	NA	3.045367206	2.909827795	3.6884784	2.809398518	2.30775954	2.322465452	NA	NA	3.451307092	2.716593173	3.478429375	2.4899789	NA	NA	NA	NA	NA	NA	NA	NA	NA	NA	NA	NA	2.972764876	2.905299059	NA	NA	3.059819978	3.606537972	2.634895568	2.243337293	2.725401636
AT1G10050	NA	NA	5.471188388	3.708623152	6.687511023	5.550045607	4.692632313	2.851693807	NA	NA	NA	NA	4.081315186	3.281182161	NA	NA	4.80723569	4.189424482	4.921154801	3.149604405	5.34647155	3.84759133	NA	NA	4.641015055	3.408726777	3.646427821	3.108243866	NA	NA	NA	NA	NA	NA	NA	NA	NA	NA	NA	NA	4.407982529	3.159827542	NA	NA	4.047686669	4.140792631	5.101352581	3.52752635	5.142655694
AT1G10060	NA	NA	11.63126822	12.66023814	11.06283087	13.42745769	9.357759257	7.154058051	NA	NA	NA	NA	13.36758303	10.48333323	NA	NA	14.23362022	9.984240679	13.67719983	9.186736011	8.293070093	4.46460289	NA	NA	17.32807247	9.945853639	8.890044407	7.61219894	NA	NA	NA	NA	NA	NA	NA	NA	NA	NA	NA	NA	13.26868487	12.09417121	NA	NA	13.54143307	11.83771886	12.55004616	5.927621284	10.27232885
AT1G10070	NA	NA	3.087772312	1.76825295	2.144198988	3.035899176	1.969417838	1.626391022	NA	NA	NA	NA	3.034818139	3.452167764	NA	NA	0.684374891	0.711857473	2.952220276	2.563968124	1.025820191	4.889268888	NA	NA	6.003146821	0.371227638	2.016774292	1.139744307	NA	NA	NA	NA	NA	NA	NA	NA	NA	NA	NA	NA	4.649164752	2.210875373	NA	NA	2.346649282	4.148910624	1.49587097	0.425057082	1.111973547
AT1G10090	NA	NA	15.86372205	10.00721793	13.15145555	12.79459364	13.46629328	11.70471233	NA	NA	NA	NA	13.03164406	11.21201923	NA	NA	12.0932571	13.3503365	16.60369659	12.03152538	13.50680111	12.28126173	NA	NA	17.11583304	16.36353934	9.309042022	14.04796872	NA	NA	NA	NA	NA	NA	NA	NA	NA	NA	NA	NA	10.28606757	10.05707707	NA	NA	11.10482825	10.49118348	16.22050426	12.13016507	13.35430152
AT1G10095	NA	NA	4.188060123	4.659645729	3.894986549	4.052342305	3.516164144	3.517769257	NA	NA	NA	NA	4.490439725	3.90294211	NA	NA	3.063202067	3.889661033	3.097329975	4.208194374	2.696296203	3.634122343	NA	NA	4.224899614	3.514293001	2.605167411	3.349401209	NA	NA	NA	NA	NA	NA	NA	NA	NA	NA	NA	NA	5.580773485	4.161450509	NA	NA	4.365047954	5.016355056	3.866637122	3.261459886	3.810217184
AT1G10100	NA	NA	0	0	0	0	0	0	NA	NA	NA	NA	0	0.226945008	NA	NA	0	0	0.12899122	0	0	0	NA	NA	0	0	0	0	NA	NA	NA	NA	NA	NA	NA	NA	NA	NA	NA	NA	0	0	NA	NA	0	0	0	0	0
AT1G10110	NA	NA	0.133475872	0.458620158	0.521368888	0	0.638493718	0.980991538	NA	NA	NA	NA	0.422833518	0.492862067	NA	NA	1.109386389	0.646204297	0.606955724	0.782352445	0.462713475	0.623654543	NA	NA	1.014135832	0.618961341	1.452993075	0.739019995	NA	NA	NA	NA	NA	NA	NA	NA	NA	NA	NA	NA	0.539189297	0.455095421	NA	NA	1.034679529	0	1.031846363	0.496099191	0.379480629
AT1G10120	NA	NA	12.86832735	12.02345592	16.5344922	14.05793939	19.67040271	23.11531546	NA	NA	NA	NA	19.78428714	19.51199657	NA	NA	13.1442391	13.78918056	13.74065341	12.7777805	14.16071591	14.53707996	NA	NA	15.22961191	17.12128757	12.44150901	12.62993652	NA	NA	NA	NA	NA	NA	NA	NA	NA	NA	NA	NA	15.17204582	14.54818274	NA	NA	15.5574254	16.24409536	15.8382119	14.96392503	17.85949863
AT1G10130	NA	NA	13.63591503	9.38241726	12.28629719	11.15820486	13.14492975	12.13669587	NA	NA	NA	NA	14.22624277	14.39051898	NA	NA	13.75534499	14.16428538	14.98026437	13.37152351	12.67147103	10.82065139	NA	NA	14.98102425	12.83630946	10.04637345	11.41885287	NA	NA	NA	NA	NA	NA	NA	NA	NA	NA	NA	NA	14.0517596	13.31138404	NA	NA	9.362199531	8.025458029	13.71578959	10.44892477	12.47055397
AT1G10140	NA	NA	22.45021282	13.82409267	24.51620289	25.58048736	15.01186769	14.6370635	NA	NA	NA	NA	19.7063235	16.34186339	NA	NA	10.67404951	7.680055886	13.59484569	12.55756843	11.92509255	9.023371221	NA	NA	19.04261834	10.38585459	6.569590508	8.390674511	NA	NA	NA	NA	NA	NA	NA	NA	NA	NA	NA	NA	14.36145162	15.55603877	NA	NA	29.17007573	37.36618879	12.80188438	11.26520761	8.784849564
AT1G10150	NA	NA	18.02252185	20.41102969	15.99349764	16.16886112	18.02684162	14.02278381	NA	NA	NA	NA	14.00947708	11.98988109	NA	NA	7.966719837	7.938462835	10.45995634	10.03254529	8.682304226	8.154286053	NA	NA	19.88974608	13.43632631	12.38516369	13.75075097	NA	NA	NA	NA	NA	NA	NA	NA	NA	NA	NA	NA	10.27905375	10.16140918	NA	NA	25.0674029	22.40328342	15.19338749	11.89191525	11.90810638
AT1G10155	NA	NA	0.649823074	0.744259259	2.115223326	0.709895943	0	0.238796319	NA	NA	NA	NA	0.079175063	0.599870858	NA	NA	0.324060759	0.449432178	0.454606893	0.952214553	0.140794123	0	NA	NA	0.508250268	0.083705383	0.707385097	0.199883086	NA	NA	NA	NA	NA	NA	NA	NA	NA	NA	NA	NA	0.238638736	0.664685312	NA	NA	0.592624078	1.047768132	0.703291607	0.134180181	0.923744739
AT1G10160	NA	NA	1.763186607	1.101503704	1.669616279	1.444638245	1.588288595	1.148610292	NA	NA	NA	NA	1.669802086	1.96057792	NA	NA	1.705279729	2.244913727	1.569909137	1.644157128	1.180793375	0.951777677	NA	NA	1.51337568	1.755022853	0.610709134	1.577743823	NA	NA	NA	NA	NA	NA	NA	NA	NA	NA	NA	NA	2.310420693	1.967468523	NA	NA	1.406988332	1.227634994	1.511742055	0.992933343	1.435499324
AT1G10170	NA	NA	9.208328124	8.638621235	9.459070285	9.351881703	10.56160689	10.38966199	NA	NA	NA	NA	13.53107318	14.68005749	NA	NA	17.72230665	14.20953005	14.25983534	12.91702132	14.25662426	13.09851912	NA	NA	13.25653977	11.7899579	9.520292499	11.97028864	NA	NA	NA	NA	NA	NA	NA	NA	NA	NA	NA	NA	15.51473274	13.0003373	NA	NA	9.76928703	7.684842859	16.32621896	10.20451126	15.97104164
AT1G10180	NA	NA	14.3424679	12.79474476	12.85619549	11.4166419	13.79064769	13.74582046	NA	NA	NA	NA	14.12050231	13.86092484	NA	NA	14.90394547	15.45259915	14.9750454	12.72616482	13.71054516	11.61799617	NA	NA	14.78522492	14.29716036	10.2778644	12.50347791	NA	NA	NA	NA	NA	NA	NA	NA	NA	NA	NA	NA	15.48361941	14.59677636	NA	NA	12.35699367	9.296743613	16.36947959	13.09624313	14.13861102
AT1G10190	NA	NA	0	0	0	0	0	0	NA	NA	NA	NA	0	0	NA	NA	0	0	0	0	0	0	NA	NA	0	0	0	0	NA	NA	NA	NA	NA	NA	NA	NA	NA	NA	NA	NA	0	0	NA	NA	0	0	0	0	0
AT1G10200	NA	NA	110.3623907	116.0953497	100.4192581	105.719916	112.8137775	104.7299373	NA	NA	NA	NA	134.8245709	108.9419234	NA	NA	109.4629065	105.1588915	127.1811391	110.189502	112.9937352	84.22712873	NA	NA	130.6984715	129.9078555	121.3377945	110.3137855	NA	NA	NA	NA	NA	NA	NA	NA	NA	NA	NA	NA	116.3947068	111.8847457	NA	NA	112.3707585	99.780709	128.9259667	114.2833922	134.4866984
AT1G10210	NA	NA	7.781778446	4.401320075	7.755443223	7.76649611	6.565225762	5.825192559	NA	NA	NA	NA	6.508215517	5.764608735	NA	NA	4.088310484	4.518265952	6.351357222	4.645660505	3.705128229	3.029974263	NA	NA	5.689238771	5.296584061	4.183257632	4.344022788	NA	NA	NA	NA	NA	NA	NA	NA	NA	NA	NA	NA	4.69235969	5.47028575	NA	NA	6.264465897	5.111846918	5.763254995	4.086526412	5.681251606
AT1G10220	NA	NA	0.714869784	0.614069211	0.698086588	0.780955894	0.244260233	0.131349808	NA	NA	NA	NA	0.958104582	0.109986233	NA	NA	0.237665968	0.247209969	0.437598558	0.261882595	0.464662466	0.069586826	NA	NA	0.399375476	0.27625265	0.583645286	0.219891204	NA	NA	NA	NA	NA	NA	NA	NA	NA	NA	NA	NA	0.525052521	0.18280493	NA	NA	0.570452067	0.86448659	0.248686223	0	0.101621076
AT1G10230	NA	NA	8.913447677	11.25586009	9.522526304	12.48391155	11.24525818	17.46935805	NA	NA	NA	NA	16.98651312	19.62125115	NA	NA	20.43964979	24.57992427	19.02694058	25.62018338	12.47874904	19.22183926	NA	NA	18.9993392	19.90151167	17.91324998	24.53507876	NA	NA	NA	NA	NA	NA	NA	NA	NA	NA	NA	NA	15.6113287	24.39074967	NA	NA	16.46616141	12.16088297	18.23362761	23.2187835	17.41416888
AT1G10240	NA	NA	6.285870257	3.959653838	5.626770547	4.29185456	4.510353009	5.745938866	NA	NA	NA	NA	5.552604117	7.180807032	NA	NA	7.000842023	7.635206455	6.788647702	7.656614076	4.426272743	4.527904088	NA	NA	5.917247989	6.072743438	5.132009526	6.791452424	NA	NA	NA	NA	NA	NA	NA	NA	NA	NA	NA	NA	6.60779741	7.822723429	NA	NA	4.191943846	4.814254879	6.256405966	5.35405234	5.986831915
AT1G10250	NA	NA	0	0	0	0.596957952	0	0	NA	NA	NA	NA	0	0	NA	NA	0	0.188965802	0	0	0	0	NA	NA	0	0	0	0	NA	NA	NA	NA	NA	NA	NA	NA	NA	NA	NA	NA	0	0	NA	NA	0	0	0	0	0
AT1G10260	NA	NA	0	0	0	0	0	0	NA	NA	NA	NA	0	0	NA	NA	0	0.086369411	0	0	0.108228169	0	NA	NA	0	0	0	0.230474611	NA	NA	NA	NA	NA	NA	NA	NA	NA	NA	NA	NA	0	0.085157052	NA	NA	0	0	0	0	0
AT1G10270	NA	NA	3.564230579	2.352457659	2.674322557	2.903795467	3.715455906	3.574144898	NA	NA	NA	NA	4.843206263	4.870308287	NA	NA	7.390973698	8.314495285	6.783123199	6.462139466	5.078493527	3.739994661	NA	NA	6.817412967	4.5444872	3.814192005	4.905673319	NA	NA	NA	NA	NA	NA	NA	NA	NA	NA	NA	NA	7.565087759	5.396532171	NA	NA	1.790528779	1.363678121	7.518858768	4.141380275	7.763169353
AT1G10280	NA	NA	3.422104643	2.504077345	2.227841964	3.634614839	2.273603092	2.130851176	NA	NA	NA	NA	2.084762475	2.369284344	NA	NA	2.433445185	3.61595077	3.624333683	3.203747698	2.183162423	1.369470201	NA	NA	3.377554404	2.644860637	1.655661481	2.485367572	NA	NA	NA	NA	NA	NA	NA	NA	NA	NA	NA	NA	3.10689519	2.430814101	NA	NA	3.901103413	3.525239905	3.17458385	2.041349519	3.297140552
AT1G10290	NA	NA	29.47215122	22.69100964	24.65861285	28.26155052	30.58353989	25.47148685	NA	NA	NA	NA	31.86604593	28.36541277	NA	NA	33.89495072	31.0661151	32.4356308	27.03176876	33.46523738	26.32991524	NA	NA	32.67422043	29.09154728	24.35918263	26.12213001	NA	NA	NA	NA	NA	NA	NA	NA	NA	NA	NA	NA	34.29366474	24.65662637	NA	NA	26.50463657	22.52828331	38.93479872	21.84062673	36.68194831
AT1G10300	NA	NA	2.533648831	2.701726018	1.137547428	0.668107011	0.656745234	1.862125362	NA	NA	NA	NA	1.575445665	1.37107111	NA	NA	0.842338165	0.997014333	1.711383507	1.344241838	0.681459925	0.81643148	NA	NA	0.839520532	1.057875437	0.665743968	0.725593033	NA	NA	NA	NA	NA	NA	NA	NA	NA	NA	NA	NA	1.572136729	1.042596268	NA	NA	1.155315472	1.549569875	1.48587876	0.974171521	0.844528257
AT1G10310	NA	NA	24.81732738	25.90245253	22.93174412	27.54884757	26.39650666	39.93610018	NA	NA	NA	NA	27.94545813	38.30584883	NA	NA	35.93082114	43.5334423	29.19310384	39.88521335	25.67109707	35.69101348	NA	NA	35.01946692	39.90823659	26.14419947	43.09355094	NA	NA	NA	NA	NA	NA	NA	NA	NA	NA	NA	NA	27.85597384	32.891226	NA	NA	27.8347505	22.5892297	37.99915666	42.48344104	32.88879853
AT1G10320	NA	NA	10.62606464	7.992441124	11.35746562	8.922867547	7.369913416	9.237605606	NA	NA	NA	NA	9.120800175	8.857591787	NA	NA	9.253687511	10.85930123	9.763852527	11.32953166	7.078712416	6.237048231	NA	NA	11.48304602	9.785689277	5.69734303	8.561614887	NA	NA	NA	NA	NA	NA	NA	NA	NA	NA	NA	NA	12.43487264	12.62653639	NA	NA	7.051092881	6.904487885	12.55480231	8.514599907	12.30969077
AT1G10330	NA	NA	0.89906077	2.206537869	1.505062751	1.543416928	1.843173105	2.265503534	NA	NA	NA	NA	1.877870093	2.213198749	NA	NA	2.006914745	2.576072257	1.841983591	2.258457593	1.66967389	1.05019605	NA	NA	1.865601183	1.786787973	0.69907181	1.619779065	NA	NA	NA	NA	NA	NA	NA	NA	NA	NA	NA	NA	1.509339012	2.496120589	NA	NA	1.11275301	2.278000158	1.44962655	1.644280643	1.533653124
AT1G10340	NA	NA	0.182147377	1.147399692	1.185807016	0.397971968	0.809081181	0.702820983	NA	NA	NA	NA	0.909913418	1.597383382	NA	NA	0.514732873	0.440920205	0.700852293	0.266908625	4.143827017	3.546116531	NA	NA	0.6309124	0.422331703	0.793128745	0.924459271	NA	NA	NA	NA	NA	NA	NA	NA	NA	NA	NA	NA	0.86958509	0.8694621	NA	NA	1.079743112	1.027924038	1.070160173	0.376111115	0.517856899
AT1G10350	NA	NA	12.96131752	15.99793848	12.45221492	12.92228589	10.06128866	10.35839439	NA	NA	NA	NA	13.76833909	12.46835555	NA	NA	12.00698256	12.75024661	13.99748264	13.46091159	10.90589505	11.6123562	NA	NA	11.78257987	12.28681695	9.314973327	11.10899417	NA	NA	NA	NA	NA	NA	NA	NA	NA	NA	NA	NA	13.77127024	14.93106782	NA	NA	14.97637139	13.391398	10.66190357	12.8880392	11.23384478
AT1G10360	NA	NA	45.92644277	64.44161003	56.69125009	58.4255319	44.56362329	57.9370682	NA	NA	NA	NA	31.63641741	38.66422309	NA	NA	27.16643862	26.74480705	33.5899109	35.54269425	31.27352581	36.15162196	NA	NA	38.65311735	55.82973666	32.89691663	48.49588989	NA	NA	NA	NA	NA	NA	NA	NA	NA	NA	NA	NA	31.46834552	40.40143466	NA	NA	53.03479122	39.42992916	45.30963658	56.65303253	36.85405415
AT1G10370	NA	NA	37.67724169	37.35608975	42.71124024	31.94531745	27.79704304	33.33963985	NA	NA	NA	NA	25.76234754	22.55283705	NA	NA	44.86995128	31.82757681	52.12679997	45.32175035	36.38986553	37.51511139	NA	NA	33.25967415	30.37539554	25.71072756	23.98597028	NA	NA	NA	NA	NA	NA	NA	NA	NA	NA	NA	NA	20.78910524	23.64745821	NA	NA	45.557976	38.68682332	29.44550576	28.3326614	26.96624064
AT1G10380	NA	NA	12.29494793	12.74060697	12.57802442	14.55085009	10.90259119	11.08018794	NA	NA	NA	NA	11.94855816	10.40401019	NA	NA	9.586359067	11.59102732	10.08612919	10.61676717	9.260184864	9.118585365	NA	NA	8.406108189	10.48287619	6.054688187	9.994965498	NA	NA	NA	NA	NA	NA	NA	NA	NA	NA	NA	NA	8.385284795	11.27860913	NA	NA	12.61430655	12.03615137	10.25151087	10.88035725	9.321424182
AT1G10385	NA	NA	0.238842256	0.091184081	0	0.173948013	0.108811733	0.029256503	NA	NA	NA	NA	0.116403073	0.073494112	NA	NA	0.105874155	0.082594324	0.083545306	0.058331024	0.103497666	0.030999164	NA	NA	0.071164654	0	0	0	NA	NA	NA	NA	NA	NA	NA	NA	NA	NA	NA	NA	0.14618598	0.05428997	NA	NA	0.145212522	0.128368943	0.061546333	0.065757175	0.090539219
AT1G10390	NA	NA	20.67826165	15.04138897	19.46218327	21.07691584	21.34320817	21.44518686	NA	NA	NA	NA	25.12476795	23.1004294	NA	NA	20.90990034	25.54791619	23.00228408	22.53313861	21.21140267	16.97684507	NA	NA	24.49194435	21.51811342	12.6326127	20.00710054	NA	NA	NA	NA	NA	NA	NA	NA	NA	NA	NA	NA	28.06027506	21.59083075	NA	NA	18.70567837	17.01721401	28.82559004	17.59195992	26.74725398
AT1G10400	NA	NA	1.52280847	1.453426773	2.14797133	0.970424258	0.693760943	1.305733564	NA	NA	NA	NA	1.762634152	0.97621489	NA	NA	0.928168396	0.921557359	2.352614665	1.766555676	2.639518245	1.037632128	NA	NA	1.049252967	1.242326895	0.966991943	0.78068341	NA	NA	NA	NA	NA	NA	NA	NA	NA	NA	NA	NA	1.398077041	0.95188924	NA	NA	1.215171293	1.841520696	1.3145621	0.838508101	1.010203606
AT1G10410	NA	NA	28.472511	25.67414648	30.71685964	27.451089	17.35710767	13.21997965	NA	NA	NA	NA	23.50189719	17.49472991	NA	NA	27.34617986	23.50564081	35.12692772	20.52988895	25.45938833	18.16038264	NA	NA	31.24783793	19.49076685	19.77752995	19.60131688	NA	NA	NA	NA	NA	NA	NA	NA	NA	NA	NA	NA	21.21103619	18.1214206	NA	NA	25.26561412	20.98687445	21.89911069	15.41659664	23.07694939
AT1G10417	NA	NA	2.087868469	1.762003183	0.85846358	1.680649446	1.201504327	1.534495538	NA	NA	NA	NA	1.472771974	1.487796704	NA	NA	1.315200888	2.242025694	1.614394679	1.127164393	1.333297175	1.497537328	NA	NA	1.497937915	2.661127243	0.717730766	2.028064215	NA	NA	NA	NA	NA	NA	NA	NA	NA	NA	NA	NA	0.968515527	2.360422702	NA	NA	1.603443575	1.417455973	1.121335927	1.225283376	0.812287421
AT1G10419	NA	NA	0	0	0	0	0	0	NA	NA	NA	NA	0	0	NA	NA	0	0	0	0	0	0	NA	NA	0	0	0	0	NA	NA	NA	NA	NA	NA	NA	NA	NA	NA	NA	NA	0	0	NA	NA	0	0	0	0	0
AT1G10430	NA	NA	20.25982988	23.97245784	23.409101	23.15877056	20.26314922	22.48309981	NA	NA	NA	NA	23.27888247	20.89059189	NA	NA	21.58958362	23.29172228	23.13751209	19.95559014	18.77935892	20.53106486	NA	NA	22.81696876	24.33435049	19.13334578	25.67025298	NA	NA	NA	NA	NA	NA	NA	NA	NA	NA	NA	NA	20.74372537	20.7689432	NA	NA	27.8983076	21.84994145	22.88108561	19.50404781	20.44610007
AT1G10440	NA	NA	0	0	0	0	0	0	NA	NA	NA	NA	0	0	NA	NA	0	0	0	0	0	0	NA	NA	0	0	0	0	NA	NA	NA	NA	NA	NA	NA	NA	NA	NA	NA	NA	0	0	NA	NA	0	0	0	2.068611131	0
AT1G10450	NA	NA	9.141770431	6.877554812	7.760199294	8.567177374	7.717142263	5.79662634	NA	NA	NA	NA	8.637735758	7.432420797	NA	NA	9.728667997	10.81669553	8.981847107	9.291723332	9.437474822	7.74717188	NA	NA	11.41614402	7.654237346	6.390461415	8.325647115	NA	NA	NA	NA	NA	NA	NA	NA	NA	NA	NA	NA	11.61851588	8.143799101	NA	NA	5.844136426	6.213962838	8.598331637	5.829535345	8.638069278
AT1G10455	NA	NA	0	0	0	0	0	0.144370323	NA	NA	NA	NA	0	0	NA	NA	0	0	0	0	0	0	NA	NA	0	0	0	0	NA	NA	NA	NA	NA	NA	NA	NA	NA	NA	NA	NA	0	0	NA	NA	0.179142899	0	0	0	0
AT1G10460	NA	NA	1.444051275	1.240432099	1.17512407	1.183159906	0.863468481	0.198996932	NA	NA	NA	NA	1.231612097	0.499892381	NA	NA	0.720135021	0.873895901	0.820818001	0.132252021	0.312875828	0.421700344	NA	NA	0.605059843	0.325520932	0.39299172	0.555230794	NA	NA	NA	NA	NA	NA	NA	NA	NA	NA	NA	NA	1.193193678	0.923174044	NA	NA	0.658471198	0.291046703	1.227969473	0.596356362	1.129021347
AT1G10470	NA	NA	53.46132654	65.28029305	59.66422878	73.39071297	74.51747507	113.0939364	NA	NA	NA	NA	75.89069544	88.34568651	NA	NA	86.14170394	66.71159747	54.12228767	72.12185049	43.82010015	53.85758349	NA	NA	45.79633888	74.36681614	55.42570288	91.40183195	NA	NA	NA	NA	NA	NA	NA	NA	NA	NA	NA	NA	78.53179664	96.20342409	NA	NA	75.13253201	84.3761513	70.98044423	96.31453428	79.37466851
AT1G10480	NA	NA	2.934991911	1.882452619	3.668590456	2.436801017	1.524320614	1.29425739	NA	NA	NA	NA	1.573449745	0.903125884	NA	NA	1.405107198	1.461532374	1.765819254	0.602108323	1.220949032	0.777098193	NA	NA	2.387386514	1.149314139	1.150191588	1.083350709	NA	NA	NA	NA	NA	NA	NA	NA	NA	NA	NA	NA	1.983218399	1.200847487	NA	NA	2.890778584	2.839410708	2.287071341	1.260559908	1.602119781
AT1G10490	NA	NA	7.695406738	6.771539164	6.292830675	6.305106242	8.016477203	8.08710483	NA	NA	NA	NA	9.913570872	9.110841084	NA	NA	15.75611576	15.31788359	13.36050976	10.93262727	11.67129421	13.39219559	NA	NA	14.95277164	10.60170163	12.00373423	14.11586522	NA	NA	NA	NA	NA	NA	NA	NA	NA	NA	NA	NA	11.8727894	10.3672229	NA	NA	6.547316366	5.750046811	10.08427773	9.378995668	11.04599681
AT1G10500	NA	NA	80.59377033	92.30614029	91.09179321	89.43809889	79.19806807	83.6139114	NA	NA	NA	NA	74.7742183	79.502342	NA	NA	77.4841504	81.11045076	91.63974324	86.93730097	62.56787868	68.5571378	NA	NA	79.35845034	82.99714417	59.49167057	82.15477675	NA	NA	NA	NA	NA	NA	NA	NA	NA	NA	NA	NA	60.28723626	74.89663119	NA	NA	96.96531937	98.40433186	59.2131606	81.67110929	60.69917964
AT1G10510	NA	NA	22.64557852	24.78383334	23.58818347	23.3646566	26.76654758	27.73924677	NA	NA	NA	NA	30.61644462	29.06025543	NA	NA	41.07357079	39.7645571	32.06643725	29.12780028	30.4930601	35.04123914	NA	NA	33.68078281	34.50744661	28.39493131	40.89119847	NA	NA	NA	NA	NA	NA	NA	NA	NA	NA	NA	NA	30.89344926	27.65322764	NA	NA	24.55324247	20.15004317	31.0446	28.95670726	30.28378973
AT1G10520	NA	NA	2.495075387	2.597886094	1.919664943	1.858454003	2.015070111	3.084076981	NA	NA	NA	NA	2.514928664	2.861648085	NA	NA	2.639362787	2.627694265	2.816632801	1.994260667	2.653836386	2.517073658	NA	NA	3.041281929	2.483522906	1.728422076	3.069902486	NA	NA	NA	NA	NA	NA	NA	NA	NA	NA	NA	NA	2.332355945	2.358796775	NA	NA	1.861734132	1.462921542	2.665304582	2.763352228	2.321562249
AT1G10522	NA	NA	18.09445167	26.03790381	20.33770901	17.23293712	17.22673574	27.50663254	NA	NA	NA	NA	26.22962562	36.59546637	NA	NA	46.89153628	72.09223614	38.24633912	47.02376005	32.83787447	52.32863658	NA	NA	46.44866946	42.55191118	43.77172791	75.0191563	NA	NA	NA	NA	NA	NA	NA	NA	NA	NA	NA	NA	39.5856841	55.41942049	NA	NA	24.18843967	19.94893012	33.97785118	55.30962318	45.28805145
AT1G10530	NA	NA	3.621002068	2.280975291	4.243188961	3.560170921	1.484690212	2.727816379	NA	NA	NA	NA	3.529490776	1.949881428	NA	NA	1.98633628	1.189573874	3.356491404	1.85710519	1.333727456	1.127921403	NA	NA	2.144317505	2.332152977	1.970877152	1.949161114	NA	NA	NA	NA	NA	NA	NA	NA	NA	NA	NA	NA	2.061134261	1.851909378	NA	NA	4.210397723	5.838466998	1.847502265	0.971998001	1.338316926
AT1G10538	NA	NA	0	0	0	0	0	0	NA	NA	NA	NA	0	0	NA	NA	0	0	0	0	0	0	NA	NA	0	0	0	0	NA	NA	NA	NA	NA	NA	NA	NA	NA	NA	NA	NA	0	0	NA	NA	0	0	0	0	0
AT1G10540	NA	NA	0.646991964	0.211719062	0.842403139	0.706803111	0.505296925	0.713267835	NA	NA	NA	NA	0.630640945	0.511934894	NA	NA	0.430198548	1.150647733	0.743600332	0.541752001	0.360464706	0.431859194	NA	NA	0.433745103	0.5000442	0.201229487	0.739188346	NA	NA	NA	NA	NA	NA	NA	NA	NA	NA	NA	NA	0.54308354	0.441192967	NA	NA	0.800771515	0.745145199	0.45729146	0.458042034	0.683220737
AT1G10550	NA	NA	1.688444785	1.547055764	1.099203133	1.291173099	7.961442736	4.963743699	NA	NA	NA	NA	5.636775227	2.753620674	NA	NA	0.785877684	0.583883096	0.590605865	0.371122947	4.463094588	2.826932223	NA	NA	1.509250395	1.217960341	1.654208127	1.661949252	NA	NA	NA	NA	NA	NA	NA	NA	NA	NA	NA	NA	5.704538317	2.763298487	NA	NA	1.308850229	2.722431241	1.853478183	1.045926977	2.400179448
AT1G10560	NA	NA	2.645182986	2.163997742	1.377643356	1.898956772	2.582340477	2.860601749	NA	NA	NA	NA	1.344416468	0.88371587	NA	NA	0.577903827	0.653381335	1.3218086	0.941339512	6.648185172	3.325264512	NA	NA	1.520003646	1.109815497	0.740441861	0.418447617	NA	NA	NA	NA	NA	NA	NA	NA	NA	NA	NA	NA	1.248952729	0.644209884	NA	NA	1.998802292	3.168334899	1.811180114	0.561802185	1.718955004
AT1G10570	NA	NA	16.5870178	11.99286214	14.84025903	16.39947181	15.95774947	15.7662631	NA	NA	NA	NA	19.57751946	20.92920446	NA	NA	18.39203009	20.38034045	20.06396776	17.72007182	12.12667158	14.79310072	NA	NA	17.9534874	17.28391408	15.03011577	18.21365286	NA	NA	NA	NA	NA	NA	NA	NA	NA	NA	NA	NA	18.24004396	19.30439471	NA	NA	17.02842554	18.52708192	18.32432943	18.21568363	18.5470475
AT1G10580	NA	NA	17.04962711	16.73775527	16.08304393	17.39039592	19.55737366	17.48552348	NA	NA	NA	NA	20.2010992	18.84398951	NA	NA	20.5621476	23.43340024	21.87754553	19.75741845	19.5634554	15.27549995	NA	NA	22.4325718	19.96754953	15.71910009	18.46242828	NA	NA	NA	NA	NA	NA	NA	NA	NA	NA	NA	NA	23.7671748	20.34616809	NA	NA	18.96011115	14.86739006	26.19932081	18.60851924	24.68176427
AT1G10585	NA	NA	1.184795683	1.085581837	0.308527975	0.51772963	0.161930733	0.174155002	NA	NA	NA	NA	0.404198582	0.072914657	NA	NA	0.630236431	0.327772482	1.906391914	1.73613363	0.308044959	0	NA	NA	0.529526748	0.183139897	0.515898461	0.072887722	NA	NA	NA	NA	NA	NA	NA	NA	NA	NA	NA	NA	0.435100192	0.080792893	NA	NA	0.864405685	1.528282032	0.219819885	0.097858082	0
AT1G10586	NA	NA	0	0	0	0	0	0	NA	NA	NA	NA	0	0	NA	NA	0	0	0	0	0	0	NA	NA	0	0	0	0	NA	NA	NA	NA	NA	NA	NA	NA	NA	NA	NA	NA	0	0	NA	NA	0	0	0	0	0
AT1G10588	NA	NA	0	0	0	0	0	0	NA	NA	NA	NA	0	0	NA	NA	0	0	0	0	0	0	NA	NA	0.061710545	0	0	0	NA	NA	NA	NA	NA	NA	NA	NA	NA	NA	NA	NA	0	0	NA	NA	0	0	0	0	0
AT1G10590	NA	NA	68.38544403	80.4215811	72.6099348	85.82449659	81.92105008	93.26599892	NA	NA	NA	NA	97.9523322	91.12315921	NA	NA	92.09214251	97.69062745	92.55047212	93.34873084	85.28453011	99.61385541	NA	NA	84.77830822	100.6207665	77.76645248	107.4292625	NA	NA	NA	NA	NA	NA	NA	NA	NA	NA	NA	NA	80.27392279	107.5612377	NA	NA	87.0525307	92.54299677	71.77809794	93.46573455	72.79337914
AT1G10600	NA	NA	23.89861365	24.30913527	23.7183383	25.37762862	22.38456011	27.51358509	NA	NA	NA	NA	26.71553018	28.28399433	NA	NA	24.33609205	28.66535909	29.57999391	31.22385649	15.64263152	22.71026363	NA	NA	29.46647044	29.10526915	18.55656642	28.58198451	NA	NA	NA	NA	NA	NA	NA	NA	NA	NA	NA	NA	24.4267425	32.47964139	NA	NA	27.20564683	24.52156139	26.95027779	24.70830423	23.28196309
AT1G10610	NA	NA	6.11768007	5.449685127	7.333229818	7.319726751	4.777872216	6.423196612	NA	NA	NA	NA	5.324171264	5.40836717	NA	NA	5.87567354	7.286936498	4.245874151	4.980282092	4.965324226	5.520255071	NA	NA	5.85901244	6.529425517	4.651142721	6.421930318	NA	NA	NA	NA	NA	NA	NA	NA	NA	NA	NA	NA	5.95536651	6.522470702	NA	NA	4.826439634	5.480047376	4.924502047	4.651868651	5.852870542
AT1G10620	NA	NA	0.083600326	0	0	0	0	0	NA	NA	NA	NA	0	0	NA	NA	0	0	0	0	0	0	NA	NA	0	0	0	0.02571514	NA	NA	NA	NA	NA	NA	NA	NA	NA	NA	NA	NA	0	0	NA	NA	0	0	0	0	0
AT1G10630	NA	NA	49.61987935	74.05843456	70.68455782	65.16170938	57.18406057	63.53401571	NA	NA	NA	NA	67.11396083	61.49970356	NA	NA	58.28433157	56.55929439	66.2819465	61.56299889	57.98747003	56.07624007	NA	NA	58.10802136	62.17953621	51.00395757	56.26526802	NA	NA	NA	NA	NA	NA	NA	NA	NA	NA	NA	NA	52.69843413	56.41381161	NA	NA	71.18946454	70.80722603	58.19350331	60.61843779	55.83917382
AT1G10640	NA	NA	20.71786727	22.69202067	15.8447097	18.56795594	7.216439037	6.208970646	NA	NA	NA	NA	6.004366559	6.870244318	NA	NA	7.656906896	5.912426932	16.56950848	21.59012403	5.752692371	3.72015906	NA	NA	8.787574654	17.87784508	6.240414819	10.36343076	NA	NA	NA	NA	NA	NA	NA	NA	NA	NA	NA	NA	6.463409705	7.749719154	NA	NA	25.40631975	22.0539706	18.44186259	11.50484674	11.38014363
AT1G10650	NA	NA	13.56086654	13.99128773	16.78112228	16.03883921	7.428987504	5.724655684	NA	NA	NA	NA	9.558580521	6.690293686	NA	NA	13.4880976	13.21586183	16.42581726	11.3315899	17.87184064	12.91676803	NA	NA	14.45081459	10.5674794	12.68808819	11.61750557	NA	NA	NA	NA	NA	NA	NA	NA	NA	NA	NA	NA	10.20703405	8.788800502	NA	NA	17.57983048	16.98634662	11.26309364	8.886414009	10.64229722
AT1G10652	NA	NA	0	0	0	0	0	0	NA	NA	NA	NA	0	0	NA	NA	0	0	0	0	0	0	NA	NA	0	0	0	0	NA	NA	NA	NA	NA	NA	NA	NA	NA	NA	NA	NA	0	0	NA	NA	0	0	0	0	0
AT1G10657	NA	NA	20.70474058	30.80751282	15.20718949	18.36568382	9.553595405	15.15208338	NA	NA	NA	NA	11.81565445	13.99453382	NA	NA	9.41334492	15.66617365	7.79947498	10.63181656	16.25695433	13.78078652	NA	NA	19.21917074	27.49093409	15.9890552	25.47479523	NA	NA	NA	NA	NA	NA	NA	NA	NA	NA	NA	NA	13.32243481	14.66188822	NA	NA	38.16798573	27.10675895	22.76404967	20.31664397	19.11852457
AT1G10660	NA	NA	19.06671734	17.51943615	17.39183624	23.30061685	13.39768837	15.67582284	NA	NA	NA	NA	17.11486764	18.09825428	NA	NA	17.90658317	24.43686786	22.23133618	25.17694527	14.70390232	20.88777028	NA	NA	21.23174508	21.42437765	16.18238488	24.45343879	NA	NA	NA	NA	NA	NA	NA	NA	NA	NA	NA	NA	18.90933996	19.79662361	NA	NA	19.25497229	22.57959101	15.37257532	17.08272418	15.12921715
AT1G10670	NA	NA	84.59392795	82.54952146	87.85141167	84.36944782	80.64315807	73.33570247	NA	NA	NA	NA	97.01370225	75.48528066	NA	NA	93.1860782	78.43382995	95.62930983	76.74951371	98.84264872	82.29162552	NA	NA	87.46441174	76.31290256	74.95248829	69.59635188	NA	NA	NA	NA	NA	NA	NA	NA	NA	NA	NA	NA	93.29934031	79.24735229	NA	NA	94.39898049	82.22492787	82.28942614	63.48386994	86.83342006
AT1G10680	NA	NA	0.195793597	0.224247497	0.063732299	0.160420297	0.133799444	0.071950031	NA	NA	NA	NA	0.19084543	0.15061904	NA	NA	0.032546819	0.067707616	0.119852591	0.071726259	0.169686728	0.057176797	NA	NA	0.076568648	0.113493047	0.053284301	0.03011268	NA	NA	NA	NA	NA	NA	NA	NA	NA	NA	NA	NA	0.071902551	0	NA	NA	0.044639843	0.157847805	0.181631848	0.181929969	0.194828898
AT1G10682	NA	NA	142.8361103	184.6335471	232.8372753	246.5523219	118.1054087	70.95006002	NA	NA	NA	NA	131.1869896	66.44723347	NA	NA	104.5719142	93.73253781	111.2038399	59.87964592	93.24903042	63.79028669	NA	NA	109.4972144	87.40773598	127.7374242	84.41216465	NA	NA	NA	NA	NA	NA	NA	NA	NA	NA	NA	NA	110.8293359	110.3121969	NA	NA	213.3446681	291.3601381	75.52656301	57.43943923	93.58244777
AT1G10690	NA	NA	7.032991537	6.444054431	3.662867226	5.531872445	4.80613446	4.135162458	NA	NA	NA	NA	4.661570813	3.895417231	NA	NA	3.741107049	3.599488989	5.609005092	4.534531861	4.144750535	3.067031209	NA	NA	4.77780172	5.798001535	3.368631838	3.634379662	NA	NA	NA	NA	NA	NA	NA	NA	NA	NA	NA	NA	4.132433644	3.261209525	NA	NA	8.722945673	5.443163616	6.698276542	5.228003171	4.798861124
AT1G10700	NA	NA	16.86843098	16.32663593	12.68297939	13.49644066	16.15456405	16.71928177	NA	NA	NA	NA	19.10528703	15.16965912	NA	NA	15.24451832	15.32266177	17.32739563	12.01088811	17.19302141	17.90017953	NA	NA	17.30805967	14.35315714	13.19007587	15.71215362	NA	NA	NA	NA	NA	NA	NA	NA	NA	NA	NA	NA	15.92300457	13.32545175	NA	NA	17.65867497	17.62155494	15.64833754	12.26449287	14.25232248
AT1G10705	NA	NA	0	0	0	0	0	0	NA	NA	NA	NA	0	0	NA	NA	0	0	0	0	0	0	NA	NA	0	0	0	0	NA	NA	NA	NA	NA	NA	NA	NA	NA	NA	NA	NA	0	0	NA	NA	0	0	0	0	0
AT1G10710	NA	NA	0.205851487	0.11788353	0.134012437	0.449762841	0.281345405	0.151292188	NA	NA	NA	NA	0.250811416	0.126685056	NA	NA	0.136874978	0.177964368	0.324024177	0.301643309	0.312206145	0.280531821	NA	NA	0.161003938	0.424260158	0.112043016	0.316595641	NA	NA	NA	NA	NA	NA	NA	NA	NA	NA	NA	NA	0.15119235	0.175466299	NA	NA	0.187731943	0	0.366010982	0.127517125	0.058524924
AT1G10717	NA	NA	0	0	0	0	0	0	NA	NA	NA	NA	0	0	NA	NA	0	0	0	0	0	0	NA	NA	0	0	0	0	NA	NA	NA	NA	NA	NA	NA	NA	NA	NA	NA	NA	0	0	NA	NA	0	0	0	0	0
AT1G10720	NA	NA	16.74853588	16.75274596	17.30030026	19.15070682	13.12410988	13.54041664	NA	NA	NA	NA	17.6312816	15.22056227	NA	NA	12.91828587	13.28259928	15.46648652	13.74372831	12.48316434	12.30359713	NA	NA	14.02285194	12.94453206	8.265236395	13.46333255	NA	NA	NA	NA	NA	NA	NA	NA	NA	NA	NA	NA	16.03275506	16.63668236	NA	NA	17.20903263	16.56317053	10.94503396	10.42118896	10.92020715
AT1G10730	NA	NA	9.948049039	8.184249549	6.56754655	8.724770074	5.361958122	5.406315253	NA	NA	NA	NA	6.418901407	6.122225109	NA	NA	6.148845175	5.232899131	8.429831778	5.132858167	5.82867976	3.273338336	NA	NA	6.857062811	5.270122102	6.558564622	5.473488459	NA	NA	NA	NA	NA	NA	NA	NA	NA	NA	NA	NA	7.306572945	5.589399213	NA	NA	8.305716245	6.777521131	7.538780168	6.191367582	7.249996586
AT1G10740	NA	NA	20.12220377	17.82655315	15.3391517	13.15186333	15.39631537	15.19977854	NA	NA	NA	NA	14.898844	12.09253259	NA	NA	10.66371611	12.25168833	12.3025145	10.26968163	12.85577235	14.19664163	NA	NA	13.66292643	12.95996427	8.612084656	10.60681453	NA	NA	NA	NA	NA	NA	NA	NA	NA	NA	NA	NA	12.06337586	10.78964617	NA	NA	15.01801826	12.47878354	10.09122124	8.913671999	10.7571991
AT1G10745	NA	NA	0	0	0	0	0	0	NA	NA	NA	NA	0	0	NA	NA	0	0	0	0	0	0	NA	NA	0	0	0	0	NA	NA	NA	NA	NA	NA	NA	NA	NA	NA	NA	NA	0	0	NA	NA	0	0	0	0	0
AT1G10747	NA	NA	0	0	0	0	0	0	NA	NA	NA	NA	0	0	NA	NA	0	0	0	0	0	0	NA	NA	0	0	0	0	NA	NA	NA	NA	NA	NA	NA	NA	NA	NA	NA	NA	0	0	NA	NA	0	0	0	0	0
AT1G10750	NA	NA	2.580508057	3.073743879	2.150335791	3.044588069	3.244732243	2.20001531	NA	NA	NA	NA	3.471103665	3.271476587	NA	NA	2.916917824	4.211979581	4.043841508	3.251946237	3.130996945	2.773156499	NA	NA	3.736755387	2.97832088	3.146183287	3.778270863	NA	NA	NA	NA	NA	NA	NA	NA	NA	NA	NA	NA	3.94225181	4.08246903	NA	NA	2.635769368	2.995765207	3.798257765	3.197052121	4.167162156
AT1G10760	NA	NA	104.1797187	70.45083246	83.86067845	73.14588427	140.038079	98.03675474	NA	NA	NA	NA	122.2100163	116.5130323	NA	NA	138.5040542	115.5705943	161.9058842	166.5784157	108.811396	97.02038148	NA	NA	176.530135	179.1111464	125.2196588	134.9631353	NA	NA	NA	NA	NA	NA	NA	NA	NA	NA	NA	NA	119.9232465	100.0981208	NA	NA	75.76467245	48.81208452	204.8111448	128.6720419	194.4005967
AT1G10770	NA	NA	0.462967659	0.530248895	1.205595837	1.011533373	1.423701653	0.850654408	NA	NA	NA	NA	1.015351583	1.780746288	NA	NA	NA	NA	2.348170071	2.88322988	1.504635521	0.540794151	NA	NA	1.965706613	2.325806168	2.015911316	2.705734453	NA	NA	NA	NA	NA	NA	NA	NA	NA	NA	NA	NA	0.425046529	1.736373054	NA	NA	0.633324191	0	1.861085255	2.294326081	2.764119366
AT1G10780	NA	NA	5.765522069	8.148879443	5.749954021	6.700548446	11.23314594	12.71224891	NA	NA	NA	NA	9.057465667	8.832792323	NA	NA	NA	NA	8.839320759	11.23467425	7.920387733	10.69914016	NA	NA	8.333526265	11.15587756	7.210997059	13.05562889	NA	NA	NA	NA	NA	NA	NA	NA	NA	NA	NA	NA	8.964780668	12.17120196	NA	NA	7.383612238	6.724960763	8.458978211	11.19583004	7.114719682
AT1G10790	NA	NA	0.891819501	1.429993681	1.393411212	1.753674697	1.096996625	0.327724918	NA	NA	NA	NA	0.478104611	0.384190287	NA	NA	NA	NA	1.622150708	0.784093586	1.313939215	0.416694999	NA	NA	1.036322082	0.321657182	0.582490695	0.438912414	NA	NA	NA	NA	NA	NA	NA	NA	NA	NA	NA	NA	1.179031142	0.486515461	NA	NA	1.057315213	2.300737143	0.827314205	0.810257179	1.217040546
AT1G10800	NA	NA	2.077487362	1.427640169	1.622970893	3.631264964	0.567876901	0.152686586	NA	NA	NA	NA	2.834978075	0.12785266	NA	NA	NA	NA	1.744056398	0	1.260334484	0.323562707	NA	NA	1.857003943	0.42817039	1.356908049	0.127805429	NA	NA	NA	NA	NA	NA	NA	NA	NA	NA	NA	NA	2.593959068	0.283333601	NA	NA	1.705159718	3.349719545	1.027852119	0.343179727	1.653801065
AT1G10810	NA	NA	1.151322605	0.659319855	1.499056914	0.943317435	0.688431774	0.370200997	NA	NA	NA	NA	0.561112979	0.221420807	NA	NA	NA	NA	1.308854243	0.316328258	0.935443791	0.224143998	NA	NA	0.418085245	0.148304828	0.626653996	0.221339011	NA	NA	NA	NA	NA	NA	NA	NA	NA	NA	NA	NA	1.057019141	0.245344738	NA	NA	1.509346839	2.088428498	0.578525704	0.178300082	0.490992814
AT1G10820	NA	NA	16.86740754	12.58256154	13.29271422	19.1540847	15.62168199	17.86122987	NA	NA	NA	NA	18.17177331	18.78057224	NA	NA	NA	NA	18.94242013	20.57003176	15.62814761	16.54868929	NA	NA	20.65685475	20.15496834	11.95916128	18.53469727	NA	NA	NA	NA	NA	NA	NA	NA	NA	NA	NA	NA	16.34161348	21.30163035	NA	NA	15.12969271	11.4512997	16.83123658	17.18538478	14.26034493
AT1G10830	NA	NA	15.05311223	13.43587204	15.95002598	13.6094041	19.43858652	20.75342098	NA	NA	NA	NA	22.51498132	22.48911356	NA	NA	NA	NA	23.02281626	20.84099986	17.36460845	20.33229302	NA	NA	23.01359221	22.89392811	18.19470217	23.47072761	NA	NA	NA	NA	NA	NA	NA	NA	NA	NA	NA	NA	19.36724385	21.27318261	NA	NA	18.27257574	15.06505992	17.88075097	20.10732892	17.23685347
AT1G10840	NA	NA	78.19740093	84.15694187	85.57758671	77.44832052	76.08736696	86.66186207	NA	NA	NA	NA	87.36413276	80.96761574	NA	NA	NA	NA	86.02798148	84.86945923	93.62282819	94.09868774	NA	NA	88.50272529	81.36397869	88.54874755	97.56069244	NA	NA	NA	NA	NA	NA	NA	NA	NA	NA	NA	NA	87.80121258	85.84690342	NA	NA	88.37437332	92.38964786	81.07055506	80.54823755	80.3675189
AT1G10850	NA	NA	11.30734791	10.7670682	10.8706902	11.27538881	9.61395098	10.38803161	NA	NA	NA	NA	11.37401885	10.70112313	NA	NA	NA	NA	12.9004857	13.77552096	9.429305246	8.933421237	NA	NA	12.67819852	14.14187637	7.585757428	12.51710439	NA	NA	NA	NA	NA	NA	NA	NA	NA	NA	NA	NA	11.49172096	11.92459504	NA	NA	11.96077643	9.539923108	13.20333753	10.45240623	11.70020542
AT1G10865	NA	NA	22.54073788	27.99816853	28.52199904	26.35863635	27.11912138	33.48298556	NA	NA	NA	NA	35.04541999	26.86481504	NA	NA	NA	NA	32.75990913	28.37783775	35.49350425	38.1969193	NA	NA	32.56393727	33.69731121	31.10377253	33.1047563	NA	NA	NA	NA	NA	NA	NA	NA	NA	NA	NA	NA	29.4968821	38.53536499	NA	NA	35.03316018	30.20173193	30.4820132	32.6461799	32.67421751
AT1G10870	NA	NA	14.39220822	13.79863118	11.19257933	14.29982701	10.99228387	12.9229427	NA	NA	NA	NA	14.04435238	13.44618435	NA	NA	NA	NA	14.30558744	12.45332603	13.00934642	11.41058082	NA	NA	15.4842877	13.08633445	11.55536164	12.43963613	NA	NA	NA	NA	NA	NA	NA	NA	NA	NA	NA	NA	13.56013553	15.63174702	NA	NA	11.99694572	10.92040024	13.04915615	10.81146273	13.03450864
AT1G10880	NA	NA	0	0	0	0	0	0	NA	NA	NA	NA	0	0	NA	NA	NA	NA	0	0.065503108	0	0	NA	NA	0	0	0	0	NA	NA	NA	NA	NA	NA	NA	NA	NA	NA	NA	NA	0	0	NA	NA	0	0	0	0	0
AT1G10890	NA	NA	44.57817379	44.13920345	51.48898886	63.3089618	35.67163587	51.46974717	NA	NA	NA	NA	40.71833342	47.21351992	NA	NA	NA	NA	39.78761942	48.99178045	30.1595831	34.60263183	NA	NA	46.37045468	48.8274723	31.62079075	41.79971346	NA	NA	NA	NA	NA	NA	NA	NA	NA	NA	NA	NA	46.9998419	48.39243002	NA	NA	48.52286859	38.95291092	47.53467695	37.94763195	52.8214037
AT1G10900	NA	NA	27.62178166	17.34118445	26.90669672	28.46161856	19.76142887	13.55896154	NA	NA	NA	NA	18.84659971	16.18051811	NA	NA	NA	NA	22.49672244	14.79101804	19.09187472	16.38482875	NA	NA	23.89775846	15.74319691	15.96231594	15.54518124	NA	NA	NA	NA	NA	NA	NA	NA	NA	NA	NA	NA	19.66129561	16.02195788	NA	NA	22.95129502	20.23413041	21.88048945	14.50531406	19.35147403
AT1G10910	NA	NA	22.24535541	19.22529623	19.62770492	20.91915464	24.72381549	22.3681364	NA	NA	NA	NA	25.07860293	26.32736424	NA	NA	NA	NA	23.71433335	25.25380135	21.39778005	27.22225308	NA	NA	25.49289642	28.71779242	18.45018879	29.9519791	NA	NA	NA	NA	NA	NA	NA	NA	NA	NA	NA	NA	31.95904297	33.14491002	NA	NA	19.43267375	14.97792356	20.87572066	19.34941275	17.56033322
AT1G10920	NA	NA	4.334757284	3.475297143	4.676444977	5.073732597	2.87760699	3.458938432	NA	NA	NA	NA	2.927465341	4.15398209	NA	NA	NA	NA	3.877311278	3.675034789	2.334561885	2.700504127	NA	NA	3.819357148	3.190692809	2.629009344	3.638153588	NA	NA	NA	NA	NA	NA	NA	NA	NA	NA	NA	NA	3.274726606	3.399322117	NA	NA	4.122624403	4.293438609	3.839311806	3.503568029	2.99297102
AT1G10930	NA	NA	8.795262378	6.11790234	7.914262557	6.137264342	9.031359941	8.900894951	NA	NA	NA	NA	10.83966464	12.04413845	NA	NA	NA	NA	12.77319412	14.0351951	11.39386144	12.38949366	NA	NA	17.07168004	16.2051996	9.022953419	15.65159594	NA	NA	NA	NA	NA	NA	NA	NA	NA	NA	NA	NA	13.15651426	7.771776995	NA	NA	6.152295994	4.454887485	17.96995749	12.20882034	15.26514129
AT1G10940	NA	NA	46.19185693	43.63510158	47.1635756	53.15768433	37.23183729	40.40519974	NA	NA	NA	NA	37.49634795	35.59496425	NA	NA	NA	NA	45.02026553	41.43657786	36.52555571	34.89518415	NA	NA	40.18670372	38.42132036	28.04276634	37.28196996	NA	NA	NA	NA	NA	NA	NA	NA	NA	NA	NA	NA	35.23154142	35.73911418	NA	NA	48.06677559	41.05909107	36.99086189	31.87495379	34.85202441
AT1G10950	NA	NA	57.4311896	52.34595832	57.83463404	64.67088802	49.07215282	45.48591211	NA	NA	NA	NA	59.48339632	53.36245404	NA	NA	NA	NA	56.97975971	48.72836032	47.23250847	44.2858619	NA	NA	50.36674453	45.87707454	32.96430306	48.03070352	NA	NA	NA	NA	NA	NA	NA	NA	NA	NA	NA	NA	55.5735935	48.99500539	NA	NA	52.96198233	59.7052818	49.25346026	37.01938566	48.00222048
AT1G10960	NA	NA	183.6346352	202.4265695	204.9923083	186.4535183	175.79958	173.9735243	NA	NA	NA	NA	186.8549655	200.1472786	NA	NA	NA	NA	257.9007842	310.9056954	232.0325891	259.165812	NA	NA	213.808165	205.9997143	228.4156212	229.7578134	NA	NA	NA	NA	NA	NA	NA	NA	NA	NA	NA	NA	182.4655856	194.2273494	NA	NA	243.9137404	208.5082613	207.2705446	230.0143753	239.093105
[truncated: 32,465 more rows]
[truncated: 25 more columns]
