# Supplementary material for: Gene body methylation buffers noise in gene expression in plants
Source: Nucleic Acids Res. 2026 Feb 17;54(4):gkag127. doi: 10.1093/nar/gkag127 (PMC12910109; doi:10.1093/nar/gkag127)
Supplement: gkag127_Supplemental_Files [file gkag127_supplemental_files.zip › Supplementary_Table_S4_epiRILs.csv]

gene_id	methylation.state	met.reads	CG_DMR_overlap	CV2.Corrected.WT	CV2.Corrected.MET13	difference	cut.diff
AT1G01010	non-methylated	>=25_reads	loss	-0.755731333688092	-1.35442244733407	-0.598691113645979	None
AT1G01040	gbM	>=25_reads	loss	-2.15349405768708	-2.53902039483583	-0.385526337148753	None
AT1G01050	gbM	>=25_reads	loss	-0.403001201110841	-4.98055196349404	-4.5775507623832	Decreased
AT1G01090	non-methylated	>=25_reads	loss	-1.41378531650938	-0.554368255472471	0.859417061036906	None
AT1G01110	non-methylated	>=25_reads	loss	-1.71477250463838	-1.62025944960203	0.0945130550363422	None
AT1G01210	gbM	>=25_reads	loss	0.292480845060912	-0.652084929697444	-0.944565774758356	None
AT1G01220	gbM	>=25_reads	loss	-1.36490213034488	-1.11804386991499	0.246858260429894	None
AT1G01260	gbM	>=25_reads	loss	-2.71449409176796	-3.56133779578074	-0.846843704012777	None
AT1G01340	non-methylated	>=25_reads	loss	-2.22739287075406	-1.5029788256136	0.724414045140459	None
AT1G01350	gbM	>=25_reads	loss	-1.97940477322454	-1.30663705975226	0.672767713472286	None
AT1G01510	non-methylated	>=25_reads	loss	-1.73577216245634	-2.13866868129906	-0.402896518842721	None
AT1G01550	gbM	>=25_reads	loss	1.74366717720294	1.42598153315387	-0.317685644049075	None
AT1G01750	gbM	>=25_reads	loss	1.83614301278349	1.47478107661491	-0.361361936168581	None
AT1G01760	gbM	>=25_reads	loss	-1.0932389264564	-6.29473964057599	-5.20150071411959	Decreased
AT1G01790	gbM	>=25_reads	loss	-0.106632244942158	-0.174067730289097	-0.0674354853469393	None
AT1G01820	gbM	>=25_reads	loss	-1.24112161654103	-1.37606172176508	-0.134940105224046	None
AT1G01880	non-methylated	>=25_reads	loss	-2.3152366672004	-2.27226127462143	0.042975392578966	None
AT1G01910	gbM	>=25_reads	loss	-1.59898865782057	-2.86076489229736	-1.26177623447679	Decreased
AT1G01930	gbM	>=25_reads	loss	-2.75602549766956	-3.67323071194576	-0.917205214276194	None
AT1G01970	gbM	>=25_reads	loss	0.722070771114033	-1.96438888785294	-2.68645965896697	Decreased
AT1G02010	gbM	>=25_reads	loss	-1.84170988554602	-1.9137806558348	-0.0720707702887813	None
AT1G02050	gbM	>=25_reads	loss	-0.212612340692413	-0.976385446820467	-0.763773106128054	None
AT1G02100	non-methylated	>=25_reads	loss	-1.03142652171911	-1.2193191731362	-0.187892651417093	None
AT1G02120	non-methylated	>=25_reads	loss	-0.417612902341273	-1.1526819623447	-0.735069060003424	None
AT1G02145	gbM	>=25_reads	loss	-1.35545600035609	-1.09870771858504	0.256748281771046	None
AT1G02220	non-methylated	>=25_reads	loss	1.27148930893446	-1.1323119489858	-2.40380125792026	Decreased
AT1G02280	gbM	>=25_reads	loss	1.54385119995491	0.678314791234671	-0.865536408720237	None
AT1G02290	gbM	>=25_reads	loss	-2.82561501613731	-2.16990081371423	0.655714202423084	None
AT1G02305	gbM	>=25_reads	loss	0.498139292508223	-0.884387112220325	-1.38252640472855	Decreased
AT1G02370	non-methylated	>=25_reads	loss	-0.482268566139901	-1.02970608242856	-0.547437516288661	None
AT1G02420	gbM	>=25_reads	loss	-1.92810740408728	-0.486709577740603	1.44139782634667	Increased
AT1G02500	gbM	>=25_reads	loss	1.34767242074851	-2.01247462417528	-3.3601470449238	Decreased
AT1G02690	gbM	>=25_reads	loss	-0.421862050341382	-2.75415416058522	-2.33229211024384	Decreased
AT1G02740	non-methylated	>=25_reads	loss	-1.29337928436983	-2.38263123626579	-1.08925195189596	Decreased
AT1G02840	gbM	>=25_reads	loss	0.0205281290572495	-1.5146220180728	-1.53515014713005	Decreased
AT1G02890	gbM	>=25_reads	loss	-0.577868217276152	0.689549983288851	1.267418200565	Increased
AT1G02910	gbM	>=25_reads	loss	-0.194087508884211	-1.75051835624616	-1.55643084736195	Decreased
AT1G02960	non-methylated	>=25_reads	loss	-1.60644200501482	-2.50233223345362	-0.895890228438804	None
AT1G02990	gbM	>=25_reads	loss	-3.0281355664171	-1.78178257672872	1.24635298968838	Increased
AT1G03030	gbM	>=25_reads	loss	-2.38073109845536	-2.51202265584105	-0.131291557385691	None
AT1G03060	gbM	>=25_reads	loss	-1.73992802861834	-0.826559119834007	0.91336890878433	None
AT1G03080	non-methylated	>=25_reads	loss	0.630334990828261	0.174268665798509	-0.456066325029752	None
AT1G03100	gbM	>=25_reads	loss	-2.81950382726906	-1.65892291210098	1.16058091516807	Increased
AT1G03110	gbM	>=25_reads	loss	-0.036159341186218	-3.26897970939756	-3.23282036821134	Decreased
AT1G03160	gbM	>=25_reads	loss	-0.952149564222194	0.512005812600141	1.46415537682234	Increased
AT1G03180	non-methylated	>=25_reads	loss	-2.5919398819518	-2.87622370497112	-0.284283823019325	None
AT1G03190	gbM	>=25_reads	loss	-2.64211754095552	-3.19674864956085	-0.55463110860532	None
AT1G03250	non-methylated	>=25_reads	loss	-2.00166552874949	-3.96753617996287	-1.96587065121338	Decreased
AT1G03270	gbM	>=25_reads	loss	-2.81323131700296	-3.189006787002	-0.375775469999045	None
AT1G03280	gbM	>=25_reads	loss	-1.35338576843113	-2.17892534213539	-0.825539573704266	None
AT1G03290	non-methylated	>=25_reads	loss	-0.0602971640096521	-1.99820992127267	-1.93791275726302	Decreased
AT1G03310	gbM	>=25_reads	loss	1.3509412350891	-0.284296099369866	-1.63523733445897	Decreased
AT1G03365	gbM	>=25_reads	loss	-3.0027240521799	-1.86947312772603	1.13325092445387	Increased
AT1G03380	gbM	>=25_reads	loss	-0.268492974842452	-1.11893057327866	-0.850437598436205	None
AT1G03520	gbM	>=25_reads	loss	-0.360104102731908	-7.7180374909252	-7.35793338819329	Decreased
AT1G03550	gbM	>=25_reads	loss	-0.127543723015005	-1.58446108200928	-1.45691735899427	Decreased
AT1G03590	non-methylated	>=25_reads	loss	0.0701696243459247	0.511295947265593	0.441126322919668	None
AT1G03650	gbM	>=25_reads	loss	-0.676793788536138	-0.969509449297702	-0.292715660761564	None
AT1G03750	gbM	>=25_reads	loss	-2.98477367307324	-2.99924381200594	-0.0144701389327082	None
AT1G03770	gbM	>=25_reads	loss	-2.77451398453343	-2.14379767495633	0.630716309577101	None
AT1G03830	gbM	>=25_reads	loss	-1.80015435001068	-2.9670779461203	-1.16692359610962	Decreased
AT1G03900	non-methylated	>=25_reads	loss	-1.93672711998172	-6.13268503474781	-4.1959579147661	Decreased
AT1G03905	non-methylated	>=25_reads	loss	-1.89144584043697	-6.22763645435485	-4.33619061391788	Decreased
AT1G03910	gbM	>=25_reads	loss	-2.10170200126655	-1.1211173173336	0.980584683932952	None
AT1G03930	gbM	>=25_reads	loss	-3.37982102874418	-2.05793332362278	1.3218877051214	Increased
AT1G03940	gbM	>=25_reads	loss	0.887570473070583	-1.06263215579647	-1.95020262886705	Decreased
AT1G04010	non-methylated	>=25_reads	loss	-3.1085482397323	-3.8348454412099	-0.726297201477601	None
AT1G04020	gbM	>=25_reads	loss	-0.317907877140025	-2.5544178321262	-2.23650995498617	Decreased
AT1G04030	gbM	>=25_reads	loss	-2.16821882372934	-2.18742216632232	-0.0192033425929723	None
AT1G04050	gbM	>=25_reads	loss	-3.63200250010992	-3.77439464578555	-0.142392145675629	None
AT1G04120	gbM	>=25_reads	loss	-0.278953795632473	-0.254161624111292	0.0247921715211807	None
AT1G04140	gbM	>=25_reads	loss	-1.98512994138826	-0.588699185923958	1.3964307554643	Increased
AT1G04170	gbM	>=25_reads	loss	0.544057209505758	-2.16478088327901	-2.70883809278477	Decreased
AT1G04190	gbM	>=25_reads	loss	-0.306132891721135	-5.4175724021338	-5.11143951041266	Decreased
AT1G04230	non-methylated	>=25_reads	loss	-2.26434292396456	-6.90779677315743	-4.64345384919287	Decreased
AT1G04310	non-methylated	>=25_reads	loss	-3.26504994676175	-5.30729984076748	-2.04224989400572	Decreased
AT1G04340	gbM	>=25_reads	loss	-1.77807608845572	-2.84571453154365	-1.06763844308793	Decreased
AT1G04390	gbM	>=25_reads	loss	-3.28879032601545	-4.39239077771494	-1.10360045169949	Decreased
AT1G04400	gbM	>=25_reads	loss	0.870689201393608	0.509277938798606	-0.361411262595002	None
AT1G04410	gbM	>=25_reads	loss	0.142897398470439	-0.263914744799384	-0.406812143269823	None
AT1G04420	gbM	>=25_reads	loss	1.57582070981887	1.05292277533358	-0.522897934485286	None
AT1G04440	gbM	>=25_reads	loss	-0.777402870274429	-0.0319726895926713	0.745430180681757	None
AT1G04510	gbM	>=25_reads	loss	0.402147129575748	-3.36879292438008	-3.77094005395583	Decreased
AT1G04590	gbM	>=25_reads	loss	-0.463468567200065	-1.53075446849768	-1.06728590129762	Decreased
AT1G04650	gbM	>=25_reads	loss	-1.93898680985964	-3.06536444189137	-1.12637763203173	Decreased
AT1G04700	gbM	>=25_reads	loss	-2.85662966979619	-2.01445333687291	0.842176332923282	None
AT1G04710	gbM	>=25_reads	loss	0.57812288083114	-2.63403372481582	-3.21215660564696	Decreased
AT1G04730	gbM	>=25_reads	loss	-1.04323424227669	-3.79793010689068	-2.75469586461398	Decreased
AT1G04750	non-methylated	>=25_reads	loss	-0.83419701242636	-0.0615110816467459	0.772685930779614	None
AT1G04780	gbM	>=25_reads	loss	-1.40189189883984	-0.920808513642957	0.481083385196882	None
AT1G04790	gbM	>=25_reads	loss	-2.30457853732101	-1.39570496341001	0.908873573911	None
AT1G04810	gbM	>=25_reads	loss	-0.514110822106103	-0.704983039372949	-0.190872217266846	None
AT1G04820	non-methylated	>=25_reads	loss	-1.14865870454685	-3.86119534436844	-2.71253663982159	Decreased
AT1G04830	non-methylated	>=25_reads	loss	-2.78340845522643	-3.47255920041733	-0.689150745190899	None
AT1G04850	gbM	>=25_reads	loss	-0.789761557501335	-2.10646045840105	-1.31669890089972	Decreased
AT1G04860	gbM	>=25_reads	loss	-1.59741646801152	-1.13328888578198	0.46412758222954	None
AT1G04870	non-methylated	>=25_reads	loss	0.0978250038335014	-9.89251324997458	-9.99033825380808	Decreased
AT1G04910	gbM	>=25_reads	loss	-1.60698374878852	-3.65805397185426	-2.05107022306574	Decreased
AT1G04950	gbM	>=25_reads	loss	-2.04120092625601	-3.96176324441603	-1.92056231816002	Decreased
AT1G04970	non-methylated	>=25_reads	loss	-1.77280339488911	-2.36820912469781	-0.595405729808707	None
AT1G04985	gbM	>=25_reads	loss	-0.971334362030135	-0.605229861438591	0.366104500591544	None
AT1G05030	Transposable-like	>=25_reads	loss	-0.193008337400225	1.57835282581507	1.77136116321529	Increased
AT1G05055	gbM	>=25_reads	loss	-1.3304192341253	-2.40154785944613	-1.07112862532083	Decreased
AT1G05060	non-methylated	>=25_reads	loss	-0.456681275197532	-1.4195817628492	-0.962900487651664	None
AT1G05070	gbM	>=25_reads	loss	-0.518609254540037	-0.33478398629416	0.183825268245877	None
AT1G05120	gbM	>=25_reads	loss	-1.74722670799584	-1.46077095320895	0.28645575478689	None
AT1G05150	gbM	>=25_reads	loss	-0.103377051341093	-0.406629477260733	-0.30325242591964	None
AT1G05160	gbM	>=25_reads	loss	-2.13470259748803	-3.53228146215089	-1.39757886466286	Decreased
AT1G05180	gbM	>=25_reads	loss	-0.810274729425102	-1.58448041449267	-0.774205685067571	None
AT1G05200	gbM	>=25_reads	loss	1.18393428259482	0.0174859877471216	-1.1664482948477	Decreased
AT1G05230	gbM	>=25_reads	loss	-1.23666592113851	-1.49933752258043	-0.262671601441919	None
AT1G05270	non-methylated	>=25_reads	loss	-1.24598833463213	-1.85263345482372	-0.606645120191586	None
AT1G05360	gbM	>=25_reads	loss	-1.78931245145842	-1.87522992794895	-0.0859174764905248	None
AT1G05380	gbM	>=25_reads	loss	-2.13226524083663	-0.621887976491973	1.51037726434466	Increased
AT1G05410	gbM	>=25_reads	loss	-0.445925916599016	-2.40716646099076	-1.96124054439174	Decreased
AT1G05430	non-methylated	>=25_reads	loss	-1.93491478013545	-2.08142272531849	-0.146507945183041	None
AT1G05460	gbM	>=25_reads	loss	-2.50792989739343	-1.37286958163266	1.13506031576077	Increased
AT1G05470	gbM	>=25_reads	loss	-1.722299527773	-2.32895479054737	-0.60665526277437	None
AT1G05500	non-methylated	>=25_reads	loss	-1.30217915558181	-3.9588700619757	-2.65669090639389	Decreased
AT1G05520	gbM	>=25_reads	loss	-0.548235105526654	-0.667934435744817	-0.119699330218163	None
AT1G05570	gbM	>=25_reads	loss	-0.138887595172259	0.7882140712812	0.927101666453459	None
AT1G05590	non-methylated	>=25_reads	loss	-2.94306948517475	-1.82284594299452	1.12022354218023	Increased
AT1G05620	non-methylated	>=25_reads	loss	-0.696730463392995	-0.725127126182937	-0.0283966627899419	None
AT1G05640	gbM	>=25_reads	loss	-2.26821512055471	-2.49081332622923	-0.222598205674521	None
AT1G05670	gbM	>=25_reads	loss	-2.69285998062251	-1.34713029157746	1.34572968904505	Increased
AT1G05720	non-methylated	>=25_reads	loss	-0.897562893749536	-0.723891618850134	0.173671274899403	None
AT1G05760	gbM	>=25_reads	loss	2.17207542800361	2.87528198190863	0.703206553905023	None
AT1G05790	gbM	>=25_reads	loss	-2.70156505986234	-0.689071551980449	2.01249350788189	Increased
AT1G05820	non-methylated	>=25_reads	loss	-2.4860598626324	-3.142830902514	-0.656771039881601	None
AT1G05840	non-methylated	>=25_reads	loss	-0.734029983494658	-2.54190485595365	-1.80787487245899	Decreased
AT1G05890	gbM	>=25_reads	loss	-1.53043245533957	-1.29271287718466	0.237719578154909	None
AT1G05900	gbM	>=25_reads	loss	0.112610280592246	-3.28245062762385	-3.39506090821609	Decreased
AT1G06110	non-methylated	>=25_reads	loss	0.0673268335963842	-2.40867395240676	-2.47600078600314	Decreased
AT1G06130	gbM	>=25_reads	loss	-0.67867466191122	-4.10261017361613	-3.42393551170491	Decreased
AT1G06210	gbM	>=25_reads	loss	0.282680595082917	0.237730325981685	-0.0449502691012325	None
AT1G06220	gbM	>=25_reads	loss	0.610500347880272	-0.801549210689531	-1.4120495585698	Decreased
AT1G06230	gbM	>=25_reads	loss	-1.36573461568818	-1.09072563954085	0.275008976147332	None
AT1G06240	non-methylated	>=25_reads	loss	-1.25820558347074	-4.70216471246261	-3.44395912899187	Decreased
AT1G06270	non-methylated	>=25_reads	loss	-1.68124200120197	-2.7366774768834	-1.05543547568144	Decreased
AT1G06390	gbM	>=25_reads	loss	-1.0563339202925	-3.29851251720972	-2.24217859691722	Decreased
AT1G06430	gbM	>=25_reads	loss	2.0907236510519	0.370790724451314	-1.71993292660058	Decreased
AT1G06460	non-methylated	>=25_reads	loss	1.73719438167132	0.355645606361313	-1.38154877531	Decreased
AT1G06490	gbM	>=25_reads	loss	-3.07569234863866	-1.92756724589697	1.14812510274169	Increased
AT1G06510	non-methylated	>=25_reads	loss	-2.40723841818858	-1.57174917806101	0.83548924012757	None
AT1G06520	non-methylated	>=25_reads	loss	-2.54741537890584	-1.41606090884173	1.13135447006411	Increased
AT1G06550	gbM	>=25_reads	loss	0.253505250290968	-1.4158347710308	-1.66934002132177	Decreased
AT1G06580	non-methylated	>=25_reads	loss	-2.98792322940814	-3.23112499839223	-0.243201768984086	None
AT1G06630	non-methylated	>=25_reads	loss	-2.18523787334189	-2.61394693447542	-0.42870906113353	None
AT1G06700	gbM	>=25_reads	loss	-1.33825056162219	-3.55770930982186	-2.21945874819967	Decreased
AT1G06740	gbM	>=25_reads	loss	-2.79270652191887	-3.30610660792609	-0.513400086007213	None
AT1G06780	gbM	>=25_reads	loss	-0.841489195774885	-0.756753772261086	0.0847354235137987	None
AT1G06820	non-methylated	>=25_reads	loss	-1.18360182446717	-2.46516122068848	-1.28155939622131	Decreased
AT1G06840	gbM	>=25_reads	loss	-1.81946110444242	-0.378419983866734	1.44104112057569	Increased
AT1G06910	non-methylated	>=25_reads	loss	-2.34871790899985	-3.10681576883401	-0.758097859834159	None
AT1G06960	gbM	>=25_reads	loss	-1.25444474249671	-0.476286559832859	0.778158182663855	None
AT1G07010	gbM	>=25_reads	loss	2.47059800591863	-1.54113664009691	-4.01173464601555	Decreased
AT1G07040	non-methylated	>=25_reads	loss	-0.384279649521694	2.17094963654348	2.55522928606517	Increased
AT1G07110	gbM	>=25_reads	loss	-2.0927312474945	-1.09269280122698	1.00003844626752	Increased
AT1G07180	non-methylated	>=25_reads	loss	0.866457939587654	-2.13877908552355	-3.0052370251112	Decreased
AT1G07200	gbM	>=25_reads	loss	-1.09611434165801	-1.85846863949869	-0.762354297840675	None
AT1G07210	non-methylated	>=25_reads	loss	0.406289630560891	-2.10962925123741	-2.5159188817983	Decreased
AT1G07290	gbM	>=25_reads	loss	-1.14683342249378	-2.23332804874638	-1.08649462625259	Decreased
AT1G07350	gbM	>=25_reads	loss	0.165139039734193	-0.801453941874738	-0.96659298160893	None
AT1G07360	gbM	>=25_reads	loss	-0.451406856237531	-1.72955958539978	-1.27815272916225	Decreased
AT1G07380	gbM	>=25_reads	loss	-0.572303155208787	-0.772433117045366	-0.20012996183658	None
AT1G07470	gbM	>=25_reads	loss	-2.69771177495222	-1.88716484442309	0.810546930529127	None
AT1G07480	gbM	>=25_reads	loss	-2.39418467176738	-2.26003474632285	0.134149925444531	None
AT1G07510	gbM	>=25_reads	loss	-2.05445250601467	-1.29204493254932	0.762407573465346	None
AT1G07520	gbM	>=25_reads	loss	-2.37143104829774	-1.11186516760277	1.25956588069496	Increased
AT1G07530	gbM	>=25_reads	loss	-1.10900577741783	-2.97088989697642	-1.86188411955859	Decreased
AT1G07570	non-methylated	>=25_reads	loss	0.130263624248482	-1.6554744350311	-1.78573805927958	Decreased
AT1G07590	gbM	>=25_reads	loss	2.17345697972363	2.39209206760449	0.218635087880856	None
AT1G07615	gbM	>=25_reads	loss	-1.41725353057224	-2.71067802820736	-1.29342449763512	Decreased
AT1G07670	gbM	>=25_reads	loss	-1.02991484176175	0.94633479867611	1.97624964043786	Increased
AT1G07705	gbM	>=25_reads	loss	-0.439185836187506	-1.75776527976861	-1.3185794435811	Decreased
AT1G07810	gbM	>=25_reads	loss	-1.51265162292368	-0.043929151589804	1.46872247133387	Increased
AT1G07830	non-methylated	>=25_reads	loss	0.485143917379681	-0.282518497717096	-0.767662415096777	None
AT1G07840	non-methylated	>=25_reads	loss	-0.936942643744167	-1.14759627630993	-0.210653632565764	None
AT1G07870	gbM	>=25_reads	loss	-1.06897643452023	-1.9602687696711	-0.891292335150865	None
AT1G07930	gbM	>=25_reads	loss	0.105199172454454	-1.79108226695522	-1.89628143940967	Decreased
AT1G07960	non-methylated	>=25_reads	loss	-0.469502913098917	-3.1439340078654	-2.67443109476649	Decreased
AT1G07980	non-methylated	>=25_reads	loss	-1.94232042127426	-4.04433158201159	-2.10201116073734	Decreased
AT1G07990	gbM	>=25_reads	loss	-1.76237782511858	-2.01244515496284	-0.250067329844259	None
AT1G08010	gbM	>=25_reads	loss	-2.1107771802455	-2.74382715487654	-0.633049974631039	None
AT1G08030	gbM	>=25_reads	loss	-3.45911546171078	-1.52227473226064	1.93684072945014	Increased
AT1G08040	gbM	>=25_reads	loss	-1.75729930856074	-3.89817873755026	-2.14087942898951	Decreased
AT1G08060	gbM	>=25_reads	loss	-2.91122074860968	-1.4761357847849	1.43508496382478	Increased
AT1G08110	non-methylated	>=25_reads	loss	-2.08365524838422	-1.00755916502803	1.07609608335619	Increased
AT1G08125	gbM	>=25_reads	loss	-2.15659562385002	-1.16586023167081	0.990735392179215	None
AT1G08130	gbM	>=25_reads	loss	0.119108864774376	-1.55452937797886	-1.67363824275324	Decreased
AT1G08190	gbM	>=25_reads	loss	-0.375039723204097	-1.30691818351291	-0.931878460308815	None
AT1G08200	gbM	>=25_reads	loss	-0.0506118951478474	0.358058312370878	0.408670207518725	None
AT1G08220	gbM	>=25_reads	loss	0.155570080899295	-1.70229529747927	-1.85786537837857	Decreased
AT1G08280	non-methylated	>=25_reads	loss	-1.57093973645577	-2.43682195576162	-0.865882219305843	None
AT1G08300	gbM	>=25_reads	loss	-2.52130514235929	-2.72714123089523	-0.205836088535944	None
AT1G08310	gbM	>=25_reads	loss	-0.136040213208237	-1.45790497772304	-1.3218647645148	Decreased
AT1G08340	gbM	>=25_reads	loss	1.32573467931897	0.775914887300403	-0.549819792018565	None
AT1G08350	gbM	>=25_reads	loss	-2.883196807098	-2.62227999275355	0.260916814344451	None
AT1G08370	gbM	>=25_reads	loss	-2.55704409476197	-2.77257796991006	-0.215533875148085	None
AT1G08400	gbM	>=25_reads	loss	-3.21931946083342	-3.82503134446158	-0.60571188362816	None
AT1G08450	gbM	>=25_reads	loss	-0.552313210278168	-0.790816589927239	-0.238503379649071	None
AT1G08510	gbM	>=25_reads	loss	1.12875022873739	1.2748682176821	0.146117988944706	None
AT1G08550	gbM	>=25_reads	loss	0.43644294467227	0.910664734982289	0.474221790310019	None
AT1G08600	gbM	>=25_reads	loss	-1.71251083433418	-1.14810140484959	0.564409429484588	None
AT1G08620	gbM	>=25_reads	loss	-1.66264382263867	-1.90954985080216	-0.246906028163486	None
AT1G08640	gbM	>=25_reads	loss	0.994870958163166	0.629082614069749	-0.365788344093417	None
AT1G08660	gbM	>=25_reads	loss	-0.670074390913407	-0.128223623986394	0.541850766927013	None
AT1G08680	gbM	>=25_reads	loss	-1.35756278207049	-2.11880310660318	-0.76124032453269	None
AT1G08720	gbM	>=25_reads	loss	-1.53482544274939	-1.1066384863632	0.428186956386192	None
AT1G08750	gbM	>=25_reads	loss	-2.74156480725524	-3.44410371249028	-0.702538905235039	None
AT1G08760	gbM	>=25_reads	loss	-1.43034947079901	-0.624334064390859	0.806015406408147	None
AT1G08800	gbM	>=25_reads	loss	0.229114519302225	-0.423876347851723	-0.652990867153948	None
AT1G08820	gbM	>=25_reads	loss	0.0582978343420501	-0.406022086007425	-0.464319920349475	None
AT1G08840	gbM	>=25_reads	loss	-1.83963708261477	-1.964631130162	-0.124994047547238	None
AT1G08920	non-methylated	>=25_reads	loss	-0.431759822915518	1.20717098143019	1.63893080434571	Increased
AT1G08970	gbM	>=25_reads	loss	-3.84350330948143	-3.31454196968741	0.528961339794019	None
AT1G09000	non-methylated	>=25_reads	loss	-2.26137180255864	-2.81218823574635	-0.550816433187706	None
AT1G09010	gbM	>=25_reads	loss	-2.17710481371968	-1.77806839610566	0.399036417614017	None
AT1G09020	gbM	>=25_reads	loss	-1.63749547146298	-2.29516634980808	-0.657670878345098	None
AT1G09040	gbM	>=25_reads	loss	-2.86642917435797	-4.92553033033903	-2.05910115598106	Decreased
AT1G09050	gbM	>=25_reads	loss	-3.17364878297981	-2.89861994691213	0.275028836067684	None
AT1G09090	non-methylated	>=25_reads	loss	-0.803812095665473	-2.02154571425666	-1.21773361859118	Decreased
AT1G09100	gbM	>=25_reads	loss	0.602521992899514	-0.77462601686221	-1.37714800976172	Decreased
AT1G09140	gbM	>=25_reads	loss	-0.135226298719114	0.710791051690127	0.84601735040924	None
AT1G09150	gbM	>=25_reads	loss	-2.21730291219195	-2.63527954896318	-0.417976636771223	None
AT1G09195	gbM	>=25_reads	loss	-2.24585833546312	-1.17333309820974	1.07252523725338	Increased
AT1G09230	gbM	>=25_reads	loss	-1.27012798035623	-1.51008386961691	-0.239955889260681	None
AT1G09270	gbM	>=25_reads	loss	-0.611736355692293	0.567244476342547	1.17898083203484	Increased
AT1G09280	gbM	>=25_reads	loss	-1.8440923185221	-1.44623705583897	0.39785526268313	None
AT1G09290	gbM	>=25_reads	loss	-0.870735746599843	-2.15232044553912	-1.28158469893927	Decreased
AT1G09300	gbM	>=25_reads	loss	-0.444464406923392	-3.46634807560846	-3.02188366868507	Decreased
AT1G09310	gbM	>=25_reads	loss	2.60616618478176	4.43662317853274	1.83045699375098	Increased
AT1G09430	gbM	>=25_reads	loss	0.179968504122768	1.15176878360316	0.971800279480392	None
AT1G09440	gbM	>=25_reads	loss	-0.0898860120086611	0.571500408514913	0.661386420523574	None
AT1G09470	non-methylated	>=25_reads	loss	-1.14409362512482	0.186541096174394	1.33063472129922	Increased
AT1G09530	gbM	>=25_reads	loss	-2.06454402152042	-1.25804736487816	0.806496656642264	None
AT1G09570	gbM	>=25_reads	loss	1.5295078742954	2.53718004477647	1.00767217048107	Increased
AT1G09580	non-methylated	>=25_reads	loss	-1.93046725579867	-3.61342929174875	-1.68296203595008	Decreased
AT1G09600	non-methylated	>=25_reads	loss	-2.36470029608571	-2.50918794264308	-0.144487646557372	None
AT1G09620	gbM	>=25_reads	loss	0.0819522768430011	0.293956286760965	0.212004009917964	None
AT1G09730	gbM	>=25_reads	loss	-1.54682481959652	-1.28468282339738	0.262141996199141	None
AT1G09770	gbM	>=25_reads	loss	-0.945981357605788	0.451206640948857	1.39718799855464	Increased
AT1G09820	gbM	>=25_reads	loss	-2.55901972339977	-2.92305640682679	-0.364036683427023	None
AT1G09840	non-methylated	>=25_reads	loss	-2.25858705129237	-2.42916817965003	-0.170581128357663	None
AT1G09850	non-methylated	>=25_reads	loss	-0.761577066184011	-0.453974003569597	0.307603062614415	None
AT1G09870	gbM	>=25_reads	loss	-2.07668925898619	-2.76586898747542	-0.689179728489233	None
AT1G09910	gbM	>=25_reads	loss	-1.48844266041576	-1.26014151989245	0.228301140523311	None
AT1G09920	gbM	>=25_reads	loss	0.019716619484563	-2.25707194288903	-2.27678856237359	Decreased
AT1G09960	non-methylated	>=25_reads	loss	-2.65759574658131	-1.6197410583953	1.037854688186	Increased
AT1G10030	non-methylated	>=25_reads	loss	-1.1142662425352	-0.787072288453885	0.327193954081317	None
AT1G10040	non-methylated	>=25_reads	loss	-2.56876972864377	-3.0050768812838	-0.436307152640025	None
AT1G10050	gbM	>=25_reads	loss	-1.48554128586835	-1.97898771171855	-0.493446425850199	None
AT1G10090	gbM	>=25_reads	loss	-1.69015871579732	-0.570436808663603	1.11972190713372	Increased
AT1G10095	non-methylated	>=25_reads	loss	-3.57073594863767	-3.29261187476026	0.278124073877413	None
AT1G10130	gbM	>=25_reads	loss	-2.2109778567641	-1.15193723392687	1.05904062283723	Increased
AT1G10150	non-methylated	>=25_reads	loss	0.680934436434471	-2.01518942857009	-2.69612386500456	Decreased
AT1G10210	gbM	>=25_reads	loss	-1.16560688493506	-1.55665694913162	-0.391050064196561	None
AT1G10290	gbM	>=25_reads	loss	-1.15352748145567	-1.04874986091025	0.104777620545428	None
AT1G10320	gbM	>=25_reads	loss	-2.42216111292391	-0.867629478198237	1.55453163472567	Increased
AT1G10410	gbM	>=25_reads	loss	0.790705759871157	-0.0480895927305208	-0.838795352601678	None
AT1G10417	non-methylated	>=25_reads	loss	-2.95810323576811	-1.89089526757985	1.06720796818825	Increased
AT1G10450	gbM	>=25_reads	loss	-1.79868041356098	-1.66433964760571	0.134340765955266	None
AT1G10520	gbM	>=25_reads	loss	-3.46570314284899	-1.71952323438341	1.74617990846558	Increased
AT1G10570	gbM	>=25_reads	loss	-1.09061387020878	-0.785317150299676	0.305296719909107	None
AT1G10600	non-methylated	>=25_reads	loss	-1.81459436861755	-0.388383646624573	1.42621072199298	Increased
AT1G10660	gbM	>=25_reads	loss	-0.50068916334509	-1.1296411346621	-0.628951971317008	None
AT1G10670	non-methylated	>=25_reads	loss	-0.955514787466455	-0.109870664403745	0.845644123062711	None
AT1G10700	gbM	>=25_reads	loss	-1.75250116049207	-1.75397181735902	-0.00147065686694869	None
AT1G10730	non-methylated	>=25_reads	loss	-1.14738085587528	-2.58260561936115	-1.43522476348588	Decreased
AT1G10740	gbM	>=25_reads	loss	-0.432634764008391	-1.12843193023633	-0.695797166227936	None
AT1G10780	gbM	>=25_reads	loss	-0.307984921475119	-0.0612256362217431	0.246759285253376	None
AT1G10840	gbM	>=25_reads	loss	-2.66122043244294	-1.43169683647833	1.22952359596462	Increased
AT1G10850	non-methylated	>=25_reads	loss	-2.82619788238198	-1.40517004706036	1.42102783532162	Increased
AT1G10870	gbM	>=25_reads	loss	-2.71085950988694	-1.534575334167	1.17628417571994	Increased
AT1G10890	gbM	>=25_reads	loss	0.0605846419711301	0.281164916656857	0.220580274685727	None
AT1G10900	gbM	>=25_reads	loss	0.826578750162448	-0.627157132655588	-1.45373588281804	Decreased
AT1G10910	gbM	>=25_reads	loss	-1.79605153269612	-0.872111388576987	0.923940144119135	None
AT1G10940	gbM	>=25_reads	loss	-0.705303909835405	-3.72818814210935	-3.02288423227394	Decreased
AT1G10950	gbM	>=25_reads	loss	-0.992504372625726	0.728387863787888	1.72089223641361	Increased
AT1G11020	non-methylated	>=25_reads	loss	-2.93798485175238	-6.0912322281774	-3.15324737642502	Decreased
AT1G11060	gbM	>=25_reads	loss	-2.81431218184551	-2.65601654429165	0.15829563755386	None
AT1G11130	gbM	>=25_reads	loss	-0.544630280022621	-3.13711919983503	-2.59248891981241	Decreased
AT1G11160	gbM	>=25_reads	loss	-2.73239454272369	-3.23177677830015	-0.499382235576465	None
AT1G11170	non-methylated	>=25_reads	loss	-1.93668599868937	-1.37164245173479	0.565043546954578	None
AT1G11200	gbM	>=25_reads	loss	-2.0291549256849	-1.47264950933705	0.556505416347848	None
AT1G11240	non-methylated	>=25_reads	loss	-0.356602861591173	0.578694192190921	0.935297053782094	None
AT1G11280	non-methylated	>=25_reads	loss	-1.32980799682359	-0.228638929865185	1.1011690669584	Increased
AT1G11300	gbM	>=25_reads	loss	-2.72688593380719	-0.400470456969554	2.32641547683764	Increased
AT1G11340	gbM	>=25_reads	loss	-0.447047691324764	-0.661888394620325	-0.214840703295561	None
AT1G11350	gbM	>=25_reads	loss	-1.82053673089326	-0.458615238285254	1.36192149260801	Increased
AT1G11390	gbM	>=25_reads	loss	-2.20155773977464	-1.9657688552965	0.235788884478146	None
AT1G11400	gbM	>=25_reads	loss	-0.759629467408384	1.12726411239033	1.88689357979872	Increased
AT1G11410	gbM	>=25_reads	loss	0.543127271497358	0.939689237467256	0.396561965969899	None
AT1G11420	non-methylated	>=25_reads	loss	-3.00595384523667	-1.87544017160573	1.13051367363094	Increased
AT1G11480	gbM	>=25_reads	loss	-1.64590357770522	-0.693796927592795	0.952106650112428	None
AT1G11660	gbM	>=25_reads	loss	-1.12267032139886	-0.842420143451385	0.280250177947478	None
AT1G11680	gbM	>=25_reads	loss	-1.36483980716747	0.0663010850764197	1.43114089224389	Increased
AT1G11710	non-methylated	>=25_reads	loss	-1.49855031276569	-5.11217625889412	-3.61362594612843	Decreased
AT1G11720	gbM	>=25_reads	loss	-1.38571572464691	-1.20640099089298	0.179314733753922	None
AT1G11730	non-methylated	>=25_reads	loss	-2.13188580002454	-0.516515535240726	1.61537026478382	Increased
AT1G11760	gbM	>=25_reads	loss	-2.23251686151431	-2.30230742424124	-0.069790562726924	None
AT1G11780	gbM	>=25_reads	loss	-2.4890738890117	-4.2098929562711	-1.72081906725939	Decreased
AT1G11800	gbM	>=25_reads	loss	-1.04620730925138	-2.40082344158313	-1.35461613233175	Decreased
AT1G11840	non-methylated	>=25_reads	loss	1.81049340041235	0.905553540173866	-0.904939860238482	None
AT1G11860	gbM	>=25_reads	loss	0.477586883001276	-0.323058711137811	-0.800645594139087	None
AT1G11900	non-methylated	>=25_reads	loss	-2.97234805446337	-2.17191664905967	0.800431405403701	None
AT1G11905	gbM	>=25_reads	loss	-2.60786844111529	-0.676855184635677	1.93101325647961	Increased
AT1G11910	gbM	>=25_reads	loss	1.54446513520194	-1.02768592187865	-2.57215105708059	Decreased
AT1G11930	non-methylated	>=25_reads	loss	-1.18459475675646	-1.65710626440348	-0.472511507647019	None
AT1G11940	gbM	>=25_reads	loss	-2.26577435598846	-1.94756972793002	0.318204628058441	None
AT1G11950	gbM	>=25_reads	loss	-3.90845948087555	-2.03156390767321	1.87689557320235	Increased
AT1G12000	gbM	>=25_reads	loss	-0.778262147733817	-0.480730044200064	0.297532103533753	None
AT1G12020	Transposable-like	>=25_reads	loss	-0.771260224672785	-0.929353773516495	-0.15809354884371	None
AT1G12050	gbM	>=25_reads	loss	-0.969847428631018	-0.364098549857476	0.605748878773542	None
AT1G12120	gbM	>=25_reads	loss	-1.34475314568919	0.382185813228962	1.72693895891815	Increased
AT1G12220	gbM	>=25_reads	loss	-2.53032929771013	-3.40795752747304	-0.877628229762905	None
AT1G12230	gbM	>=25_reads	loss	-2.12174291031994	-0.942851738502992	1.17889117181695	Increased
AT1G12280	gbM	>=25_reads	loss	-0.682396560021018	-2.47787592934732	-1.79547936932631	Decreased
AT1G12300	gbM	>=25_reads	loss	-3.52077759683485	-3.96028995624008	-0.439512359405239	None
AT1G12360	gbM	>=25_reads	loss	-0.332997750860774	-0.316290220774096	0.0167075300866781	None
AT1G12390	gbM	>=25_reads	loss	-2.44488674885572	-0.762178180783152	1.68270856807257	Increased
AT1G12520	gbM	>=25_reads	loss	-0.733579650739439	-0.77258754231869	-0.0390078915792506	None
AT1G12530	gbM	>=25_reads	loss	-0.743337561338676	-1.55081312165306	-0.807475560314388	None
AT1G12640	gbM	>=25_reads	loss	-0.955668501349005	-0.0803045954874743	0.875363905861531	None
AT1G12680	gbM	>=25_reads	loss	-2.50789116839487	-1.22607339418808	1.28181777420679	Increased
AT1G12730	gbM	>=25_reads	loss	0.502364019684554	-1.43688380048841	-1.93924782017296	Decreased
AT1G12760	non-methylated	>=25_reads	loss	-1.21329737408805	-4.29958792784953	-3.08629055376148	Decreased
AT1G12820	gbM	>=25_reads	loss	-1.45476494551577	-1.90506024466132	-0.450295299145554	None
AT1G12950	non-methylated	>=25_reads	loss	0.277304482772687	0.237113789117611	-0.0401906936550767	None
AT1G13340	non-methylated	>=25_reads	loss	-0.434491232440165	-1.65328578161639	-1.21879454917622	Decreased
AT1G13450	gbM	>=25_reads	loss	-1.56420725116996	-0.111672526458573	1.45253472471139	Increased
AT1G13530	non-methylated	>=25_reads	loss	-0.356183436525927	-1.87092900878009	-1.51474557225416	Decreased
AT1G13910	non-methylated	>=25_reads	loss	-1.40040789699492	-0.372644301524271	1.02776359547065	Increased
AT1G13940	gbM	>=25_reads	loss	-1.8839381996003	-2.51793276241048	-0.633994562810175	None
AT1G13990	non-methylated	>=25_reads	loss	2.07381572804702	0.925170699724144	-1.14864502832288	Decreased
AT1G14080	gbM	>=25_reads	loss	0.358899693493406	-0.25798018959935	-0.616879883092756	None
AT1G14130	gbM	>=25_reads	loss	-1.2485558372781	-2.3501928456017	-1.1016370083236	Decreased
AT1G14190	gbM	>=25_reads	loss	-0.147910696526823	-1.18541139764189	-1.03750070111507	Decreased
AT1G14210	gbM	>=25_reads	loss	1.69878082835815	1.7018549433467	0.00307411498854138	None
AT1G14230	non-methylated	>=25_reads	loss	0.76342023955765	-2.29048462894047	-3.05390486849812	Decreased
AT1G14530	non-methylated	>=25_reads	loss	-1.69935779520489	-3.57084712494785	-1.87148932974296	Decreased
AT1G14560	gbM	>=25_reads	loss	-1.63435403605858	-2.3501503488015	-0.715796312742921	None
AT1G14650	gbM	>=25_reads	loss	-2.67867521148538	-1.38675248255184	1.29192272893353	Increased
AT1G14690	gbM	>=25_reads	loss	-1.60081592363648	-2.44620218584955	-0.845386262213066	None
AT1G14790	gbM	>=25_reads	loss	-1.10990603160516	-2.89514133610994	-1.78523530450479	Decreased
AT1G15060	gbM	>=25_reads	loss	-2.72226787726531	-1.4828468449625	1.23942103230281	Increased
AT1G15210	non-methylated	>=25_reads	loss	0.914952643564478	0.67036303177842	-0.244589611786058	None
AT1G15340	gbM	>=25_reads	loss	-0.873049770657594	-0.429846973435675	0.443202797221918	None
AT1G15410	gbM	>=25_reads	loss	-1.43945940177074	0.525157835645482	1.96461723741622	Increased
AT1G15740	non-methylated	>=25_reads	loss	2.69844272228939	1.4946267142703	-1.20381600801909	Decreased
AT1G15880	non-methylated	>=25_reads	loss	-1.8296035616611	0.0446037405729619	1.87420730223406	Increased
AT1G15890	gbM	>=25_reads	loss	-2.5944154304606	-3.36969989842863	-0.775284467968035	None
AT1G15960	non-methylated	>=25_reads	loss	-1.43654322943982	-1.17278403549144	0.263759193948381	None
AT1G16090	gbM	>=25_reads	loss	0.290327036921546	-0.660621954586134	-0.95094899150768	None
AT1G16670	non-methylated	>=25_reads	loss	-2.05418921670434	-2.32820326292566	-0.274014046221324	None
AT1G16720	gbM	>=25_reads	loss	2.70353932180254	0.424200702709955	-2.27933861909259	Decreased
AT1G16810	gbM	>=25_reads	loss	0.0552906013792232	-0.92002038238691	-0.975310983766133	None
AT1G17070	gbM	>=25_reads	loss	-2.81876939424694	-1.39492362031562	1.42384577393132	Increased
AT1G17280	gbM	>=25_reads	loss	-0.754923316748486	-2.60973264126947	-1.85480932452099	Decreased
AT1G17340	gbM	>=25_reads	loss	-1.03680995099842	-1.30333037710245	-0.266520426104038	None
AT1G17350	gbM	>=25_reads	loss	-0.78804874953344	-1.82240316586287	-1.03435441632943	Decreased
AT1G17590	non-methylated	>=25_reads	loss	-1.83415007867063	-1.79554933473102	0.0386007439396083	None
AT1G17610	non-methylated	>=25_reads	loss	-0.846686667978509	-0.921300042782639	-0.0746133748041301	None
AT1G17640	gbM	>=25_reads	loss	-0.981918495393201	-1.34641959955794	-0.364501104164744	None
AT1G17750	gbM	>=25_reads	loss	-4.64734025993251	-3.1621831325615	1.48515712737101	Increased
AT1G18060	gbM	>=25_reads	loss	1.68039680800382	0.829102808667892	-0.851293999335924	None
AT1G18180	gbM	>=25_reads	loss	-0.937857922277912	-0.981791277640886	-0.0439333553629744	None
AT1G18460	gbM	>=25_reads	loss	1.01747384346172	0.822144017516704	-0.195329825945014	None
AT1G18610	gbM	>=25_reads	loss	-2.87036844475719	-1.53778942225834	1.33257902249885	Increased
AT1G18700	gbM	>=25_reads	loss	-4.78771684012897	-0.898584350000695	3.88913249012828	Increased
AT1G18750	non-methylated	>=25_reads	loss	-2.83512758329081	-1.33822511014294	1.49690247314787	Increased
AT1G18870	non-methylated	>=25_reads	loss	1.76276327620935	-1.51843445429055	-3.2811977304999	Decreased
AT1G18880	gbM	>=25_reads	loss	0.432157750413199	-0.0613286726344073	-0.493486423047607	None
AT1G19290	gbM	>=25_reads	loss	-2.05658958890723	-2.24959575793067	-0.193006169023446	None
AT1G19330	non-methylated	>=25_reads	loss	-1.46535236338344	-0.158611564760348	1.3067407986231	Increased
AT1G19340	non-methylated	>=25_reads	loss	-1.83017822325293	-1.50860914187795	0.32156908137498	None
AT1G19396	gbM	>=25_reads	loss	-1.80372042524386	-2.09351007770403	-0.289789652460169	None
AT1G19397	gbM	>=25_reads	loss	-1.20604153877702	0.399410752555938	1.60545229133296	Increased
AT1G19490	gbM	>=25_reads	loss	-3.077243836161	-1.72970386815442	1.34753996800658	Increased
AT1G19510	gbM	>=25_reads	loss	1.84197489075818	-0.300620998353204	-2.14259588911139	Decreased
AT1G19700	non-methylated	>=25_reads	loss	1.5100599504563	-0.120735827121154	-1.63079577757745	Decreased
AT1G19870	gbM	>=25_reads	loss	-1.29753741443533	-0.421890891886388	0.875646522548938	None
AT1G20270	gbM	>=25_reads	loss	-2.74099955820317	-2.11535349442981	0.625646063773363	None
AT1G20470	gbM	>=25_reads	loss	1.40133060863894	-0.111995892164176	-1.51332650080312	Decreased
AT1G20550	non-methylated	>=25_reads	loss	-2.47042930324328	-4.69756470239482	-2.22713539915154	Decreased
AT1G20620	non-methylated	>=25_reads	loss	1.91385864613246	4.26974380551708	2.35588515938462	Increased
AT1G20640	gbM	>=25_reads	loss	-1.79546231129674	-2.1122218297281	-0.316759518431362	None
AT1G20650	gbM	>=25_reads	loss	0.921893910687718	0.460414823067128	-0.46147908762059	None
AT1G20880	non-methylated	>=25_reads	loss	-2.00919282667223	-2.64573976026685	-0.636546933594615	None
AT1G21060	gbM	>=25_reads	loss	-0.818365299270664	0.928687384787313	1.74705268405798	Increased
AT1G21080	gbM	>=25_reads	loss	-0.854410985980067	0.400519565691369	1.25493055167144	Increased
AT1G21100	gbM	>=25_reads	loss	3.07387924977909	0.797072923612891	-2.2768063261662	Decreased
AT1G21200	gbM	>=25_reads	loss	-0.953115739434512	-2.30802649808237	-1.35491075864786	Decreased
AT1G21370	gbM	>=25_reads	loss	-1.48496704098339	-2.06169268371778	-0.576725642734384	None
AT1G21400	non-methylated	>=25_reads	loss	1.02085802774017	1.37685857735412	0.356000549613948	None
AT1G21410	gbM	>=25_reads	loss	1.13161279965093	-2.36091862111613	-3.49253142076706	Decreased
AT1G21480	gbM	>=25_reads	loss	-1.21518845202249	-1.1916884612916	0.0234999907308875	None
AT1G21580	gbM	>=25_reads	loss	-1.46775592124857	-1.09126879146219	0.376487129786374	None
AT1G21590	gbM	>=25_reads	loss	1.58215061567961	1.84213110016297	0.259980484483356	None
AT1G21640	gbM	>=25_reads	loss	-0.51744391625284	-0.406119130818112	0.111324785434728	None
AT1G21660	gbM	>=25_reads	loss	0.0892218465499081	-0.595943691578904	-0.685165538128812	None
AT1G21760	gbM	>=25_reads	loss	-0.372987364628241	-2.43868571749222	-2.06569835286398	Decreased
AT1G21780	gbM	>=25_reads	loss	-1.23036828447642	-2.14365830409735	-0.913290019620927	None
AT1G22050	gbM	>=25_reads	loss	-2.18805925599666	-2.50161888422848	-0.313559628231826	None
AT1G22150	gbM	>=25_reads	loss	-2.00043331298626	-3.11080268994351	-1.11036937695725	Decreased
AT1G22180	non-methylated	>=25_reads	loss	-1.31955760237712	-2.25979162307041	-0.940234020693295	None
AT1G22300	non-methylated	>=25_reads	loss	2.20123507547232	0.108182295871897	-2.09305277960043	Decreased
AT1G22750	non-methylated	>=25_reads	loss	-0.512886980830499	-2.52115049481343	-2.00826351398293	Decreased
AT1G22930	gbM	>=25_reads	loss	1.83149924969248	0.901296025650586	-0.930203224041895	None
AT1G23130	Transposable-like	>=25_reads	loss	3.63975890526879	0.889830378846097	-2.74992852642269	Decreased
AT1G23260	gbM	>=25_reads	loss	-1.349556495766	-3.37777577693813	-2.02821928117213	Decreased
AT1G23310	gbM	>=25_reads	loss	2.1057686557054	1.41058825846314	-0.695180397242261	None
AT1G23330	gbM	>=25_reads	loss	-0.988216979805519	-2.90474884460642	-1.9165318648009	Decreased
AT1G23400	non-methylated	>=25_reads	loss	-0.962709945216432	-1.89408544767742	-0.931375502460985	None
AT1G23440	gbM	>=25_reads	loss	0.735000625227494	-0.970233121220166	-1.70523374644766	Decreased
AT1G23465	non-methylated	>=25_reads	loss	-2.46537101747966	-3.0966283404142	-0.631257322934536	None
AT1G23490	non-methylated	>=25_reads	loss	0.513266111475093	0.164437406001348	-0.348828705473745	None
AT1G23780	gbM	>=25_reads	loss	-1.42910820178612	-1.81085637029235	-0.381748168506238	None
AT1G23800	gbM	>=25_reads	loss	0.280702301474539	0.983352960191688	0.702650658717148	None
AT1G23880	gbM	>=25_reads	loss	-3.71223902771192	-3.96420979629021	-0.251970768578283	None
AT1G23890	gbM	>=25_reads	loss	-1.09086637594153	-3.04859266774454	-1.95772629180301	Decreased
AT1G23950	gbM	>=25_reads	loss	-1.52474115130204	-1.24343977299918	0.281301378302858	None
AT1G23970	non-methylated	>=25_reads	loss	-2.54528377678905	-1.70700193829905	0.838281838490001	None
AT1G24040	gbM	>=25_reads	loss	-2.59100437400369	-2.01188553820642	0.579118835797268	None
AT1G24050	gbM	>=25_reads	loss	-1.15806288815113	-0.501655111936814	0.656407776214318	None
AT1G24095	non-methylated	>=25_reads	loss	-0.16536994430385	-0.391170878644669	-0.225800934340819	None
AT1G24100	non-methylated	>=25_reads	loss	1.65025683200929	2.25724524060291	0.606988408593622	None
AT1G24120	gbM	>=25_reads	loss	-2.10176756579417	-2.88802416345785	-0.786256597663685	None
AT1G24190	gbM	>=25_reads	loss	-0.73876808494435	-0.883196196233569	-0.14442811128922	None
AT1G24265	non-methylated	>=25_reads	loss	-1.04969155431716	-0.265673262768938	0.784018291548224	None
AT1G24267	gbM	>=25_reads	loss	-1.09859083918639	-1.35391377250529	-0.255322933318897	None
AT1G24280	gbM	>=25_reads	loss	2.08371089555129	1.28562933824722	-0.798081557304063	None
AT1G24290	gbM	>=25_reads	loss	-1.99317290362533	-2.71488613415972	-0.721713230534389	None
AT1G24300	gbM	>=25_reads	loss	-2.64977905458926	-2.17652869413064	0.473250360458626	None
AT1G24330	gbM	>=25_reads	loss	-2.45417540088693	-4.78463640916355	-2.33046100827662	Decreased
AT1G24340	gbM	>=25_reads	loss	-1.39981367954531	-3.49224264741799	-2.09242896787268	Decreased
AT1G24350	non-methylated	>=25_reads	loss	-1.22246574763863	-4.37321408868454	-3.15074834104591	Decreased
AT1G24440	gbM	>=25_reads	loss	0.30687728981966	-0.832797927714334	-1.13967521753399	Decreased
AT1G24460	gbM	>=25_reads	loss	-1.52816648873945	-0.056445390891035	1.47172109784841	Increased
AT1G24510	gbM	>=25_reads	loss	-0.496789181962072	-0.0606684777227922	0.43612070423928	None
AT1G24560	non-methylated	>=25_reads	loss	-0.0688393064172061	-1.04242589558801	-0.973586589170808	None
AT1G24764	gbM	>=25_reads	loss	-1.27888621961343	-2.14253187067797	-0.863645651064541	None
AT1G25220	gbM	>=25_reads	loss	-1.83210567622633	-0.259027664969421	1.57307801125691	Increased
AT1G25375	non-methylated	>=25_reads	loss	-2.48784675962767	-2.25811891316234	0.229727846465331	None
AT1G25380	gbM	>=25_reads	loss	-0.836159348648262	-0.692309600439615	0.143849748208648	None
AT1G25390	gbM	>=25_reads	loss	-0.327291020731711	-2.04707290432036	-1.71978188358865	Decreased
AT1G25420	gbM	>=25_reads	loss	-2.97017791793932	-1.90087486941467	1.06930304852465	Increased
AT1G25490	gbM	>=25_reads	loss	-1.10789374122955	-1.08727906600701	0.0206146752225349	None
AT1G25500	gbM	>=25_reads	loss	-1.89763892504491	-3.50656297151755	-1.60892404647264	Decreased
AT1G25540	gbM	>=25_reads	loss	-1.15639942528204	0.51332563957956	1.6697250648616	Increased
AT1G25682	gbM	>=25_reads	loss	-1.55900653194882	-1.06427759285721	0.494728939091607	None
AT1G26150	gbM	>=25_reads	loss	0.270602320157812	0.478376709406039	0.207774389248227	None
AT1G26160	gbM	>=25_reads	loss	-2.90289256158789	-2.14265363976451	0.760238921823379	None
AT1G26170	gbM	>=25_reads	loss	-1.81465481936438	-1.33391621955285	0.48073859981153	None
AT1G26190	gbM	>=25_reads	loss	-2.02753074794574	-0.76248672145698	1.26504402648876	Increased
AT1G26260	gbM	>=25_reads	loss	-3.13721723031812	-1.79705905245388	1.34015817786424	Increased
AT1G26300	gbM	>=25_reads	loss	-2.08615354230543	-2.1496984610592	-0.0635449187537671	None
AT1G26370	gbM	>=25_reads	loss	-2.44054276912283	-0.859056182932578	1.58148658619025	Increased
AT1G26500	gbM	>=25_reads	loss	-3.65196446536426	-3.52982164150683	0.122142823857429	None
AT1G26620	gbM	>=25_reads	loss	-2.08109994118775	-1.82933195482198	0.251767986365763	None
AT1G26640	gbM	>=25_reads	loss	-1.64764853585699	-1.8219956260443	-0.174347090187315	None
AT1G26660	gbM	>=25_reads	loss	0.144173177529307	-1.18797782227736	-1.33215099980667	Decreased
AT1G26665	non-methylated	>=25_reads	loss	-0.883627146756268	-0.565241337232027	0.318385809524241	None
AT1G26670	gbM	>=25_reads	loss	0.239370867162488	0.906660028412668	0.66728916125018	None
AT1G26730	gbM	>=25_reads	loss	-1.18158039559172	-1.68797725228012	-0.506396856688404	None
AT1G26740	non-methylated	>=25_reads	loss	0.29347672084774	0.53590436731743	0.24242764646969	None
AT1G26761	gbM	>=25_reads	loss	-0.0211744362838611	0.828602284655376	0.849776720939238	None
AT1G26810	gbM	>=25_reads	loss	-2.83502912788096	-2.41962534540339	0.415403782477565	None
AT1G26850	gbM	>=25_reads	loss	-0.74234562666083	-0.395732699123045	0.346612927537784	None
AT1G27150	gbM	>=25_reads	loss	-0.348739228537191	-0.175480538022238	0.173258690514953	None
AT1G27190	gbM	>=25_reads	loss	0.189893995591881	-0.783953702703717	-0.973847698295597	None
AT1G27360	non-methylated	>=25_reads	loss	0.324647498747365	0.487189050718046	0.162541551970681	None
AT1G27450	non-methylated	>=25_reads	loss	-0.749327060498658	-0.597805559965027	0.151521500533631	None
AT1G27510	gbM	>=25_reads	loss	-3.13439401755097	-1.52443664672949	1.60995737082148	Increased
AT1G27520	gbM	>=25_reads	loss	-1.21686261885377	-1.19198260397532	0.0248800148784483	None
AT1G27630	gbM	>=25_reads	loss	2.32082826726149	1.4850107565501	-0.83581751071138	None
AT1G27760	non-methylated	>=25_reads	loss	0.905479988920521	2.27382217210563	1.36834218318511	Increased
AT1G27770	gbM	>=25_reads	loss	1.7477915865688	1.1436029244531	-0.604188662115703	None
AT1G27900	gbM	>=25_reads	loss	-4.53299348419169	-2.14131195895397	2.39168152523772	Increased
AT1G27910	gbM	>=25_reads	loss	-2.18439436060481	-0.756816464712054	1.42757789589275	Increased
AT1G27920	gbM	>=25_reads	loss	-1.99789568121914	-0.100204843003774	1.89769083821536	Increased
AT1G27960	gbM	>=25_reads	loss	-2.05887786497164	-1.06035805919894	0.998519805772702	None
AT1G27980	non-methylated	>=25_reads	loss	-1.29939226103511	-2.01586522646933	-0.716472965434219	None
AT1G28010	non-methylated	>=25_reads	loss	-1.1176483377125	-1.99336141616286	-0.875713078450363	None
AT1G28060	gbM	>=25_reads	loss	0.0260122962796589	0.0701054283493339	0.044093132069675	None
AT1G28090	gbM	>=25_reads	loss	-1.02461553062455	-0.482899907800582	0.541715622823972	None
AT1G28100	gbM	>=25_reads	loss	0.302037670567626	0.707393394445902	0.405355723878277	None
AT1G28110	non-methylated	>=25_reads	loss	-1.67754456940908	-3.89602267388476	-2.21847810447567	Decreased
AT1G28120	gbM	>=25_reads	loss	-0.925292454257572	-1.49630592256117	-0.571013468303598	None
AT1G28240	gbM	>=25_reads	loss	-4.00976689510298	-1.01181583376749	2.99795106133549	Increased
AT1G28260	gbM	>=25_reads	loss	-0.544503497316017	-0.821818364571537	-0.27731486725552	None
AT1G28320	gbM	>=25_reads	loss	-2.30907520300176	0.083615552857195	2.39269075585896	Increased
AT1G28340	gbM	>=25_reads	loss	-1.37774078807491	-2.77597730225575	-1.39823651418083	Decreased
AT1G28350	gbM	>=25_reads	loss	-1.12112534397539	0.142392891726764	1.26351823570216	Increased
AT1G28380	gbM	>=25_reads	loss	1.79405830514773	0.542012052381792	-1.25204625276594	Decreased
AT1G28410	gbM	>=25_reads	loss	-1.04392497614958	-2.6088486613874	-1.56492368523781	Decreased
AT1G28420	gbM	>=25_reads	loss	-1.56444891104289	-1.08870339752531	0.475745513517576	None
AT1G28440	gbM	>=25_reads	loss	-0.166981547501787	-1.2752936225544	-1.10831207505261	Decreased
AT1G28490	gbM	>=25_reads	loss	-0.670058196123617	-1.5263760848232	-0.856317888699578	None
AT1G28510	gbM	>=25_reads	loss	-0.767335076642556	0.910696080305596	1.67803115694815	Increased
AT1G28520	gbM	>=25_reads	loss	-0.718062547961563	-3.9661240910789	-3.24806154311734	Decreased
AT1G28530	gbM	>=25_reads	loss	0.237302323556043	1.30933196848749	1.07202964493145	Increased
AT1G28540	non-methylated	>=25_reads	loss	-0.173581661261115	0.333189130271069	0.506770791532184	None
AT1G28560	gbM	>=25_reads	loss	-3.96723447990345	-0.613396283439767	3.35383819646369	Increased
AT1G28580	gbM	>=25_reads	loss	0.637395133946986	-0.364142952930008	-1.00153808687699	Decreased
AT1G28680	non-methylated	>=25_reads	loss	-0.721599800969527	1.01524052606658	1.73684032703611	Increased
AT1G28690	gbM	>=25_reads	loss	-2.82251504879388	-1.75132172711939	1.07119332167449	Increased
AT1G28710	gbM	>=25_reads	loss	0.916695038395171	0.931119545327426	0.0144245069322544	None
AT1G28760	gbM	>=25_reads	loss	-1.17536291139992	-1.08429781924696	0.0910650921529563	None
AT1G29025	non-methylated	>=25_reads	loss	1.42615259379373	0.656030736185661	-0.770121857608066	None
AT1G29070	gbM	>=25_reads	loss	3.44142571020999	2.78554751003399	-0.655878200176004	None
AT1G29120	gbM	>=25_reads	loss	-1.4959018220307	-1.9903433096959	-0.494441487665193	None
AT1G29150	gbM	>=25_reads	loss	0.344293509283342	-1.13155119034551	-1.47584469962885	Decreased
AT1G29170	gbM	>=25_reads	loss	-2.61339787032099	-0.623242644695607	1.99015522562538	Increased
AT1G29220	non-methylated	>=25_reads	loss	-2.40020863318693	-3.1363249200338	-0.736116286846872	None
AT1G29240	gbM	>=25_reads	loss	-5.70511342303097	-5.27087879209922	0.434234630931748	None
AT1G29310	gbM	>=25_reads	loss	-0.833641930224572	-0.543856588723634	0.289785341500938	None
AT1G29320	gbM	>=25_reads	loss	-0.123453985526118	1.08999132024069	1.21344530576681	Increased
AT1G29330	non-methylated	>=25_reads	loss	-1.28670006576997	-1.32891511873106	-0.042215052961089	None
AT1G29340	gbM	>=25_reads	loss	0.258540369742326	-0.973341433441396	-1.23188180318372	Decreased
AT1G29350	gbM	>=25_reads	loss	0.556005689231848	0.340614427958758	-0.215391261273091	None
AT1G29370	gbM	>=25_reads	loss	0.59274393750464	1.18430390622669	0.591559968722049	None
AT1G29380	gbM	>=25_reads	loss	-0.97866298641234	0.144467147933635	1.12313013434598	Increased
AT1G29400	gbM	>=25_reads	loss	0.187614931885566	0.660508737517035	0.472893805631468	None
AT1G29410	gbM	>=25_reads	loss	-1.95080947491198	-2.23252509745331	-0.281715622541334	None
AT1G29440	gbM	>=25_reads	loss	0.146571594247828	1.48157832728834	1.33500673304051	Increased
AT1G29470	gbM	>=25_reads	loss	0.520047602264355	0.353096883927562	-0.166950718336793	None
AT1G29530	non-methylated	>=25_reads	loss	-0.368583114184548	-0.707767662768369	-0.339184548583822	None
AT1G29560	non-methylated	>=25_reads	loss	-1.74973709508733	-3.23041937967724	-1.48068228458991	Decreased
AT1G29690	gbM	>=25_reads	loss	2.4254767811346	1.09502778863539	-1.33044899249921	Decreased
AT1G29700	gbM	>=25_reads	loss	1.47518798708695	1.34325152188149	-0.131936465205461	None
AT1G29710	gbM	>=25_reads	loss	-1.71274112304542	-3.46553650688987	-1.75279538384445	Decreased
AT1G29750	gbM	>=25_reads	loss	-3.63480199949782	-4.13944411995867	-0.504642120460846	None
AT1G29760	gbM	>=25_reads	loss	-2.05760619137215	-2.20223003967208	-0.144623848299928	None
AT1G29800	gbM	>=25_reads	loss	-2.40192744485813	-3.69709036083621	-1.29516291597807	Decreased
AT1G29810	gbM	>=25_reads	loss	-2.25637523958443	-1.63489055835506	0.621484681229363	None
AT1G29820	gbM	>=25_reads	loss	-1.24483460025922	-2.20597443958188	-0.96113983932266	None
AT1G29840	gbM	>=25_reads	loss	-1.7856344062416	-2.00518712232419	-0.219552716082585	None
AT1G29880	gbM	>=25_reads	loss	-0.049903294462999	0.99856005761922	1.04846335208222	Increased
AT1G29890	gbM	>=25_reads	loss	-1.17737915047389	-1.72488381617704	-0.547504665703151	None
AT1G29910	gbM	>=25_reads	loss	2.36005867804117	2.06646394480106	-0.293594733240106	None
AT1G29970	gbM	>=25_reads	loss	-1.65743192492217	-2.05737386612594	-0.39994194120377	None
AT1G30000	gbM	>=25_reads	loss	-1.6577286608524	-1.11472798553822	0.543000675314173	None
AT1G30010	gbM	>=25_reads	loss	-3.3133440988065	-1.60453888917544	1.70880520963106	Increased
AT1G30090	gbM	>=25_reads	loss	-1.99613256201131	-3.11806251795451	-1.12192995594321	Decreased
AT1G30120	non-methylated	>=25_reads	loss	-1.31795762873209	-1.54793835712656	-0.229980728394473	None
AT1G30200	non-methylated	>=25_reads	loss	1.24225324672899	0.333630753122668	-0.90862249360632	None
AT1G30230	gbM	>=25_reads	loss	0.527930481972388	1.13422181888108	0.606291336908695	None
AT1G30240	gbM	>=25_reads	loss	-2.12444045033176	0.0522866544797288	2.17672710481149	Increased
AT1G30270	gbM	>=25_reads	loss	1.5105480949497	1.46108631171701	-0.0494617832326847	None
AT1G30320	gbM	>=25_reads	loss	-0.638515191771211	-0.895303389851676	-0.256788198080465	None
AT1G30330	gbM	>=25_reads	loss	-1.62172559983478	-2.13148156123974	-0.509755961404957	None
AT1G30360	gbM	>=25_reads	loss	1.31381394994816	3.071052151997	1.75723820204883	Increased
AT1G30400	gbM	>=25_reads	loss	-0.254678741846803	0.574883095468819	0.829561837315621	None
AT1G30410	gbM	>=25_reads	loss	-0.733028409529552	-0.899317325322435	-0.166288915792883	None
AT1G30420	gbM	>=25_reads	loss	-1.84100291459008	-2.65347255329626	-0.812469638706175	None
AT1G30450	gbM	>=25_reads	loss	-1.91442247291116	-1.17503597721263	0.739386495698522	None
AT1G30470	gbM	>=25_reads	loss	-1.99282747472981	-1.5808031713134	0.412024303416413	None
AT1G30475	non-methylated	>=25_reads	loss	-1.19185434266945	-1.68079413081582	-0.488939788146374	None
AT1G30480	non-methylated	>=25_reads	loss	-1.72555988526812	-2.03478643756815	-0.309226552300025	None
AT1G30490	gbM	>=25_reads	loss	0.565082954103902	0.854413927573344	0.289330973469443	None
AT1G30520	gbM	>=25_reads	loss	1.04973899094463	-0.59926899523982	-1.64900798618445	Decreased
AT1G30540	gbM	>=25_reads	loss	-1.6631308947454	-2.01546530658607	-0.352334411840663	None
AT1G30570	gbM	>=25_reads	loss	-0.999355199229346	-2.36017541004791	-1.36082021081857	Decreased
AT1G30580	gbM	>=25_reads	loss	0.107233169365115	-0.361772496707585	-0.469005666072699	None
AT1G30590	gbM	>=25_reads	loss	0.0578606733057005	0.0824372303811502	0.0245765570754497	None
AT1G30600	gbM	>=25_reads	loss	0.142141317329072	0.00874579616253196	-0.13339552116654	None
AT1G30610	gbM	>=25_reads	loss	-1.31577710398858	-0.839641366301657	0.476135737686925	None
AT1G30620	gbM	>=25_reads	loss	-2.31519054350639	-3.16142528941282	-0.846234745906432	None
AT1G30640	gbM	>=25_reads	loss	-0.152746041316352	-0.702040318765533	-0.549294277449181	None
AT1G30680	gbM	>=25_reads	loss	0.2857575479619	1.67012623006366	1.38436868210176	Increased
AT1G30690	gbM	>=25_reads	loss	-0.679619275330123	-1.66175109451471	-0.982131819184584	None
AT1G30755	gbM	>=25_reads	loss	-3.62827999341432	-1.52167733805101	2.10660265536331	Increased
AT1G30810	gbM	>=25_reads	loss	-2.68778711868195	-1.87532522311697	0.812461895564982	None
AT1G30820	gbM	>=25_reads	loss	1.76093067446322	0.974701301886294	-0.786229372576923	None
AT1G30890	gbM	>=25_reads	loss	-1.3008190917504	-2.60263599637988	-1.30181690462948	Decreased
AT1G30970	gbM	>=25_reads	loss	-3.88959554119885	-0.924460088753843	2.96513545244501	Increased
AT1G31010	gbM	>=25_reads	loss	-1.8307627596038	0.23277595850445	2.06353871810825	Increased
AT1G31150	gbM	>=25_reads	loss	-2.3677917172266	-2.92994082034147	-0.562149103114867	None
AT1G31180	gbM	>=25_reads	loss	0.499308674179806	1.72144081746867	1.22213214328886	Increased
AT1G31220	gbM	>=25_reads	loss	-3.68288322752066	-1.49808593713642	2.18479729038424	Increased
AT1G31230	gbM	>=25_reads	loss	0.935383523808261	0.192060977344013	-0.743322546464248	None
AT1G31280	gbM	>=25_reads	loss	-1.49877174070869	-1.76976123823187	-0.270989497523184	None
AT1G31300	gbM	>=25_reads	loss	-1.78742025595918	-0.309676142147153	1.47774411381203	Increased
AT1G31330	non-methylated	>=25_reads	loss	2.60520189512399	2.90912698408789	0.303925088963902	None
AT1G31340	gbM	>=25_reads	loss	-1.13145932071511	0.828518765817243	1.95997808653235	Increased
AT1G31410	gbM	>=25_reads	loss	-0.897245423821525	-1.27984194356634	-0.382596519744817	None
AT1G31420	gbM	>=25_reads	loss	-4.26319019699227	-2.11707399891079	2.14611619808148	Increased
AT1G31440	gbM	>=25_reads	loss	0.265396296348156	-1.13724806754325	-1.40264436389141	Decreased
AT1G31460	gbM	>=25_reads	loss	-3.85689941049918	-3.13912949913349	0.717769911365691	None
AT1G31470	gbM	>=25_reads	loss	-2.05034596832214	-1.12272017527119	0.927625793050948	None
AT1G31480	gbM	>=25_reads	loss	-0.468063487703995	-0.650798818994145	-0.18273533129015	None
AT1G31500	gbM	>=25_reads	loss	-2.08960677558609	-0.60192327772724	1.48768349785885	Increased
AT1G31600	gbM	>=25_reads	loss	-2.0422024957927	0.0369953103837612	2.07919780617646	Increased
AT1G31650	gbM	>=25_reads	loss	-1.93808615258285	-1.38055630970363	0.557529842879217	None
AT1G31730	gbM	>=25_reads	loss	0.0746324838225739	-1.13226080300167	-1.20689328682424	Decreased
AT1G31750	Transposable-like	>=25_reads	loss	-1.49026564674245	-2.36166928227244	-0.871403635529992	None
AT1G31780	gbM	>=25_reads	loss	0.338362860955159	-1.52884299177774	-1.8672058527329	Decreased
AT1G31800	gbM	>=25_reads	loss	-0.435149833437277	0.595475498179029	1.03062533161631	Increased
AT1G31810	gbM	>=25_reads	loss	-4.08608300323964	-1.20151078574506	2.88457221749458	Increased
AT1G31814	gbM	>=25_reads	loss	-1.19158251522204	-2.45106349109812	-1.25948097587608	Decreased
AT1G31817	gbM	>=25_reads	loss	-0.215966821269954	0.381870174463511	0.597836995733465	None
AT1G31830	gbM	>=25_reads	loss	-3.02904407147813	-1.81583056620034	1.21321350527779	Increased
AT1G31850	gbM	>=25_reads	loss	0.545315322805281	-1.7669832922649	-2.31229861507018	Decreased
AT1G31860	gbM	>=25_reads	loss	0.0718602023114869	0.58450367234051	0.512643470029023	None
AT1G31870	gbM	>=25_reads	loss	-1.67760888185268	-1.33272236146671	0.344886520385971	None
AT1G31910	gbM	>=25_reads	loss	-0.345780915464816	1.06589470151778	1.41167561698259	Increased
AT1G31920	gbM	>=25_reads	loss	-0.779797230457062	-1.82513545846226	-1.0453382280052	Decreased
AT1G31930	gbM	>=25_reads	loss	-2.21069670053586	-2.34008854667832	-0.129391846142457	None
AT1G31970	gbM	>=25_reads	loss	0.389632843008744	0.0760196289433757	-0.313613214065368	None
AT1G32050	non-methylated	>=25_reads	loss	-1.38352020633078	-1.72784354111962	-0.344323334788833	None
AT1G32090	gbM	>=25_reads	loss	-0.480561741643035	-0.27935496099185	0.201206780651186	None
AT1G32120	gbM	>=25_reads	loss	-3.03543986107549	-4.15799514962677	-1.12255528855128	Decreased
AT1G32130	gbM	>=25_reads	loss	0.572545708504796	-0.0868857462639895	-0.659431454768786	None
AT1G32150	gbM	>=25_reads	loss	-4.14460457729255	-1.47378535669756	2.670819220595	Increased
AT1G32160	gbM	>=25_reads	loss	0.207608957794654	-0.798025267346753	-1.00563422514141	Decreased
AT1G32200	non-methylated	>=25_reads	loss	0.30722952118511	-1.95704362104147	-2.26427314222658	Decreased
AT1G32220	gbM	>=25_reads	loss	-3.4470717805004	0.15300161860642	3.60007339910682	Increased
AT1G32230	gbM	>=25_reads	loss	0.915881377174216	-1.3224683408227	-2.23834971799692	Decreased
AT1G32260	gbM	>=25_reads	loss	-0.826305397801926	-1.5438909612559	-0.717585563453972	None
AT1G32330	gbM	>=25_reads	loss	-3.20172399088253	-1.15914893066859	2.04257506021394	Increased
AT1G32340	gbM	>=25_reads	loss	-1.26096206953657	-2.4346874517119	-1.17372538217534	Decreased
AT1G32360	gbM	>=25_reads	loss	-0.435485975319386	-0.00334220984741437	0.432143765471972	None
AT1G32370	gbM	>=25_reads	loss	-1.8090756331598	-0.556192068919079	1.25288356424073	Increased
AT1G32400	gbM	>=25_reads	loss	-0.223682828119347	-0.69727579250621	-0.473592964386862	None
AT1G32410	gbM	>=25_reads	loss	-3.6464463723153	-1.1714724473459	2.4749739249694	Increased
AT1G32415	gbM	>=25_reads	loss	-4.58281218150701	-2.24612210761192	2.33669007389509	Increased
AT1G32440	gbM	>=25_reads	loss	-0.0558545180968363	0.232880920801366	0.288735438898202	None
AT1G32450	gbM	>=25_reads	loss	2.58174970772446	2.58224951034475	0.00049980262028626	None
AT1G32460	non-methylated	>=25_reads	loss	2.72624219939625	3.68637551916922	0.960133319772967	None
AT1G32490	gbM	>=25_reads	loss	-1.4298297434315	-2.3492956864162	-0.919465942984702	None
AT1G32520	gbM	>=25_reads	loss	1.69222110242865	-1.31405621580717	-3.00627731823582	Decreased
AT1G32530	gbM	>=25_reads	loss	-2.30155481722844	-1.73923011610534	0.562324701123094	None
AT1G32550	non-methylated	>=25_reads	loss	-0.390985713952063	-0.398162842329767	-0.00717712837770385	None
AT1G32610	gbM	>=25_reads	loss	-2.36036248316029	-2.30332425305682	0.05703823010347	None
AT1G32730	gbM	>=25_reads	loss	-1.51446621110193	-1.63818403202213	-0.123717820920203	None
AT1G32750	gbM	>=25_reads	loss	-1.83042284996414	-1.93555012588025	-0.10512727591611	None
AT1G32790	non-methylated	>=25_reads	loss	-0.545159861812924	-0.397928098242609	0.147231763570315	None
AT1G32810	gbM	>=25_reads	loss	-2.94703948902584	-2.943573486341	0.0034660026848421	None
AT1G32900	gbM	>=25_reads	loss	1.55190268278046	1.81851091500472	0.266608232224268	None
AT1G32930	gbM	>=25_reads	loss	-2.57140596078369	-0.763058630150112	1.80834733063358	Increased
AT1G33050	gbM	>=25_reads	loss	-0.0689958242955166	0.327246901163015	0.396242725458532	None
AT1G33230	gbM	>=25_reads	loss	-2.53215405662502	-4.7168755138675	-2.18472145724248	Decreased
AT1G33250	non-methylated	>=25_reads	loss	-0.262257725205093	0.4582016370808	0.720459362285893	None
AT1G33270	non-methylated	>=25_reads	loss	-0.191733383066086	-1.70604112508515	-1.51430774201906	Decreased
AT1G33340	gbM	>=25_reads	loss	-1.22151987482548	-1.30152936978212	-0.0800094949566408	None
AT1G33360	non-methylated	>=25_reads	loss	-1.49069639373061	-1.99285969759829	-0.502163303867676	None
AT1G33390	gbM	>=25_reads	loss	-3.01342344094524	-1.14582576376196	1.86759767718329	Increased
AT1G33400	gbM	>=25_reads	loss	-1.5292503404563	-2.25696362097951	-0.727713280523218	None
AT1G33440	gbM	>=25_reads	loss	-1.36167927884409	-2.32499913154354	-0.96331985269945	None
AT1G33470	non-methylated	>=25_reads	loss	-0.327072286991978	-0.177100176133205	0.149972110858773	None
AT1G33700	gbM	>=25_reads	loss	0.691592519144269	0.0733875324376224	-0.618204986706647	None
AT1G33780	gbM	>=25_reads	loss	-1.17456139278658	-2.11341476975308	-0.938853376966503	None
AT1G33980	gbM	>=25_reads	loss	-1.50695418544898	-2.62313106556944	-1.11617688012046	Decreased
AT1G34110	gbM	>=25_reads	loss	-2.7342516553319	-2.78393718107207	-0.0496855257401729	None
AT1G34120	gbM	>=25_reads	loss	-2.56865901066013	-3.78587833570071	-1.21721932504057	Decreased
AT1G34160	gbM	>=25_reads	loss	-1.72629194152741	-1.31454929971209	0.411742641815329	None
AT1G34190	gbM	>=25_reads	loss	-1.28574710774498	-1.14267941668635	0.143067691058627	None
AT1G34220	gbM	>=25_reads	loss	-1.58075394295699	-1.73354125390038	-0.152787310943385	None
AT1G34300	gbM	>=25_reads	loss	-1.14498197818746	-1.28719485756435	-0.142212879376884	None
AT1G34315	Transposable-like	>=25_reads	loss	0.632066824974721	-0.0887663647664455	-0.720833189741167	None
AT1G34320	gbM	>=25_reads	loss	-2.13528773261013	-2.62705326535151	-0.491765532741374	None
AT1G34350	gbM	>=25_reads	loss	-0.420745259228767	-2.724582093859	-2.30383683463023	Decreased
AT1G34370	gbM	>=25_reads	loss	-0.636070905957106	-2.48637229402854	-1.85030138807143	Decreased
AT1G34670	non-methylated	>=25_reads	loss	0.741951437741345	-0.392556721344891	-1.13450815908624	Decreased
AT1G34780	gbM	>=25_reads	loss	-0.535664492002929	0.708158967809602	1.24382345981253	Increased
AT1G35160	gbM	>=25_reads	loss	-1.71358766611853	-0.112987992424681	1.60059967369385	Increased
AT1G35190	gbM	>=25_reads	loss	1.56375527956626	-0.144398850159003	-1.70815412972527	Decreased
AT1G35220	gbM	>=25_reads	loss	-0.466123102885956	-3.60648815034361	-3.14036504745766	Decreased
AT1G35320	Transposable-like	>=25_reads	loss	-0.24290041388315	-2.63619186976671	-2.39329145588356	Decreased
AT1G35340	gbM	>=25_reads	loss	-3.2134696651772	-1.95872940701397	1.25474025816323	Increased
AT1G35460	non-methylated	>=25_reads	loss	-0.763726182196353	-2.66677268244381	-1.90304650024746	Decreased
AT1G35470	gbM	>=25_reads	loss	-1.48041626304001	-1.86131461035183	-0.380898347311819	None
AT1G35510	non-methylated	>=25_reads	loss	-2.30859392675306	-1.50659276528979	0.802001161463272	None
AT1G35515	Transposable-like	>=25_reads	loss	0.89484861690974	-1.04661688296724	-1.94146549987698	Decreased
AT1G35580	gbM	>=25_reads	loss	0.546546871694904	0.338025587679486	-0.208521284015418	None
AT1G35620	gbM	>=25_reads	loss	-0.472406245209092	-2.20573603267627	-1.73332978746717	Decreased
AT1G35660	gbM	>=25_reads	loss	-2.89884388802956	-2.94994291872365	-0.0510990306940853	None
AT1G35670	non-methylated	>=25_reads	loss	1.3999907411162	1.40358571956878	0.00359497845258105	None
AT1G36050	gbM	>=25_reads	loss	-1.60868659981099	-0.608726926306727	0.999959673504262	None
AT1G36070	gbM	>=25_reads	loss	-3.3765760336103	-2.39023165275797	0.986344380852334	None
AT1G36160	gbM	>=25_reads	loss	-0.353862075176959	-0.306780971562748	0.0470811036142111	None
AT1G36622	Transposable-like	>=25_reads	loss	1.21717864186811	-0.753481942091633	-1.97066058395974	Decreased
AT1G36940	Transposable-like	>=25_reads	loss	-1.11466286208928	-3.09776123434708	-1.9830983722578	Decreased
AT1G36980	gbM	>=25_reads	loss	1.15066147268834	0.658078986518569	-0.492582486169772	None
AT1G42430	gbM	>=25_reads	loss	-0.569301010941303	-0.143246353618925	0.426054657322379	None
AT1G42470	gbM	>=25_reads	loss	1.30000649217586	0.711162567762426	-0.588843924413431	None
AT1G42480	gbM	>=25_reads	loss	-0.803073991699593	0.753298416103449	1.55637240780304	Increased
AT1G42540	gbM	>=25_reads	loss	-0.948212402586673	-0.924678333681602	0.0235340689050706	None
AT1G42550	gbM	>=25_reads	loss	0.792681778054468	-2.57369286778582	-3.36637464584029	Decreased
AT1G43020	gbM	>=25_reads	loss	-0.8022950909185	-0.0564535343394324	0.745841556579067	None
AT1G43170	gbM	>=25_reads	loss	-0.139979404086173	0.925544745247616	1.06552414933379	Increased
AT1G43245	gbM	>=25_reads	loss	-2.00210014207682	-1.36829001672578	0.63381012535104	None
AT1G43310	Transposable-like	>=25_reads	loss	-0.842443665979544	0.723822505631711	1.56626617161125	Increased
AT1G43580	gbM	>=25_reads	loss	-2.649305216621	-1.06030047852973	1.58900473809127	Increased
AT1G43700	non-methylated	>=25_reads	loss	-0.913152670394306	-1.11711550145174	-0.203962831057433	None
AT1G43710	gbM	>=25_reads	loss	-0.513422501564584	-0.710029487254436	-0.196606985689852	None
AT1G43770	Transposable-like	>=25_reads	loss	-2.19774118535037	-4.20648549152071	-2.00874430617033	Decreased
AT1G43850	gbM	>=25_reads	loss	-2.0249884266626	-2.4208920462597	-0.395903619597102	None
AT1G43890	gbM	>=25_reads	loss	0.457911841520631	-1.72898246980023	-2.18689431132086	Decreased
AT1G44000	gbM	>=25_reads	loss	1.83181289522518	0.763467212631598	-1.06834568259358	Decreased
AT1G44160	gbM	>=25_reads	loss	-0.338855070524417	-3.32393083294945	-2.98507576242503	Decreased
AT1G44170	gbM	>=25_reads	loss	1.31870631077781	0.741473362208764	-0.57723294856905	None
AT1G44446	gbM	>=25_reads	loss	3.12700601168533	1.40344407297995	-1.72356193870538	Decreased
AT1G44750	gbM	>=25_reads	loss	-0.0187172195115719	-0.318882104316776	-0.300164884805204	None
AT1G44770	gbM	>=25_reads	loss	1.28087236662728	0.0323111143380491	-1.24856125228923	Decreased
AT1G44970	non-methylated	>=25_reads	loss	1.14358314536614	0.745386087209763	-0.398197058156379	None
AT1G45000	gbM	>=25_reads	loss	0.102504413426242	0.0187650799637211	-0.0837393334625206	None
AT1G45050	gbM	>=25_reads	loss	-0.609408456706349	-0.30822603871804	0.301182417988308	None
AT1G45130	gbM	>=25_reads	loss	0.87532784509777	0.738492721858502	-0.136835123239267	None
AT1G45150	gbM	>=25_reads	loss	-2.87548244348798	-2.09965609090545	0.775826352582528	None
AT1G45191	gbM	>=25_reads	loss	0.325774499248399	-2.3037398191009	-2.6295143183493	Decreased
AT1G45229	gbM	>=25_reads	loss	0.360459485808514	0.259689551549178	-0.100769934259335	None
AT1G45248	gbM	>=25_reads	loss	-2.40172641901988	-0.687632914138521	1.71409350488136	Increased
AT1G45249	gbM	>=25_reads	loss	0.37083913587778	-0.676508657554024	-1.0473477934318	Decreased
AT1G45976	gbM	>=25_reads	loss	-1.20781479558012	-0.618501110559255	0.589313685020861	None
AT1G47056	gbM	>=25_reads	loss	-2.61063760528543	-0.919785501210524	1.69085210407491	Increased
AT1G47128	non-methylated	>=25_reads	loss	3.46667037655322	2.70893959787749	-0.757730778675737	None
AT1G47210	non-methylated	>=25_reads	loss	-1.79568274762542	0.0844678165873587	1.88015056421278	Increased
AT1G47230	non-methylated	>=25_reads	loss	-3.57670260738083	-0.450339393497762	3.12636321388307	Increased
AT1G47240	gbM	>=25_reads	loss	-2.34406312544044	-0.655364711616044	1.6886984138244	Increased
AT1G47250	gbM	>=25_reads	loss	-2.25893907150258	-0.38380733922034	1.87513173228224	Increased
AT1G47260	gbM	>=25_reads	loss	0.392280572991209	0.72750466236637	0.335224089375161	None
AT1G47278	gbM	>=25_reads	loss	-1.1833046098777	1.37547083404046	2.55877544391816	Increased
AT1G47290	non-methylated	>=25_reads	loss	-1.57414595563759	-0.938629958360473	0.635515997277112	None
AT1G47310	gbM	>=25_reads	loss	-2.47261065934175	-2.89969141570121	-0.427080756359456	None
AT1G47330	gbM	>=25_reads	loss	-0.64517599404001	-3.38985945304187	-2.74468345900186	Decreased
AT1G47340	gbM	>=25_reads	loss	-4.36423051041962	-2.22748101850009	2.13674949191954	Increased
AT1G47380	gbM	>=25_reads	loss	0.00895433517944733	-0.484488849621349	-0.493443184800796	None
AT1G47420	gbM	>=25_reads	loss	0.254020097245639	-1.22249780161451	-1.47651789886015	Decreased
AT1G47480	gbM	>=25_reads	loss	0.809925902068636	0.416707027820132	-0.393218874248504	None
AT1G47490	gbM	>=25_reads	loss	-2.98445065664538	0.152666412074253	3.13711706871963	Increased
AT1G47530	gbM	>=25_reads	loss	-1.98113711128661	0.942068456102282	2.9232055673889	Increased
AT1G47550	gbM	>=25_reads	loss	-0.771966323703044	-0.988800638267892	-0.216834314564848	None
AT1G47560	gbM	>=25_reads	loss	-3.52432358998386	-4.61416216183508	-1.08983857185123	Decreased
AT1G47580	gbM	>=25_reads	loss	1.83816853170643	0.60445623609359	-1.23371229561284	Decreased
AT1G47640	gbM	>=25_reads	loss	-1.89760190414799	-0.381423902197316	1.51617800195067	Increased
AT1G47670	non-methylated	>=25_reads	loss	-0.510003265811938	-0.455165285389237	0.0548379804227017	None
AT1G47710	gbM	>=25_reads	loss	0.612344017013731	0.80617441363612	0.193830396622389	None
AT1G47740	gbM	>=25_reads	loss	0.134431693134626	-0.448099600477491	-0.582531293612116	None
AT1G47840	non-methylated	>=25_reads	loss	-0.916449295277552	-0.736938533570968	0.179510761706585	None
AT1G47870	non-methylated	>=25_reads	loss	-1.98651742466889	-0.12898960247543	1.85752782219346	Increased
AT1G47960	Transposable-like	>=25_reads	loss	-0.0770718624450472	-1.17736732598161	-1.10029546353656	Decreased
AT1G48030	gbM	>=25_reads	loss	-0.312809108011608	-0.068147063875086	0.244662044136522	None
AT1G48040	gbM	>=25_reads	loss	-4.74130107073822	-1.78771142798825	2.95358964274997	Increased
AT1G48050	gbM	>=25_reads	loss	-1.49100469290165	-1.52376326937287	-0.0327585764712177	None
AT1G48090	gbM	>=25_reads	loss	-0.456393476295831	-1.04013148920294	-0.583738012907106	None
AT1G48110	gbM	>=25_reads	loss	-2.09839662951549	-0.775308043191706	1.32308858632379	Increased
AT1G48140	gbM	>=25_reads	loss	-1.85973984775323	-1.27103523100938	0.588704616743845	None
AT1G48175	gbM	>=25_reads	loss	-0.368838631914819	-0.938061639265864	-0.569223007351045	None
AT1G48200	gbM	>=25_reads	loss	-2.26711553428706	-0.913843783712876	1.35327175057418	Increased
AT1G48210	gbM	>=25_reads	loss	0.322269781053809	0.134178394434957	-0.188091386618852	None
AT1G48260	non-methylated	>=25_reads	loss	1.4147657651086	0.649743170966557	-0.765022594142038	None
AT1G48270	gbM	>=25_reads	loss	-2.26592819372182	-3.31682917547454	-1.05090098175272	Decreased
AT1G48310	gbM	>=25_reads	loss	-3.56350886873013	-1.72616918914271	1.83733967958742	Increased
AT1G48380	non-methylated	>=25_reads	loss	-1.34622921113861	-1.35879696453176	-0.0125677533931408	None
AT1G48410	gbM	>=25_reads	loss	0.700943948954442	-0.31962272141321	-1.02056667036765	Decreased
AT1G48420	gbM	>=25_reads	loss	0.727670182702326	-0.762336981286351	-1.49000716398868	Decreased
AT1G48430	gbM	>=25_reads	loss	-0.473810738340568	-0.763668819164909	-0.289858080824341	None
AT1G48450	non-methylated	>=25_reads	loss	-1.03485174716729	-0.502155435607581	0.53269631155971	None
AT1G48520	gbM	>=25_reads	loss	-0.553854767428115	-1.19960326817537	-0.645748500747259	None
AT1G48540	gbM	>=25_reads	loss	-1.49372439533763	-0.490991123178622	1.00273327215901	Increased
AT1G48560	gbM	>=25_reads	loss	-2.90877419174537	-1.89552635123252	1.01324784051284	Increased
AT1G48605	non-methylated	>=25_reads	loss	-2.38103684658469	-0.562779570583149	1.81825727600154	Increased
AT1G48635	non-methylated	>=25_reads	loss	-0.938383297695002	-1.80578484188966	-0.867401544194657	None
AT1G48650	gbM	>=25_reads	loss	0.0729577920581869	0.457301645082809	0.384343853024622	None
AT1G48690	Transposable-like	>=25_reads	loss	-1.03435010253885	0.407930843395846	1.4422809459347	Increased
AT1G48830	non-methylated	>=25_reads	loss	-1.30185987520952	0.392877523798927	1.69473739900845	Increased
AT1G48840	gbM	>=25_reads	loss	-3.75391148530445	-3.02949093299722	0.724420552307234	None
AT1G48850	gbM	>=25_reads	loss	0.445717401075902	1.17316865507195	0.727451253996051	None
AT1G48860	gbM	>=25_reads	loss	-1.42772393213812	-0.592075265664693	0.835648666473428	None
AT1G48870	non-methylated	>=25_reads	loss	-2.72712146206033	-3.13744767560872	-0.410326213548388	None
AT1G48950	gbM	>=25_reads	loss	-2.56668488519409	-3.87071373082777	-1.30402884563369	Decreased
AT1G48970	gbM	>=25_reads	loss	-1.8626107388052	-2.29158485536562	-0.428974116560427	None
AT1G49180	gbM	>=25_reads	loss	-0.905252915091216	-0.773116405589769	0.132136509501447	None
AT1G49230	gbM	>=25_reads	loss	1.28714025734608	0.330203009170713	-0.956937248175367	None
AT1G49240	gbM	>=25_reads	loss	0.985657502681362	2.68583630564736	1.700178802966	Increased
AT1G49360	gbM	>=25_reads	loss	-1.86476730084629	-1.1962457121498	0.668521588696488	None
AT1G49380	gbM	>=25_reads	loss	-3.28672453350151	-0.862880381067913	2.4238441524336	Increased
AT1G49390	non-methylated	>=25_reads	loss	-1.728512188068	-2.339904421634	-0.611392233565994	None
AT1G49410	non-methylated	>=25_reads	loss	0.489670075991612	2.56935293458235	2.07968285859074	Increased
AT1G49480	gbM	>=25_reads	loss	-0.765611315163402	-2.46130260306667	-1.69569128790327	Decreased
AT1G49500	Transposable-like	>=25_reads	loss	2.27007556294829	3.33751315647676	1.06743759352846	Increased
AT1G49510	gbM	>=25_reads	loss	-0.190698257056479	0.321229849082169	0.511928106138648	None
AT1G49580	non-methylated	>=25_reads	loss	-1.51774627745717	-0.686339109420007	0.83140716803716	None
AT1G49590	gbM	>=25_reads	loss	-1.00206544160463	-2.51100652334121	-1.50894108173658	Decreased
AT1G49600	gbM	>=25_reads	loss	-1.69820604018921	0.512538974339096	2.21074501452831	Increased
AT1G49670	gbM	>=25_reads	loss	0.0324371064958973	-0.442178206588784	-0.474615313084682	None
AT1G49710	non-methylated	>=25_reads	loss	-1.83309013987576	-2.60022649288911	-0.767136353013347	None
AT1G49760	gbM	>=25_reads	loss	0.233387028378219	1.79868164309181	1.56529461471359	Increased
AT1G49820	gbM	>=25_reads	loss	0.609781922663627	0.953628364109903	0.343846441446275	None
AT1G49880	gbM	>=25_reads	loss	-1.57673728767527	-2.78910183974643	-1.21236455207116	Decreased
AT1G49890	gbM	>=25_reads	loss	-1.52293008973823	-1.80194769194781	-0.279017602209579	None
AT1G49910	gbM	>=25_reads	loss	-2.53266829914833	-0.491355003275297	2.04131329587303	Increased
AT1G49940	gbM	>=25_reads	loss	-2.43676823696453	-0.508090793154097	1.92867744381044	Increased
AT1G49950	gbM	>=25_reads	loss	-2.72075835385814	-1.93038991303693	0.790368440821206	None
AT1G49960	gbM	>=25_reads	loss	-1.79173121658832	0.0347590738026476	1.82649029039096	Increased
AT1G49970	gbM	>=25_reads	loss	-1.24489728504515	-1.76909319021624	-0.524195905171093	None
AT1G49990	gbM	>=25_reads	loss	-1.4663859290971	-2.21348442205211	-0.747098492955007	None
AT1G50020	non-methylated	>=25_reads	loss	-0.0716441009830853	0.310880459230023	0.382524560213108	None
AT1G50030	gbM	>=25_reads	loss	-0.504305549121451	-0.81381254684358	-0.309506997722129	None
AT1G50110	gbM	>=25_reads	loss	-3.4077531131742	0.309539025871941	3.71729213904614	Increased
AT1G50120	gbM	>=25_reads	loss	-2.5415062163264	-1.61666726905284	0.924838947273562	None
AT1G50140	gbM	>=25_reads	loss	-2.0983307828091	-0.861794559461046	1.23653622334806	Increased
AT1G50200	gbM	>=25_reads	loss	-0.326735434655293	-0.938147979687821	-0.611412545032527	None
AT1G50250	non-methylated	>=25_reads	loss	0.957055775910633	0.468276233466627	-0.488779542444007	None
AT1G50260	gbM	>=25_reads	loss	-1.32317811026857	-0.752298648584123	0.570879461684443	None
AT1G50270	gbM	>=25_reads	loss	-2.95115640687621	-1.38431490757529	1.56684149930092	Increased
AT1G50280	non-methylated	>=25_reads	loss	-2.84751499113042	-0.227193855776726	2.62032113535369	Increased
AT1G50300	gbM	>=25_reads	loss	-1.90176287089275	-1.11986109453409	0.781901776358658	None
AT1G50360	gbM	>=25_reads	loss	-1.44244743302056	-1.96456601408772	-0.522118581067157	None
AT1G50370	gbM	>=25_reads	loss	-0.900027046002652	-1.5339853748718	-0.633958328869149	None
AT1G50380	gbM	>=25_reads	loss	-1.19431916765391	-0.752784402540271	0.441534765113642	None
AT1G50410	gbM	>=25_reads	loss	-1.71231195631429	-2.78028850959069	-1.06797655327639	Decreased
AT1G50430	gbM	>=25_reads	loss	-0.265270524748738	-0.934570281257716	-0.669299756508978	None
AT1G50440	gbM	>=25_reads	loss	-2.6721107354004	-2.26766048721773	0.404450248182664	None
AT1G50450	non-methylated	>=25_reads	loss	0.964729580564018	1.21222299165652	0.247493411092499	None
AT1G50500	gbM	>=25_reads	loss	-1.54393449231437	-2.17694563955685	-0.633011147242482	None
AT1G50510	gbM	>=25_reads	loss	-1.24683570574198	-2.04664827977092	-0.799812574028946	None
AT1G50520	gbM	>=25_reads	loss	-1.16550548873367	-0.127116147880081	1.03838934085359	Increased
AT1G50570	gbM	>=25_reads	loss	-2.69783907752565	-2.2414532765373	0.456385800988352	None
AT1G50580	non-methylated	>=25_reads	loss	0.303081870380865	-0.691057771049534	-0.994139641430399	None
AT1G50600	gbM	>=25_reads	loss	-0.539041828838855	0.208450056994581	0.747491885833435	None
AT1G50620	gbM	>=25_reads	loss	-2.5799121973742	-2.10179551376008	0.478116683614119	None
AT1G50670	gbM	>=25_reads	loss	-0.894392798510311	-0.0804788266907775	0.813913971819534	None
AT1G50700	gbM	>=25_reads	loss	-4.19518796647863	-4.3139846712332	-0.118796704754565	None
AT1G50740	non-methylated	>=25_reads	loss	-0.368269722056089	3.67012224739587	4.03839196945196	Increased
AT1G50840	gbM	>=25_reads	loss	-0.386309212062993	0.209080089859918	0.595389301922911	None
AT1G50910	gbM	>=25_reads	loss	-2.41511759165783	-1.03620893542797	1.37890865622986	Increased
AT1G50920	gbM	>=25_reads	loss	0.386523319422118	0.909136674314717	0.522613354892599	None
AT1G50940	gbM	>=25_reads	loss	-1.4668785539838	-3.09866890904788	-1.63179035506407	Decreased
AT1G50950	gbM	>=25_reads	loss	-2.86084465658881	-2.90347319414955	-0.0426285375607414	None
AT1G50970	non-methylated	>=25_reads	loss	-1.95673675714435	-0.75807926278443	1.19865749435992	Increased
AT1G51055	gbM	>=25_reads	loss	-0.601962110155395	-0.266140993100776	0.335821117054618	None
AT1G51110	gbM	>=25_reads	loss	-2.68969195303619	-2.6307234569614	0.0589684960747872	None
AT1G51130	non-methylated	>=25_reads	loss	-4.52334956253987	-1.66310505966162	2.86024450287824	Increased
AT1G51160	non-methylated	>=25_reads	loss	-2.21409370365901	-0.341079295117685	1.87301440854132	Increased
AT1G51200	gbM	>=25_reads	loss	-0.379771264336536	-0.492210518346567	-0.112439254010031	None
AT1G51350	gbM	>=25_reads	loss	-6.06431666960965	-1.07238957717443	4.99192709243522	Increased
AT1G51370	gbM	>=25_reads	loss	-1.90686485933596	-2.27151700422434	-0.364652144888379	None
AT1G51460	gbM	>=25_reads	loss	-3.15415585646501	-2.94075767477119	0.213398181693818	None
AT1G51510	non-methylated	>=25_reads	loss	-0.455089767709907	0.609659631220256	1.06474939893016	Increased
AT1G51520	non-methylated	>=25_reads	loss	-1.54826224255225	-2.36830402143985	-0.820041778887594	None
AT1G51600	gbM	>=25_reads	loss	-1.20912083761998	-0.906003041913985	0.303117795705997	None
AT1G51610	gbM	>=25_reads	loss	2.14935243293845	2.146673677885	-0.00267875505345128	None
AT1G51630	gbM	>=25_reads	loss	-0.503410484561506	-1.01856742721006	-0.515156942648553	None
AT1G51640	gbM	>=25_reads	loss	-1.55813196285219	-1.3684976011437	0.189634361708493	None
AT1G51660	non-methylated	>=25_reads	loss	-2.01811785262016	0.362552244545406	2.38067009716557	Increased
AT1G51690	gbM	>=25_reads	loss	-2.20567805011797	-1.43932956718939	0.766348482928583	None
AT1G51720	gbM	>=25_reads	loss	-2.17552953990261	-2.60499566969521	-0.429466129792594	None
AT1G51730	gbM	>=25_reads	loss	-1.54414556685681	-0.708448313841934	0.835697253014873	None
AT1G51745	gbM	>=25_reads	loss	-4.0029207393375	-2.11947055886139	1.88345018047611	Increased
AT1G51760	gbM	>=25_reads	loss	-3.07285859347106	-0.65754792765376	2.4153106658173	Increased
AT1G51790	gbM	>=25_reads	loss	-0.986480724599051	-0.0828505250536829	0.903630199545368	None
AT1G51890	gbM	>=25_reads	loss	-2.15502711802888	-1.2717169067285	0.883310211300385	None
AT1G54160	gbM	>=25_reads	loss	-0.966920914406616	-2.51321615477981	-1.5462952403732	Decreased
AT1G54450	gbM	>=25_reads	loss	-4.85851760367243	-1.93072351320764	2.9277940904648	Increased
AT1G55740	non-methylated	>=25_reads	loss	-3.66865024880346	-1.060990688021	2.60765956078246	Increased
AT1G55960	non-methylated	>=25_reads	loss	2.4874382566692	-0.695399324197466	-3.18283758086667	Decreased
AT1G56280	gbM	>=25_reads	loss	1.0540057033778	-0.208077764412808	-1.2620834677906	Decreased
AT1G56320	gbM	>=25_reads	loss	0.6098645253217	-1.53618219207677	-2.14604671739847	Decreased
AT1G56670	non-methylated	>=25_reads	loss	-2.67898757882407	-1.25419519496326	1.42479238386082	Increased
AT1G56700	non-methylated	>=25_reads	loss	0.761389911486127	-0.28040564694873	-1.04179555843486	Decreased
AT1G58280	gbM	>=25_reads	loss	0.244765819162339	-0.23460425356247	-0.479370072724809	None
AT1G58520	Transposable-like	>=25_reads	loss	-0.275360416062356	0.909445136786745	1.1848055528491	Increased
AT1G59650	gbM	>=25_reads	loss	-0.977964058269545	-2.42959917328546	-1.45163511501591	Decreased
AT1G59740	non-methylated	>=25_reads	loss	0.394654730659702	0.0937538714671075	-0.300900859192595	None
AT1G61050	gbM	>=25_reads	loss	-0.605449548967339	-0.725082971609082	-0.119633422641743	None
AT1G61210	gbM	>=25_reads	loss	-1.12149275757791	-2.16061141963053	-1.03911866205261	Decreased
AT1G61215	gbM	>=25_reads	loss	-2.0108969235175	-2.70716980853963	-0.69627288502213	None
AT1G61350	gbM	>=25_reads	loss	0.518463122387309	-1.16628877098482	-1.68475189337213	Decreased
AT1G61500	gbM	>=25_reads	loss	-2.33138677751858	-2.5149912264965	-0.183604448977922	None
AT1G61560	non-methylated	>=25_reads	loss	0.328269657011278	0.123063716523453	-0.205205940487825	None
AT1G61600	non-methylated	>=25_reads	loss	-0.0742920936753963	-1.85250346764968	-1.77821137397429	Decreased
AT1G62030	non-methylated	>=25_reads	loss	-0.899525447357235	-3.04289390369815	-2.14336845634091	Decreased
AT1G62250	gbM	>=25_reads	loss	0.971531097263271	0.193986272451759	-0.777544824811513	None
AT1G62540	Transposable-like	>=25_reads	loss	1.20451004501647	-2.07948361492329	-3.28399365993976	Decreased
AT1G62710	non-methylated	>=25_reads	loss	-0.240346268197055	-1.58560874159346	-1.3452624733964	Decreased
AT1G62930	non-methylated	>=25_reads	loss	-3.6291616132884	-2.05444614807239	1.57471546521602	Increased
AT1G62960	gbM	>=25_reads	loss	0.568195879299343	-1.77776527035112	-2.34596114965046	Decreased
AT1G62975	Transposable-like	>=25_reads	loss	1.75942120392059	0.834596122085608	-0.92482508183498	None
AT1G63000	gbM	>=25_reads	loss	2.19566808341166	2.1070027760226	-0.0886653073890664	None
AT1G63300	gbM	>=25_reads	loss	0.447835904617653	-1.43824551928299	-1.88608142390065	Decreased
AT1G63400	non-methylated	>=25_reads	loss	-3.84105324075555	-4.4880188599681	-0.646965619212548	None
AT1G63670	gbM	>=25_reads	loss	-2.93655088257665	-1.13502068690743	1.80153019566922	Increased
AT1G63850	non-methylated	>=25_reads	loss	-0.356178848364788	-1.22777003037768	-0.871591182012891	None
AT1G64000	non-methylated	>=25_reads	loss	-0.0396815128303107	-1.19567205460533	-1.15599054177502	Decreased
AT1G64180	non-methylated	>=25_reads	loss	-2.5906242602005	-4.62140509643757	-2.03078083623707	Decreased
AT1G64210	gbM	>=25_reads	loss	-3.23036853352863	-2.38951957270024	0.84084896082839	None
AT1G64610	gbM	>=25_reads	loss	-1.27056411001262	-3.92174432815037	-2.65118021813775	Decreased
AT1G64625	non-methylated	>=25_reads	loss	-1.43967025903141	-2.21083067164234	-0.771160412610923	None
AT1G64860	gbM	>=25_reads	loss	3.63333491792753	-0.527223184545974	-4.1605581024735	Decreased
AT1G64970	gbM	>=25_reads	loss	-0.763166292965719	-2.02546428904956	-1.26229799608384	Decreased
AT1G65230	gbM	>=25_reads	loss	1.26327859904229	-0.875792671514387	-2.13907127055668	Decreased
AT1G65260	gbM	>=25_reads	loss	1.50875006439905	-0.712790791918987	-2.22154085631803	Decreased
AT1G65800	non-methylated	>=25_reads	loss	1.24291992809768	-1.14910387012752	-2.39202379822521	Decreased
AT1G65920	gbM	>=25_reads	loss	-3.32555153509592	-2.32639689056735	0.999154644528565	None
AT1G66070	gbM	>=25_reads	loss	0.357693489489344	-0.635752587892596	-0.99344607738194	None
AT1G66330	gbM	>=25_reads	loss	2.5115404260091	-0.402182147753629	-2.91372257376273	Decreased
AT1G66345	gbM	>=25_reads	loss	-2.67073108711623	-1.68714412462629	0.983586962489943	None
AT1G66840	gbM	>=25_reads	loss	0.423824479010147	-0.805763653291559	-1.22958813230171	Decreased
AT1G66880	gbM	>=25_reads	loss	-2.85199787184217	-2.20637149244628	0.645626379395891	None
AT1G67420	gbM	>=25_reads	loss	-3.17558587303144	-4.25691059807943	-1.081324725048	Decreased
AT1G67520	gbM	>=25_reads	loss	-2.80999105996145	-3.00994275148845	-0.199951691526999	None
AT1G67530	gbM	>=25_reads	loss	-1.42871911978651	-2.3771939799912	-0.948474860204688	None
AT1G67570	non-methylated	>=25_reads	loss	-3.10969226079126	-5.17121635564509	-2.06152409485383	Decreased
AT1G67870	Transposable-like	>=25_reads	loss	2.99722529285215	1.15141518611757	-1.84581010673457	Decreased
AT1G67880	gbM	>=25_reads	loss	1.10433295131203	-1.97856063160794	-3.08289358291997	Decreased
AT1G68110	gbM	>=25_reads	loss	-1.58116864917674	-1.72792820128329	-0.146759552106554	None
AT1G68600	non-methylated	>=25_reads	loss	0.630691736466063	-2.70261032475546	-3.33330206122152	Decreased
AT1G68725	gbM	>=25_reads	loss	-2.18727008821574	-1.39225390226477	0.795016185950967	None
AT1G68820	gbM	>=25_reads	loss	-2.6730713630456	-3.51619477745818	-0.843123414412583	None
AT1G68830	gbM	>=25_reads	loss	1.83290930017462	-0.634506256856236	-2.46741555703086	Decreased
AT1G68910	gbM	>=25_reads	loss	1.09294348929137	-0.655824402595689	-1.74876789188706	Decreased
AT1G69060	gbM	>=25_reads	loss	-2.21829857125424	-3.69240680703905	-1.47410823578481	Decreased
AT1G69170	gbM	>=25_reads	loss	-2.01651182455191	-3.71250492054528	-1.69599309599337	Decreased
AT1G69270	gbM	>=25_reads	loss	-2.02819508218992	-3.26487424726664	-1.23667916507672	Decreased
AT1G69310	non-methylated	>=25_reads	loss	-1.91546024621238	-0.591487339571627	1.32397290664075	Increased
AT1G69570	gbM	>=25_reads	loss	0.176993869628651	-1.79628694991051	-1.97328081953916	Decreased
AT1G69588	gbM	>=25_reads	loss	-1.17049849742963	-2.76672753354213	-1.5962290361125	Decreased
AT1G69640	gbM	>=25_reads	loss	-0.641576179041072	-0.242890235376377	0.398685943664696	None
AT1G69790	gbM	>=25_reads	loss	-2.50886961583278	-1.70562750587529	0.803242109957486	None
AT1G70250	non-methylated	>=25_reads	loss	1.24037620392936	-1.45480577501261	-2.69518197894198	Decreased
AT1G70300	gbM	>=25_reads	loss	0.688751514311509	-0.559559217522451	-1.24831073183396	Decreased
AT1G70430	non-methylated	>=25_reads	loss	-1.83335514634173	-3.0314920469877	-1.19813690064597	Decreased
AT1G70900	gbM	>=25_reads	loss	-1.34228383417734	-0.124273619942131	1.21801021423521	Increased
AT1G71010	gbM	>=25_reads	loss	-0.925810826998842	-0.57760916072617	0.348201666272672	None
AT1G72770	gbM	>=25_reads	loss	1.46563328582082	-0.619726832016691	-2.08536011783751	Decreased
AT1G72830	non-methylated	>=25_reads	loss	0.901380174218253	-2.0334260900248	-2.93480626424305	Decreased
AT1G73340	gbM	>=25_reads	loss	-0.373764849280232	-0.960750350699717	-0.586985501419485	None
AT1G73390	gbM	>=25_reads	loss	-0.229815111952781	1.10235058612096	1.33216569807375	Increased
AT1G73630	Transposable-like	>=25_reads	loss	-1.8602755856053	-1.61669754793275	0.243578037672551	None
AT1G73750	non-methylated	>=25_reads	loss	1.88140119978103	0.143239459919188	-1.73816173986185	Decreased
AT1G74090	gbM	>=25_reads	loss	1.22998590685556	2.1813930813293	0.951407174473742	None
AT1G74280	gbM	>=25_reads	loss	-0.996980175047071	-3.17927308573149	-2.18229291068442	Decreased
AT1G74590	gbM	>=25_reads	loss	-0.926281868922143	0.368702467040033	1.29498433596218	Increased
AT1G75100	non-methylated	>=25_reads	loss	1.84468201457608	-1.61296336408335	-3.45764537865944	Decreased
AT1G75410	gbM	>=25_reads	loss	0.55194217699189	-0.473294042111412	-1.0252362191033	Decreased
AT1G76705	gbM	>=25_reads	loss	-1.48838030123602	-0.611457829086725	0.876922472149299	None
AT1G77740	non-methylated	>=25_reads	loss	-1.25164099051837	-1.004512343882	0.247128646636377	None
AT1G77890	gbM	>=25_reads	loss	-1.44440971052224	-2.76374426119041	-1.31933455066818	Decreased
AT1G77920	gbM	>=25_reads	loss	-1.10309449049931	0.275626651911835	1.37872114241114	Increased
AT1G77930	gbM	>=25_reads	loss	1.27995868714353	-0.648336669278263	-1.92829535642179	Decreased
AT1G78070	non-methylated	>=25_reads	loss	1.85698586490481	0.609529201865576	-1.24745666303924	Decreased
AT1G78510	gbM	>=25_reads	loss	1.15175591349051	-0.503523115115791	-1.6552790286063	Decreased
AT1G78570	gbM	>=25_reads	loss	1.54635328841242	2.36649648745698	0.820143199044559	None
AT1G78680	non-methylated	>=25_reads	loss	-0.974014600455759	0.885761936503708	1.85977653695947	Increased
AT1G78940	gbM	>=25_reads	loss	-2.05760856867006	-2.26329866583087	-0.205690097160807	None
AT1G78950	gbM	>=25_reads	loss	-2.75669019112921	-4.30184322733997	-1.54515303621076	Decreased
AT1G79270	gbM	>=25_reads	loss	1.67935082899802	0.997182746567303	-0.682168082430719	None
AT2G01100	gbM	>=25_reads	loss	-0.654485575387429	0.161361895060187	0.815847470447615	None
AT2G01120	gbM	>=25_reads	loss	-1.68886427005167	-1.33458003451707	0.354284235534606	None
AT2G01170	non-methylated	>=25_reads	loss	1.85513580966125	-0.325979295931083	-2.18111510559233	Decreased
AT2G01210	non-methylated	>=25_reads	loss	-1.86663671502126	-2.07282148899396	-0.2061847739727	None
AT2G01220	gbM	>=25_reads	loss	-0.453414141146014	-1.02841732565045	-0.575003184504436	None
AT2G01275	non-methylated	>=25_reads	loss	0.0491715261013012	-0.770106895441448	-0.819278421542749	None
AT2G01320	gbM	>=25_reads	loss	-0.165254580657493	-0.977423625302744	-0.812169044645251	None
AT2G01330	gbM	>=25_reads	loss	-1.1080444829537	-2.00162559275216	-0.893581109798466	None
AT2G01350	gbM	>=25_reads	loss	-2.49066512265637	-1.85426616347326	0.636398959183105	None
AT2G01440	gbM	>=25_reads	loss	-1.13654971273379	-2.36518630463433	-1.22863659190055	Decreased
AT2G01460	gbM	>=25_reads	loss	-1.24971602107383	-1.7450215578006	-0.495305536726772	None
AT2G01470	non-methylated	>=25_reads	loss	-1.72058789623939	-1.87054111660683	-0.149953220367444	None
AT2G01490	gbM	>=25_reads	loss	-0.987329280782202	-1.37267530944507	-0.385346028662866	None
AT2G01620	non-methylated	>=25_reads	loss	-0.721536505850509	0.153955250650583	0.875491756501092	None
AT2G01650	gbM	>=25_reads	loss	-0.255054067980517	-0.423777216385651	-0.168723148405134	None
AT2G01680	gbM	>=25_reads	loss	-1.38022435294612	-1.07332839669672	0.306895956249394	None
AT2G01690	gbM	>=25_reads	loss	0.612164347066575	-1.4848363107302	-2.09700065779678	Decreased
AT2G01720	non-methylated	>=25_reads	loss	-0.129074255070202	-0.844495109599151	-0.715420854528949	None
AT2G01730	gbM	>=25_reads	loss	-2.06000159821192	-1.65848177780862	0.401519820403301	None
AT2G01735	gbM	>=25_reads	loss	-1.97736478818649	-1.79237098434375	0.184993803842739	None
AT2G01740	gbM	>=25_reads	loss	-3.428764202931	-3.14676700285563	0.281997200075366	None
AT2G01750	gbM	>=25_reads	loss	-0.488790839155306	-1.53171794498049	-1.04292710582518	Decreased
AT2G01820	gbM	>=25_reads	loss	0.0216217452237385	-0.692552215519328	-0.714173960743067	None
AT2G01830	gbM	>=25_reads	loss	0.0804575964073387	-1.05888213008007	-1.13933972648741	Decreased
AT2G01870	gbM	>=25_reads	loss	0.103983624623197	-0.381722119788237	-0.485705744411434	None
AT2G01910	gbM	>=25_reads	loss	-1.12492284901842	0.945698865203564	2.07062171422199	Increased
AT2G01950	gbM	>=25_reads	loss	-0.184215704000557	0.805207466125151	0.989423170125708	None
AT2G01970	gbM	>=25_reads	loss	-0.9548554507207	-1.38023871091749	-0.425383260196793	None
AT2G01980	gbM	>=25_reads	loss	-2.47868332312594	-1.72953773676508	0.749145586360864	None
AT2G01990	gbM	>=25_reads	loss	-0.221950620114256	-0.52756847175309	-0.305617851638834	None
AT2G02040	gbM	>=25_reads	loss	-0.230761853150666	0.551118574214805	0.781880427365471	None
AT2G02090	gbM	>=25_reads	loss	-4.78924231278484	-2.5807606143783	2.20848169840654	Increased
AT2G02148	gbM	>=25_reads	loss	-5.03774029676399	-2.18492689173931	2.85281340502468	Increased
AT2G02150	gbM	>=25_reads	loss	-1.03601860299853	-1.61508739076294	-0.579068787764407	None
AT2G02160	gbM	>=25_reads	loss	-0.650253777117606	0.359466646446748	1.00972042356435	Increased
AT2G02170	gbM	>=25_reads	loss	1.08812714727743	1.15008872020522	0.0619615729277823	None
AT2G02180	non-methylated	>=25_reads	loss	1.5986102881375	0.939750519054009	-0.658859769083488	None
AT2G02220	gbM	>=25_reads	loss	-1.03586831519136	-0.741511535076606	0.294356780114755	None
AT2G02350	gbM	>=25_reads	loss	-1.40837901874985	-0.963428013575892	0.444951005173954	None
AT2G02370	gbM	>=25_reads	loss	-1.4952918484239	-1.69541337131788	-0.200121522893979	None
AT2G02380	non-methylated	>=25_reads	loss	-2.49873817979561	-1.12770693649498	1.37103124330064	Increased
AT2G02390	non-methylated	>=25_reads	loss	1.59819522965683	0.3241815834028	-1.27401364625403	Decreased
AT2G02470	gbM	>=25_reads	loss	-1.70747872705141	-1.13129137969797	0.576187347353438	None
AT2G02480	gbM	>=25_reads	loss	-1.375310754774	-1.76461581798784	-0.389305063213843	None
AT2G02560	gbM	>=25_reads	loss	-0.422887906852009	-1.2085268284813	-0.785638921629292	None
AT2G02570	gbM	>=25_reads	loss	-1.01014236972734	-1.27268169074017	-0.262539321012831	None
AT2G02750	gbM	>=25_reads	loss	-2.32864800289067	-3.36917141953338	-1.04052341664271	Decreased
AT2G02760	gbM	>=25_reads	loss	2.05062291765038	1.14495449746952	-0.905668420180858	None
AT2G02800	Transposable-like	>=25_reads	loss	-1.0681113523817	-0.166126458676133	0.901984893705568	None
AT2G02860	gbM	>=25_reads	loss	0.376371064759039	-1.05471835085803	-1.43108941561707	Decreased
AT2G02870	gbM	>=25_reads	loss	-2.63900862055675	-1.25737259360678	1.38163602694997	Increased
AT2G02910	gbM	>=25_reads	loss	-1.53312088796724	-2.57430682909887	-1.04118594113163	Decreased
AT2G02955	non-methylated	>=25_reads	loss	-2.48117489496904	-1.4605128203525	1.02066207461655	Increased
AT2G02960	gbM	>=25_reads	loss	0.356162552363447	-2.40618685249315	-2.7623494048566	Decreased
AT2G02970	gbM	>=25_reads	loss	-0.744575803895061	-1.07828898969533	-0.333713185800269	None
AT2G03060	gbM	>=25_reads	loss	-0.917920402243178	-2.82636487598254	-1.90844447373936	Decreased
AT2G03240	non-methylated	>=25_reads	loss	-0.346563944602434	-2.08013218980828	-1.73356824520585	Decreased
AT2G03270	gbM	>=25_reads	loss	-1.18668033725834	-3.88223942905376	-2.69555909179543	Decreased
AT2G03330	Transposable-like	>=25_reads	loss	-0.572099207116796	-2.58143531613793	-2.00933610902113	Decreased
AT2G03340	gbM	>=25_reads	loss	-0.414384571336918	-2.01148021258657	-1.59709564124965	Decreased
AT2G03350	non-methylated	>=25_reads	loss	0.400479796900612	0.253224434015235	-0.147255362885376	None
AT2G03390	gbM	>=25_reads	loss	0.0813376037014576	-1.3262323806523	-1.40756998435376	Decreased
AT2G03430	non-methylated	>=25_reads	loss	-0.670350923363645	-0.467834447542032	0.202516475821614	None
AT2G03450	gbM	>=25_reads	loss	-1.89563326894253	-1.91470449370134	-0.0190712247588096	None
AT2G03470	gbM	>=25_reads	loss	-2.79673667405057	-0.293931538521194	2.50280513552937	Increased
AT2G03510	gbM	>=25_reads	loss	-0.512949827871574	-1.26992486548423	-0.756975037612654	None
AT2G03530	gbM	>=25_reads	loss	-1.32655636241386	0.674094373529442	2.0006507359433	Increased
AT2G03590	gbM	>=25_reads	loss	-1.1284047687961	-2.464971638524	-1.3365668697279	Decreased
AT2G03620	gbM	>=25_reads	loss	-1.68421524605782	-2.6248206491642	-0.940605403106384	None
AT2G03640	gbM	>=25_reads	loss	0.111765428888888	0.962039827733223	0.850274398844335	None
AT2G03730	gbM	>=25_reads	loss	-0.734594652143307	0.60982069160701	1.34441534375032	Increased
AT2G03810	gbM	>=25_reads	loss	-0.020364211889523	-0.140550642869796	-0.120186430980273	None
AT2G03820	gbM	>=25_reads	loss	-0.208911799958133	-1.11174995293013	-0.902838152971996	None
AT2G03890	gbM	>=25_reads	loss	-1.59505201350155	0.555190510333097	2.15024252383465	Increased
AT2G04066	Transposable-like	>=25_reads	loss	-1.06526061928238	-2.01141865559088	-0.946158036308499	None
AT2G04080	non-methylated	>=25_reads	loss	-1.45432014355037	-2.79164250749511	-1.33732236394474	Decreased
AT2G04160	Transposable-like	>=25_reads	loss	2.3795256461878	1.8439132407973	-0.535612405390508	None
AT2G04280	gbM	>=25_reads	loss	-1.2365105159984	-2.07304257007713	-0.836532054078732	None
AT2G04350	gbM	>=25_reads	loss	1.59112427747362	0.259105771559858	-1.33201850591376	Decreased
AT2G04390	gbM	>=25_reads	loss	1.06494984395629	0.740608302133173	-0.32434154182312	None
AT2G04560	gbM	>=25_reads	loss	-1.50374645701442	-2.83266578304174	-1.32891932602732	Decreased
AT2G04620	gbM	>=25_reads	loss	-1.02613088527129	-2.33396320816334	-1.30783232289205	Decreased
AT2G04650	gbM	>=25_reads	loss	-2.06312152407009	-1.8574278832644	0.205693640805689	None
AT2G04690	gbM	>=25_reads	loss	1.02794129693034	1.73604077271321	0.70809947578287	None
AT2G04700	non-methylated	>=25_reads	loss	0.632156898289091	0.780639857403727	0.148482959114636	None
AT2G04795	gbM	>=25_reads	loss	0.513740189466491	1.07374282197037	0.560002632503883	None
AT2G04842	gbM	>=25_reads	loss	-0.506621788523397	-1.61633046816634	-1.10970867964295	Decreased
AT2G04845	gbM	>=25_reads	loss	-1.50545007855429	-2.05473481468333	-0.54928473612904	None
AT2G04850	gbM	>=25_reads	loss	-0.74836459385367	-0.368119021049921	0.380245572803749	None
AT2G04940	gbM	>=25_reads	loss	-1.29431809964396	-2.65667542809009	-1.36235732844613	Decreased
AT2G05160	gbM	>=25_reads	loss	-2.01229831672789	-0.252685673515063	1.75961264321283	Increased
AT2G05170	gbM	>=25_reads	loss	-1.61342287176358	-2.27214298963942	-0.658720117875837	None
AT2G05260	gbM	>=25_reads	loss	-1.99693017878109	-0.918289904238048	1.07864027454304	Increased
AT2G05830	gbM	>=25_reads	loss	-1.16267591958824	0.543402132448186	1.70607805203642	Increased
AT2G05920	gbM	>=25_reads	loss	0.0743975670861527	0.10019183512382	0.0257942680376668	None
AT2G05990	gbM	>=25_reads	loss	-1.33895769913379	-0.20586390720365	1.13309379193014	Increased
AT2G06025	gbM	>=25_reads	loss	-0.728401175174469	0.0660515862909649	0.794452761465434	None
AT2G06050	gbM	>=25_reads	loss	1.42839683073447	0.490116235778852	-0.93828059495562	None
AT2G07180	gbM	>=25_reads	loss	0.483871592798045	0.437712436707648	-0.0461591560903976	None
AT2G07360	gbM	>=25_reads	loss	-0.937855078917473	-1.63767899897657	-0.699823920059101	None
AT2G10950	gbM	>=25_reads	loss	-1.29666450686746	-2.41956397307378	-1.12289946620632	Decreased
AT2G11520	gbM	>=25_reads	loss	-0.406377142863323	-2.71563133918384	-2.30925419632051	Decreased
AT2G11620	Transposable-like	>=25_reads	loss	-3.15193928980709	-2.59246069532057	0.559478594486522	None
AT2G11910	gbM	>=25_reads	loss	0.778151548582788	-0.821587515159661	-1.59973906374245	Decreased
AT2G12400	gbM	>=25_reads	loss	0.0693363988156064	-0.283771800977938	-0.353108199793545	None
AT2G13290	gbM	>=25_reads	loss	-2.00899155265451	-2.68147436264249	-0.672482809987981	None
AT2G13360	gbM	>=25_reads	loss	1.05596210696343	2.48697609549892	1.43101398853549	Increased
AT2G13540	gbM	>=25_reads	loss	-1.71749127524479	-1.4368999907757	0.28059128446909	None
AT2G13560	gbM	>=25_reads	loss	1.05154422680309	0.566445863308488	-0.485098363494606	None
AT2G13790	gbM	>=25_reads	loss	0.403009384658091	-0.131706889630889	-0.534716274288981	None
AT2G13800	gbM	>=25_reads	loss	-0.611356243593887	-2.17340829213268	-1.56205204853879	Decreased
AT2G13960	gbM	>=25_reads	loss	-2.38548734789882	-3.34597017567389	-0.960482827775079	None
AT2G14050	gbM	>=25_reads	loss	-4.50003205441832	-1.92165422992797	2.57837782449035	Increased
AT2G14110	gbM	>=25_reads	loss	-1.25805525364549	-2.0573797229625	-0.799324469317009	None
AT2G14255	gbM	>=25_reads	loss	1.39774393144342	-0.518013778622981	-1.9157577100664	Decreased
AT2G14260	gbM	>=25_reads	loss	-0.719020608112512	-2.68218746550047	-1.96316685738796	Decreased
AT2G14520	non-methylated	>=25_reads	loss	-2.91879754869431	-4.24479083544084	-1.32599328674653	Decreased
AT2G14530	gbM	>=25_reads	loss	-0.430382357496898	-1.74335558170737	-1.31297322421047	Decreased
AT2G14850	gbM	>=25_reads	loss	-2.40513881779494	-3.96558019509804	-1.56044137730311	Decreased
AT2G14910	gbM	>=25_reads	loss	-0.0472419267369195	0.67350911175536	0.720751038492279	None
AT2G15230	gbM	>=25_reads	loss	-0.706936951005858	-1.53823968414801	-0.831302733142147	None
AT2G15290	gbM	>=25_reads	loss	-0.104011958015916	0.556781698945027	0.660793656960943	None
AT2G15530	gbM	>=25_reads	loss	-2.6645580084754	-1.87198711310376	0.792570895371635	None
AT2G15630	non-methylated	>=25_reads	loss	-3.91473162815831	-3.71028685889728	0.204444769261031	None
AT2G15680	gbM	>=25_reads	loss	0.918758559792506	1.96874034691572	1.04998178712321	Increased
AT2G15695	gbM	>=25_reads	loss	-1.12425184155172	-1.50213440244078	-0.377882560889057	None
AT2G15860	gbM	>=25_reads	loss	-0.797231183758844	-0.900170676819325	-0.102939493060481	None
AT2G15900	gbM	>=25_reads	loss	-0.0770674278083713	-1.3995216274807	-1.32245419967233	Decreased
AT2G15910	gbM	>=25_reads	loss	-0.256193214730963	-2.05361633383614	-1.79742311910517	Decreased
AT2G15980	non-methylated	>=25_reads	loss	-2.7218684474201	-3.10517969926936	-0.383311251849259	None
AT2G16070	gbM	>=25_reads	loss	0.657471875993308	0.165274773463989	-0.492197102529319	None
AT2G16250	gbM	>=25_reads	loss	-0.782449729952405	-1.56390218599731	-0.781452456044906	None
AT2G16365	gbM	>=25_reads	loss	-1.17202215745678	-1.25901171692842	-0.0869895594716328	None
AT2G16430	gbM	>=25_reads	loss	1.21857771635109	0.657541447091503	-0.561036269259591	None
AT2G16530	gbM	>=25_reads	loss	-0.692749376344076	-2.68692757715879	-1.99417820081471	Decreased
AT2G16570	non-methylated	>=25_reads	loss	-1.43535332526085	-0.788370999918563	0.646982325342283	None
AT2G16595	gbM	>=25_reads	loss	-1.43447122956183	-1.73603922598253	-0.301567996420703	None
AT2G16710	gbM	>=25_reads	loss	0.309334548175043	-2.12678097442407	-2.43611552259911	Decreased
AT2G16860	gbM	>=25_reads	loss	-0.917796690951817	-1.33945711475501	-0.421660423803193	None
AT2G16880	non-methylated	>=25_reads	loss	-2.52216937769069	-3.49321882652461	-0.971049448833917	None
AT2G16900	non-methylated	>=25_reads	loss	-2.50759502206504	-1.79828196439746	0.709313057667578	None
AT2G16980	gbM	>=25_reads	loss	0.6443859042944	1.06908918454005	0.424703280245646	None
AT2G17030	non-methylated	>=25_reads	loss	-1.34978396408058	-1.8529696924395	-0.503185728358923	None
AT2G17070	gbM	>=25_reads	loss	-1.89231044390068	-0.507235627384628	1.38507481651605	Increased
AT2G17150	gbM	>=25_reads	loss	-1.96166168784277	-3.31685819631818	-1.3551965084754	Decreased
AT2G17290	gbM	>=25_reads	loss	0.5552614363355	1.21590517445326	0.660643738117764	None
AT2G17340	gbM	>=25_reads	loss	0.345405174330708	0.12632270899598	-0.219082465334728	None
AT2G17480	gbM	>=25_reads	loss	0.612608719245619	1.07623577307107	0.463627053825453	None
AT2G17800	gbM	>=25_reads	loss	-0.345429513664971	-0.268834836104055	0.076594677560916	None
AT2G18150	non-methylated	>=25_reads	loss	1.60269966964102	-1.94746456281977	-3.55016423246079	Decreased
AT2G18170	gbM	>=25_reads	loss	-0.708727361691058	-1.38608659708386	-0.677359235392805	None
AT2G18328	gbM	>=25_reads	loss	1.45183458677669	0.908726641460295	-0.543107945316395	None
AT2G18690	gbM	>=25_reads	loss	0.95403438577952	-0.646689547365344	-1.60072393314486	Decreased
AT2G19710	gbM	>=25_reads	loss	-0.515825902911482	-3.25478925996034	-2.73896335704886	Decreased
AT2G19930	gbM	>=25_reads	loss	-2.02725397917427	-1.50113296538639	0.526121013787882	None
AT2G20340	gbM	>=25_reads	loss	-0.77678026373025	-0.813186913151022	-0.0364066494207712	None
AT2G20500	gbM	>=25_reads	loss	-0.61257581568147	-3.2970632510517	-2.68448743537023	Decreased
AT2G21880	gbM	>=25_reads	loss	0.381764258689475	0.137117715590894	-0.244646543098581	None
AT2G22240	non-methylated	>=25_reads	loss	2.5267896526028	0.7226940757309	-1.8040955768719	Decreased
AT2G22560	gbM	>=25_reads	loss	-0.25042956928379	-0.522370817685719	-0.271941248401929	None
AT2G22660	non-methylated	>=25_reads	loss	1.47122478081882	1.24466153573241	-0.226563245086411	None
AT2G22690	gbM	>=25_reads	loss	-1.69384580553721	-3.25791190974522	-1.56406610420801	Decreased
AT2G22795	gbM	>=25_reads	loss	2.26211481499352	0.574389409052269	-1.68772540594125	Decreased
AT2G22880	gbM	>=25_reads	loss	3.31267171955238	0.761277536931768	-2.55139418262061	Decreased
AT2G22930	gbM	>=25_reads	loss	-0.110871822492236	-1.11507009488138	-1.00419827238914	Decreased
AT2G23150	gbM	>=25_reads	loss	-0.58394240158775	0.00689095870509238	0.590833360292843	None
AT2G23420	gbM	>=25_reads	loss	0.723072689059983	-0.332377395018153	-1.05545008407814	Decreased
AT2G23450	non-methylated	>=25_reads	loss	-1.7604608961296	-1.00531776357368	0.755143132555929	None
AT2G23840	gbM	>=25_reads	loss	1.83956860608361	-2.06352283168017	-3.90309143776377	Decreased
AT2G24100	gbM	>=25_reads	loss	0.131639966355104	-2.22097251902388	-2.35261248537899	Decreased
AT2G24220	gbM	>=25_reads	loss	-0.616550415380862	-2.30377502830258	-1.68722461292172	Decreased
AT2G24230	gbM	>=25_reads	loss	-2.57012069852432	-2.9786002146193	-0.408479516094976	None
AT2G24280	gbM	>=25_reads	loss	-0.310779641061329	-2.17654138175113	-1.8657617406898	Decreased
AT2G24290	gbM	>=25_reads	loss	-0.492234715740098	-2.0080615893254	-1.5158268735853	Decreased
AT2G24300	gbM	>=25_reads	loss	-0.272444920126897	-0.0418178712328935	0.230627048894004	None
AT2G24350	gbM	>=25_reads	loss	-2.18013580620303	-1.95741549691791	0.222720309285119	None
AT2G24420	gbM	>=25_reads	loss	0.592489860314775	-0.73009417837774	-1.32258403869252	Decreased
AT2G24440	gbM	>=25_reads	loss	-1.14145392650784	-3.22142139327233	-2.07996746676449	Decreased
AT2G24690	gbM	>=25_reads	loss	-1.39822225058811	-1.89912517464319	-0.500902924055081	None
AT2G25010	gbM	>=25_reads	loss	-1.32920118166616	-5.21274824142172	-3.88354705975556	Decreased
AT2G25050	Transposable-like	>=25_reads	loss	-1.88313075883786	-2.48791461044798	-0.604783851610124	None
AT2G25070	gbM	>=25_reads	loss	1.57402670094521	0.717249159283777	-0.856777541661436	None
AT2G25080	non-methylated	>=25_reads	loss	2.69419178094575	1.67216375627828	-1.02202802466747	Decreased
AT2G25160	Transposable-like	>=25_reads	loss	1.56612342971379	1.25340780895501	-0.312715620758774	None
AT2G25290	gbM	>=25_reads	loss	-2.06265043478888	-3.81786124134807	-1.7552108065592	Decreased
AT2G25300	gbM	>=25_reads	loss	-1.80310648415697	-4.91291869996465	-3.10981221580769	Decreased
AT2G25480	non-methylated	>=25_reads	loss	-2.23675437843366	-2.29981082740328	-0.0630564489696233	None
AT2G25490	gbM	>=25_reads	loss	0.126095003098012	-2.79826003259998	-2.924355035698	Decreased
AT2G25590	gbM	>=25_reads	loss	0.331730231381529	-1.68520837057023	-2.01693860195175	Decreased
AT2G25650	gbM	>=25_reads	loss	-1.18107359164298	-3.08615575325014	-1.90508216160716	Decreased
AT2G25850	gbM	>=25_reads	loss	-1.25175128528662	-2.71165994364021	-1.45990865835359	Decreased
AT2G25910	gbM	>=25_reads	loss	-1.76278803575888	-2.71555886324055	-0.952770827481666	None
AT2G25940	gbM	>=25_reads	loss	0.27365678263599	-0.91444768191685	-1.18810446455284	Decreased
AT2G26030	gbM	>=25_reads	loss	-0.584304255164463	-0.538136564922861	0.0461676902416021	None
AT2G26060	gbM	>=25_reads	loss	-2.03460477891733	-2.92977922334866	-0.895174444431326	None
AT2G26170	gbM	>=25_reads	loss	-0.260788554824281	-0.758486204357275	-0.497697649532994	None
AT2G26210	gbM	>=25_reads	loss	-0.554281019981442	-0.376297021776137	0.177983998205305	None
AT2G26230	gbM	>=25_reads	loss	0.537418793283018	1.03535756021274	0.497938766929721	None
AT2G26240	non-methylated	>=25_reads	loss	-0.120536903458291	-1.87550716938397	-1.75497026592568	Decreased
AT2G26260	non-methylated	>=25_reads	loss	-1.9833382807461	-4.87426047942697	-2.89092219868087	Decreased
AT2G26270	gbM	>=25_reads	loss	-2.0263536443202	-1.38123591897802	0.645117725342172	None
AT2G26280	gbM	>=25_reads	loss	-0.313221363948234	-1.3544757481656	-1.04125438421737	Decreased
AT2G26300	non-methylated	>=25_reads	loss	-0.602477066617549	-2.73481324321787	-2.13233617660032	Decreased
AT2G26310	gbM	>=25_reads	loss	-2.99209891024719	-4.70554318719467	-1.71344427694748	Decreased
AT2G26340	gbM	>=25_reads	loss	0.599169871971196	0.663034268521954	0.0638643965507577	None
AT2G26430	gbM	>=25_reads	loss	-0.577062273732958	-2.68842957371316	-2.1113672999802	Decreased
AT2G26460	gbM	>=25_reads	loss	-1.8897829881871	-3.39844503264597	-1.50866204445886	Decreased
AT2G26470	gbM	>=25_reads	loss	-2.90556890117401	-2.97773035619312	-0.072161455019109	None
AT2G26510	gbM	>=25_reads	loss	-1.20307363602585	-1.03913194640242	0.163941689623429	None
AT2G26550	non-methylated	>=25_reads	loss	-1.47237781508076	0.129896046312703	1.60227386139346	Increased
AT2G26570	gbM	>=25_reads	loss	-0.592206647268077	-1.29452771544703	-0.70232106817895	None
AT2G26600	non-methylated	>=25_reads	loss	-1.39768153492143	-1.54809857281209	-0.150417037890655	None
AT2G26650	gbM	>=25_reads	loss	0.0593466731138587	0.244416259454586	0.185069586340727	None
AT2G26660	gbM	>=25_reads	loss	-0.165942233394972	0.0273362169512269	0.193278450346199	None
AT2G26670	gbM	>=25_reads	loss	0.681429550158058	1.07538814301264	0.393958592854586	None
AT2G26680	gbM	>=25_reads	loss	-1.11704426896409	-3.35118072126076	-2.23413645229667	Decreased
AT2G26770	gbM	>=25_reads	loss	-0.279746475066713	-0.659081018928407	-0.379334543861695	None
AT2G26780	gbM	>=25_reads	loss	-1.90183072996771	-1.16589110271944	0.735939627248267	None
AT2G26800	gbM	>=25_reads	loss	-0.0479670993827286	-0.968241200384062	-0.920274101001333	None
AT2G26810	gbM	>=25_reads	loss	-1.03977613595371	-3.40899230916536	-2.36921617321165	Decreased
AT2G26860	gbM	>=25_reads	loss	-0.852219472342573	-0.481699520188458	0.370519952154116	None
AT2G26890	gbM	>=25_reads	loss	-0.659174385430211	-1.47566900919547	-0.816494623765262	None
AT2G26910	gbM	>=25_reads	loss	0.606482282566213	-0.299736930777498	-0.906219213343711	None
AT2G26920	gbM	>=25_reads	loss	-1.96268503053714	-1.2870876705671	0.675597359970044	None
AT2G26930	gbM	>=25_reads	loss	-1.02996859205845	0.183790148420472	1.21375874047892	Increased
AT2G26970	gbM	>=25_reads	loss	-2.01686911498245	-0.481737546771443	1.535131568211	Increased
AT2G26980	gbM	>=25_reads	loss	1.50183084469263	1.69371723219387	0.191886387501243	None
AT2G26990	gbM	>=25_reads	loss	-1.502497822807	-1.46296573440795	0.0395320883990524	None
AT2G27020	gbM	>=25_reads	loss	0.34927195076623	-1.48291444556926	-1.83218639633549	Decreased
AT2G27040	gbM	>=25_reads	loss	-1.18283689044024	-1.22820752038462	-0.045370629944383	None
AT2G27050	gbM	>=25_reads	loss	-1.26530909487779	-0.737171910262927	0.528137184614862	None
AT2G27060	gbM	>=25_reads	loss	-2.26671781924441	-0.832792168013254	1.43392565123115	Increased
AT2G27090	gbM	>=25_reads	loss	-2.70624474194972	-4.44876225301108	-1.74251751106135	Decreased
AT2G27110	gbM	>=25_reads	loss	-2.34609228897237	-3.28919160611726	-0.943099317144888	None
AT2G27150	gbM	>=25_reads	loss	-1.78145051368982	-3.04080428484994	-1.25935377116013	Decreased
AT2G27170	gbM	>=25_reads	loss	-0.652884808021357	-0.886309721870466	-0.233424913849108	None
AT2G27190	non-methylated	>=25_reads	loss	0.346324536945639	0.340507070481701	-0.00581746646393805	None
AT2G27200	gbM	>=25_reads	loss	-1.59986625054774	-1.45658528879449	0.143280961753246	None
AT2G27210	gbM	>=25_reads	loss	-1.83351093950118	-3.3899212775114	-1.55641033801022	Decreased
AT2G27285	gbM	>=25_reads	loss	-1.92867918656932	-2.01959731581295	-0.090918129243631	None
AT2G27350	gbM	>=25_reads	loss	-2.96866911544993	-1.00100115173625	1.96766796371367	Increased
AT2G27470	gbM	>=25_reads	loss	-2.1405614700626	-2.57834950869078	-0.437788038628186	None
AT2G27480	non-methylated	>=25_reads	loss	-1.25063710064044	-0.601157034131058	0.649480066509381	None
AT2G27490	gbM	>=25_reads	loss	-1.94952083988848	-2.72828667505023	-0.778765835161755	None
AT2G27600	gbM	>=25_reads	loss	-1.22639589005327	-1.67792605460682	-0.451530164553549	None
AT2G27680	gbM	>=25_reads	loss	-0.0555725834393787	-0.481611764284489	-0.426039180845111	None
AT2G27740	non-methylated	>=25_reads	loss	0.524081543133165	-1.1573914837391	-1.68147302687227	Decreased
AT2G27790	non-methylated	>=25_reads	loss	-2.6211942453704	-2.94326084560465	-0.322066600234246	None
AT2G27800	gbM	>=25_reads	loss	-1.71312620725539	-3.69091210500813	-1.97778589775274	Decreased
AT2G27860	gbM	>=25_reads	loss	-1.0703362509613	1.1421013786421	2.2124376296034	Increased
AT2G27900	gbM	>=25_reads	loss	-0.80054405217511	-2.79397687026235	-1.99343281808725	Decreased
AT2G27950	gbM	>=25_reads	loss	-1.65456965425914	-0.131401068027392	1.52316858623175	Increased
AT2G27980	gbM	>=25_reads	loss	-2.17272428295881	-5.46538043536945	-3.29265615241064	Decreased
AT2G28050	gbM	>=25_reads	loss	-2.70473232387138	-0.859455981646541	1.84527634222484	Increased
AT2G28060	gbM	>=25_reads	loss	-1.09590803288903	-1.0662682526931	0.0296397801959283	None
AT2G28130	gbM	>=25_reads	loss	-0.198820393898831	-1.10747088518602	-0.908650491287186	None
AT2G28150	gbM	>=25_reads	loss	0.250300867432246	-2.38687960399224	-2.63718047142449	Decreased
AT2G28240	gbM	>=25_reads	loss	-2.48579511038054	-4.35915236115812	-1.87335725077758	Decreased
AT2G28250	gbM	>=25_reads	loss	-0.929772613617399	-1.68789415188372	-0.758121538266318	None
AT2G28260	gbM	>=25_reads	loss	-0.60832036093403	-1.18761722007616	-0.579296859142127	None
AT2G28290	gbM	>=25_reads	loss	-0.212501219247801	-1.76225334084469	-1.54975212159688	Decreased
AT2G28310	gbM	>=25_reads	loss	-1.1558332120806	-3.06614924030147	-1.91031602822088	Decreased
AT2G28320	gbM	>=25_reads	loss	-1.31184821764145	-0.015042752459676	1.29680546518178	Increased
AT2G28390	non-methylated	>=25_reads	loss	-1.85580717296624	-2.57734676882786	-0.72153959586162	None
AT2G28440	gbM	>=25_reads	loss	-0.987670509131122	-1.48061530321564	-0.492944794084516	None
AT2G28450	gbM	>=25_reads	loss	-0.485623515968067	-0.522703948489782	-0.0370804325217149	None
AT2G28470	gbM	>=25_reads	loss	1.69815531143253	1.27032589558667	-0.427829415845854	None
AT2G28480	gbM	>=25_reads	loss	-1.55174950309545	-3.56863313779019	-2.01688363469474	Decreased
AT2G28520	gbM	>=25_reads	loss	-0.942317330654417	-0.686247920407448	0.256069410246969	None
AT2G28550	non-methylated	>=25_reads	loss	0.0568280602123323	0.894532340155585	0.837704279943252	None
AT2G28560	gbM	>=25_reads	loss	-3.98928565782263	-1.77243720138061	2.21684845644202	Increased
AT2G28670	non-methylated	>=25_reads	loss	2.40142989739173	1.75430847105294	-0.64712142633879	None
AT2G28760	gbM	>=25_reads	loss	1.96037668705773	2.0070352944416	0.0466586073838708	None
AT2G28800	gbM	>=25_reads	loss	-0.762861307148197	-1.01448753768849	-0.251626230540294	None
AT2G28880	gbM	>=25_reads	loss	-2.28262407186277	-4.0327339731414	-1.75010990127863	Decreased
AT2G28890	non-methylated	>=25_reads	loss	0.00696918772244623	0.0477770231675803	0.040807835445134	None
AT2G28910	gbM	>=25_reads	loss	1.69238678469074	-2.53002008656774	-4.22240687125847	Decreased
AT2G28930	gbM	>=25_reads	loss	1.09908111306694	1.7182314755302	0.619150362463259	None
AT2G28940	gbM	>=25_reads	loss	-0.923158681191549	-2.090684439324	-1.16752575813245	Decreased
AT2G29020	gbM	>=25_reads	loss	0.586956998804304	0.266928299452199	-0.320028699352104	None
AT2G29050	gbM	>=25_reads	loss	-1.71840199732205	-2.16257291147843	-0.444170914156376	None
AT2G29065	gbM	>=25_reads	loss	-2.39554713325157	-3.85702189766239	-1.46147476441082	Decreased
AT2G29070	gbM	>=25_reads	loss	-2.18002869375754	-2.043655980803	0.136372712954548	None
AT2G29080	gbM	>=25_reads	loss	-0.499719812044473	0.432474831171326	0.932194643215799	None
AT2G29190	gbM	>=25_reads	loss	-1.87971293768266	-1.3893827464622	0.490330191220456	None
AT2G29210	gbM	>=25_reads	loss	-0.0312213520114451	-2.11728243685343	-2.08606108484199	Decreased
AT2G29390	non-methylated	>=25_reads	loss	-1.26548910865941	-1.93703671399524	-0.671547605335835	None
AT2G29400	gbM	>=25_reads	loss	0.206567219071915	-0.0659356772359047	-0.27250289630782	None
AT2G29510	gbM	>=25_reads	loss	-1.1613557333569	-3.68189988396415	-2.52054415060725	Decreased
AT2G29560	gbM	>=25_reads	loss	-1.19181466202932	-0.399987490972868	0.791827171056449	None
AT2G29580	gbM	>=25_reads	loss	-1.66733008224005	-1.79779222585203	-0.130462143611981	None
AT2G29650	non-methylated	>=25_reads	loss	1.24039787843728	1.50972051150458	0.269322633067291	None
AT2G29720	non-methylated	>=25_reads	loss	-0.849753638881709	-1.03849650789724	-0.18874286901553	None
AT2G29730	non-methylated	>=25_reads	loss	-0.23661606318922	-0.48557439936222	-0.248958336173	None
AT2G29890	gbM	>=25_reads	loss	-1.14167538840817	-2.2106732261643	-1.06899783775613	Decreased
AT2G29910	non-methylated	>=25_reads	loss	-1.73540529996022	-2.30073953802882	-0.565334238068608	None
AT2G29970	gbM	>=25_reads	loss	-0.388620591323583	-0.000511988396258733	0.388108602927324	None
AT2G29990	gbM	>=25_reads	loss	-1.82512200212312	-3.58366754499704	-1.75854554287392	Decreased
AT2G30050	gbM	>=25_reads	loss	-0.882835110750633	-2.51680833401197	-1.63397322326134	Decreased
AT2G30070	gbM	>=25_reads	loss	-0.825103441167122	0.106288633150446	0.931392074317568	None
AT2G30080	non-methylated	>=25_reads	loss	-1.42445973460061	-0.936903149979965	0.487556584620641	None
AT2G30105	gbM	>=25_reads	loss	-1.33710938009898	-3.77585843718158	-2.4387490570826	Decreased
AT2G30110	gbM	>=25_reads	loss	0.0449760088836752	0.596376221349943	0.551400212466268	None
AT2G30120	gbM	>=25_reads	loss	-1.52717922936403	-2.27550150854295	-0.748322279178916	None
AT2G30280	gbM	>=25_reads	loss	-1.14988842515448	-1.01654959449195	0.133338830662533	None
AT2G30350	gbM	>=25_reads	loss	-1.61075075727054	-2.43132638810536	-0.820575630834818	None
AT2G30390	gbM	>=25_reads	loss	0.0806480593328327	-0.14515272742171	-0.225800786754542	None
AT2G30460	gbM	>=25_reads	loss	-2.0878699595689	-0.421304316027136	1.66656564354176	Increased
AT2G30470	gbM	>=25_reads	loss	-1.07542979801777	-3.55610840481509	-2.48067860679731	Decreased
AT2G30480	non-methylated	>=25_reads	loss	-2.45229337653859	-2.15057319675409	0.301720179784497	None
AT2G30490	non-methylated	>=25_reads	loss	2.67408679380486	3.02814560726097	0.354058813456105	None
AT2G30505	gbM	>=25_reads	loss	-2.14545081254532	-2.0881269396825	0.057323872862816	None
AT2G30530	gbM	>=25_reads	loss	-1.96567130550516	-3.32494495420149	-1.35927364869633	Decreased
AT2G30575	gbM	>=25_reads	loss	-1.89969491630422	-5.51490211177366	-3.61520719546944	Decreased
AT2G30580	gbM	>=25_reads	loss	-2.48131384307367	-4.76156170704885	-2.28024786397518	Decreased
AT2G30695	gbM	>=25_reads	loss	-0.591587019045836	1.01081148698748	1.60239850603331	Increased
AT2G30700	gbM	>=25_reads	loss	-0.85696423816379	0.0389871018533633	0.895951340017153	None
AT2G30710	gbM	>=25_reads	loss	-1.64603891194777	-3.7424734800915	-2.09643456814372	Decreased
AT2G30720	non-methylated	>=25_reads	loss	-1.23856361838426	-3.71707102301578	-2.47850740463153	Decreased
AT2G30740	gbM	>=25_reads	loss	-0.230202125383497	-0.332624132980304	-0.102422007596807	None
AT2G30800	gbM	>=25_reads	loss	-1.55122419995944	-3.14952182357771	-1.59829762361827	Decreased
AT2G30880	gbM	>=25_reads	loss	-2.23246074322427	-2.53693511081953	-0.304474367595255	None
AT2G30910	gbM	>=25_reads	loss	-3.50249356708209	-4.62891186820618	-1.12641830112409	Decreased
AT2G30950	gbM	>=25_reads	loss	1.88179958943492	3.12112578220101	1.23932619276609	Increased
AT2G30980	gbM	>=25_reads	loss	1.15590031512582	0.138213723742145	-1.01768659138368	Decreased
AT2G31020	gbM	>=25_reads	loss	-0.31976675512878	-0.795395341284323	-0.475628586155543	None
AT2G31081	gbM	>=25_reads	loss	-0.189223202851034	-1.34890688040352	-1.15968367755249	Decreased
AT2G31110	gbM	>=25_reads	loss	1.0881574592951	1.04478020075932	-0.0433772585357839	None
AT2G31130	non-methylated	>=25_reads	loss	0.0607442883655111	-0.783749894343051	-0.844494182708562	None
AT2G31260	gbM	>=25_reads	loss	-1.82845426237982	-2.02661344159647	-0.198159179216655	None
AT2G31280	gbM	>=25_reads	loss	-0.236246595029311	-0.757391329861203	-0.521144734831892	None
AT2G31290	gbM	>=25_reads	loss	-2.13772238025699	-1.15841957948647	0.979302800770519	None
AT2G31340	gbM	>=25_reads	loss	-1.2263222590228	-0.95318331002604	0.273138948996761	None
AT2G31350	gbM	>=25_reads	loss	-0.13767215562062	-3.22020176612414	-3.08252961050351	Decreased
AT2G31380	gbM	>=25_reads	loss	3.47444243038905	2.35948416968367	-1.11495826070539	Decreased
AT2G31440	gbM	>=25_reads	loss	0.0161813281288056	0.140580984019843	0.124399655891038	None
AT2G31450	gbM	>=25_reads	loss	-1.70809573277074	-0.978795892782214	0.729299839988526	None
AT2G31510	gbM	>=25_reads	loss	-2.66749689078194	-2.86021861434629	-0.192721723564353	None
AT2G31530	gbM	>=25_reads	loss	-0.746767730536523	0.165139643987361	0.911907374523883	None
AT2G31580	gbM	>=25_reads	loss	-1.84105370510792	-4.35007773623309	-2.50902403112517	Decreased
AT2G31820	gbM	>=25_reads	loss	-0.402325398787807	-2.12185603810496	-1.71953063931716	Decreased
AT2G31865	non-methylated	>=25_reads	loss	-1.88219059984807	-2.61841189350606	-0.73622129365799	None
AT2G31870	gbM	>=25_reads	loss	-1.5240977138518	-2.88820587652827	-1.36410816267647	Decreased
AT2G31900	gbM	>=25_reads	loss	-1.47624162633394	-1.42139943782642	0.0548421885075159	None
AT2G31955	gbM	>=25_reads	loss	-1.5199436061713	-2.54189443125799	-1.02195082508669	Decreased
AT2G31960	gbM	>=25_reads	loss	-0.0700354142264683	-1.05705392358263	-0.987018509356165	None
AT2G32000	gbM	>=25_reads	loss	-2.13542382856269	-6.38463661751962	-4.24921278895693	Decreased
AT2G32010	gbM	>=25_reads	loss	-1.06291793718305	-0.657396933037738	0.405521004145307	None
AT2G32040	gbM	>=25_reads	loss	-1.05810909212837	-0.63698249986248	0.421126592265895	None
AT2G32120	gbM	>=25_reads	loss	-2.89200474894574	-4.97574223545813	-2.08373748651239	Decreased
AT2G32170	non-methylated	>=25_reads	loss	-1.65920383873796	-1.19823325101229	0.460970587725668	None
AT2G32230	gbM	>=25_reads	loss	1.24687318878776	2.72007135501055	1.47319816622279	Increased
AT2G32250	gbM	>=25_reads	loss	-2.12797066249303	-4.85052192018864	-2.72255125769561	Decreased
AT2G32260	gbM	>=25_reads	loss	0.579615416617231	-4.80482233491426	-5.38443775153149	Decreased
AT2G32290	non-methylated	>=25_reads	loss	0.62658617241526	-0.269444214551722	-0.896030386966981	None
AT2G32295	non-methylated	>=25_reads	loss	-0.493255763086272	0.688088385567589	1.18134414865386	Increased
AT2G32320	gbM	>=25_reads	loss	-2.05229310110039	-1.75664899316384	0.295644107936552	None
AT2G32400	gbM	>=25_reads	loss	-0.725649151911442	0.313792091103792	1.03944124301523	Increased
AT2G32410	gbM	>=25_reads	loss	-2.47979643142675	-0.68395962322889	1.79583680819786	Increased
AT2G32415	gbM	>=25_reads	loss	-2.50672035145816	-1.31058673380836	1.19613361764979	Increased
AT2G32440	gbM	>=25_reads	loss	-2.58158557080754	-2.09362710650781	0.48795846429973	None
AT2G32450	non-methylated	>=25_reads	loss	-0.288669261518551	-0.0233998335647836	0.265269427953768	None
AT2G32480	gbM	>=25_reads	loss	1.01593021833997	1.13757690513208	0.121646686792114	None
AT2G32520	non-methylated	>=25_reads	loss	-0.705647523577075	0.192307818749093	0.897955342326167	None
AT2G32540	non-methylated	>=25_reads	loss	0.867063212243355	-0.383094692904328	-1.25015790514768	Decreased
AT2G32580	gbM	>=25_reads	loss	-1.7641667632395	-2.08967845005614	-0.325511686816633	None
AT2G32630	gbM	>=25_reads	loss	-2.72256302951466	-3.4527877153361	-0.730224685821443	None
AT2G32700	gbM	>=25_reads	loss	0.0957902947206085	-1.33809054712889	-1.43388084184949	Decreased
AT2G32730	gbM	>=25_reads	loss	0.537272032505496	-1.04419341722252	-1.58146544972801	Decreased
AT2G32800	non-methylated	>=25_reads	loss	0.0375222042263994	0.122187214411837	0.0846650101854372	None
AT2G32810	gbM	>=25_reads	loss	-2.14349915706456	1.78841626565104	3.9319154227156	Increased
AT2G32840	gbM	>=25_reads	loss	-1.37004008057061	-2.32817343898432	-0.95813335841371	None
AT2G32850	gbM	>=25_reads	loss	-0.789298886193831	-2.3649877919843	-1.57568890579047	Decreased
AT2G32900	non-methylated	>=25_reads	loss	-1.94740474978494	-2.95590185779433	-1.00849710800939	Decreased
AT2G32910	gbM	>=25_reads	loss	-2.28664363104629	-2.38708528849047	-0.100441657444186	None
AT2G32930	gbM	>=25_reads	loss	-2.43362306883624	-2.32414428334561	0.109478785490626	None
AT2G32950	gbM	>=25_reads	loss	0.314578676315672	0.88335230132016	0.568773625004488	None
AT2G32970	gbM	>=25_reads	loss	-2.28366651332724	-3.03515877338053	-0.7514922600533	None
AT2G32980	gbM	>=25_reads	loss	-0.735345755393328	-2.57527994548448	-1.83993419009115	Decreased
AT2G33040	gbM	>=25_reads	loss	0.0587756806833844	1.18815772723426	1.12938204655087	Increased
AT2G33050	gbM	>=25_reads	loss	-1.00444741477431	-3.10965542669784	-2.10520801192353	Decreased
AT2G33060	gbM	>=25_reads	loss	-1.28438896530547	-1.13298902433838	0.151399940967086	None
AT2G33110	non-methylated	>=25_reads	loss	-1.66502731997012	-6.75350073879434	-5.08847341882423	Decreased
AT2G33150	gbM	>=25_reads	loss	0.62818859390333	1.00045397260937	0.372265378706045	None
AT2G33170	gbM	>=25_reads	loss	-1.32545786438248	-0.907278052916501	0.418179811465976	None
AT2G33205	non-methylated	>=25_reads	loss	-1.1987297651307	-2.30600013745549	-1.10727037232479	Decreased
AT2G33220	non-methylated	>=25_reads	loss	-1.2991221206857	-3.49882793046286	-2.19970580977716	Decreased
AT2G33290	gbM	>=25_reads	loss	-2.89658019537814	-4.62844530759757	-1.73186511221943	Decreased
AT2G33360	gbM	>=25_reads	loss	-2.0451315294971	-2.3558985282782	-0.310766998781104	None
AT2G33390	gbM	>=25_reads	loss	-2.69999614012016	-1.95320039411238	0.746795746007781	None
AT2G33490	gbM	>=25_reads	loss	-2.12985116155046	-2.35947971480022	-0.229628553249753	None
AT2G33540	non-methylated	>=25_reads	loss	-1.28993798699134	-5.50144880836064	-4.2115108213693	Decreased
AT2G33610	non-methylated	>=25_reads	loss	-1.03430218597439	-4.09108647324658	-3.05678428727219	Decreased
AT2G33620	non-methylated	>=25_reads	loss	-0.730291731014163	-1.92317266945919	-1.19288093844503	Decreased
AT2G33630	gbM	>=25_reads	loss	-1.05692266433044	-1.38842061239145	-0.331497948061007	None
AT2G33640	gbM	>=25_reads	loss	-2.72083041596897	-2.58212043182804	0.138709984140928	None
AT2G33700	gbM	>=25_reads	loss	-1.05641157139053	-6.15656781571434	-5.10015624432381	Decreased
AT2G33730	gbM	>=25_reads	loss	-1.46922850944536	-4.03303077407204	-2.56380226462668	Decreased
AT2G33740	gbM	>=25_reads	loss	-0.403216717491727	0.341553200452614	0.744769917944341	None
AT2G33835	gbM	>=25_reads	loss	-2.01338526838978	-5.4582740648053	-3.44488879641551	Decreased
AT2G33860	gbM	>=25_reads	loss	-2.01489349610867	-1.03698210132502	0.977911394783648	None
AT2G33980	gbM	>=25_reads	loss	-2.18537864215113	-2.0928967206419	0.0924819215092318	None
AT2G33990	gbM	>=25_reads	loss	0.987147513742993	1.35634600414475	0.369198490401754	None
AT2G34020	gbM	>=25_reads	loss	-0.206151095914509	-1.68280226121678	-1.47665116530227	Decreased
AT2G34090	gbM	>=25_reads	loss	2.16513736233522	-0.462356123084651	-2.62749348541987	Decreased
AT2G34150	non-methylated	>=25_reads	loss	-1.60422682546604	-3.33787965893226	-1.73365283346622	Decreased
AT2G34170	non-methylated	>=25_reads	loss	-2.34680347201753	-4.85605767021558	-2.50925419819806	Decreased
AT2G34250	gbM	>=25_reads	loss	-0.185323591524499	0.486490459428896	0.671814050953395	None
AT2G34300	gbM	>=25_reads	loss	0.565941170772438	1.31135959616434	0.745418425391903	None
AT2G34410	gbM	>=25_reads	loss	-1.2771350997837	-1.55464765721409	-0.277512557430384	None
AT2G34450	gbM	>=25_reads	loss	-2.20949609240369	-1.53978637555691	0.669709716846781	None
AT2G34470	non-methylated	>=25_reads	loss	-0.658624008517171	0.0635767234564044	0.722200731973575	None
AT2G39180	non-methylated	>=25_reads	loss	-0.12391079991098	0.600876480006469	0.724787279917449	None
AT2G39190	gbM	>=25_reads	loss	-1.05938889769358	-2.09440754597289	-1.03501864827931	Decreased
AT2G39260	gbM	>=25_reads	loss	-0.946264108840528	-1.52432048617898	-0.578056377338448	None
AT2G39270	non-methylated	>=25_reads	loss	-0.951715183213363	-0.47076747431003	0.480947708903334	None
AT2G39280	gbM	>=25_reads	loss	-1.83735101748673	0.379595329264232	2.21694634675096	Increased
AT2G39290	non-methylated	>=25_reads	loss	0.662338773840947	0.818114266944624	0.155775493103677	None
AT2G39300	gbM	>=25_reads	loss	-1.42123823933108	-1.14327946669491	0.277958772636168	None
AT2G39340	gbM	>=25_reads	loss	-1.33224993442382	0.0139299678383615	1.34617990226218	Increased
AT2G39380	gbM	>=25_reads	loss	-0.697357170662354	-0.82649276164702	-0.129135590984666	None
AT2G39440	gbM	>=25_reads	loss	-0.700949583257067	-1.90126888392896	-1.2003193006719	Decreased
AT2G39445	gbM	>=25_reads	loss	-1.63802796894513	-2.13846891075257	-0.500440941807446	None
AT2G39450	non-methylated	>=25_reads	loss	0.66325545453387	-0.0153785682768548	-0.678634022810725	None
AT2G39550	gbM	>=25_reads	loss	-1.87625418160159	-2.42667753793487	-0.550423356333277	None
AT2G39630	non-methylated	>=25_reads	loss	-1.9244393479251	-2.83466572687469	-0.910226378949584	None
AT2G39690	non-methylated	>=25_reads	loss	-1.44626264018429	-1.50036937954364	-0.0541067393593508	None
AT2G39780	gbM	>=25_reads	loss	-0.661076096419046	0.562360469623266	1.22343656604231	Increased
AT2G39805	gbM	>=25_reads	loss	-1.36439568374463	-1.873611372731	-0.50921568898637	None
AT2G39810	gbM	>=25_reads	loss	-2.37438427574291	-2.39555618857021	-0.0211719128273034	None
AT2G39840	gbM	>=25_reads	loss	-2.47238858288668	-0.430074605683957	2.04231397720272	Increased
AT2G39850	non-methylated	>=25_reads	loss	0.747531854411314	2.62757660777469	1.88004475336338	Increased
AT2G39890	gbM	>=25_reads	loss	-3.05584890674282	-1.95803462008795	1.09781428665487	Increased
AT2G39910	gbM	>=25_reads	loss	-1.30806605205498	-2.08110499179282	-0.77303893973784	None
AT2G39940	gbM	>=25_reads	loss	-2.3243566469131	-2.42599186905919	-0.101635222146094	None
AT2G39950	gbM	>=25_reads	loss	-1.7681756588236	-2.40123841094955	-0.633062752125957	None
AT2G40140	non-methylated	>=25_reads	loss	-0.208051027702134	4.83595305671148	5.04400408441362	Increased
AT2G40280	non-methylated	>=25_reads	loss	-2.67110363538261	-2.2861697455758	0.384933889806807	None
AT2G40650	non-methylated	>=25_reads	loss	-2.21201216408836	-0.848197648716904	1.36381451537146	Increased
AT2G40660	gbM	>=25_reads	loss	-0.614080743260594	-2.46876674798521	-1.85468600472461	Decreased
AT2G40800	non-methylated	>=25_reads	loss	-0.82435270353477	-1.26232018378549	-0.437967480250722	None
AT2G40890	non-methylated	>=25_reads	loss	1.22148987326675	0.389021074687833	-0.832468798578912	None
AT2G40930	gbM	>=25_reads	loss	-1.76924768276048	-2.3894835814799	-0.620235898719423	None
AT2G40960	Transposable-like	>=25_reads	loss	1.53622375800123	1.28271773395359	-0.253506024047638	None
AT2G41020	gbM	>=25_reads	loss	-2.63030706208229	-2.7737070867912	-0.143400024708916	None
AT2G41040	gbM	>=25_reads	loss	-0.801964907808609	0.00789694867425933	0.809861856482868	None
AT2G41050	gbM	>=25_reads	loss	-0.861277339607761	-2.37625770742273	-1.51498036781497	Decreased
AT2G41140	gbM	>=25_reads	loss	-0.957154407086207	0.0243212971658772	0.981475704252085	None
AT2G41310	gbM	>=25_reads	loss	0.171957432469156	1.18338689831319	1.01142946584403	Increased
AT2G41510	non-methylated	>=25_reads	loss	-1.53349048988871	-1.45674202766783	0.0767484622208847	None
AT2G41530	non-methylated	>=25_reads	loss	-1.29774033667044	0.692273758234228	1.99001409490467	Increased
AT2G41540	non-methylated	>=25_reads	loss	0.0197862978514095	-0.0172116985306407	-0.0369979963820503	None
AT2G41680	non-methylated	>=25_reads	loss	-0.26923761984837	-2.0321768874902	-1.76293926764183	Decreased
AT2G41770	gbM	>=25_reads	loss	-1.20549416334581	-0.497403544564986	0.708090618780827	None
AT2G41820	gbM	>=25_reads	loss	-0.981307935020128	-0.988077044247731	-0.00676910922760321	None
AT2G41880	gbM	>=25_reads	loss	-1.6181722436013	-1.25634962901269	0.361822614588614	None
AT2G41890	gbM	>=25_reads	loss	-2.44161031506088	-3.43781161898328	-0.996201303922398	None
AT2G41970	non-methylated	>=25_reads	loss	0.0298978675137453	0.586343533822941	0.556445666309196	None
AT2G42080	non-methylated	>=25_reads	loss	-2.41106942206756	-1.92383725050481	0.48723217156275	None
AT2G42120	gbM	>=25_reads	loss	-2.36566061693204	-1.29180935389785	1.07385126303419	Increased
AT2G42160	non-methylated	>=25_reads	loss	-1.236648734566	-1.91421029432836	-0.677561559762357	None
AT2G42190	gbM	>=25_reads	loss	1.7762850146008	2.25672813693805	0.480443122337253	None
AT2G42270	gbM	>=25_reads	loss	-1.37865498673141	-1.87107524670467	-0.49242025997326	None
AT2G42520	gbM	>=25_reads	loss	-1.05060249455222	-0.648152339807184	0.402450154745039	None
AT2G42590	non-methylated	>=25_reads	loss	0.466458129489718	1.30267891364802	0.836220784158306	None
AT2G42670	gbM	>=25_reads	loss	-1.07047814307797	0.312311500570141	1.38278964364811	Increased
AT2G42700	gbM	>=25_reads	loss	-2.4060807042026	-3.81284235952758	-1.40676165532497	Decreased
AT2G42730	gbM	>=25_reads	loss	-3.35256454834045	-2.16952839972137	1.18303614861908	Increased
AT2G42750	gbM	>=25_reads	loss	2.64537371740365	2.46036001043697	-0.185013706966681	None
AT2G42910	gbM	>=25_reads	loss	-0.23039281963365	-1.91233350541496	-1.68194068578131	Decreased
AT2G43070	non-methylated	>=25_reads	loss	-1.42247127529247	-2.43603659901952	-1.01356532372705	Decreased
AT2G43190	non-methylated	>=25_reads	loss	-1.40527201858729	-1.21592368234536	0.189348336241925	None
AT2G43260	non-methylated	>=25_reads	loss	-1.89482621401647	-1.60930476702747	0.285521446988999	None
AT2G43320	gbM	>=25_reads	loss	-2.81008298800413	-1.11688591618537	1.69319707181876	Increased
AT2G43500	gbM	>=25_reads	loss	-1.59901780661625	-3.0674000904971	-1.46838228388085	Decreased
AT2G43710	gbM	>=25_reads	loss	-0.037803091941415	-1.27867807753378	-1.24087498559236	Decreased
AT2G43945	gbM	>=25_reads	loss	-0.965109959261703	1.0467677982849	2.0118777575466	Increased
AT2G43980	gbM	>=25_reads	loss	-2.41557821940522	-2.06736065358636	0.348217565818859	None
AT2G44090	gbM	>=25_reads	loss	-1.65012372315745	-0.831343846613708	0.818779876543741	None
AT2G44100	gbM	>=25_reads	loss	0.482762492800918	1.03699288165534	0.554230388854426	None
AT2G44180	gbM	>=25_reads	loss	-0.833647168227833	-0.537281527825239	0.296365640402594	None
AT2G44350	non-methylated	>=25_reads	loss	1.32292273603978	1.26570126573601	-0.0572214703037708	None
AT2G44650	gbM	>=25_reads	loss	1.76041494320027	1.42465602931531	-0.335758913884955	None
AT2G44710	gbM	>=25_reads	loss	-1.84095691094629	-3.30745545400933	-1.46649854306304	Decreased
AT2G44770	non-methylated	>=25_reads	loss	-1.07214975637235	-0.700004396614556	0.372145359757796	None
AT2G44850	non-methylated	>=25_reads	loss	-2.2874890779106	-2.42378518683215	-0.136296108921546	None
AT2G44860	non-methylated	>=25_reads	loss	1.33848760742347	-0.118900088925998	-1.45738769634947	Decreased
AT2G44950	gbM	>=25_reads	loss	-2.3003796117519	-1.19232863202045	1.10805097973145	Increased
AT2G44970	gbM	>=25_reads	loss	-1.16521501484827	-1.42444214433945	-0.259227129491183	None
AT2G44980	gbM	>=25_reads	loss	-2.93090836049435	-3.84798055740879	-0.917072196914436	None
AT2G45100	non-methylated	>=25_reads	loss	-3.69748518111671	-2.12453838321935	1.57294679789736	Increased
AT2G45240	gbM	>=25_reads	loss	-0.322758978272338	-1.10502628260407	-0.782267304331736	None
AT2G45260	gbM	>=25_reads	loss	-1.42874714046129	0.0091181934753518	1.43786533393665	Increased
AT2G45320	non-methylated	>=25_reads	loss	-1.8822629870649	-1.68238016049694	0.199882826567966	None
AT2G45350	non-methylated	>=25_reads	loss	-2.46431407867349	-2.81441285352298	-0.350098774849489	None
AT2G45380	Transposable-like	>=25_reads	loss	-1.08529861868515	0.06275610839417	1.14805472707932	Increased
AT2G45440	gbM	>=25_reads	loss	0.743561110995923	-0.835759173124151	-1.57932028412007	Decreased
AT2G45510	gbM	>=25_reads	loss	-0.476121232841337	0.375234419183983	0.851355652025321	None
AT2G45670	gbM	>=25_reads	loss	-1.17495117017857	0.66567567455708	1.84062684473565	Increased
AT2G45720	non-methylated	>=25_reads	loss	-1.78829109920898	-1.01202512058039	0.776265978628583	None
AT2G45790	gbM	>=25_reads	loss	1.06163903773749	0.18295692684174	-0.87868211089575	None
AT2G45880	gbM	>=25_reads	loss	-3.10933574717212	-2.555248899877	0.554086847295122	None
AT2G45920	gbM	>=25_reads	loss	-0.497939631211467	-0.0808347690055654	0.417104862205901	None
AT2G45950	gbM	>=25_reads	loss	-1.18944531766716	-0.341689121349172	0.847756196317984	None
AT2G45980	gbM	>=25_reads	loss	0.79082148332273	-0.560686066494887	-1.35150754981762	Decreased
AT2G45990	gbM	>=25_reads	loss	-0.416024844744578	-0.684944218742463	-0.268919373997885	None
AT2G46070	gbM	>=25_reads	loss	-0.172061478857021	0.643763469554435	0.815824948411456	None
AT2G46080	gbM	>=25_reads	loss	-0.224610905227475	0.520760663173846	0.745371568401321	None
AT2G46180	gbM	>=25_reads	loss	-1.05917151159161	-2.75877979217799	-1.69960828058638	Decreased
AT2G46200	non-methylated	>=25_reads	loss	-1.93033492227423	-1.52897112587058	0.401363796403648	None
AT2G46260	gbM	>=25_reads	loss	-0.323381483867137	-0.0715758142658556	0.251805669601281	None
AT2G46320	non-methylated	>=25_reads	loss	-0.332069639965702	-1.89803265193945	-1.56596301197375	Decreased
AT2G46340	gbM	>=25_reads	loss	2.55598660053867	2.76686661817653	0.210880017637862	None
AT2G46450	gbM	>=25_reads	loss	-0.442632658037616	0.817088742775302	1.25972140081292	Increased
AT2G46470	non-methylated	>=25_reads	loss	-1.02979296592174	-1.59689554572649	-0.567102579804751	None
AT2G46500	gbM	>=25_reads	loss	-1.10692493722206	0.279499005962403	1.38642394318446	Increased
AT2G46510	gbM	>=25_reads	loss	-2.07163267997522	0.835896260502474	2.90752894047769	Increased
AT2G46530	gbM	>=25_reads	loss	1.55444763707079	0.926360134727987	-0.628087502342807	None
AT2G46540	non-methylated	>=25_reads	loss	0.572754270346731	0.184753586732742	-0.388000683613989	None
AT2G46550	gbM	>=25_reads	loss	0.435503376478781	0.488004427852192	0.0525010513734114	None
AT2G46700	gbM	>=25_reads	loss	-3.4059643153998	-2.83557447106948	0.570389844330323	None
AT2G46800	non-methylated	>=25_reads	loss	-0.531870885210113	0.306800396438411	0.838671281648523	None
AT2G46830	gbM	>=25_reads	loss	2.22720873022052	3.54020498989399	1.31299625967347	Increased
AT2G46900	gbM	>=25_reads	loss	0.044240054256436	-1.99811124322855	-2.04235129748498	Decreased
AT2G46920	gbM	>=25_reads	loss	-1.80218526738948	-2.3125838003933	-0.510398533003823	None
AT2G46930	non-methylated	>=25_reads	loss	-1.92193299822653	-1.84428291971539	0.0776500785111478	None
AT2G47020	non-methylated	>=25_reads	loss	-1.91818902367211	-1.73825492596479	0.179934097707317	None
AT2G47070	gbM	>=25_reads	loss	-1.11664207219381	-0.90273744699907	0.213904625194745	None
AT2G47170	non-methylated	>=25_reads	loss	-0.350035151986196	-0.533018517881274	-0.182983365895078	None
AT2G47210	gbM	>=25_reads	loss	-3.25779002409065	-0.71378878364324	2.54400124044741	Increased
AT2G47230	non-methylated	>=25_reads	loss	-1.21210249517376	-1.49052650842578	-0.278424013252022	None
AT2G47350	gbM	>=25_reads	loss	-2.78914906148652	-2.94304642959162	-0.153897368105094	None
AT2G47420	non-methylated	>=25_reads	loss	0.41381316389994	1.10516944803738	0.691356284137444	None
AT2G47490	non-methylated	>=25_reads	loss	0.856056168589275	2.29520784319844	1.43915167460917	Increased
AT2G47510	non-methylated	>=25_reads	loss	0.129428150928501	-0.201860635370783	-0.331288786299284	None
AT2G47620	gbM	>=25_reads	loss	-3.04824407595035	-3.86326906296988	-0.815024987019538	None
AT2G47820	gbM	>=25_reads	loss	-3.77629108815336	-3.61051092152717	0.16578016662619	None
AT2G47900	gbM	>=25_reads	loss	-0.64520036176527	-1.39466658781143	-0.749466226046155	None
AT2G47960	gbM	>=25_reads	loss	-1.23490077317971	-2.26152519362042	-1.0266244204407	Decreased
AT2G47980	gbM	>=25_reads	loss	-0.922009015598199	-1.03039092658355	-0.108381910985354	None
AT2G48075	gbM	>=25_reads	loss	-3.24858183329671	-1.8692802455053	1.37930158779141	Increased
AT2G48110	gbM	>=25_reads	loss	-1.41281535094429	-1.49430311000192	-0.0814877590576282	None
AT2G48160	gbM	>=25_reads	loss	-0.762524802036467	-0.599151948900462	0.163372853136005	None
AT3G01040	gbM	>=25_reads	loss	-1.14294407794466	-3.41871509938081	-2.27577102143615	Decreased
AT3G01060	gbM	>=25_reads	loss	2.41833034306463	0.415890353857799	-2.00243998920683	Decreased
AT3G01100	non-methylated	>=25_reads	loss	-0.384531532823098	-1.41921255804997	-1.03468102522687	Decreased
AT3G01200	gbM	>=25_reads	loss	-2.03647317565553	-2.5945182770555	-0.558045101399968	None
AT3G01340	gbM	>=25_reads	loss	-1.0751344824385	-0.954305910100224	0.12082857233828	None
AT3G01360	non-methylated	>=25_reads	loss	-2.29299135087908	-2.82751276495641	-0.534521414077328	None
AT3G01480	gbM	>=25_reads	loss	0.054091318915254	-0.259866615786962	-0.313957934702216	None
AT3G01590	gbM	>=25_reads	loss	-1.17272560925193	-1.02437256459366	0.148353044658268	None
AT3G01640	non-methylated	>=25_reads	loss	-0.381575724592165	-0.541730199756896	-0.160154475164732	None
AT3G01770	gbM	>=25_reads	loss	-2.04395289362244	0.605113531411983	2.64906642503443	Increased
AT3G01790	gbM	>=25_reads	loss	0.414546200494536	0.833938442460279	0.419392241965743	None
AT3G02090	non-methylated	>=25_reads	loss	0.365273077803158	0.556217413612017	0.190944335808859	None
AT3G02130	gbM	>=25_reads	loss	-1.30920284030528	-1.81384105156647	-0.504638211261192	None
AT3G02160	gbM	>=25_reads	loss	-3.3234965335133	-2.83134975622814	0.49214677728516	None
AT3G02170	gbM	>=25_reads	loss	-1.8614517037317	1.41349997812599	3.27495168185769	Increased
AT3G02200	gbM	>=25_reads	loss	-0.0577433543021659	-0.200149583992301	-0.142406229690135	None
AT3G02210	gbM	>=25_reads	loss	-1.93946588303215	0.470444958782739	2.40991084181489	Increased
AT3G02220	non-methylated	>=25_reads	loss	0.446802133220216	1.80521235848513	1.35841022526491	Increased
AT3G02230	non-methylated	>=25_reads	loss	0.175796682389596	1.69873970654698	1.52294302415738	Increased
AT3G02260	gbM	>=25_reads	loss	-0.731593479470026	-0.210641603120547	0.520951876349479	None
AT3G02280	gbM	>=25_reads	loss	-2.00207114329326	-1.09741570244309	0.904655440850165	None
AT3G02290	gbM	>=25_reads	loss	-1.43120083327816	-1.59203749192107	-0.160836658642905	None
AT3G02300	gbM	>=25_reads	loss	-0.399503992983571	-1.20716350353009	-0.807659510546519	None
AT3G02320	gbM	>=25_reads	loss	-2.47151320528983	-0.585577318501825	1.885935886788	Increased
AT3G02340	non-methylated	>=25_reads	loss	-1.00553126176422	0.0988467760538396	1.10437803781806	Increased
AT3G02350	gbM	>=25_reads	loss	-1.31811460923374	-0.82755398584825	0.490560623385486	None
AT3G02360	gbM	>=25_reads	loss	0.040344284077117	1.10830006849438	1.06795578441726	Increased
AT3G02370	non-methylated	>=25_reads	loss	-2.59882048395608	-2.13166254956375	0.467157934392328	None
AT3G02420	non-methylated	>=25_reads	loss	-0.975390820590642	-1.1928002708464	-0.217409450255756	None
AT3G02490	non-methylated	>=25_reads	loss	-3.3074554544257	-1.29224549522585	2.01520995919985	Increased
AT3G02510	gbM	>=25_reads	loss	-1.32345053497935	-0.498562537943397	0.824887997035957	None
AT3G02530	gbM	>=25_reads	loss	-2.43331653594686	0.70291323139756	3.13622976734442	Increased
AT3G02540	non-methylated	>=25_reads	loss	-1.23544364354559	0.268435862666421	1.50387950621201	Increased
AT3G02580	non-methylated	>=25_reads	loss	-1.5616671406656	-0.975545560913518	0.586121579752087	None
AT3G02600	gbM	>=25_reads	loss	-0.241233153646444	0.133353979701267	0.374587133347711	None
AT3G02610	Transposable-like	>=25_reads	loss	-3.3604307418374	-3.31479196515138	0.0456387766860114	None
AT3G02630	gbM	>=25_reads	loss	-0.0534409783296223	-0.398501516058382	-0.345060537728759	None
AT3G02650	gbM	>=25_reads	loss	-1.75615580010401	0.0864729931685998	1.84262879327261	Increased
AT3G02660	gbM	>=25_reads	loss	-0.805387407155284	-0.629183864466865	0.17620354268842	None
AT3G02680	gbM	>=25_reads	loss	-2.74768016253633	-1.62508736994407	1.12259279259226	Increased
AT3G02700	gbM	>=25_reads	loss	-0.650130338992055	0.444068275760133	1.09419861475219	Increased
AT3G02720	gbM	>=25_reads	loss	0.0120024030400584	-3.45383491527698	-3.46583731831704	Decreased
AT3G02730	non-methylated	>=25_reads	loss	1.02455499380333	1.32309478585264	0.298539792049313	None
AT3G02740	gbM	>=25_reads	loss	-1.1963875297801	-2.56589296028138	-1.36950543050128	Decreased
AT3G02750	gbM	>=25_reads	loss	-0.492691955961839	-2.1698013091265	-1.67710935316466	Decreased
AT3G02760	non-methylated	>=25_reads	loss	-2.54610569442596	0.38664180638641	2.93274750081237	Increased
AT3G02780	non-methylated	>=25_reads	loss	-1.93033612114343	0.0583070474758396	1.98864316861927	Increased
AT3G02800	gbM	>=25_reads	loss	-0.458161649325492	-0.628944037546745	-0.170782388221254	None
AT3G02820	non-methylated	>=25_reads	loss	-1.34829388562941	-0.713822739937528	0.634471145691878	None
AT3G02850	gbM	>=25_reads	loss	0.0832574111990018	-0.3100666155276	-0.393324026726602	None
AT3G02860	non-methylated	>=25_reads	loss	-0.810337421468162	-1.30960574328056	-0.499268321812394	None
AT3G02890	gbM	>=25_reads	loss	-4.17979126460204	-0.352219014149511	3.82757225045252	Increased
AT3G02930	gbM	>=25_reads	loss	-1.68116848063472	-2.05437764932965	-0.373209168694932	None
AT3G02950	gbM	>=25_reads	loss	-0.650909622818809	1.42761815390397	2.07852777672278	Increased
AT3G02990	gbM	>=25_reads	loss	-1.23593284865771	-4.71323879671837	-3.47730594806066	Decreased
AT3G03030	gbM	>=25_reads	loss	-0.634452811726713	-0.77206876823746	-0.137615956510747	None
AT3G03050	gbM	>=25_reads	loss	0.118692540099229	-0.295847723519822	-0.414540263619051	None
AT3G03060	gbM	>=25_reads	loss	-1.62923954823305	-0.124301235285031	1.50493831294802	Increased
AT3G03090	gbM	>=25_reads	loss	-2.29097464931695	-2.96014990957383	-0.66917526025688	None
AT3G03100	non-methylated	>=25_reads	loss	-3.12928816121264	0.85020995155659	3.97949811276923	Increased
AT3G03110	gbM	>=25_reads	loss	-2.18999267927094	-1.29650078874048	0.893491890530466	None
AT3G03120	gbM	>=25_reads	loss	-1.31282004696912	-1.49972476808489	-0.186904721115764	None
AT3G03140	gbM	>=25_reads	loss	-2.49451125868078	-1.04939795117123	1.44511330750955	Increased
AT3G03250	gbM	>=25_reads	loss	1.4561051079083	1.92672455540251	0.470619447494204	None
AT3G03300	gbM	>=25_reads	loss	-3.00861081380441	-0.682673356780088	2.32593745702432	Increased
AT3G03310	non-methylated	>=25_reads	loss	-1.19565257352943	0.633582069111485	1.82923464264092	Increased
AT3G03360	gbM	>=25_reads	loss	-1.14105691702224	-1.24343684269071	-0.102379925668468	None
AT3G03420	gbM	>=25_reads	loss	-1.22108313369812	-0.421867516782313	0.799215616915803	None
AT3G03440	gbM	>=25_reads	loss	-0.467688602168909	-0.724131924233806	-0.256443322064897	None
AT3G03490	gbM	>=25_reads	loss	-1.27816633608483	0.620191614274204	1.89835795035904	Increased
AT3G03560	gbM	>=25_reads	loss	-0.641707834666916	0.886743982611645	1.52845181727856	Increased
AT3G03630	non-methylated	>=25_reads	loss	-0.0488629589401795	-0.543335337894119	-0.494472378953939	None
AT3G03640	non-methylated	>=25_reads	loss	-0.28027225684168	-0.792784821499836	-0.512512564658156	None
AT3G03690	non-methylated	>=25_reads	loss	-1.9475848629027	-2.81981437982267	-0.872229516919977	None
AT3G17410	gbM	>=25_reads	loss	-0.630447797078051	-1.828162232578	-1.19771443549995	Decreased
AT3G17430	gbM	>=25_reads	loss	-2.05275873230849	-4.29785829696848	-2.24509956465999	Decreased
AT3G17440	gbM	>=25_reads	loss	2.01658212436476	1.75466780238867	-0.261914321976085	None
AT3G17470	gbM	>=25_reads	loss	-1.85742230111465	-1.09837987185009	0.759042429264564	None
AT3G17510	gbM	>=25_reads	loss	2.13736169606623	2.61000091418251	0.472639218116278	None
AT3G17670	non-methylated	>=25_reads	loss	-1.47539903868414	-2.24748801355464	-0.772088974870505	None
AT3G17740	gbM	>=25_reads	loss	-3.20187048664686	-2.65386877995365	0.548001706693208	None
AT3G17800	gbM	>=25_reads	loss	0.787656625486976	0.330139392344803	-0.457517233142173	None
AT3G17810	non-methylated	>=25_reads	loss	2.0812690746264	2.89066491292018	0.809395838293771	None
AT3G17840	gbM	>=25_reads	loss	-0.684007802712497	-0.794227153785213	-0.110219351072717	None
AT3G17850	gbM	>=25_reads	loss	-0.246652984615619	0.563740303690545	0.810393288306164	None
AT3G17860	gbM	>=25_reads	loss	0.682889637589638	0.552635592694126	-0.130254044895512	None
AT3G17880	non-methylated	>=25_reads	loss	-2.01513224582455	-1.17614534140328	0.838986904421268	None
AT3G17920	gbM	>=25_reads	loss	-2.92864187765498	-1.17166744181012	1.75697443584486	Increased
AT3G18040	gbM	>=25_reads	loss	-0.386217067320843	-0.818331922800831	-0.432114855479988	None
AT3G18060	non-methylated	>=25_reads	loss	0.819324517454649	1.60884662076926	0.78952210331461	None
AT3G18070	non-methylated	>=25_reads	loss	-1.24640583968775	-3.12541538737467	-1.87900954768692	Decreased
AT3G18165	gbM	>=25_reads	loss	-1.05654991190757	-1.80546266273017	-0.748912750822599	None
AT3G18215	gbM	>=25_reads	loss	-2.52224462891597	-2.0797560856786	0.442488543237371	None
AT3G18310	gbM	>=25_reads	loss	-2.68565968489993	-4.68005185194705	-1.99439216704711	Decreased
AT3G18320	non-methylated	>=25_reads	loss	-0.182576079697102	-0.48437180433491	-0.301795724637807	None
AT3G18350	gbM	>=25_reads	loss	-1.08539462240091	-3.68800815624953	-2.60261353384862	Decreased
AT3G18440	gbM	>=25_reads	loss	-1.04901253213592	-0.504367681262742	0.544644850873181	None
AT3G18480	gbM	>=25_reads	loss	-0.946788998492478	-0.0814271071008322	0.865361891391646	None
AT3G18520	gbM	>=25_reads	loss	-1.64196316078474	-3.12822598292355	-1.4862628221388	Decreased
AT3G18640	gbM	>=25_reads	loss	-3.0189239087811	-3.92197974591527	-0.903055837134178	None
AT3G18750	gbM	>=25_reads	loss	-1.58695478799208	0.745094498944738	2.33204928693682	Increased
AT3G18770	gbM	>=25_reads	loss	-2.16732600622234	-1.32056525972988	0.846760746492466	None
AT3G18830	non-methylated	>=25_reads	loss	0.106050283725733	-1.25379522886948	-1.35984551259521	Decreased
AT3G18890	gbM	>=25_reads	loss	0.96208338350442	2.73150319108881	1.76941980758439	Increased
AT3G18940	gbM	>=25_reads	loss	-1.90333208770554	0.184025620839057	2.08735770854459	Increased
AT3G19080	gbM	>=25_reads	loss	-1.32502954460691	0.200716084405769	1.52574562901268	Increased
AT3G19170	gbM	>=25_reads	loss	0.732206043356732	2.04582138126791	1.31361533791118	Increased
AT3G19210	gbM	>=25_reads	loss	-3.07439962976857	-4.32645918099754	-1.25205955122897	Decreased
AT3G19230	non-methylated	>=25_reads	loss	-2.25230018265038	-1.39559731389305	0.856702868757329	None
AT3G19240	non-methylated	>=25_reads	loss	-0.850322036835838	-3.5042659204823	-2.65394388364647	Decreased
AT3G19280	gbM	>=25_reads	loss	-2.51582960330857	-5.02289934251301	-2.50706973920444	Decreased
AT3G19290	gbM	>=25_reads	loss	-0.509489846590785	-0.181733685253262	0.327756161337524	None
AT3G19360	gbM	>=25_reads	loss	-1.00466575703422	-2.66696544804444	-1.66229969101021	Decreased
AT3G19370	gbM	>=25_reads	loss	1.12777340430856	2.08702916494291	0.95925576063435	None
AT3G19420	gbM	>=25_reads	loss	-0.536586173869456	-0.434521627001723	0.102064546867733	None
AT3G19450	gbM	>=25_reads	loss	2.90528168763617	3.25278919039062	0.347507502754456	None
AT3G19480	non-methylated	>=25_reads	loss	-1.89898392277836	-0.191825631301024	1.70715829147734	Increased
AT3G19515	gbM	>=25_reads	loss	-1.45528795871756	-2.98059577765674	-1.52530781893918	Decreased
AT3G19570	gbM	>=25_reads	loss	-0.788315811578854	-0.594987363719624	0.19332844785923	None
AT3G19640	gbM	>=25_reads	loss	-1.88229186140427	-2.98070425442388	-1.09841239301961	Decreased
AT3G19650	gbM	>=25_reads	loss	-2.96816975388839	-0.849528340048656	2.11864141383974	Increased
AT3G19720	gbM	>=25_reads	loss	-1.61924097783141	-1.9992246508479	-0.37998367301649	None
AT3G19760	non-methylated	>=25_reads	loss	-0.702500089091692	-0.972578187793702	-0.27007809870201	None
AT3G19900	gbM	>=25_reads	loss	-0.410442492791041	-0.750944706093742	-0.340502213302701	None
AT3G19950	non-methylated	>=25_reads	loss	-2.40917785423849	-2.84255955340976	-0.433381699171268	None
AT3G19960	gbM	>=25_reads	loss	-1.88942182452266	-2.27384155689786	-0.384419732375205	None
AT3G19970	gbM	>=25_reads	loss	-2.41002269571023	-0.831486640537117	1.57853605517311	Increased
AT3G19980	gbM	>=25_reads	loss	-1.8914797043107	-0.386587191425891	1.50489251288481	Increased
AT3G20000	gbM	>=25_reads	loss	-0.177362833367587	1.81945131462761	1.9968141479952	Increased
AT3G20040	gbM	>=25_reads	loss	-3.69095527249636	-7.93905772472225	-4.24810245222588	Decreased
AT3G20050	gbM	>=25_reads	loss	-0.16694580983246	1.13866270034503	1.30560851017749	Increased
AT3G20070	gbM	>=25_reads	loss	-1.9107742822144	-1.63291161864771	0.277862663566689	None
AT3G20080	gbM	>=25_reads	loss	-3.96052972137109	-1.94121017368619	2.01931954768489	Increased
AT3G20090	gbM	>=25_reads	loss	-2.87742680405928	-2.71544249008103	0.161984313978249	None
AT3G20100	non-methylated	>=25_reads	loss	0.382988074389065	0.949989996926246	0.56700192253718	None
AT3G20120	gbM	>=25_reads	loss	-1.80729169949033	-0.953416264974429	0.8538754345159	None
AT3G20150	gbM	>=25_reads	loss	-0.365712516669529	0.571695346286218	0.937407862955747	None
AT3G20170	gbM	>=25_reads	loss	-1.64653577849856	-1.71152067607248	-0.0649848975739149	None
AT3G20200	gbM	>=25_reads	loss	-1.68155662576611	-2.21860973362442	-0.537053107858309	None
AT3G20230	non-methylated	>=25_reads	loss	0.611998248834443	1.06259896769787	0.450600718863425	None
AT3G20250	gbM	>=25_reads	loss	0.554803561364019	0.757296853897578	0.202493292533559	None
AT3G20280	gbM	>=25_reads	loss	-2.21954195327492	-1.78659247567855	0.432949477596374	None
AT3G20290	gbM	>=25_reads	loss	-0.958766631745417	-3.04586028749796	-2.08709365575254	Decreased
AT3G20350	gbM	>=25_reads	loss	-0.360225810779636	-0.437277022968819	-0.0770512121891834	None
AT3G20480	gbM	>=25_reads	loss	-2.70869213693798	-2.00184598914754	0.706846147790446	None
AT3G20490	gbM	>=25_reads	loss	-2.52763371983212	-1.24124637039204	1.28638734944008	Increased
AT3G20500	gbM	>=25_reads	loss	-1.14483066340785	-0.553699275889007	0.59113138751884	None
AT3G20510	non-methylated	>=25_reads	loss	-1.2372018055995	-0.345844820264688	0.89135698533481	None
AT3G20550	gbM	>=25_reads	loss	-2.23369151767456	-0.906140074535445	1.32755144313911	Increased
AT3G20560	gbM	>=25_reads	loss	-2.90208984279176	-2.90905930197435	-0.00696945918258418	None
AT3G20620	gbM	>=25_reads	loss	-2.39240401958618	-0.488443119962922	1.90396089962326	Increased
AT3G20720	gbM	>=25_reads	loss	-3.7593411176064	-0.767164652820122	2.99217646478628	Increased
AT3G20740	gbM	>=25_reads	loss	-2.96529136657974	-2.36942269813111	0.595868668448628	None
AT3G20770	gbM	>=25_reads	loss	0.712194118323003	1.17483700178757	0.462642883464565	None
AT3G20780	gbM	>=25_reads	loss	-2.19610221256194	-0.937497192921456	1.25860501964049	Increased
AT3G20800	gbM	>=25_reads	loss	-1.17144861549282	-1.37276710448062	-0.201318488987799	None
AT3G20890	gbM	>=25_reads	loss	-1.39511261843002	-1.79892949347699	-0.403816875046966	None
AT3G20920	gbM	>=25_reads	loss	-1.31009724941362	-1.88571799340075	-0.575620743987129	None
AT3G20930	non-methylated	>=25_reads	loss	-2.411483438859	-1.88320417270153	0.52827926615747	None
AT3G20935	gbM	>=25_reads	loss	-1.22869274200777	-2.35380546045942	-1.12511271845164	Decreased
AT3G20970	gbM	>=25_reads	loss	-2.07381986220412	-1.65642781664128	0.417392045562842	None
AT3G21070	gbM	>=25_reads	loss	-0.202233590295159	-0.102216991904655	0.100016598390504	None
AT3G21160	gbM	>=25_reads	loss	-2.17433116029773	-3.25172705201496	-1.07739589171723	Decreased
AT3G21190	gbM	>=25_reads	loss	-0.954478737896109	-0.169889968622937	0.784588769273172	None
AT3G21200	non-methylated	>=25_reads	loss	-0.141718531455909	0.840581017803814	0.982299549259723	None
AT3G21215	gbM	>=25_reads	loss	-0.562891256680737	0.286672534264249	0.849563790944986	None
AT3G21230	non-methylated	>=25_reads	loss	-0.609016813575898	0.317104095690527	0.926120909266425	None
AT3G21250	gbM	>=25_reads	loss	-0.466031393872568	0.340843014180489	0.806874408053057	None
AT3G21280	gbM	>=25_reads	loss	-1.88574838764558	-2.0128815278373	-0.127133140191726	None
AT3G21290	gbM	>=25_reads	loss	-3.0029966143042	-2.04161708429231	0.961379530011888	None
AT3G21350	gbM	>=25_reads	loss	-0.919103720867296	-2.13828025670811	-1.21917653584082	Decreased
AT3G21390	gbM	>=25_reads	loss	-0.00582214094955134	-0.0543020685880676	-0.0484799276385163	None
AT3G21400	gbM	>=25_reads	loss	-0.92092793216025	-0.432585305221513	0.488342626938736	None
AT3G21465	non-methylated	>=25_reads	loss	-1.61854712378701	-0.391776983964746	1.22677013982227	Increased
AT3G21580	non-methylated	>=25_reads	loss	-1.9866044595019	-0.168600826160528	1.81800363334137	Increased
AT3G21630	gbM	>=25_reads	loss	-0.843435975521282	-1.21162039478758	-0.368184419266298	None
AT3G21640	gbM	>=25_reads	loss	-1.97320513150554	-2.40174683513852	-0.428541703632976	None
AT3G21700	gbM	>=25_reads	loss	0.460149369979123	1.24109140680738	0.780942036828254	None
AT3G21740	gbM	>=25_reads	loss	-1.58605217495667	-2.72447259192049	-1.13842041696382	Decreased
AT3G21820	non-methylated	>=25_reads	loss	-3.14697339358174	-1.35374917680978	1.79322421677196	Increased
AT3G21865	gbM	>=25_reads	loss	-1.69539410716609	-0.792344847910001	0.90304925925609	None
AT3G22104	gbM	>=25_reads	loss	-0.747481120018904	0.120027684292199	0.867508804311103	None
AT3G22110	gbM	>=25_reads	loss	-0.838444161918822	-1.24363593918218	-0.405191777263358	None
AT3G22180	gbM	>=25_reads	loss	-1.42510248786714	-1.22580217788117	0.199300309985968	None
AT3G22190	gbM	>=25_reads	loss	0.695039984584235	0.396789857348515	-0.29825012723572	None
AT3G22260	gbM	>=25_reads	loss	-0.99215281581464	-1.34072243442045	-0.348569618605808	None
AT3G22270	gbM	>=25_reads	loss	-1.67479900262363	-1.24585909249521	0.42893991012842	None
AT3G22290	gbM	>=25_reads	loss	-1.02162575205459	-1.64679634752056	-0.625170595465973	None
AT3G22300	non-methylated	>=25_reads	loss	-0.976198366485673	0.909999144063618	1.88619751054929	Increased
AT3G22310	gbM	>=25_reads	loss	0.782986775535699	1.89603287377992	1.11304609824422	Increased
AT3G22330	gbM	>=25_reads	loss	-0.644222041000155	0.317630898943509	0.961852939943665	None
AT3G22420	gbM	>=25_reads	loss	-0.0703078817543297	0.540744364304667	0.611052246058997	None
AT3G22430	gbM	>=25_reads	loss	-1.75674121488544	-2.72855403398352	-0.971812819098077	None
AT3G22440	gbM	>=25_reads	loss	0.0638603443996192	-0.0541356280490373	-0.117995972448657	None
AT3G22470	gbM	>=25_reads	loss	-2.71015777946419	-1.77412339927651	0.936034380187679	None
AT3G22590	gbM	>=25_reads	loss	-1.91314678993151	-2.02184682354819	-0.108700033616675	None
AT3G22600	gbM	>=25_reads	loss	2.63052973009296	1.89079362617236	-0.7397361039206	None
AT3G22660	gbM	>=25_reads	loss	-0.536468958071345	1.31530467843287	1.85177363650422	Increased
AT3G22670	gbM	>=25_reads	loss	-2.93850938184124	-3.40038826040386	-0.46187887856262	None
AT3G22680	non-methylated	>=25_reads	loss	-0.57792639605035	-1.16088241810891	-0.582956022058564	None
AT3G22690	gbM	>=25_reads	loss	-2.80263834248907	-1.7749834768585	1.02765486563057	Increased
AT3G22760	gbM	>=25_reads	loss	0.542788646194228	0.670321878444598	0.12753323225037	None
AT3G22780	gbM	>=25_reads	loss	-0.182805781280759	-0.106869899374	0.075935881906759	None
AT3G22790	gbM	>=25_reads	loss	-0.860065207025111	-2.35356684421304	-1.49350163718793	Decreased
AT3G22850	gbM	>=25_reads	loss	1.32751113535754	0.536903569637364	-0.790607565720175	None
AT3G22890	non-methylated	>=25_reads	loss	0.365277169153222	0.944682024087117	0.579404854933895	None
AT3G22980	gbM	>=25_reads	loss	-1.80829792330579	-1.35845854050808	0.449839382797707	None
AT3G22990	gbM	>=25_reads	loss	-2.39894939840061	-1.84880885101744	0.550140547383166	None
AT3G23020	gbM	>=25_reads	loss	-4.15330423596014	-1.7348494614667	2.41845477449344	Increased
AT3G23070	gbM	>=25_reads	loss	-1.70728607647082	-0.0293472748768943	1.67793880159392	Increased
AT3G23100	non-methylated	>=25_reads	loss	-1.05929967750656	0.237501104880801	1.29680078238736	Increased
AT3G23150	gbM	>=25_reads	loss	-2.39657694218227	-1.57092387863293	0.825653063549338	None
AT3G23160	gbM	>=25_reads	loss	-2.00378087104469	-1.35587547458552	0.647905396459175	None
AT3G23200	gbM	>=25_reads	loss	-3.82380411957231	-2.05202705619148	1.77177706338083	Increased
AT3G23210	gbM	>=25_reads	loss	0.384597240387704	1.36089659721559	0.976299356827891	None
AT3G23255	gbM	>=25_reads	loss	-1.13032259125666	-2.97882296674097	-1.84850037548431	Decreased
AT3G23300	non-methylated	>=25_reads	loss	0.116634694602375	-0.919729088739759	-1.03636378334213	Decreased
AT3G23310	gbM	>=25_reads	loss	-0.828432304413067	-2.51414641299847	-1.6857141085854	Decreased
AT3G23330	gbM	>=25_reads	loss	-2.55242862676358	-3.07513459061137	-0.522705963847792	None
AT3G23340	gbM	>=25_reads	loss	-2.80938590878022	-0.313108318638695	2.49627759014153	Increased
AT3G23370	gbM	>=25_reads	loss	-2.9710697578628	-0.486063221842608	2.48500653602019	Increased
AT3G23410	gbM	>=25_reads	loss	-0.0867846305658786	0.684422880338949	0.771207510904827	None
AT3G23450	gbM	>=25_reads	loss	-0.883379319828472	0.11809606058082	1.00147538040929	Increased
AT3G23490	gbM	>=25_reads	loss	-0.670982152743523	0.90254567658657	1.57352782933009	Increased
AT3G23510	gbM	>=25_reads	loss	-0.489662810773729	-1.4778583392051	-0.988195528431375	None
AT3G23530	gbM	>=25_reads	loss	-1.74871756925808	-0.914071120513844	0.834646448744236	None
AT3G23540	gbM	>=25_reads	loss	-1.7855233202723	-1.4051544702472	0.380368850025096	None
AT3G23580	gbM	>=25_reads	loss	-0.39810958797235	0.960046967013067	1.35815655498542	Increased
AT3G23590	gbM	>=25_reads	loss	-1.13182352930682	-1.11289293596326	0.0189305933435651	None
AT3G23690	gbM	>=25_reads	loss	-0.380938469162712	-1.72372264722879	-1.34278417806608	Decreased
AT3G23750	gbM	>=25_reads	loss	1.89331621489159	1.99137815539424	0.098061940502645	None
AT3G23780	gbM	>=25_reads	loss	-1.32994354589762	-2.03608414108536	-0.706140595187742	None
AT3G23870	gbM	>=25_reads	loss	-0.670745972511689	-2.18322315975441	-1.51247718724272	Decreased
AT3G23890	non-methylated	>=25_reads	loss	0.353138291135158	0.6858838884225	0.332745597287343	None
AT3G23900	gbM	>=25_reads	loss	-1.26286611459213	-1.64342647953661	-0.380560364944481	None
AT3G23910	non-methylated	>=25_reads	loss	-1.21538145373885	-1.9403364974684	-0.724955043729547	None
AT3G23920	gbM	>=25_reads	loss	-0.12244710776762	2.101814783953	2.22426189172062	Increased
AT3G23940	gbM	>=25_reads	loss	0.449884222976078	1.8489154166343	1.39903119365823	Increased
AT3G23980	gbM	>=25_reads	loss	-1.63968830992391	-1.90267859717256	-0.262990287248654	None
AT3G24030	non-methylated	>=25_reads	loss	-1.64909367598273	-1.03045875896063	0.618634917022098	None
AT3G24040	non-methylated	>=25_reads	loss	-1.61536547383874	-0.905157376400894	0.71020809743785	None
AT3G24070	non-methylated	>=25_reads	loss	-0.780964876382871	-0.888455962070764	-0.107491085687892	None
AT3G24090	gbM	>=25_reads	loss	-3.32793864597091	-2.07456025255983	1.25337839341108	Increased
AT3G24150	gbM	>=25_reads	loss	-2.47573160763076	-3.79665045835237	-1.32091885072161	Decreased
AT3G24170	gbM	>=25_reads	loss	1.17704415793188	1.54259721520328	0.3655530572714	None
AT3G24180	gbM	>=25_reads	loss	-0.334734417880781	0.0687887229759857	0.403523140856767	None
AT3G24190	gbM	>=25_reads	loss	-0.00524349202726655	0.0876051838754907	0.0928486759027572	None
AT3G24200	gbM	>=25_reads	loss	-1.310718265963	-3.60707627616808	-2.29635801020508	Decreased
AT3G24210	gbM	>=25_reads	loss	0.124565144037437	-0.659505730795238	-0.784070874832676	None
AT3G24240	gbM	>=25_reads	loss	-0.073006711394391	0.0900472480507124	0.163053959445103	None
AT3G24255	non-methylated	>=25_reads	loss	-2.8665042555242	-2.50226740858488	0.36423684693932	None
AT3G24320	gbM	>=25_reads	loss	-1.87910914453109	-1.92477915072132	-0.0456700061902306	None
AT3G24350	gbM	>=25_reads	loss	-0.713151939605152	-0.456362348592749	0.256789591012404	None
AT3G24360	gbM	>=25_reads	loss	-0.472035480676599	-0.53969067447393	-0.0676551937973303	None
AT3G24430	gbM	>=25_reads	loss	0.657280850853784	-0.40087970864154	-1.05816055949532	Decreased
AT3G24440	gbM	>=25_reads	loss	-1.56235765409451	0.21812821677884	1.78048587087335	Increased
AT3G24503	non-methylated	>=25_reads	loss	1.95593610245773	1.76232072963828	-0.193615372819452	None
AT3G24515	gbM	>=25_reads	loss	-1.28864158463285	-0.96744741968156	0.321194164951293	None
AT3G24530	gbM	>=25_reads	loss	-0.947388908991632	-1.33419888150167	-0.386809972510034	None
AT3G24550	non-methylated	>=25_reads	loss	1.49495908776977	2.09035056336461	0.595391475594847	None
AT3G24560	gbM	>=25_reads	loss	-1.79062781517983	-2.10748042718665	-0.316852612006826	None
AT3G24630	gbM	>=25_reads	loss	-2.96721735685188	-3.47547478183639	-0.508257424984505	None
AT3G24660	gbM	>=25_reads	loss	-1.57289701328089	-2.49014580028782	-0.917248787006934	None
AT3G24670	gbM	>=25_reads	loss	0.610272222108971	0.0311802735066753	-0.579091948602296	None
AT3G24715	gbM	>=25_reads	loss	-0.714315554903178	-0.335821182722894	0.378494372180283	None
AT3G24730	gbM	>=25_reads	loss	-1.51275470133786	-1.14561473132366	0.367139970014208	None
AT3G24740	gbM	>=25_reads	loss	-1.57421617131123	-3.0247411826905	-1.45052501137927	Decreased
AT3G24760	non-methylated	>=25_reads	loss	-0.258722333811933	-0.361247164316719	-0.102524830504786	None
AT3G24800	gbM	>=25_reads	loss	-1.21818762262041	-0.668010005790986	0.550177616829427	None
AT3G24820	non-methylated	>=25_reads	loss	-1.09665317126486	-1.09241845603211	0.00423471523275176	None
AT3G24840	gbM	>=25_reads	loss	-0.590918822377196	0.701523669879248	1.29244249225644	Increased
AT3G24929	gbM	>=25_reads	loss	-1.01675764649262	-0.849863771603035	0.166893874889581	None
AT3G25013	gbM	>=25_reads	loss	-1.46345673917338	-3.3735125120791	-1.91005577290572	Decreased
AT3G25040	non-methylated	>=25_reads	loss	-1.27529709662013	-0.792091819486294	0.483205277133841	None
AT3G25100	gbM	>=25_reads	loss	-1.41034881842922	-1.02412081098001	0.386228007449209	None
AT3G25110	gbM	>=25_reads	loss	-0.966709248092852	-0.3870896142238	0.579619633869052	None
AT3G25120	gbM	>=25_reads	loss	-0.255070062999038	-0.0814697567637096	0.173600306235329	None
AT3G25130	non-methylated	>=25_reads	loss	0.0420030148561028	0.541587241076505	0.499584226220402	None
AT3G25140	gbM	>=25_reads	loss	-0.413643309667997	0.185673540145526	0.599316849813523	None
AT3G25150	gbM	>=25_reads	loss	-0.138586398215102	-0.560912925570587	-0.422326527355485	None
AT3G25210	gbM	>=25_reads	loss	-1.23049070646397	-2.25506271880749	-1.02457201234352	Decreased
AT3G25220	gbM	>=25_reads	loss	-1.48315563241937	-2.43505409616951	-0.951898463750145	None
AT3G25230	gbM	>=25_reads	loss	0.834987586019551	0.83708806358136	0.00210047756180887	None
AT3G25430	gbM	>=25_reads	loss	-1.14023039621486	-0.228175907885249	0.912054488329612	None
AT3G25440	gbM	>=25_reads	loss	-1.76103757630732	-1.08065923756989	0.680378338737428	None
AT3G25470	gbM	>=25_reads	loss	-0.779251236559537	-0.338753334404848	0.440497902154689	None
AT3G25530	gbM	>=25_reads	loss	0.073557687094052	0.0247040855835308	-0.0488536015105212	None
AT3G25545	gbM	>=25_reads	loss	-1.07727754534345	-0.422931801751527	0.654345743591926	None
AT3G25580	non-methylated	>=25_reads	loss	-1.37557360775076	0.379031560648155	1.75460516839892	Increased
AT3G25585	gbM	>=25_reads	loss	0.254380791698804	-1.17566008444866	-1.43004087614746	Decreased
AT3G25610	gbM	>=25_reads	loss	-0.0517763748029432	-1.01268148823767	-0.960905113434727	None
AT3G25680	gbM	>=25_reads	loss	-1.90855984025423	-0.955006005529728	0.953553834724507	None
AT3G25690	gbM	>=25_reads	loss	1.84335596633503	1.93054008671234	0.0871841203773069	None
AT3G25740	gbM	>=25_reads	loss	1.54635744121819	0.702101063447484	-0.844256377770708	None
AT3G25840	gbM	>=25_reads	loss	-1.5886800085195	-1.19659253245523	0.392087476064273	None
AT3G25860	non-methylated	>=25_reads	loss	-1.19546615099251	0.205461557405704	1.40092770839822	Increased
AT3G25890	non-methylated	>=25_reads	loss	-1.23593650783736	0.489709438042345	1.7256459458797	Increased
AT3G25900	gbM	>=25_reads	loss	-0.0757582349860606	-0.240937808018835	-0.165179573032774	None
AT3G25910	gbM	>=25_reads	loss	0.26750780316329	1.1238464841193	0.856338680956014	None
AT3G25970	gbM	>=25_reads	loss	-2.94152638318335	-1.77822970021917	1.16329668296418	Increased
AT3G26000	gbM	>=25_reads	loss	-1.20792132432584	0.568472096985105	1.77639342131094	Increased
AT3G26020	gbM	>=25_reads	loss	-2.13567796329336	-2.32845905780853	-0.192781094515167	None
AT3G26030	gbM	>=25_reads	loss	0.552849338996366	1.13201721886069	0.579167879864321	None
AT3G26060	gbM	>=25_reads	loss	1.57505088995897	0.717476802827942	-0.857574087131028	None
AT3G26090	gbM	>=25_reads	loss	-1.21397165510425	-1.68697151553898	-0.472999860434725	None
AT3G26100	gbM	>=25_reads	loss	-0.350358494235796	0.0288115526685583	0.379170046904355	None
AT3G26220	non-methylated	>=25_reads	loss	-0.843117316902163	0.412153274882062	1.25527059178422	Increased
AT3G26310	gbM	>=25_reads	loss	-0.67807393803151	0.76139816486241	1.43947210289392	Increased
AT3G26320	non-methylated	>=25_reads	loss	0.0475175670918519	-1.44920732153076	-1.49672488862261	Decreased
AT3G26370	gbM	>=25_reads	loss	-1.92933174072222	-1.62773545732564	0.301596283396583	None
AT3G26380	gbM	>=25_reads	loss	-3.39568978273314	-1.44851140171903	1.94717838101411	Increased
AT3G26400	gbM	>=25_reads	loss	-1.33561296773062	-2.26019763755251	-0.924584669821888	None
AT3G26500	Transposable-like	>=25_reads	loss	-0.342280788954315	-0.321518349629736	0.0207624393245788	None
AT3G26539	gbM	>=25_reads	loss	1.66986515547046	2.77546590027057	1.10560074480011	Increased
AT3G26560	gbM	>=25_reads	loss	-1.31749142588084	-1.15817614593355	0.159315279947288	None
AT3G26600	gbM	>=25_reads	loss	-1.83903330844584	-2.04043856351012	-0.201405255064278	None
AT3G26618	gbM	>=25_reads	loss	-1.16172884040491	-0.00216295925671333	1.1595658811482	Increased
AT3G26630	gbM	>=25_reads	loss	-0.570648489638214	-1.55956865684546	-0.988920167207248	None
AT3G26640	gbM	>=25_reads	loss	-0.51590675997335	-1.19154669222879	-0.675639932255442	None
AT3G26650	gbM	>=25_reads	loss	0.91289373460025	2.05627033563666	1.14337660103641	Increased
AT3G26680	gbM	>=25_reads	loss	-0.573818001823684	-0.642207489065437	-0.0683894872417535	None
AT3G26720	gbM	>=25_reads	loss	0.604692906050739	-0.832719323264971	-1.43741222931571	Decreased
AT3G26750	gbM	>=25_reads	loss	-3.19589817266406	-2.31038041736659	0.88551775529747	None
AT3G26780	non-methylated	>=25_reads	loss	-0.808228060259486	-0.0720588973493546	0.736169162910132	None
AT3G26810	gbM	>=25_reads	loss	-1.13837563323188	-2.38879856379422	-1.25042293056234	Decreased
AT3G26840	gbM	>=25_reads	loss	-1.61608756758704	-2.30827282640854	-0.692185258821493	None
AT3G26850	gbM	>=25_reads	loss	-1.213016531254	-0.408232034780561	0.804784496473443	None
AT3G26900	gbM	>=25_reads	loss	-0.235418894992982	-0.0920384208354061	0.143380474157575	None
AT3G26910	gbM	>=25_reads	loss	-1.64291206085694	-2.18885101411742	-0.54593895326048	None
AT3G26935	gbM	>=25_reads	loss	-1.28470596099751	-2.49906668682661	-1.2143607258291	Decreased
AT3G26990	gbM	>=25_reads	loss	-2.38255871398367	-1.56812976315117	0.814428950832507	None
AT3G27000	gbM	>=25_reads	loss	-1.95520456302638	-2.99334123066594	-1.03813666763956	Decreased
AT3G27020	gbM	>=25_reads	loss	-1.04463416274392	-2.56581533381275	-1.52118117106883	Decreased
AT3G27110	gbM	>=25_reads	loss	0.498193805897905	-3.66499462173142	-4.16318842762932	Decreased
AT3G27120	gbM	>=25_reads	loss	-2.7956949815269	-1.09077228438749	1.7049226971394	Increased
AT3G27170	gbM	>=25_reads	loss	0.254604304879431	-1.19565268987085	-1.45025699475028	Decreased
AT3G27190	gbM	>=25_reads	loss	-0.274295154239592	0.14475223417511	0.419047388414702	None
AT3G27230	gbM	>=25_reads	loss	-2.06035095417074	-1.66633936039863	0.394011593772106	None
AT3G27240	gbM	>=25_reads	loss	0.637166328257003	0.425539395872717	-0.211626932384286	None
AT3G27260	gbM	>=25_reads	loss	-0.679586069603176	-1.28734085815152	-0.607754788548347	None
AT3G27320	gbM	>=25_reads	loss	-1.51387193332006	-1.31777193541799	0.196099997902067	None
AT3G27325	gbM	>=25_reads	loss	-1.41823503958979	-0.554209626496263	0.864025413093524	None
AT3G27380	non-methylated	>=25_reads	loss	-0.165942301506012	-0.41932499023225	-0.253382688726238	None
AT3G27390	gbM	>=25_reads	loss	-1.03851807368184	-0.368846127321342	0.669671946360496	None
AT3G27420	gbM	>=25_reads	loss	-0.334589852024072	-2.45970099893552	-2.12511114691145	Decreased
AT3G27430	gbM	>=25_reads	loss	-1.3177208508205	-0.303535609642858	1.01418524117764	Increased
AT3G27460	gbM	>=25_reads	loss	-1.27425737741059	0.395930139599025	1.67018751700961	Increased
AT3G27470	Transposable-like	>=25_reads	loss	-1.41487916673384	-2.03201515413143	-0.617135987397594	None
AT3G27530	gbM	>=25_reads	loss	-1.83165058265166	-1.80331064242738	0.0283399402242794	None
AT3G27540	gbM	>=25_reads	loss	-0.21292674341069	0.0963044691119948	0.309231212522685	None
AT3G27560	gbM	>=25_reads	loss	-2.06102185802804	-3.90962323873806	-1.84860138071002	Decreased
AT3G27570	non-methylated	>=25_reads	loss	0.383893008599849	1.58683660536469	1.20294359676484	Increased
AT3G27640	non-methylated	>=25_reads	loss	-2.63365704399206	0.0440742138464227	2.67773125783848	Increased
AT3G27670	gbM	>=25_reads	loss	-2.391539505523	-2.34323073891972	0.0483087666032769	None
AT3G27770	gbM	>=25_reads	loss	2.57457642106476	1.87547525505039	-0.699101166014369	None
AT3G27820	gbM	>=25_reads	loss	1.53704759344382	1.11782273632884	-0.419224857114982	None
AT3G27925	non-methylated	>=25_reads	loss	-0.684844795166978	0.13826735118788	0.823112146354858	None
AT3G28030	gbM	>=25_reads	loss	-2.03368104553178	-2.55474166167227	-0.521060616140494	None
AT3G28040	non-methylated	>=25_reads	loss	-0.0901091149057172	-2.46519659296817	-2.37508747806245	Decreased
AT3G28050	gbM	>=25_reads	loss	-0.885390042743075	0.597755135255094	1.48314517799817	Increased
AT3G28100	Transposable-like	>=25_reads	loss	0.0861270228405393	0.81248041724577	0.726353394405231	None
AT3G28370	non-methylated	>=25_reads	loss	-1.58383281369083	-1.64819502761329	-0.0643622139224596	None
AT3G28430	gbM	>=25_reads	loss	-2.50244336931627	-2.09389907819056	0.40854429112572	None
AT3G28450	gbM	>=25_reads	loss	-0.0574069426053286	-1.1138529199359	-1.05644597733057	Decreased
AT3G28480	gbM	>=25_reads	loss	-2.09970381671133	-1.69234916395871	0.407354652752615	None
AT3G28540	gbM	>=25_reads	loss	1.18852708475527	2.14546553053434	0.956938445779077	None
AT3G28640	gbM	>=25_reads	loss	-2.9079657362792	-1.10976159916104	1.79820413711815	Increased
AT3G28660	gbM	>=25_reads	loss	-2.86453402414149	-1.93218852377922	0.932345500362275	None
AT3G28700	gbM	>=25_reads	loss	-1.4988827368358	-0.337306435918151	1.16157630091765	Increased
AT3G28710	non-methylated	>=25_reads	loss	-1.45137875505239	-1.56754738426616	-0.116168629213778	None
AT3G28715	gbM	>=25_reads	loss	-0.576748101809906	-0.233012208321827	0.343735893488079	None
AT3G28720	gbM	>=25_reads	loss	-1.42058345060726	-1.42875649688078	-0.00817304627352566	None
AT3G28730	gbM	>=25_reads	loss	-1.98738503510651	-1.72645409420057	0.260930940905945	None
AT3G28760	gbM	>=25_reads	loss	-1.28427768520536	0.13285735239623	1.41713503760159	Increased
AT3G28850	gbM	>=25_reads	loss	-1.56608712649215	0.046462089035173	1.61254921552732	Increased
AT3G28900	Transposable-like	>=25_reads	loss	-0.0931907011664272	1.71055459467671	1.80374529584314	Increased
AT3G28940	gbM	>=25_reads	loss	2.61667958230255	2.80814310239995	0.191463520097402	None
AT3G28956	non-methylated	>=25_reads	loss	-0.982173697135616	-1.12828349937212	-0.146109802236509	None
AT3G28970	gbM	>=25_reads	loss	-0.460767993928289	-0.475389330380252	-0.0146213364519626	None
AT3G29010	gbM	>=25_reads	loss	-2.77866205984849	-0.241028023836649	2.53763403601184	Increased
AT3G29090	gbM	>=25_reads	loss	-0.346259326323535	-1.76379559764847	-1.41753627132494	Decreased
AT3G29130	Transposable-like	>=25_reads	loss	-0.504677668799802	-0.191620455216591	0.313057213583211	None
AT3G29170	gbM	>=25_reads	loss	-0.398814373156045	-0.509404797918561	-0.110590424762516	None
AT3G29180	gbM	>=25_reads	loss	-2.39930944451258	-1.0984956051154	1.30081383939718	Increased
AT3G29185	gbM	>=25_reads	loss	-0.292415333429158	-0.160272154464341	0.132143178964816	None
AT3G29200	gbM	>=25_reads	loss	0.822954937925057	1.11346735329369	0.29051241536863	None
AT3G29270	gbM	>=25_reads	loss	-1.68363421437884	-2.39814060370423	-0.714506389325388	None
AT3G29290	gbM	>=25_reads	loss	-1.80270877759139	-0.32682367451002	1.47588510308137	Increased
AT3G29310	gbM	>=25_reads	loss	-1.2745766064078	0.125814090734373	1.40039069714217	Increased
AT3G29320	gbM	>=25_reads	loss	1.61536606941316	1.0228603700828	-0.592505699330362	None
AT3G29330	gbM	>=25_reads	loss	-2.63324649749965	-1.30317263048016	1.33007386701948	Increased
AT3G29360	gbM	>=25_reads	loss	1.89974913197906	2.5841607486692	0.684411616690137	None
AT3G29375	gbM	>=25_reads	loss	-1.00518639446617	-0.6967109679258	0.308475426540365	None
AT3G29400	gbM	>=25_reads	loss	-1.27492718206658	-0.963737191268644	0.311189990797932	None
AT3G29630	gbM	>=25_reads	loss	0.404228576716277	-0.372520084175675	-0.776748660891952	None
AT3G29760	gbM	>=25_reads	loss	1.02052084231382	0.047771339608598	-0.97274950270522	None
AT3G29770	gbM	>=25_reads	loss	-2.71135763639241	-1.17276930865336	1.53858832773905	Increased
AT3G29810	gbM	>=25_reads	loss	-0.944895033231715	-1.79896064843962	-0.854065615207903	None
AT3G30300	gbM	>=25_reads	loss	-2.05009863998659	-1.85980255676474	0.190296083221849	None
AT3G30390	gbM	>=25_reads	loss	2.24625433997701	1.86781922031435	-0.378435119662665	None
AT3G32930	non-methylated	>=25_reads	loss	0.645664469200689	-0.581295527962106	-1.22695999716279	Decreased
AT3G33530	gbM	>=25_reads	loss	-1.49645016382567	-1.45625613270062	0.0401940311250559	None
AT3G42050	gbM	>=25_reads	loss	-0.539011834251185	0.094441306206842	0.633453140458027	None
AT3G42630	gbM	>=25_reads	loss	-2.65046613634791	-2.04227260452535	0.608193531822558	None
AT3G42660	gbM	>=25_reads	loss	-1.71003741021667	-0.829204926645442	0.880832483571233	None
AT3G42860	gbM	>=25_reads	loss	-2.33592184912959	-0.449535192683454	1.88638665644614	Increased
AT3G42950	gbM	>=25_reads	loss	-1.88331571310634	-1.82406473025298	0.0592509828533561	None
AT3G43220	gbM	>=25_reads	loss	-2.00896490764525	-0.94981166399321	1.05915324365204	Increased
AT3G43270	gbM	>=25_reads	loss	-1.5222511371505	-1.69781793435212	-0.175566797201623	None
AT3G43300	gbM	>=25_reads	loss	0.0942772404789178	-0.488648317901034	-0.582925558379952	None
AT3G43610	gbM	>=25_reads	loss	-0.993205872273177	-0.991486688215152	0.00171918405802562	None
AT3G43700	gbM	>=25_reads	loss	-2.25020491722679	-1.36735923815488	0.882845679071908	None
AT3G43740	gbM	>=25_reads	loss	-0.0358552220454346	-0.109595046142426	-0.0737398240969912	None
AT3G43810	gbM	>=25_reads	loss	-0.752832114424719	0.0725118077291952	0.825343922153914	None
AT3G43840	gbM	>=25_reads	loss	-0.856762878425721	-0.195668313908739	0.661094564516982	None
AT3G44010	gbM	>=25_reads	loss	1.96734718882549	1.42141506610352	-0.545932122721968	None
AT3G44020	gbM	>=25_reads	loss	0.718998024113643	0.860703402080799	0.141705377967157	None
AT3G44110	non-methylated	>=25_reads	loss	0.343825251537742	-0.58068591907977	-0.924511170617512	None
AT3G44190	gbM	>=25_reads	loss	1.03418044991228	1.47313992042354	0.438959470511262	None
AT3G44280	gbM	>=25_reads	loss	-0.709065444984861	0.0938058090268621	0.802871254011723	None
AT3G44310	Transposable-like	>=25_reads	loss	2.69969837929752	3.29229629787397	0.592597918576457	None
AT3G44330	gbM	>=25_reads	loss	-0.878737486121435	-0.112365749285123	0.766371736836312	None
AT3G44370	gbM	>=25_reads	loss	-1.57670207717083	-0.834963281121408	0.741738796049423	None
AT3G44510	gbM	>=25_reads	loss	-0.969018947368087	-2.40392830824768	-1.43490936087959	Decreased
AT3G44530	gbM	>=25_reads	loss	-2.91491289088957	-2.43855055245141	0.476362338438157	None
AT3G44540	gbM	>=25_reads	loss	1.33865922307115	0.557776021850783	-0.780883201220369	None
AT3G44600	gbM	>=25_reads	loss	-1.46768829819734	-2.18612307621253	-0.718434778015189	None
AT3G44610	non-methylated	>=25_reads	loss	-2.34509658380663	-2.868574054468	-0.523477470661364	None
AT3G44620	gbM	>=25_reads	loss	-1.6832547220307	-0.383895007426096	1.2993597146046	Increased
AT3G44670	non-methylated	>=25_reads	loss	-0.55389306642792	-0.0467415827494554	0.507151483678464	None
AT3G44680	gbM	>=25_reads	loss	-2.52668482202062	-2.13306687437629	0.393617947644336	None
AT3G44713	non-methylated	>=25_reads	loss	-2.73882720935752	-3.66196855038554	-0.923141341028027	None
AT3G44730	gbM	>=25_reads	loss	-2.85704319756104	-1.80960092063072	1.04744227693031	Increased
AT3G44850	gbM	>=25_reads	loss	-1.20137722647728	-1.5162736490207	-0.314896422543425	None
AT3G44890	gbM	>=25_reads	loss	2.19551999380442	0.312610229549033	-1.88290976425538	Decreased
AT3G44960	gbM	>=25_reads	loss	-1.13918752311209	1.13112549009785	2.27031301320994	Increased
AT3G45010	gbM	>=25_reads	loss	3.01536231517153	2.98006057236127	-0.0353017428102538	None
AT3G45020	gbM	>=25_reads	loss	-1.19537853076158	-1.26796549344329	-0.0725869626817142	None
AT3G45050	gbM	>=25_reads	loss	0.879670273356306	2.16846819199518	1.28879791863888	Increased
AT3G45190	gbM	>=25_reads	loss	-2.69124266664008	-1.49368847568006	1.19755419096002	Increased
AT3G45400	gbM	>=25_reads	loss	-3.24776271317534	-2.76272292447116	0.48503978870418	None
AT3G45420	gbM	>=25_reads	loss	-2.63004620033039	-1.30860207473572	1.32144412559467	Increased
AT3G45590	gbM	>=25_reads	loss	-1.23496295277209	-1.41972263385394	-0.184759681081848	None
AT3G45640	non-methylated	>=25_reads	loss	0.0727886468346927	5.02110229260234	4.94831364576765	Increased
AT3G45650	gbM	>=25_reads	loss	-0.292334606546126	0.0337892484286011	0.326123854974727	None
AT3G45750	gbM	>=25_reads	loss	-1.94973864610089	-0.943872273344385	1.00586637275651	Increased
AT3G45780	non-methylated	>=25_reads	loss	2.20142038349623	2.42688901575971	0.225468632263485	None
AT3G45830	gbM	>=25_reads	loss	-2.92608317337802	-3.19878471498752	-0.272701541609499	None
AT3G45840	Transposable-like	>=25_reads	loss	-1.72635367076319	-1.91485121868549	-0.188497547922293	None
AT3G45850	gbM	>=25_reads	loss	-1.1704844614702	-1.59883696543953	-0.428352503969329	None
AT3G45880	gbM	>=25_reads	loss	-3.67030263809582	-2.39861080506112	1.2716918330347	Increased
AT3G45900	gbM	>=25_reads	loss	-0.909866539632957	0.289524055719911	1.19939059535287	Increased
AT3G46000	gbM	>=25_reads	loss	-1.74026089818874	-0.733334376196061	1.00692652199268	Increased
AT3G46010	gbM	>=25_reads	loss	-1.48308520937215	-0.809261085279337	0.673824124092813	None
AT3G46040	non-methylated	>=25_reads	loss	-0.498252025428604	1.06034848124235	1.55860050667096	Increased
AT3G46060	gbM	>=25_reads	loss	0.622593764046278	-0.354724454541427	-0.977318218587704	None
AT3G46100	gbM	>=25_reads	loss	-0.153209676095953	0.3750653452219	0.528275021317853	None
AT3G46200	gbM	>=25_reads	loss	-3.6096325167152	-1.42716946004987	2.18246305666533	Increased
AT3G46220	gbM	>=25_reads	loss	-2.31576582027148	-2.10582841673333	0.209937403538142	None
AT3G46290	gbM	>=25_reads	loss	-0.281034527680396	-1.3241512352343	-1.04311670755391	Decreased
AT3G46500	gbM	>=25_reads	loss	-1.52126808854378	-1.70107543206274	-0.179807343518963	None
AT3G46590	gbM	>=25_reads	loss	-1.2450471200233	0.0564495239702684	1.30149664399357	Increased
AT3G46610	gbM	>=25_reads	loss	-4.13400187103197	-2.80385239271071	1.33014947832126	Increased
AT3G46640	gbM	>=25_reads	loss	2.25069740051843	2.56112761737451	0.310430216856077	None
AT3G46650	gbM	>=25_reads	loss	-0.8396651659911	-0.919927840249609	-0.0802626742585082	None
AT3G46790	gbM	>=25_reads	loss	-2.68682918948525	-0.685177885823476	2.00165130366177	Increased
AT3G46820	gbM	>=25_reads	loss	-1.99641204954447	-1.86129318380948	0.135118865734992	None
AT3G46830	gbM	>=25_reads	loss	-0.6919709610206	-0.779027633175847	-0.087056672155247	None
AT3G46880	non-methylated	>=25_reads	loss	0.546883635377982	1.90334155199939	1.35645791662141	Increased
AT3G46920	gbM	>=25_reads	loss	-3.49508477181477	-2.34485366621844	1.15023110559633	Increased
AT3G46930	gbM	>=25_reads	loss	-0.979026214791383	-1.68134858277494	-0.702322367983559	None
AT3G46980	gbM	>=25_reads	loss	-3.03226132292951	-1.26123704196095	1.77102428096856	Increased
AT3G47000	gbM	>=25_reads	loss	-2.1593091938495	-2.41766164851658	-0.258352454667079	None
AT3G47010	gbM	>=25_reads	loss	-1.11202177082866	-1.25728979111501	-0.145268020286358	None
AT3G47080	non-methylated	>=25_reads	loss	-0.209121181047666	-2.13446822256516	-1.9253470415175	Decreased
AT3G47120	gbM	>=25_reads	loss	-1.046485116331	-1.91100199771221	-0.864516881381207	None
AT3G47160	gbM	>=25_reads	loss	-1.82700635185036	-0.704062358930246	1.12294399292012	Increased
AT3G47350	Transposable-like	>=25_reads	loss	-0.735595551499587	-2.55739107023798	-1.82179551873839	Decreased
AT3G47420	gbM	>=25_reads	loss	2.33639079538941	2.22942796012863	-0.10696283526078	None
AT3G47450	gbM	>=25_reads	loss	0.764460592005213	0.583586474482705	-0.180874117522508	None
AT3G47490	non-methylated	>=25_reads	loss	-2.81168071938034	-1.13817988702151	1.67350083235883	Increased
AT3G47550	gbM	>=25_reads	loss	-1.67602119739344	-2.70815541350567	-1.03213421611223	Decreased
AT3G47610	gbM	>=25_reads	loss	-0.588044876226345	-0.240775847051969	0.347269029174376	None
AT3G47630	gbM	>=25_reads	loss	-1.27947627147065	-3.17487283594921	-1.89539656447855	Decreased
AT3G47690	non-methylated	>=25_reads	loss	-0.91619624084405	0.0391406832394467	0.955336924083496	None
AT3G47700	gbM	>=25_reads	loss	-1.59570815743628	-2.58988199136044	-0.994173833924159	None
AT3G47730	gbM	>=25_reads	loss	0.402825400449798	0.597414361822838	0.19458896137304	None
AT3G47810	gbM	>=25_reads	loss	-0.880579021631872	-1.5453842048743	-0.664805183242426	None
AT3G47910	gbM	>=25_reads	loss	-1.40877501698355	-0.604258701909551	0.804516315074001	None
AT3G47940	non-methylated	>=25_reads	loss	-1.17414623405665	-1.7460322365373	-0.571886002480647	None
AT3G48000	gbM	>=25_reads	loss	1.16871977027792	0.209239744429667	-0.959480025848258	None
AT3G48030	gbM	>=25_reads	loss	-1.12830585775085	-1.2055080338666	-0.0772021761157446	None
AT3G48040	gbM	>=25_reads	loss	-0.756250913385762	-0.699749351609204	0.0565015617765584	None
AT3G48050	gbM	>=25_reads	loss	-2.19449698946675	-0.799692456845157	1.39480453262159	Increased
AT3G48060	gbM	>=25_reads	loss	-2.99444626866065	-1.7700005669098	1.22444570175086	Increased
AT3G48070	gbM	>=25_reads	loss	-2.29016569601702	-2.55239834822479	-0.262232652207767	None
AT3G48080	gbM	>=25_reads	loss	-2.0090577011847	-2.39252122425705	-0.383463523072352	None
AT3G48170	gbM	>=25_reads	loss	0.0289768736651284	-0.720540078867227	-0.749516952532355	None
AT3G48250	gbM	>=25_reads	loss	-1.13148881371253	-1.16744951303814	-0.0359606993256067	None
AT3G48320	gbM	>=25_reads	loss	1.34282678752944	1.06399538595187	-0.278831401577573	None
AT3G48380	gbM	>=25_reads	loss	0.458661797832391	-2.75597712835484	-3.21463892618723	Decreased
AT3G48410	gbM	>=25_reads	loss	-2.61932774730109	-4.04178450415154	-1.42245675685044	Decreased
AT3G48430	gbM	>=25_reads	loss	-2.31872372751037	-2.42530067643734	-0.106576948926965	None
AT3G48440	gbM	>=25_reads	loss	-3.0275397234469	-2.36251687253925	0.665022850907656	None
AT3G48450	gbM	>=25_reads	loss	-0.154555033254604	-0.689054358329283	-0.534499325074679	None
AT3G48480	gbM	>=25_reads	loss	-1.90713468461575	-0.778248563058208	1.12888612155754	Increased
[truncated: 2,790 more rows]
