# Supplementary material for: Gene body methylation buffers noise in gene expression in plants
Source: Nucleic Acids Res. 2026 Feb 17;54(4):gkag127. doi: 10.1093/nar/gkag127 (PMC12910109; doi:10.1093/nar/gkag127)
Supplement: gkag127_Supplemental_Files [file gkag127_supplemental_files.zip › Supplementary_Table_S5_GO_analysis.xlsx]

## Sheet: Sheet1
Supplementary Table S5: GO enrichment in variable genes
(i) GO term enrichment of the common variable genes
Discovery and validation set overlap					adjusted p-values
DAVID Bioinofrmatices		Count	%	Fold Enrichment	Benjamini	FDR
GO:0009753	response to jasmonic acid	33	4.85294	6.11888	7.30E-14	6.94E-14
GO:0009611	response to wounding	35	5.14706	5.53789	9.95E-14	9.47E-14
GO:0009414	response to water deprivation	40	5.88235	4.25719	5.00E-12	4.75E-12
GO:0050832	defense response to fungus	35	5.14706	4.64069	1.52E-11	1.44E-11
GO:0009751	response to salicylic acid	25	3.67647	4.86349	2.64E-08	2.51E-08
GO:0009737	response to abscisic acid	40	5.88235	2.9948	1.69E-07	1.60E-07
GO:0009617	response to bacterium	19	2.79412	5.70814	3.01E-07	2.86E-07
GO:0010200	response to chitin	18	2.64706	4.06866	1.35E-04	1.28E-04
GO:0042742	defense response to bacterium	26	3.82353	2.85685	3.13E-04	2.98E-04
GO:0009409	response to cold	27	3.97059	2.73852	3.87E-04	3.68E-04
GO:2000022	regulation of jasmonic acid mediated signaling pathway	8	1.17647	9.04146	9.23E-04	8.78E-04
GO:0009651	response to salt stress	35	5.14706	2.22703	0.00101282	9.63E-04
GO:0006979	response to oxidative stress	24	3.52941	2.71244	0.00128518	0.0012222
GO:0010112	regulation of systemic acquired resistance	6	0.882353	12.9457	0.00225398	0.00214352
GO:0051707	response to other organism	9	1.32353	6.28248	0.00278714	0.00265056
GO:0080167	response to karrikin	15	2.20588	3.49027	0.0036732	0.00349319
GO:0009627	systemic acquired resistance	8	1.17647	6.32902	0.00752141	0.00715282
GO:0031347	regulation of defense response	10	1.47059	4.65369	0.00875357	0.00832461
GO:0042542	response to hydrogen peroxide	9	1.32353	4.85465	0.0148341	0.0141072
GO:0009867	jasmonic acid mediated signaling pathway	9	1.32353	4.45009	0.0250633	0.0238351
GO:0006040	amino sugar metabolic process	5	0.735294	10.7881	0.0250633	0.0238351
GO:0006952	defense response	34	5	1.83816	0.0267507	0.0254398
GO:0009620	response to fungus	9	1.32353	4.27209	0.0297254	0.0282687
GO:0010150	leaf senescence	11	1.61765	3.48096	0.0297254	0.0282687
GO:1903507	negative regulation of nucleic acid-templated transcription	5	0.735294	9.88909	0.0297254	0.0282687
GO:0016998	cell wall macromolecule catabolic process	6	0.882353	7.12015	0.0297254	0.0282687
GO:0009828	plant-type cell wall loosening	6	0.882353	6.47286	0.045352	0.0431295
GO:0009664	plant-type cell wall organization	9	1.32353	3.88372	0.0461314	0.0438707
Discovery and validation set overlap
PANTHER		Fold enrichment	FDR
GO:0062034	L-pipecolic acid biosynthetic process	24.84	4.33E-02
GO:0010112	regulation of systemic acquired resistance	11.04	3.13E-04
GO:2000022	regulation of jasmonic acid mediated signaling pathway	9.5	1.92E-06
GO:0046283	anthocyanin-containing compound metabolic process	9.15	2.85E-03
GO:0009718	anthocyanin-containing compound biosynthetic process	8.87	2.90E-02
GO:0009813	flavonoid biosynthetic process	7.9	3.36E-06
GO:2000031	regulation of salicylic acid mediated signaling pathway	7.76	4.30E-02
GO:0009812	flavonoid metabolic process	7.64	6.11E-07
GO:0009627	systemic acquired resistance	7.01	2.11E-04
GO:0009407	toxin catabolic process	6.48	3.25E-02
GO:0009751	response to salicylic acid	6.27	1.68E-09
GO:0009863	salicylic acid mediated signaling pathway	6.21	7.17E-03
GO:0071446	cellular response to salicylic acid stimulus	6.04	3.51E-03
GO:0071483	cellular response to blue light	5.96	4.34E-02
GO:0009753	response to jasmonic acid	5.95	1.97E-12
GO:0070542	response to fatty acid	5.83	2.93E-12
GO:0009404	toxin metabolic process	5.11	3.89E-02
GO:0071456	cellular response to hypoxia	5.04	1.58E-08
GO:0012501	programmed cell death	4.97	1.27E-03
GO:0036294	cellular response to decreased oxygen levels	4.97	1.99E-08
GO:0071453	cellular response to oxygen levels	4.93	2.23E-08
GO:0009611	response to wounding	4.73	1.49E-09
GO:0001666	response to hypoxia	4.49	6.45E-08
GO:0008219	cell death	4.4	9.08E-04
GO:0036293	response to decreased oxygen levels	4.38	1.05E-07
GO:0070482	response to oxygen levels	4.32	1.31E-07
GO:0042542	response to hydrogen peroxide	4.22	2.74E-02
GO:0002239	response to oomycetes	4.2	8.36E-03
GO:0010200	response to chitin	4.14	2.57E-04
GO:0009411	response to UV	4.1	9.54E-04
GO:0032101	regulation of response to external stimulus	4.08	4.13E-06
GO:0071395	cellular response to jasmonic acid stimulus	4.08	1.04E-02
GO:0031347	regulation of defense response	4.06	2.03E-08
GO:0009414	response to water deprivation	3.96	1.04E-10
GO:0071398	cellular response to fatty acid	3.9	1.39E-02
GO:0032103	positive regulation of response to external stimulus	3.9	1.38E-02
GO:0009867	jasmonic acid mediated signaling pathway	3.88	2.54E-02
GO:0002831	regulation of response to biotic stimulus	3.88	3.16E-05
GO:0009415	response to water	3.87	1.82E-10
GO:0090693	plant organ senescence	3.84	5.32E-03
GO:0007568	aging	3.8	2.00E-03
GO:0031349	positive regulation of defense response	3.74	1.85E-02
GO:0014070	response to organic cyclic compound	3.71	1.22E-06
GO:0080167	response to karrikin	3.71	7.23E-03
GO:0002833	positive regulation of response to biotic stimulus	3.71	3.28E-02
GO:0001101	response to acid chemical	3.7	1.89E-10
GO:0010150	leaf senescence	3.68	1.25E-02
GO:0080134	regulation of response to stress	3.51	6.96E-09
GO:0010243	response to organonitrogen compound	3.49	3.06E-05
GO:0009620	response to fungus	3.44	6.50E-07
GO:1901698	response to nitrogen compound	3.4	3.54E-06
GO:0050832	defense response to fungus	3.35	8.92E-05
GO:0042440	pigment metabolic process	3.22	1.36E-02
GO:0009617	response to bacterium	3.09	7.96E-09
GO:0000302	response to reactive oxygen species	3.03	1.45E-02
GO:0019748	secondary metabolic process	2.99	6.84E-04
GO:0033993	response to lipid	2.98	5.66E-13
GO:1901700	response to oxygen-containing compound	2.87	1.01E-23
GO:0009607	response to biotic stimulus	2.86	7.19E-15
GO:0043207	response to external biotic stimulus	2.83	1.57E-14
GO:0051707	response to other organism	2.83	1.41E-14
GO:0098542	defense response to other organism	2.82	1.50E-10
GO:0044419	biological process involved in interspecies interaction between organisms	2.81	1.64E-14
GO:0009737	response to abscisic acid	2.8	1.97E-06
GO:0006952	defense response	2.76	2.90E-11
GO:0097305	response to alcohol	2.76	2.69E-06
GO:0009409	response to cold	2.62	2.74E-04
GO:0010033	response to organic substance	2.61	9.77E-20
GO:0010035	response to inorganic substance	2.6	1.07E-09
GO:0010646	regulation of cell communication	2.58	1.99E-03
GO:0048584	positive regulation of response to stimulus	2.57	1.22E-02
GO:0009966	regulation of signal transduction	2.53	3.21E-03
GO:0009725	response to hormone	2.53	1.21E-12
GO:0002376	immune system process	2.52	4.81E-02
GO:0023051	regulation of signaling	2.51	3.36E-03
GO:0042742	defense response to bacterium	2.51	4.88E-04
GO:0009719	response to endogenous stimulus	2.48	2.08E-12
GO:0042221	response to chemical	2.47	5.24E-28
GO:0009605	response to external stimulus	2.42	8.94E-14
GO:0009651	response to salt stress	2.4	9.84E-04
GO:0048583	regulation of response to stimulus	2.4	2.14E-06
GO:0071396	cellular response to lipid	2.37	1.39E-02
GO:0070887	cellular response to chemical stimulus	2.31	5.26E-08
GO:0009266	response to temperature stimulus	2.3	2.30E-04
GO:0006970	response to osmotic stress	2.3	5.74E-04
GO:0006979	response to oxidative stress	2.27	7.40E-03
GO:0006950	response to stress	2.26	1.87E-25
GO:0009628	response to abiotic stimulus	2.21	2.38E-15
GO:1901701	cellular response to oxygen-containing compound	2.18	3.28E-03
GO:0071310	cellular response to organic substance	2.15	4.84E-04
GO:0033554	cellular response to stress	1.92	2.35E-04
GO:0009416	response to light stimulus	1.9	8.43E-03
GO:0005975	carbohydrate metabolic process	1.88	8.10E-03
GO:0050896	response to stimulus	1.87	3.59E-27
GO:0009314	response to radiation	1.84	1.45E-02
GO:0051716	cellular response to stimulus	1.64	5.41E-05
(ii) GO term enrichment of all variable genes (including the genes in the overlap) in the discovery and validation sets
Discovery dataset					adjusted p-values
		Count	%	Fold Enrichment	Benjamini	FDR
GO:0009611	response to wounding	56	3.634	3.97809	5.48e-17	5.24e-17
GO:0009751	response to salicylic acid	45	2.92018	3.93034	3.56e-13	3.41e-13
GO:0050832	defense response to fungus	55	3.56911	3.27407	8.83e-13	8.46e-13
GO:0009753	response to jasmonic acid	45	2.92018	3.74611	1.3e-12	1.24e-12
GO:0009414	response to water deprivation	62	4.02336	2.96254	1.3e-12	1.24e-12
GO:0042742	defense response to bacterium	57	3.6989	2.81189	1.63e-10	1.56e-10
GO:0009737	response to abscisic acid	70	4.5425	2.35297	2.46e-09	2.36e-09
GO:0010200	response to chitin	34	2.20636	3.45039	2.47e-08	2.37e-08
GO:0009617	response to bacterium	29	1.88189	3.91155	2.47e-08	2.37e-08
GO:0006979	response to oxidative stress	48	3.11486	2.43557	1.24e-06	1.18e-06
GO:0051707	response to other organism	17	1.10318	5.3278	1.36e-06	1.3e-06
GO:0006952	defense response	79	5.12654	1.91752	1.63e-06	1.56e-06
GO:0009651	response to salt stress	70	4.5425	1.99971	1.98e-06	1.9e-06
GO:0009627	systemic acquired resistance	15	0.973394	5.3278	9.95e-06	9.53e-06
GO:0009409	response to cold	48	3.11486	2.18576	2.65e-05	2.54e-05
GO:0002213	defense response to insect	9	0.584036	7.9917	0.000137	0.000132
GO:0009620	response to fungus	17	1.10318	3.6229	0.000462	0.000443
GO:0009626	plant-type hypersensitive response	19	1.23297	3.26543	0.000556	0.000533
GO:0010150	leaf senescence	21	1.36275	2.98357	0.000703	0.000673
GO:0080167	response to karrikin	25	1.62232	2.61167	0.000962	0.000922
GO:0042542	response to hydrogen peroxide	15	0.973394	3.63259	0.00149315	0.00143041
GO:2000022	regulation of jasmonic acid mediated signaling pathway	10	0.648929	5.0741	0.00274465	0.00262933
GO:0009816	defense response to bacterium, incompatible interaction	12	0.778715	3.87476	0.0060835	0.00582789
GO:0010112	regulation of systemic acquired resistance	7	0.45425	6.78084	0.00914664	0.00876232
GO:0034605	cellular response to heat	9	0.584036	4.79502	0.0108289	0.0103739
GO:0016998	cell wall macromolecule catabolic process	9	0.584036	4.79502	0.0108289	0.0103739
GO:0010411	xyloglucan metabolic process	10	0.648929	4.26224	0.0110028	0.0105405
GO:0055114	oxidation-reduction process	115	7.46269	1.37376	0.0116957	0.0112043
GO:0006869	lipid transport	22	1.42764	2.32102	0.0138866	0.0133031
GO:0009625	response to insect	9	0.584036	4.56669	0.0139219	0.0133369
GO:0009738	abscisic acid-activated signaling pathway	28	1.817	2.00239	0.0215032	0.0205997
GO:0009407	toxin catabolic process	9	0.584036	4.16958	0.0265289	0.0254143
GO:0009636	response to toxic substance	11	0.713822	3.3489	0.0339334	0.0325076
GO:0031348	negative regulation of defense response	9	0.584036	3.99585	0.0344048	0.0329592
GO:0009867	jasmonic acid mediated signaling pathway	13	0.843608	2.88589	0.0384078	0.036794
GO:0010193	response to ozone	9	0.584036	3.83602	0.0439011	0.0420565
Validation dataset					adjusted p-values
		Count	%	Fold Enrichment	Benjamini	FDR
GO:0009414	response to water deprivation	71	3.7467	2.87285	1.19e-13	1.17e-13
GO:0080167	response to karrikin	38	2.00528	3.36158	1.13e-08	1.1e-08
GO:0009753	response to jasmonic acid	40	2.11082	2.81975	8.22e-07	8.04e-07
GO:0009651	response to salt stress	81	4.27441	1.95946	1.05e-06	1.02e-06
GO:0009409	response to cold	58	3.06069	2.23652	1.42e-06	1.39e-06
GO:0009737	response to abscisic acid	71	3.7467	2.02097	1.92e-06	1.88e-06
GO:0009611	response to wounding	42	2.21636	2.52649	4.58e-06	4.48e-06
GO:0050832	defense response to fungus	42	2.21636	2.11717	0.000655	0.00064
GO:0009617	response to bacterium	24	1.26649	2.74122	0.00130844	0.00127982
GO:0009751	response to salicylic acid	30	1.58311	2.21882	0.00633216	0.00619364
GO:0042026	protein refolding	7	0.369393	7.01804	0.0126491	0.0123724
GO:0007623	circadian rhythm	22	1.16095	2.48138	0.0126491	0.0123724
GO:0010200	response to chitin	25	1.31926	2.14838	0.039469	0.0386057
GO:0006364	rRNA processing	19	1.00264	2.44915	0.0400782	0.0392015
GO:0009407	toxin catabolic process	10	0.527704	3.92313	0.0400782	0.0392015
GO:0030026	cellular manganese ion homeostasis	7	0.369393	5.74203	0.0412011	0.0402999
